# Supplementary material for: The Role of Nucleosome Positioning in the Evolution of Gene Regulation
Source: PLoS Biol. 2010 Jul 6;8(7):e1000414. doi: 10.1371/journal.pbio.1000414 (PMC2897762; doi:10.1371/journal.pbio.1000414)
Supplement: Table S2 — Gene set enrichments for mRNA abundance. For each species (columns) in this study, we display the K-S score (Materials and Methods) for mRNA abundance enrichment within functional gene sets (rows). GO, KEGG, MIPS, BioCyc categories with 10 or more species with valid enrichments are displayed. (0.26 MB XLS) [file pbio.1000414.s019.xls]

## Sheet: ExpgrMRQN_AllKS.txt
Gene Set	BY4741	Sigma	Spar	Smik	Sbay	Cgla	Scas	Klac	Kwal	Sklu	Dhan	Calb	Ylip
new_go.cellular_component	-105.993	-86.0318	-40.7733	-41.5085	-38.6418	-27.7513	-21.4642	-10.3226	-12.4111	-15.9819	-3.30306	-9.04922	-3.53967
kegg.Ribosome	98.4501	97.2262	85.7732	76.5357	93.5727	55.027	97.9466	58.866	41.4125	54.7314	34.3838	61.7015	51.8698
new_go.translation	73.4576	66.745	62.2555	60.494	84.1277	39.4934	61.1891	51.3912	64.4937	77.6354	60.7958	102.035	97.8107
mips.cytoplasmic_ribosomal_large_subunit	62.9916	63.4293	56.7932	47.3171	58.118	33.9492	61.5896	40.3807	28.0528	37.3292	26.6689	41.3127	33.5802
new_go.structural.constituent.of.ribosome	61.1331	61.2671	52.1803	46.7505	78.6954	28.164	61.6317	43.1863	55.7652	67.7501	44.0301	84.837	80.2215
new_go.cytosolic.large.ribosomal.subunit	58.0646	58.5002	51.775	42.7969	53.2194	29.343	56.7893	35.4845	23.5808	32.6636	22.8545	36.4079	29.1632
new_go.regulation.of.translation	53.7683	42.3285	32.7996	42.256	24.1649	27.2608	21.3657	26.852	26.2152	32.1094	20.5961	34.4555	33.1551
new_go.ribosome	53.0697	53.9524	46.5975	47.194	75.2076	26.7399	50.6722	43.3431	51.6458	69.5068	45.2418	74.0291	78.7564
new_go.biological_process	-51.6262	-43.5747	-20.0846	-20.9172	-23.9441	-18.2239	-18.2131	-5.48681	-10.756	-12.1179	2.12397	-5.93769	7.28454
new_go.ribonucleoprotein.complex	45.2017	45.4055	49.9854	55.1254	66.3059	24.6561	44.4163	34.3836	52.6122	73.2154	33.4107	78.4868	72.129
mips.cytoplasmic_ribosomal_small_subunit	44.6924	42.2652	37.3887	35.1128	41.0144	30.325	46.684	27.4365	19.4877	25.9933	16.2221	29.7914	24.8539
new_go.cytosolic.small.ribosomal.subunit	43.1508	40.8071	35.9143	36.5469	41.4995	28.6126	43.4168	27.8223	20.5342	25.3902	16.0169	25.276	24.3028
new_go.biopolymer.biosynthetic.process	40.8314	34.894	31.5739	29.0479	25.8869	26.1151	20.6864	29.7617	28.232	23.4167	22.7384	29.7053	23.9224
new_go.molecular_function	-39.2889	-33.3131	-15.265	-18.6177	-28.277	-15.9379	-24.6654	-11.818	-10.916	-9.87246	6.4277	9.75993	21.1625
new_go.cytoplasm	35.4275	27.6384	21.978	24.6946	25.4972	16.2709	23.5745	32.9458	31.5436	42.7391	38.8581	58.1484	82.0447
new_go.ribosome.biogenesis.and.assembly	33.5013	39.0669	31.9055	47.8708	9.91268	33.7616	7.40963	9.41832	24.7537	34.2481	10.0278	35.2545	37.4125
new_go.intracellular	27.475	28.0395	22.4894	19.5486	25.3734	12.1372	26.2781	13.8425	15.5229	23.7835	13.1966	23.306	22.5054
new_go.autophagy	-24.5881	-18.733	-22.503	-22.9502	-14.6954	-13.8573	-8.42514	-7.71972	-15.7708	-10.6799	-2.20643	-7.84098	-7.44856
new_go.rRNA.processing	24.4096	31.7386	33.921	34.9347	15.0395	35.8436	16.3139	5.05396	22.3855	37.2684	6.48779	29.3743	29.4227
new_go.nucleolus	21.7461	28.9002	29.5343	31.4413	13.401	34.4144	13.2521	6.2648	27.0677	33.7435	5.75951	29.5357	31.2691
new_go.90S.preribosome	19.9297	27.7272	23.0241	24.0428	13.9663	25.9241	17.8589	8.49489	18.263	24.982	6.43834	25.3852	23.2075
new_go.metabolic.compound.salvage	18.5028	12.1138	9.81591	11.3787	4.15179	3.40996	1.65885	4.22521	8.42021	7.87083	3.37757	8.34556	8.10646
new_go.endoplasmic.reticulum	17.1271	13.9719	12.7307	14.4427	13.3451	9.34066	13.7119	7.79295	7.47947	9.5581	12.0717	10.1503	12.436
new_go.response.to.toxin	-16.0859	-11.467	-1.90109	-6.43416	-5.10962	-0.751831	2.17653	0.0284096	-4.06514	-2.43573	0.51047	-1.87953	-1.5257
new_go.smallsubunit.processome	15.0968	20.1379	15.2635	17.6794	9.93964	18.9571	11.5302	5.28918	13.394	17.2207	4.48653	14.7829	15.5118
kegg.Proteasome	14.6332	17.4327	13.8322	14.5597	12.5033	13.1433	16.0321	11.1923	11.1604	11.9223	15.1635	12.3002	13.2814
new_go.protein.complex	14.5387	16.6916	13.6184	13.5537	12.8284	12.6631	16.2133	10.9283	8.88561	12.2486	16.4144	12.137	12.1749
new_go.ascospore.wall.assembly	-14.4797	-13.5734	-9.99117	-8.46207	-10.0922	-9.16385	-9.99628	-4.26165	-6.36265	-5.20416	-3.07515	-4.1508	-0.171677
new_go.cytosol	14.4715	13.9046	11.6648	13.5737	16.3071	11.7131	15.5018	17.6144	14.1363	15.8828	17.9205	15.2515	18.8938
new_go.sporulation	-13.2043	-13.127	-10.0614	-10.4253	-13.2535	-12.084	-8.74394	-6.05092	-6.5214	-6.85866	-2.53074	-3.70423	-0.23373
new_go.endoplasmic.reticulum.membrane	12.6508	11.0897	9.12031	11.8991	9.2896	8.93224	14.4773	6.26066	4.92122	4.8546	6.42984	9.64553	8.06309
new_go.RNA.binding	11.6729	15.1731	14.3564	20.2343	10.5902	16.5824	8.4767	6.12199	14.624	23.6502	7.11828	26.229	27.9779
new_go.nucleus	11.5701	12.4889	7.89654	10.801	-5.94249	10.7252	-5.58031	7.97935	10.4382	17.7271	16.6954	36.5847	60.8271
new_go.hydrogen.ion.transporting.ATPase.activity.rotational.mechanism	11.5522	11.3885	13.2291	12.8492	9.12673	4.83175	4.42132	12.1211	12.7624	11.4728	8.20024	10.1413	6.61376
new_go.meiosis	-11.3043	-11.5771	-10.281	-14.1633	-15.1138	-9.62348	-13.434	-10.191	-8.91797	-8.47274	-1.5026	-3.62998	-0.700388
new_go.hydrogen.ion.transmembrane.transporter.activity	11.2571	12.0256	14.4313	14.0893	10.321	5.96847	3.18251	12.2535	14.0849	12.4073	8.22198	11.0454	7.39022
new_go.endopeptidase.activity	11.1474	11.1262	10.3254	9.93489	8.2271	8.86533	11.2118	7.25529	7.25234	9.11014	12.478	8.64284	8.71901
new_go.proton.transport	11.0283	11.8052	14.4226	13.8604	11.1163	6.43671	3.44448	11.7234	13.4722	11.6544	7.64533	10.9579	7.18983
kegg.ATP_Synthesis	10.5593	12.1333	12.4862	13.5122	9.54929	5.2651	3.92832	12.1211	12.7624	12.0057	7.789	10.0316	7.35629
new_go.protein.transport	10.3013	11.4028	6.20793	8.92707	6.16892	2.54693	6.90683	4.88327	2.94674	4.73713	10.7602	8.19595	11.8613
kegg.RNA_polymerase	10.1722	9.88393	9.36138	9.10001	3.8177	10.2077	3.59019	2.62683	7.94918	9.58601	1.3826	8.64194	9.86452
new_go.Golgi.apparatus	10.127	10.1261	8.01132	13.0391	6.83249	3.58386	6.4608	6.03058	3.86189	6.14791	4.26891	5.26666	9.8285
new_go.DNAdirected.RNA.polymerase.activity	9.74595	8.61139	9.56035	8.99282	4.10225	9.49748	3.56185	2.83289	7.42241	9.30108	1.24705	8.64547	8.63158
new_go.proteasome.storage.granule	9.46528	12.0071	9.86363	10.4466	8.58316	9.18762	11.6484	7.05725	6.69561	8.44638	14.2367	8.93981	8.281
new_go.protontransporting.twosector.ATPase.complex	9.30966	10.2173	12.0254	11.6039	7.69404	4.39662	3.94736	10.187	12.1464	12.0442	6.96614	8.47954	6.84891
new_go.transporter.activity	-9.28875	-9.47907	-9.64743	-6.00107	-4.62813	-2.98492	-3.16037	-1.41444	-3.10929	-5.65688	-3.38326	-1.73478	-0.689688
new_go.rRNA.binding	9.02766	9.82489	9.50022	10.5793	12.1359	6.95679	8.46449	4.35535	11.8825	14.404	4.25979	10.7046	9.49571
new_go.regulation.of.transcription.DNAdependent	-9.02648	-8.04136	-11.6019	-9.73681	-14.2847	-4.59053	-11.8516	-3.72731	-7.87713	-7.43766	-2.83224	6.04426	14.1659
new_go.ergosterol.biosynthetic.process	9.00712	13.4223	10.5506	10.8164	8.973	8.93663	6.5424	8.19475	8.86885	9.20798	4.13272	10.724	5.52078
new_go.substratespecific.transmembrane.transporter.activity	-8.7436	-7.6636	-6.93491	-3.41417	-3.01096	-1.07074	-1.2473	-0.913295	-1.20029	-2.92269	NaN	NaN	NaN
new_go.transmembrane.transport	-8.7436	-7.6636	-6.93491	-3.41417	-3.01096	-1.07074	-1.2473	-0.913295	-1.20029	-2.92269	NaN	NaN	NaN
new_go.amino.acid.biosynthetic.process	8.69465	9.2431	3.93257	7.14463	4.37793	0.193017	2.21315	7.68166	14.0647	10.2815	5.72894	8.37854	9.14892
new_go.translation.initiation.factor.activity	8.6252	7.87483	7.43049	11.4332	8.94298	12.1413	10.2644	7.40243	12.1746	10.4776	6.44074	11.023	9.56423
new_go.actin.binding	8.53108	5.35799	6.92759	4.03043	7.676	3.04315	5.57474	5.86747	4.23305	5.11966	4.65653	6.42072	6.64069
new_go.ATP.biosynthetic.process	8.52899	8.33514	8.55873	9.53384	6.33915	4.15199	0.902309	9.29362	10.392	10.3888	6.34466	10.4085	7.13579
kegg.Valine,_leucine_and_isoleucine_biosynthesis	8.50291	7.31953	4.49284	4.92998	5.52203	3.39464	2.74504	5.07938	7.47351	4.42886	3.15021	5.00799	6.35712
biocyc.glycolysis	8.28139	7.46889	7.77932	8.15292	9.54629	6.18214	7.65833	8.55141	10.1094	9.45829	4.98809	6.83024	NaN
biocyc.ergosterol_biosynthesis	8.08195	8.62734	6.64479	7.15509	6.4206	5.13108	4.07637	4.9464	4.93182	5.24728	1.74985	5.43241	2.88668
new_go.structural.molecule.activity	8.05042	6.40704	3.10225	5.00656	3.89713	5.04807	4.215	6.34604	6.03856	8.13544	7.61534	8.50177	9.16536
new_go.intracellular.protein.transport.across.a.membrane	8.01992	7.74831	6.40383	8.86899	5.01066	5.80041	5.05312	7.16044	9.52262	9.7098	10.0918	14.2062	12.9998
new_go.hydrogen.ion.transporting.ATP.synthase.activity.rotational.mechanism	7.90062	8.89748	9.22485	10.219	6.73779	4.72169	1.20351	11.0031	11.5839	11.5259	6.38901	9.83936	7.2448
new_go.aldehyde.metabolic.process	-7.75304	-4.25624	-0.103193	-0.264413	-1.7248	0.0221069	1.80349	0.981985	1.16035	-0.132661	-0.0914695	-0.427169	-1.52948
mips.20S_proteasome	7.67581	8.35839	6.96821	6.68805	7.17255	6.55923	7.94456	5.77778	5.53368	6.14524	7.35212	7.55992	6.82744
new_go.ribosomal.large.subunit.assembly.and.maintenance	7.67266	10.3418	11.2453	12.2721	5.37663	10.5852	5.99101	2.99687	8.60531	12.4369	3.66482	13.1755	10.6296
new_go.ER.to.Golgi.vesiclemediated.transport	7.54192	8.51507	8.08592	8.65084	3.37971	7.12607	6.34643	4.01813	6.18428	6.76932	6.42751	4.57563	7.32176
new_go.translational.elongation	7.27198	6.94277	6.9364	6.59447	7.18617	8.13059	10.0491	7.04131	7.62219	9.51929	7.83432	8.73055	7.74757
new_go.maltose.metabolic.process	-7.22571	-7.49818	NaN	-4.03681	-3.3476	NaN	-0.914713	-0.232992	-1.00257	-2.36684	NaN	NaN	0
biocyc.de_novo_biosynthesis_of_purine_nucleotides	7.17236	2.23262	1.93316	4.51684	5.7763	1.84832	1.18176	4.00156	5.34414	4.61014	5.06313	6.62405	7.27717
new_go.threonine.endopeptidase.activity	7.16579	7.78169	6.37145	6.15305	6.98853	6.12048	7.41737	5.38906	6.26585	6.25386	7.35212	7.05741	6.3718
new_go.Golgi.membrane	7.15397	6.93177	6.31285	9.57939	5.09104	2.43418	5.23169	4.79479	3.94795	4.44948	2.68252	3.33521	4.4136
new_go.maturation.of.SSUrRNA.from.tricistronic.rRNA.transcript.SSUrRNA.58S.rRNA.LSUrRNA	7.15242	10.4952	10.4102	8.07065	5.71586	11.6595	5.45405	2.04349	7.52123	10.1671	1.9517	10.3229	10.9881
new_go.lipid.biosynthetic.process	6.9978	8.49195	8.76566	9.08561	7.50832	7.64934	8.69836	9.73219	6.11425	8.22634	7.25524	9.97693	7.07176
new_go.protein.folding	6.94689	7.74671	7.2424	8.62205	8.83208	8.9763	8.16986	6.01085	8.82454	9.64416	7.07456	9.64629	11.1709
new_go.branched.chain.family.amino.acid.biosynthetic.process	6.89295	6.78632	3.14255	4.78589	3.80062	3.15269	1.92456	4.10265	5.98249	3.3697	NaN	3.73147	3.3431
new_go.carbohydrate.transport	-6.84521	-6.23621	-4.31471	-2.62977	-1.82532	-0.892665	-0.860242	0.317827	-0.670286	-1.13816	NaN	NaN	NaN
kegg.Oxidative_phosphorylation	6.75082	14.7325	13.4488	15.0923	11.2165	10.0241	1.71159	22.3433	20.2204	23.3437	16.419	23.0075	17.9909
new_go.tRNA.aminoacylation.for.protein.translation	6.74703	5.51303	6.96721	5.80191	6.00149	6.12228	5.19671	4.346	6.12608	4.86663	4.53781	6.13087	7.00714
new_go.proteolysis	6.71589	5.76249	7.46755	5.97721	7.34322	2.05847	3.69383	5.51411	3.21673	3.93304	5.83628	3.52709	9.29151
new_go.translational.initiation	6.71097	6.57735	6.70972	9.60146	8.52307	8.15282	6.91373	9.13672	10.0513	10.2687	6.00211	10.8929	9.67555
kegg.Aminoacyl-tRNA_biosynthesis	6.63218	5.42579	6.93437	5.99075	6.2203	6.0212	5.13207	4.21906	6.0623	4.68844	4.14141	6.14377	6.5944
new_go.endonucleolytic.cleavage.to.generate.mature.5end.of.SSUrRNA.from.SSUrRNA.58S.rRNA.LSUrRNA	6.59227	9.07503	7.4168	7.2939	4.29326	7.61523	3.66686	2.14569	4.69106	8.59399	2.22093	6.38847	9.35987
new_go.proteasome.core.complex	6.52502	6.94844	5.63686	5.69895	6.15258	5.31098	6.57024	5.36694	5.53368	6.00979	8.00098	7.55992	5.55417
new_go.sugarhydrogen.symporter.activity	-6.3695	-5.8107	-3.74296	-2.42088	-1.72573	0.560438	-0.492987	-0.533877	-0.498582	-0.928629	NaN	NaN	NaN
new_go.ligase.activity	6.36469	6.45774	3.97995	6.42011	4.28216	2.40055	2.91735	4.56922	5.52451	5.44865	4.72371	5.18953	8.77664
new_go.nuclear.pore.organization.and.biogenesis	6.3573	6.12669	2.91277	4.712	2.65367	4.87896	4.16423	4.50671	5.6328	4.49875	5.607	7.09708	5.45399
new_go.aminoacyltRNA.ligase.activity	6.33255	5.15859	6.65424	5.4062	5.6594	5.73698	4.87506	3.96117	5.78279	4.40402	4.52564	6.14377	7.11229
new_go.snoRNA.binding	6.27133	8.84716	7.1342	9.19439	3.11686	9.18604	5.1422	2.04929	6.23631	7.8155	2.32132	6.36239	8.33537
new_go.endonucleolytic.cleavage.in.ITS1.to.separate.SSUrRNA.from.58S.rRNA.and.LSUrRNA.from.tricistronic.rRNA.transcript.SSUrRNA.58S.rRNA.LSUrRNA	6.23426	8.7086	7.22733	7.76068	3.59527	8.46112	4.22349	2.43298	5.06424	9.37799	2.14924	7.06826	10.2067
mips.RNA_polymerase_I	6.2034	6.11147	7.21967	6.37094	4.88049	8.25237	4.59175	3.37855	5.54465	9.39103	1.93458	7.69374	7.27696
new_go.DNAdirected.RNA.polymerase.I.complex	6.2034	6.11147	7.21967	6.37094	4.88049	8.25237	4.59175	3.37855	5.54465	9.39103	1.93458	7.69374	7.27696
new_go.purine.nucleotide.biosynthetic.process	6.16628	1.53154	1.0931	2.2882	4.59419	0.10255	0.212017	2.39912	6.06167	3.81141	2.14634	6.04804	7.44734
new_go.metabolic.process	6.12892	3.74203	3.4445	6.88757	6.00777	3.55225	7.31362	12.8308	13.3634	8.414	9.92553	8.3251	13.8241
kegg.Glycolysis__Gluconeogenesis	6.0767	5.04041	5.04777	7.53786	11.6427	5.64956	7.32722	11.6529	10.7201	9.17547	6.71573	8.88835	9.37713
kegg.Purine_metabolism	6.07132	2.66431	2.19763	4.56489	4.41578	3.27007	1.50013	2.54534	4.28608	4.42846	3.56708	4.02743	8.08909
new_go.rRNA.export.from.nucleus	6.04651	5.86003	2.73279	5.09766	3.11782	4.97536	3.58748	4.27618	6.12149	4.26858	5.27296	6.7532	5.45399
new_go.ribosomal.large.subunit.biogenesis.and.assembly	6.04212	7.89941	9.70129	8.81146	5.6671	11.2099	4.36015	1.67756	7.23415	9.18668	2.30733	7.93118	7.20785
new_go.oxidation.reduction	6.00703	8.64804	8.92229	9.97049	8.71638	6.71775	3.11549	24.9492	15.2272	13.4564	18.9566	12.9298	14.6572
new_go.mitochondrial.nucleoid	6.00108	4.2596	5.33516	7.98447	6.67059	6.24192	5.5012	10.3525	7.25476	10.876	4.37966	9.60982	6.94324
new_go.chaperonincontaining.Tcomplex	5.95458	5.77725	5.70117	5.40571	6.24802	3.19932	5.69835	4.40381	4.48758	6.03228	NaN	NaN	2.49197
new_go.DNAdirected.RNA.polymerase.III.complex	5.93909	5.36608	6.6726	5.38511	2.3563	4.22036	0.935427	1.29693	5.11204	5.43921	0.405451	5.29747	5.47398
new_go.protein.import.into.nucleus	5.86005	6.11022	3.57093	4.91976	2.8039	4.6494	6.04001	3.78964	4.79339	5.95804	4.6617	8.34727	4.90758
new_go.steroid.biosynthetic.process	5.82228	9.48402	8.16651	7.92747	6.78013	6.72584	4.67965	6.65714	6.04264	6.9695	3.72567	7.80521	5.25732
new_go.endonucleolytic.cleavage.in.5ETS.of.tricistronic.rRNA.transcript.SSUrRNA.58S.rRNA.LSUrRNA	5.81545	8.15771	7.65265	7.44244	3.73986	6.66277	3.1167	1.92934	4.03112	7.80997	2.02154	6.73313	8.51292
new_go.mRNAbinding.hnRNP.protein.import.into.nucleus	5.73597	5.59338	2.5532	4.8033	2.23636	4.6453	3.49764	4.04568	5.97697	4.03843	5.09588	6.4093	5.9498
kegg.Galactose_metabolism	-5.73199	-5.71991	-0.288624	-4.20273	-0.398082	0.848938	0.506679	4.05132	2.45117	0.935468	0.186092	0.454805	1.16641
new_go.vesiclemediated.transport	5.68726	7.17449	4.87873	6.71672	5.08049	3.01616	4.01177	2.81765	1.72096	5.57386	3.83256	3.72351	6.82308
new_go.nucleotide.binding	5.68037	6.26109	5.80436	7.35418	5.69946	7.92099	4.66856	12.0044	12.0077	14.1222	15.6027	18.5034	29.8021
new_go.mitosis	-5.6358	-6.2208	-3.76018	-5.45651	-11.3945	-3.37473	-7.13244	-3.91979	-6.49031	-5.47015	-2.18143	-1.50596	2.49386
new_go.RNA.splicing	-5.61767	-3.99828	-4.76349	-3.75225	-6.37299	-4.31004	-5.34266	-5.14401	-5.73314	-2.18706	-4.14931	0.967941	4.75311
new_go.ATP.synthesis.coupled.proton.transport	5.56479	6.5869	6.15057	6.78949	4.74217	5.40653	0.508205	9.44069	9.60222	9.8021	NaN	9.24238	6.82224
new_go.small.ribosomal.subunit	5.53803	5.50023	7.3461	6.70557	7.55398	5.28118	7.15055	4.48491	4.77763	5.62882	NaN	7.08573	7.86463
new_go.transcription.factor.activity	-5.47514	-4.34208	-11.3554	-8.28582	-7.00926	-2.36432	-3.52248	-0.52187	-2.27985	-3.16092	-1.38214	-2.56492	-0.76732
kegg.Pyruvate_metabolism	5.3529	4.34618	1.1619	2.21045	2.59252	1.43194	0.819564	8.37563	4.36304	4.39154	6.1081	5.41475	7.9482
new_go.nuclear.nucleosome	5.33686	4.58182	3.90551	5.02641	3.54304	6.56993	5.93236	5.53873	4.69343	NaN	4.50983	6.1933	NaN
mips.COPII	5.33413	4.7642	6.13616	5.90372	5.15071	2.95173	4.71658	5.28822	3.3232	4.2703	2.85228	3.22112	2.77541
new_go.cellular.protein.metabolic.process	5.28125	5.12113	5.05242	4.78576	4.07701	2.30016	3.30195	1.80297	3.34309	3.57087	NaN	NaN	NaN
new_go.cytoplasmic.vesicle	5.2756	4.55029	3.05091	2.50904	2.897	1.22957	2.89056	3.14418	2.525	5.54647	3.2171	4.31393	2.63033
new_go.glycolysis	5.27172	4.63139	5.547	6.76914	8.56874	3.46013	4.10891	10.3965	8.84621	9.83222	6.82652	6.7986	9.26492
new_go.protein.transporter.activity	5.24624	6.51457	4.21643	5.48211	6.30573	1.71449	3.40511	3.50483	6.1429	5.95276	5.93002	7.95091	5.85015
new_go.meiotic.recombination	-5.20514	-4.64784	-4.53061	-4.33285	-4.88555	-4.00518	-3.6589	-3.63719	-3.27935	-2.79281	-2.83133	-3.40145	-0.554117
new_go.spliceosome	-5.14561	-4.60985	-5.78954	-4.79188	-8.94976	-4.71937	-5.74995	-6.91251	-6.50873	-4.16018	-3.99824	-2.69507	2.85568
new_go.mRNA.transport	5.1225	4.8314	3.57278	5.36305	2.56593	6.50373	3.11907	1.86168	5.80637	5.4126	3.72896	8.47362	8.01703
new_go.NLSbearing.substrate.import.into.nucleus	5.11579	5.06013	2.1954	4.21575	2.46738	3.99014	2.89901	3.58479	5.14552	3.57824	4.73497	5.72141	5.07624
new_go.ribosomal.protein.import.into.nucleus	5.11579	5.06013	2.1954	4.21575	2.46738	3.99014	2.89901	3.58479	5.14552	3.57824	4.73497	5.72141	5.07624
new_go.snRNA.export.from.nucleus	5.11579	5.06013	2.1954	4.21575	2.46738	3.99014	2.89901	3.58479	5.14552	3.57824	4.73497	5.72141	5.07624
new_go.snRNP.protein.import.into.nucleus	5.11579	5.06013	2.1954	4.21575	2.46738	3.99014	2.89901	3.58479	5.14552	3.57824	4.73497	5.72141	5.07624
new_go.glucose.transmembrane.transporter.activity	-5.08791	-4.0355	-2.78471	NaN	-1.77609	NaN	-0.914713	-0.347475	-1.00257	-1.94524	0	0	0
new_go.hexose.transport	-5.08791	-4.0355	-2.78471	NaN	-2.23414	1.08002	-0.914713	-0.347475	-1.00257	-1.94524	0	0	0
biocyc.gluconeogenesis	5.07869	5.2441	4.3694	4.51303	5.25766	1.86185	3.22521	4.46756	4.59199	4.22572	6.04725	3.33541	7.153
mips.RNA_polymerase_III	5.05886	5.47137	5.40865	4.93852	2.28205	3.67355	2.29796	1.57275	4.38632	4.39839	0.663372	6.10764	4.44168
new_go.DNAdirected.RNA.polymerase.II.core.complex	5.05242	4.00158	2.52106	3.41363	2.25515	4.8339	2.75573	2.36715	3.71461	4.41056	NaN	4.66667	4.74576
new_go.mRNA.processing	-5.05032	2.92475	-4.31735	-2.28986	-5.40621	-2.87435	-6.21589	-4.23952	-3.71148	2.63675	-2.84692	3.05653	7.2773
new_go.transcription	-5.0318	3.98689	-5.22449	-4.77565	-8.2485	4.45499	-8.10583	3.79349	6.38173	5.14155	3.12107	8.65069	18.5926
new_go.chromosome.segregation	-5.01874	-3.58522	-2.48506	-3.1955	-5.36571	-3.81409	-6.80632	-2.79341	-3.08397	-3.0774	-1.04064	-1.56279	-0.971651
new_go.nuclear.pore	4.95308	4.57843	3.69852	5.8297	2.44068	5.71026	3.12895	2.89528	4.01739	5.89497	4.99484	7.7001	6.84525
mips.Actin-associated_proteins	4.89663	3.41646	5.31026	2.00576	5.88797	2.44305	2.62077	3.11332	1.71122	3.32913	3.78419	3.42311	6.38825
new_go.tRNA.export.from.nucleus	4.8855	4.42819	3.45482	3.70628	2.65367	4.78853	3.12495	3.68469	4.87339	4.49875	5.55585	6.40885	5.79794
new_go.cytosolic.ribosome	4.88533	4.02421	2.89024	4.67513	3.58223	5.31388	3.83318	3.82254	4.00128	4.71799	3.0056	5.16427	4.92743
new_go.cell.cycle	-4.87562	-5.21472	-3.44228	-4.58266	-9.7824	-1.81138	-7.27045	-3.58563	-4.11773	-4.05707	-0.998701	2.81828	7.44594
new_go.endocytosis	4.84853	2.6988	1.99842	3.19042	6.03593	2.33769	2.39655	5.484	5.21006	5.82114	3.88443	3.81343	9.27331
new_go.condensed.nuclear.chromosome	-4.84656	-4.85944	-2.41956	-4.21939	-5.50697	-3.09493	-3.49793	-3.07564	-4.15049	-0.554646	-2.08096	-1.82594	NaN
mips.rRNA_splicing_	4.84531	5.88602	4.02897	5.66811	3.4177	7.18852	2.8134	0.889026	4.56356	5.8886	0.804237	3.37633	3.5439
new_go.sterol.biosynthetic.process	4.84452	7.34103	7.79592	6.89639	4.24167	7.23653	5.02404	7.70819	6.32962	6.24438	3.72034	6.82154	5.18472
new_go.aromatic.compound.metabolic.process	4.82295	2.06756	0.88047	0.88772	3.06159	-0.109384	-1.44645	5.08546	4.13737	2.01228	2.28091	3.77953	7.27667
new_go.fungaltype.cell.wall	4.81394	-3.72163	4.95232	4.09019	5.25284	4.48843	6.74426	7.67203	5.05249	5.99912	0.926411	1.07893	3.03945
new_go.GTP.binding	4.80634	4.41426	3.34294	4.04733	3.85659	3.62792	3.07679	3.61309	5.50067	6.14814	5.1185	5.68619	11.6922
new_go.anaphasepromoting.complex	-4.80476	-3.60758	-2.99275	-2.963	-4.99236	-2.93201	-3.13854	-3.44992	-3.01249	-3.65118	NaN	-1.54767	-1.68051
new_go.ER.to.Golgi.transport.vesicle	4.78498	3.34797	3.61413	3.42438	2.09644	4.09654	1.19544	4.7532	2.76916	1.83565	2.05012	3.0126	2.05093
new_go.response.to.stress	-4.78263	-5.64058	0.670581	0.925352	3.43995	0.798721	2.58887	3.63579	2.40225	2.44313	4.29697	1.2848	2.36841
new_go.intracellular.protein.transport	4.67981	7.193	4.03074	3.78725	4.94776	1.55731	5.26057	3.83751	3.14488	3.68051	2.80145	4.8267	6.58625
new_go.transport	4.67237	4.64728	2.53473	4.85528	4.77521	3.1731	3.44308	5.67642	4.18663	3.86688	9.65162	6.8354	13.7985
new_go.unfolded.protein.binding	4.59926	6.14574	5.2292	5.72572	6.48085	2.86312	8.01747	4.73049	6.80817	7.92034	7.20913	8.91547	9.49271
new_go.catalytic.activity	4.56869	2.50282	3.57731	6.39461	6.4125	1.65834	5.59393	13.8094	12.4968	8.12953	13.9277	9.39837	16.2705
new_go.PPbondhydrolysisdriven.protein.transmembrane.transporter.activity	4.55895	4.6996	4.47386	3.83182	NaN	NaN	4.30196	4.73779	6.86167	5.26726	NaN	6.88728	NaN
kegg.Alanine_and_aspartate_metabolism	4.50644	4.48097	1.38953	2.75189	2.59729	0.7007	2.25416	5.13781	4.41266	2.41787	4.50074	2.41103	7.25676
new_go.oxidoreductase.activity	4.50482	4.42776	6.2416	8.5804	6.83732	5.00734	5.45649	20.2494	11.8385	10.6065	17.6884	8.54598	10.9246
new_go.proteasome.regulatory.particle.lid.subcomplex	4.49938	5.74873	3.99664	4.98183	3.98351	4.90752	6.05956	4.82447	3.7057	NaN	NaN	3.57719	3.39458
new_go.fructose.transmembrane.transporter.activity	-4.4866	-3.52638	-2.29731	NaN	-1.77609	NaN	-0.914713	-0.347475	-1.00257	-1.94524	0	0	0
new_go.mannose.transmembrane.transporter.activity	-4.4866	-3.52638	-2.29731	NaN	-1.77609	NaN	-0.914713	-0.347475	-1.00257	-1.94524	0	0	0
mips.RNA_polymerase_II	4.47517	4.13794	2.85438	3.73369	2.39252	5.27643	2.36761	2.65539	3.06492	4.784	NaN	5.05761	5.00494
new_go.condensed.nuclear.chromosome.kinetochore	-4.45904	-3.71253	-3.29703	-5.71082	-7.59498	-6.41697	-7.88712	-5.37915	-5.746	-3.73818	-3.08048	-1.83075	-3.10136
new_go.rRNA.metabolic.process	4.45379	6.95806	6.21574	7.92805	-7.3919	4.60078	-7.48242	-3.50555	-2.79698	4.25773	-2.71161	5.94985	7.72722
new_go.nucleosome	4.44535	4.35793	3.72684	3.79829	3.54304	5.96412	5.80825	5.53873	4.59338	NaN	3.30536	7.26066	NaN
new_go.ubiquitindependent.protein.catabolic.process	4.41449	5.70162	4.35779	3.76334	2.57707	3.57499	5.94549	3.00497	2.51786	4.07352	11.0851	7.10299	8.46747
new_go.microsome	4.35662	4.34656	4.01548	2.24481	2.24425	2.61378	2.89779	2.44244	3.11353	2.66621	2.51162	6.9628	2.75276
new_go.organelle.inheritance	4.35288	3.01991	3.39629	1.40798	2.22539	1.65034	2.84058	1.97729	2.14281	2.50625	2.80353	3.49688	3.77518
new_go.protein.amino.acid.Nlinked.glycosylation	4.33956	2.8322	3.75727	3.40202	2.99409	3.95072	2.50858	0.92756	1.72993	1.50944	1.6595	2.90256	2.88707
new_go.DNA.repair	-4.33074	-4.558	-3.74739	-5.193	-6.40633	-2.25437	-3.98025	-4.44498	-5.24301	-2.70813	-1.38941	-2.6895	3.19839
new_go.maturation.of.LSUrRNA.from.tricistronic.rRNA.transcript.SSUrRNA.58S.rRNA.LSUrRNA	4.30978	5.72487	5.57615	5.71037	4.38327	5.41278	3.20705	0.92055	4.42331	6.1737	2.70975	4.85963	3.75184
new_go.transferase.activity	4.27654	2.65022	2.0141	2.19965	2.86492	3.37492	2.83111	5.05597	6.80923	9.70251	9.92897	12.8891	15.5336
new_go.cell.wall	4.27065	3.49671	3.98721	4.23726	5.12039	5.0635	5.00153	6.44496	4.23794	5.08539	1.99619	0.813167	1.45173
new_go.RNA.modification	-4.26512	-4.48841	-2.66893	-2.28191	-4.37151	-1.45319	-5.77467	-3.68333	-1.1589	-1.75851	-2.0194	1.19845	1.06577
new_go.nucleosome.assembly	4.18917	3.55467	2.73297	2.82029	2.2134	5.13015	4.6687	5.02358	4.11363	3.23894	3.32247	4.3115	3.7265
new_go.peptidylamino.acid.modification	4.18771	3.442	1.7963	3.53967	2.22168	0.602431	0.662258	0.29366	1.83243	1.3971	-1.11335	2.22358	2.65209
new_go.gluconeogenesis	4.1731	4.21715	5.03392	4.77	5.58266	2.18735	3.51504	4.63034	4.8632	4.20566	4.7065	3.66345	7.18128
kegg.Cell_cycle	-4.17107	-4.49927	-1.63478	-2.96596	-3.52284	-0.699299	-3.8967	-1.32697	-3.2284	-1.98986	-0.828328	-1.65223	1.84572
new_go.vacuolar.acidification	4.15385	4.00748	3.9386	4.28554	4.16549	0.917768	1.12316	3.01738	2.52491	3.6275	3.16028	3.00349	3.01327
kegg.Phenylalanine,_tyrosine_and_tryptophan_biosynthesis	4.13084	3.52111	3.99051	3.56356	3.97919	1.56788	3.30017	4.25804	4.82879	4.99635	4.11129	5.35594	5.71484
new_go.condensed.chromosome.kinetochore	-4.12188	-4.37953	-4.12248	-5.65431	-6.07387	-7.70359	-8.33742	-2.96262	-4.69146	-6.50267	-3.22398	-2.7318	-3.25506
new_go.anaphasepromoting.complexdependent.proteasomal.ubiquitindependent.protein.catabolic.process	-4.10647	-3.73503	-2.5814	-2.91281	-4.03792	-2.43751	-2.29399	-2.99258	-3.81944	-3.6718	NaN	NaN	NaN
new_go.protein.refolding	4.09721	3.28122	4.07854	4.29991	5.11033	4.12149	5.32758	6.08843	4.55739	5.11232	NaN	NaN	NaN
new_go.cytoskeleton	4.0747	2.69357	3.61862	2.91048	3.35656	2.02127	4.26381	4.94127	1.23457	4.06177	3.21429	3.43942	5.94335
new_go.mitotic.spindle.elongation	-4.04655	-3.60762	-2.77043	-2.04606	-4.37168	-1.49707	-2.94393	-1.71008	-1.42609	-2.02694	-2.25003	-1.41427	-0.957497
new_go.establishment.of.protein.localization	4.03327	4.39468	2.84677	4.99556	2.1968	6.4086	3.479	4.776	4.62618	6.66332	5.1899	5.81123	4.53308
new_go.protein.export.from.nucleus	3.98175	4.14548	1.81835	3.65222	2.06739	5.19725	1.75694	2.31914	3.93927	3.32897	5.33934	4.73232	6.03091
new_go.nucleotide.metabolic.process	3.91152	3.35825	2.76992	2.68449	3.3087	2.30856	0.31132	4.39704	7.09452	4.7798	2.68038	4.33962	4.56252
new_go.mitotic.metaphaseanaphase.transition	-3.88419	-2.72445	-2.36045	-2.30806	-4.03792	-2.39889	-2.29399	-2.42919	-1.8527	-2.90618	NaN	-1.33766	-1.52336
new_go.GTPase.activity	3.87008	3.01516	2.20322	2.81644	2.77684	3.23272	2.22588	2.96699	4.54918	5.1122	5.0201	3.58468	9.13095
new_go.ribosomal.large.subunit.export.from.nucleus	3.84615	4.49972	3.61736	3.18914	2.37071	3.83122	0.48713	1.15477	5.50934	4.95119	2.42778	4.37715	5.06915
new_go.protein.amino.acid.glycosylation	3.79654	3.26969	2.62258	3.6567	2.56885	3.19318	2.35608	2.66527	3.30833	2.18254	0.703559	2.17506	2.0892
biocyc.TCA_cycle_aerobic_respiration	3.79604	2.98336	1.79268	2.10741	4.4167	1.88139	-0.301468	8.62138	6.65048	8.98431	8.13147	9.70723	10.9846
kegg.Glutamate_metabolism	3.7836	3.21273	1.95609	2.05766	3.84225	0.796563	3.64462	2.80871	5.16722	2.93546	4.90226	4.5875	5.97577
kegg.Nucleotide_sugars_metabolism	-3.78336	-3.19642	-0.427879	NaN	-0.0876019	NaN	0.12275	2.3279	1.3719	0.574378	NaN	NaN	-0.997426
new_go.extracellular.region	3.7826	-4.08671	3.16361	-2.26101	3.51492	5.59642	5.31512	7.02847	5.04694	3.30448	0.204456	0.291865	1.38549
new_go.polysome	3.7692	4.35359	4.12368	3.29348	3.65629	4.64357	2.7451	1.917	1.86368	4.68006	2.37974	3.34273	2.66868
new_go.protein.kinase.activity	-3.76832	-3.25325	-3.93143	-5.91611	-2.15325	-4.10602	-5.6198	-1.33255	-1.93495	-2.73657	-1.8147	-1.33561	1.75574
new_go.nuclear.mRNA.splicing.via.spliceosome	-3.7165	-2.8259	-3.58839	-1.98288	-4.80288	-3.22584	-3.95874	-3.48417	-4.98172	-0.744438	-2.66987	-0.540767	2.84605
new_go.ion.transport	3.71115	1.63373	4.61886	3.94085	6.61514	3.19058	1.47587	5.07351	2.41501	2.71522	2.58694	4.27199	2.5712
new_go.snoRNA.metabolic.process	-3.69906	-4.00794	-3.24346	-2.92726	-4.15278	-2.00866	-4.38685	-1.97588	-1.41753	-1.16548	-1.33299	-0.99195	1.61645
new_go.cellular.bud.neck	3.68506	2.12254	2.04353	2.50519	1.62867	2.60907	2.09193	5.15916	3.33449	3.93139	3.85385	5.89851	7.35955
new_go.mitochondrion.inheritance	3.68008	5.00761	3.07564	2.09656	3.24823	2.04825	1.75385	3.88301	1.77116	2.40379	2.09169	1.32314	1.58283
new_go.spindle	-3.66225	-3.35364	-2.22161	-2.86203	-6.28869	-4.15364	-6.74967	-2.02503	-5.24965	-5.00065	-1.94893	-2.83877	-1.44018
new_go.cyclin.catabolic.process	-3.66005	-2.43034	-2.14932	-2.91281	-3.71929	-2.13264	-2.01293	-2.52608	-2.35219	-3.6718	NaN	-1.96384	-1.41421
kegg.Pentose_phosphate_pathway	3.64285	3.14622	2.40153	4.5989	2.73333	5.70029	2.59152	4.16153	4.2997	4.41432	3.89356	7.28599	9.66721
new_go.carbohydrate.metabolic.process	-3.63634	-5.12186	-1.81629	-3.52121	-0.941897	1.33101	-1.33923	5.48247	1.16758	0.761888	2.83013	0.526225	3.83892
new_go.protein.serinethreonine.kinase.activity	-3.60951	-3.04317	-3.77201	-5.71285	-2.06316	-3.87409	-5.3458	-1.2673	1.90286	-2.58186	1.75868	-1.29017	1.89626
new_go.ribosome.export.from.nucleus	3.58513	2.89578	3.97173	3.36651	1.59408	4.62555	2.67551	1.98641	3.178	3.75808	NaN	3.95572	2.42261
new_go.protein.import.into.mitochondrial.matrix	3.51445	3.37164	3.26784	2.94615	2.02421	1.23533	5.52834	5.94353	6.59697	6.76757	5.89985	5.76893	4.04055
new_go.binding	3.48749	6.74659	4.16005	4.37824	3.67271	5.27839	6.74482	8.71369	12.1713	8.46579	12.0754	11.647	13.7535
new_go.cytokinesis	3.43407	3.05127	2.67109	1.94729	2.29756	3.17503	3.1637	4.0729	2.48079	2.23231	4.30777	2.85476	3.17073
new_go.preautophagosomal.structure	-3.43397	-2.27923	-2.88062	-5.06244	-1.75924	-5.55998	-2.70929	-0.965007	-2.86477	-2.71678	-0.126709	-3.21208	-1.18814
kegg.N-Glycans_biosynthesis	3.41545	2.24709	1.45037	2.13269	1.74583	1.95684	2.30752	0.810618	2.04179	1.94399	1.45312	2.54786	3.46262
new_go.protein.amino.acid.phosphorylation	-3.39844	-3.14383	-3.87295	-4.7312	-2.28873	-4.6074	-5.06408	1.5629	-2.19345	-2.76575	2.3804	-1.81515	1.99965
new_go.proteasome.complex	3.36205	3.42742	2.50059	3.54947	1.93474	2.89885	2.66018	2.63047	2.38065	1.79855	4.83332	2.03131	3.03311
new_go.ATPase.activity	3.34133	2.27082	1.83944	2.52901	1.28798	4.45765	5.32455	3.77025	3.66161	3.9518	3.43744	3.505	5.38874
kegg.Glycine,_serine_and_threonine_metabolism	3.27562	1.2789	2.68376	3.30833	4.79183	3.3028	3.90677	8.35422	7.74143	5.3935	3.32752	7.39594	2.13607
new_go.cell.redox.homeostasis	3.2751	2.17181	4.03236	3.66267	3.34553	1.04748	5.90495	3.36794	4.17492	5.09469	4.31587	2.56139	3.82157
new_go.actin.filament.organization	3.23509	3.08526	1.57829	0.720346	3.08134	2.04571	0.939576	1.97052	1.3608	3.3007	1.92499	2.67328	6.25224
kegg.Carbon_fixation	3.22301	3.2004	1.47344	1.74817	2.93564	1.32427	2.65887	4.0646	3.35622	2.68694	3.89925	4.04841	8.45725
new_go.macroautophagy	-3.21942	-2.23256	-2.59084	-2.9345	-2.75673	-3.7862	-1.95221	-3.07187	-2.40656	-3.44219	NaN	-2.06732	-2.06049
kegg.Benzoate_degradation	-3.21508	-2.74976	-2.86174	-4.01857	-1.30289	-3.43467	-4.53534	0.398329	1.0921	-1.18466	1.09716	-1.5286	-0.844745
new_go.retrograde.vesiclemediated.transport.Golgi.to.ER	3.21435	3.08862	2.83724	2.79689	1.29107	3.30571	3.42364	1.91002	2.40522	3.13279	1.97243	2.3982	2.9616
new_go.peptidase.activity	3.20006	1.43654	1.75177	1.81246	4.14351	1.49114	4.57199	1.99151	2.14127	2.81309	3.27115	1.5854	4.87189
new_go.prospore.membrane	-3.19343	-2.57251	-2.53816	-3.18385	-3.11525	-2.37117	-1.28015	-0.325157	-0.00639541	-0.671905	-0.0558165	0.247563	0.36536
new_go.mRNA.catabolic.process	3.18973	3.32855	3.49871	5.70916	4.44223	6.18771	2.05137	2.91903	2.65823	6.59606	1.92998	3.55912	4.69546
new_go.transferase.activity.transferring.nitrogenous.groups	3.1677	1.52588	1.6019	1.36061	1.64548	0.752193	2.21978	2.55336	3.15293	1.12185	NaN	2.09614	1.81474
kegg.Sterol_biosynthesis	3.15484	4.07883	3.17738	2.89615	2.60061	2.61932	NaN	2.31265	2.22051	4.50712	NaN	4.01454	2.51595
new_go.CVT.pathway	-3.15448	-2.11073	-1.90918	-4.30287	-2.12588	-4.01858	-1.54533	-1.83913	-2.86477	-2.70433	-0.126709	-3.74731	-2.20463
new_go.translation.elongation.factor.activity	3.12551	2.8228	2.74327	3.43467	4.13682	4.6492	3.96958	3.75516	3.58995	5.03072	NaN	4.03813	3.67261
new_go.DNA.recombination	-3.11187	-2.41928	-0.916772	-1.39207	-1.68295	-1.12154	-2.41815	-2.65768	-2.44287	-0.691913	-0.974514	-0.517787	0.674503
new_go.aromatic.amino.acid.family.biosynthetic.process	3.10428	2.71098	3.09075	3.42093	1.43109	1.23085	2.16656	2.82789	2.83649	3.46829	0.965737	2.69869	2.77728
new_go.integral.to.Golgi.membrane	3.04482	2.07323	1.55182	0.795487	1.41896	0.573006	0.93146	1.46441	1.01782	1.63392	0.879631	0.857863	1.8177
new_go.large.ribosomal.subunit	3.03097	3.17136	3.58172	3.31734	6.51711	2.72631	2.42211	4.19003	6.02347	4.85677	NaN	6.28291	6.89622
new_go.biosynthetic.process	3.02118	1.4524	1.33091	4.03269	2.91995	1.36999	1.09326	4.38217	3.7665	1.53715	5.17991	5.18714	5.57599
mips.mRNA_splicing	-3.01601	-2.42918	-1.53089	-1.30394	-4.15372	-1.90778	-1.94591	-2.92297	-2.60436	-1.86664	-3.2746	-1.0203	1.32966
new_go.bipolar.cellular.bud.site.selection	3.0038	3.41039	2.62782	0.675822	1.49391	1.99247	2.27637	3.37167	2.266	2.78314	2.97246	3.25336	3.83775
kegg.Nitrogen_metabolism	2.98801	3.55978	0.915205	1.65657	1.83672	0.742502	0.352727	1.15597	2.36387	1.24978	NaN	2.21736	1.86898
new_go.peroxisome	-2.98401	-2.958	-6.79626	-3.49953	-4.66664	-6.96749	-1.42711	-1.50755	-5.35535	-2.6294	0.346585	1.13249	0.772481
new_go.chromosome.centromeric.region	-2.98071	-2.4532	-2.50273	-2.92741	-4.11242	-1.1077	-4.72147	-2.18416	-1.95821	-2.38379	-1.41314	-0.72929	0.552524
new_go.maturation.of.58S.rRNA.from.tricistronic.rRNA.transcript.SSUrRNA.58S.rRNA.LSUrRNA	2.94975	4.19329	3.90597	4.55348	3.02156	4.96766	2.3171	0.339822	2.90232	4.39553	1.51918	4.08461	2.82812
new_go.response.to.DNA.damage.stimulus	-2.94933	-2.72266	-1.62967	-3.72748	-5.18924	-1.83264	-3.5377	-2.26509	-3.15212	-1.92169	-0.693371	1.41082	3.78901
new_go.DNA.binding	-2.93994	-2.16895	-3.91713	-2.97749	-7.73756	-1.19853	-4.54342	1.05189	2.55032	2.33361	-1.65722	1.44827	6.96629
new_go.lyase.activity	2.89762	2.4968	1.79867	3.08427	2.42283	1.53088	2.14044	4.7002	3.59335	2.99545	3.98771	7.35198	7.37388
new_go.phosphorus.metabolic.process	2.88589	5.35241	5.11543	3.93486	2.21498	2.71535	-0.879241	4.08591	2.29521	2.63836	2.92649	4.1853	6.34848
new_go.telomere.maintenance.via.recombination	-2.87537	-2.22901	-0.507283	-0.373484	-0.563685	0.0996027	-4.59225	-0.67834	-2.26185	-0.0764264	NaN	-0.198457	-0.841872
new_go.response.to.oxidative.stress	2.86451	2.2154	1.55138	2.77991	2.23847	1.15047	1.73662	5.72357	2.07382	1.25537	5.71511	2.10082	2.12516
new_go.alcohol.metabolic.process	2.85836	5.61062	4.76371	4.73938	2.93301	4.43755	4.66161	7.18557	9.36895	5.23368	1.11262	2.97179	2.42634
new_go.mitochondrial.outer.membrane	2.81976	4.42173	2.98229	1.88144	3.36987	1.49679	3.34443	2.67122	3.6963	4.39298	9.79416	3.2025	5.63623
kegg.Reductive_carboxylate_cycle_CO2_fixation	2.81464	1.66544	0.575246	NaN	0.703491	0.292413	0.0165673	5.95402	NaN	1.92483	4.0193	3.93546	NaN
new_go.RNA.polymerase.II.transcription.elongation.factor.activity	2.81392	2.74947	2.88861	3.48217	1.44543	3.49345	1.83131	2.20577	1.85509	3.39537	1.28517	3.50587	3.40865
new_go.protein.targeting.to.ER	2.78791	3.03016	2.57437	1.8022	1.59438	3.51627	2.46936	2.52357	2.13541	2.83811	2.96246	3.73082	5.74253
new_go.ribosomal.small.subunit.biogenesis.and.assembly	2.77956	4.18989	4.53869	3.09671	1.29127	1.92537	0.385302	0.920594	2.21189	3.44435	-0.646981	3.22824	5.17897
new_go.energy.reserve.metabolic.process	-2.76948	-4.03334	-3.90888	-2.08692	-2.1902	-1.22449	-1.03472	0.34281	-0.169899	-0.297597	-0.450123	-0.417892	0.391067
kegg.Inositol_phosphate_metabolism	-2.71744	-2.61752	-3.59579	-4.64685	-1.49594	-4.51436	-5.21168	-1.24988	-2.20232	-2.64627	-1.20827	-1.61279	1.39453
new_go.mRNA.export.from.nucleus	2.70045	3.06596	2.97371	3.99822	1.69257	4.36684	1.96249	1.83557	4.68036	4.39874	5.52306	7.11592	6.30019
new_go.reproduction	2.6926	-0.770678	-0.657004	-0.933887	-0.699668	-0.68569	-1.08986	-0.0974582	0.166432	-0.33073	-0.419288	0.203784	-0.36977
kegg.Pantothenate_and_CoA_biosynthesis	2.68986	1.5493	1.82419	1.39169	2.81077	1.06974	1.11885	1.06208	1.05419	0.614006	NaN	1.75076	1.35191
new_go.cell.division	-2.68803	-3.84409	-2.25395	-3.63783	-6.89015	-1.34381	-5.21386	-1.00141	-2.57013	-2.327	0.940088	1.93489	5.08531
new_go.vacuole.inheritance	2.6594	2.32807	0.933415	2.23754	1.24746	0.65702	1.12768	0.989004	0.458212	0.681796	NaN	1.32619	0.98296
new_go.glutamine.metabolic.process	2.63292	2.96801	1.51367	2.70694	3.0191	0.671433	0.329144	2.26791	3.39725	3.20164	1.48561	4.09715	3.11216
biocyc.folate_interconversions	2.62845	1.14543	0.105792	0.826801	2.22996	-0.30464	0.0284519	1.21167	3.83921	1.32475	NaN	3.28227	2.94563
kegg.Citrate_cycle_TCA_cycle	2.62511	1.49844	0.70409	1.4159	3.98483	2.10622	-0.244863	10.7696	5.13141	9.10241	8.79744	8.59207	14.0976
new_go.establishment.of.cell.polarity	2.57558	2.67783	1.14311	1.37738	0.958149	2.92124	2.1557	2.53371	1.03178	3.63219	3.64151	2.21956	2.63486
new_go.cellular.bud.tip	2.5626	2.73115	2.21824	2.2769	1.00928	2.71962	0.645172	3.59261	1.35126	1.74865	3.16342	3.14537	4.26859
new_go.amino.acid.metabolic.process	2.55194	2.65882	1.57246	1.76231	3.78594	1.36007	1.50987	2.27086	2.64661	2.68141	1.45484	3.33046	2.11572
new_go.regulation.of.translational.initiation	2.52875	1.9032	2.18274	3.47136	0.973541	3.55028	2.62474	1.53714	2.2567	3.14783	NaN	1.4715	3.50807
mips.SPB_associated_proteins	-2.52213	-1.86354	-1.01264	-1.39561	-2.60342	-2.76077	-3.02495	-1.95388	-1.37088	-1.54481	-1.00095	-0.392921	-0.902861
new_go.actin.cortical.patch	2.51289	1.39983	1.37053	0.575973	3.01991	0.981568	1.25169	3.70699	1.43909	2.84899	1.25661	1.37888	6.49303
new_go.metallopeptidase.activity	2.50371	0.883573	2.10323	1.81693	3.29172	0.709729	1.57113	1.25576	0.985565	1.15661	0.933353	1.19411	1.9907
new_go.pyridoxal.phosphate.binding	2.4854	0.874594	2.06161	2.80501	2.73431	1.68317	3.75557	3.98426	4.8449	1.48957	4.22921	3.77427	3.02994
new_go.filamentous.growth	2.4845	1.84427	0.663246	0.375764	0.0806858	0.0289192	-0.973924	0.697143	0.438688	0.551326	0.940521	0.883641	1.54514
new_go.establishment.andor.maintenance.of.chromatin.architecture	2.47998	1.55198	1.71982	1.69247	0.124028	1.05271	0.337051	1.29584	2.1667	0.892796	-0.298477	1.12342	3.81157
new_go.cofactor.metabolic.process	2.4764	3.2534	3.78727	5.20753	0.661187	1.68059	0.845229	3.14099	1.99274	3.08067	2.94745	2.45648	5.18434
biocyc.folate_transformations	2.46501	0.920993	0.636373	0.869557	2.54251	-1.13301	-0.000767022	1.31687	3.74135	1.54073	NaN	3.94263	2.96187
new_go.nucleartranscribed.mRNA.catabolic.process.deadenylationdependent.decay	2.45935	3.09543	1.87164	1.94046	3.22927	2.7094	2.09355	2.54974	2.46337	4.04045	2.1712	1.78792	3.36674
new_go.intraGolgi.vesiclemediated.transport	2.45059	2.07163	1.85396	1.72313	0.243089	1.31767	2.74585	1.64426	1.37421	1.55994	0.159478	1.56498	1.25685
new_go.nuclear.membrane	2.44772	1.64403	0.796367	0.844758	0.856862	1.44168	1.10222	1.16076	0.60825	1.67871	2.723	3.27954	4.52466
new_go.mitochondrion	2.43816	2.60661	4.6233	8.71288	14.6528	2.5066	0.310976	28.0267	25.4932	29.1088	47.1157	43.6919	73.005
new_go.DNA.replication	-2.43312	-2.44585	-1.22872	-2.21292	-3.74585	0.906504	-2.19451	-2.45349	-2.44521	-1.75294	1.16299	2.09567	2.58227
new_go.isomerase.activity	2.40401	2.14848	2.52823	3.19145	1.5123	3.47702	2.17039	1.97881	4.00895	5.25012	2.55039	4.24393	7.98347
new_go.transcription.from.RNA.polymerase.II.promoter	2.40273	2.63739	0.373762	1.95375	0.539364	1.65751	2.54615	0.742397	1.51623	1.75354	-0.909561	1.80543	3.09332
new_go.chromatin.modification	-2.40231	-2.55757	-4.16634	-3.05238	-2.86131	1.78104	-2.97953	2.13937	-2.38202	-2.86528	-2.11269	1.96614	4.63058
kegg.Pyrimidine_metabolism	2.38233	1.76656	1.58836	3.04089	1.53489	2.67456	2.15791	1.71764	2.38928	4.0097	1.48674	2.73352	3.78136
new_go.spindle.pole.body	-2.38112	-2.09866	-2.33702	-3.35748	-6.34023	-2.82785	-4.74531	-1.57026	-2.32544	-1.77568	0.295998	0.485343	1.57202
new_go.peroxisomal.membrane	-2.37503	-2.05302	-6.2828	-2.25545	-3.34483	-3.85237	-1.80416	-1.98243	-3.59716	-2.34548	-0.849702	-1.06946	0.86625
kegg.Phenylalanine_metabolism	-2.36599	-1.54216	-0.289578	-0.469319	-0.0195804	0.0366777	-0.188888	0.821148	0.548901	0.0824043	0.773513	-0.151133	-0.25083
new_go.damaged.DNA.binding	-2.33486	-1.72961	-1.26599	-1.39709	-1.39331	-0.928102	-0.439466	-0.909643	-2.67123	-1.29161	-1.05037	-1.23987	-1.76015
new_go.nucleoplasm	2.33475	2.6675	2.87391	3.5052	1.36937	4.32338	0.795875	0.36415	2.02975	2.54514	0.536823	3.06516	2.50772
kegg.Starch_and_sucrose_metabolism	-2.30903	-2.22607	-2.55292	-4.14523	-0.932769	-2.81495	-2.79666	1.8184	-0.613174	-0.899536	1.35245	-1.18141	1.38813
new_go.protein.binding	-2.30478	1.39906	-0.942888	1.39092	-1.92954	-1.14331	-1.82139	-1.91578	-1.5221	-0.666642	0.86455	2.00573	6.65489
new_go.magnesium.ion.binding	2.27999	1.79827	2.63039	2.32062	2.61469	2.67959	3.75101	1.99208	2.77261	2.46079	5.21777	2.98875	2.88187
new_go.exocytosis	2.24327	3.01485	2.2578	0.894793	2.2057	0.443364	2.17412	2.09575	0.930172	1.71595	2.27745	1.69579	2.14322
new_go.RNA.elongation.from.RNA.polymerase.II.promoter	2.24262	2.4918	1.78176	2.97226	1.10227	2.77128	1.39409	2.50764	2.05353	4.02527	1.55908	2.59837	6.43347
new_go.mitochondrial.small.ribosomal.subunit	2.21687	3.36461	4.02887	5.41867	11.4229	1.80265	0.982642	7.36096	11.2687	11.3088	8.88663	12.9215	15.5898
new_go.cell.death	2.21609	3.91481	4.39525	1.54114	1.33887	2.30977	2.64974	2.42919	2.27859	3.38772	5.07563	2.55791	3.25425
new_go.G2M.transition.of.mitotic.cell.cycle	2.21528	1.20069	0.776379	1.5459	0.104185	1.2643	-0.33242	1.21128	1.04541	2.13793	1.56793	1.86894	1.93
new_go.regulation.of.cell.cycle	2.19827	1.78689	1.00521	1.48793	0.497303	1.83015	1.0552	1.46247	1.74514	2.96678	1.1898	3.63179	2.75684
new_go.glutamate.biosynthetic.process	2.18964	0.882526	1.22643	0.922687	3.66069	1.0247	1.06649	3.53411	2.44643	3.43872	NaN	5.78337	5.50567
new_go.lipid.transport	2.1706	1.72859	0.867188	1.30506	1.89892	0.629038	0.655508	0.491123	0.773452	0.628537	0.846688	0.347473	0.525057
mips.Mitochondrial_splicing_complexes	-2.14999	-0.921529	-0.490903	0.20256	0.736725	NaN	-0.352665	-0.0237658	-0.0747456	0.202962	NaN	1.16861	NaN
mips.SPB_components	-2.13829	-2.01523	-2.25479	-1.59139	-2.01003	-1.59774	-3.86817	-1.63777	-2.678	-1.99604	NaN	NaN	NaN
new_go.microtubule.nucleation	-2.13263	-1.97128	-2.12256	-2.98859	-3.57707	-2.96919	-5.33871	-2.59694	-3.12897	-2.92747	-0.543984	-1.26181	-0.792275
new_go.lipid.particle	2.09843	1.52813	1.78932	1.07869	0.962121	0.0885338	1.6276	1.20947	0.487063	0.397885	0.952866	0.209333	-0.175485
new_go.mitotic.sister.chromatid.segregation	-2.08562	-1.56899	-1.49866	-2.55574	-5.23411	-0.924147	-2.43215	-0.626561	-1.80811	-1.70336	-0.960368	0.756666	1.24971
new_go.peroxisomal.matrix	-2.0789	-2.21029	-1.92284	-1.78187	-2.49635	-1.6526	-2.01701	-1.08051	-1.54906	-1.92617	0.13069	-0.202674	0.297437
new_go.protein.catabolic.process	2.06588	2.27149	1.53388	2.10103	0.961712	1.19441	1.56345	2.10499	1.8406	2.30611	6.20531	3.21499	1.81848
kegg.Arginine_and_proline_metabolism	2.06091	2.13923	1.43734	2.46162	3.77125	2.12385	2.56223	2.18848	3.17601	1.97965	1.48571	2.49968	2.60229
new_go.ATPdependent.chromatin.remodeling	2.05783	1.47241	0.973968	1.95011	1.44843	1.591	0.769023	1.98559	1.45403	1.62365	0.1379	2.57415	4.71486
new_go.DNA.replication.initiation	-2.05174	-1.38811	-0.675402	-1.55743	-2.07934	0.632714	-1.52894	-1.75812	-1.83682	0.941969	-0.740021	0.929039	1.92822
new_go.mitochondrial.large.ribosomal.subunit	-2.04812	2.14673	5.52477	7.28776	10.6737	2.14993	-1.60362	9.88005	16.5891	17.2106	12.3419	23.4761	21.1797
new_go.cytoplasmic.mRNA.processing.body	2.04481	3.30657	2.46515	2.1922	2.71618	3.22715	2.049	3.57532	2.47488	2.14909	NaN	2.83756	1.91103
new_go.enzyme.regulator.activity	2.04466	2.07215	1.51421	2.48204	2.31505	1.88434	3.07746	3.90279	3.28637	3.44471	1.97566	1.34522	0.689859
new_go.RSC.complex	2.04328	1.3969	1.1706	1.55091	1.27388	1.43923	1.09698	1.24216	0.514613	1.90004	0.588646	1.95326	4.16901
new_go.cation.binding	-2.04178	-2.57818	-0.61787	-2.43939	-0.131524	0.0102078	0.743881	0.248439	0.323138	0.237856	-0.0981713	-0.807245	1.08531
new_go.membrane	-2.0248	-2.19018	-1.41251	-1.6663	3.07018	-1.93062	-2.31715	7.92985	4.24079	2.33454	13.4146	6.72198	19.3337
new_go.transcription.from.RNA.polymerase.III.promoter	2.0233	1.43934	1.27486	1.59111	1.31093	-0.00786218	0.308966	0.460411	2.06075	2.2379	-0.54371	1.68811	5.80324
new_go.cytoskeleton.organization.and.biogenesis	1.9941	1.99693	1.42131	1.25264	1.04237	0.563839	0.594718	0.502843	1.0763	0.913359	0.59436	2.04223	1.25773
kegg.Methionine_metabolism	1.99179	1.83985	1.41536	2.50317	2.39066	1.18148	1.39081	1.64425	1.95542	1.84918	NaN	1.83158	1.85492
kegg.One_carbon_pool_by_folate	1.99081	-0.0410847	0.198738	0.727476	1.85632	-0.0694783	-0.104223	0.837984	1.45402	0.726201	NaN	0.917276	2.94563
new_go.endonuclease.activity	-1.98767	-0.533339	-1.28557	-1.00796	-2.21315	-0.336593	-0.779405	-1.82976	-0.630451	-0.253084	-1.76698	0.406634	-1.54635
new_go.methionine.metabolic.process	1.96351	2.1967	1.35745	2.10455	1.33105	0.420154	1.25221	0.472292	2.18858	1.82533	1.7542	2.48927	1.99014
new_go.general.RNA.polymerase.II.transcription.factor.activity	1.96332	2.14586	0.985901	1.35533	-1.47807	0.937499	-1.2961	-1.56825	-1.24733	-0.67074	0.609195	2.0444	3.11094
new_go.RNA.processing	1.95799	2.02218	1.22359	1.06257	0.62208	2.10519	0.713006	1.11173	0.920254	2.20374	0.1709	3.68577	3.02408
new_go.nucleocytoplasmic.transport	1.94048	1.91162	2.62578	2.73724	1.95667	3.64147	2.5894	2.35496	3.61681	3.69675	2.54612	4.65959	4.47585
new_go.transferase.activity.transferring.glycosyl.groups	1.93196	1.62041	1.55803	1.83734	1.91876	1.29451	1.49778	2.5461	2.30212	1.56511	1.18045	3.64031	1.72638
new_go.fungaltype.vacuole	1.92644	0.131068	0.509669	0.271879	0.5992	-0.341482	0.135572	0.455075	0.149906	0.159272	0.394766	-0.152437	0.22014
new_go.peptidylprolyl.cistrans.isomerase.activity	1.91134	1.28648	0.926981	1.5901	1.34767	2.61134	2.50373	2.21937	2.23483	1.48411	2.09953	1.75587	2.61583
mips.Gavin_AC,_et_al.	1.90059	1.44414	1.2164	1.27784	2.93185	0.228561	0.442444	0.982471	1.16162	1.35027	2.13571	1.27128	1.00699
new_go.fatty.acid.biosynthetic.process	1.88695	1.77112	2.36326	2.61347	1.66065	1.56916	2.4667	3.21264	2.35503	2.00961	3.5673	1.95632	2.33371
new_go.membrane.coat	1.86139	2.60369	1.69411	1.64218	2.50241	0.720874	1.62132	1.26329	2.2255	2.54356	1.11273	2.46963	3.60128
new_go.ATPdependent.DNA.helicase.activity	-1.83196	-1.97734	-1.399	-1.32549	-1.74944	-0.992869	-1.73203	-1.00288	-1.56466	-1.29699	NaN	-1.30876	-0.739779
kegg.Nicotinate_and_nicotinamide_metabolism	-1.83031	-1.73445	-2.34757	-3.58818	-0.840267	-3.32385	-5.30488	-0.979463	-1.64403	-1.66757	1.28987	-1.65178	1.34542
new_go.sequencespecific.DNA.binding	-1.82627	-1.02982	-2.19627	-1.06586	-1.78067	-0.702956	-1.17604	0.714465	0.545505	-0.256951	-0.210679	-0.109347	-0.608816
new_go.RNA.splicing.factor.activity.transesterification.mechanism	-1.81704	-1.60389	-1.54805	-0.88835	-2.36774	-0.865785	-1.23004	-2.11458	-2.6042	0.835298	-2.15166	0.412845	1.84189
mips.mitochondrial_ribosomal_large_subunit	1.8027	2.14673	6.27713	7.28776	11.7255	2.63964	-1.60362	10.8198	16.5891	18.4512	12.698	23.4761	22.6026
new_go.DNA.replication.preinitiation.complex	-1.79391	-1.56133	-1.50821	-1.13977	-2.01186	-0.463278	-1.31653	-2.79833	-2.11358	-1.49615	-0.57737	-0.767024	1.74595
new_go.SAGA.complex	1.77939	1.429	-0.977271	1.29818	-1.11898	0.801165	-0.624261	-0.722694	0.497813	-0.977621	-0.621878	1.23589	1.51569
new_go.transaminase.activity	1.77825	-0.488168	1.04093	0.450161	2.07309	0.744161	1.31898	2.11952	5.09797	0.163252	2.94732	1.66486	3.75907
new_go.protein.binding.bridging	1.77791	1.25036	1.0537	0.427558	0.704934	1.00207	1.26927	0.867052	0.411396	1.88629	1.03986	1.86874	3.54966
new_go.response.to.drug	1.76559	1.38774	0.869659	1.35682	0.691901	1.5509	1.46219	1.39405	2.34885	1.33003	2.45192	2.1098	2.6329
new_go.FMN.binding	1.75425	1.0077	0.962417	1.48742	1.25273	0.0646438	0.58539	1.44566	2.23568	1.79805	NaN	NaN	NaN
new_go.protein.import.into.nucleus.docking	1.75351	2.53128	1.58436	2.62827	2.29724	2.88877	3.2385	2.61389	2.71064	3.56474	NaN	4.89894	3.47835
kegg.MAPK_signaling_pathway	1.74073	-0.319749	-0.86528	-1.41433	-0.868764	-0.148218	-0.638194	0.272078	-0.446693	-0.095157	0.157902	0.522848	-0.236386
new_go.protein.monoubiquitination	1.71958	1.92235	0.895283	0.677087	0.389101	0.434043	0.377946	0.564523	1.13699	0.795517	0.837331	1.39672	2.4202
kegg.Glyoxylate_and_dicarboxylate_metabolism	1.71782	0.621829	-0.483184	0.403364	-0.470588	-0.515006	-0.156888	1.44407	1.52369	1.36112	NaN	1.85915	3.02818
new_go.lipid.catabolic.process	-1.70969	-0.881697	-1.39997	-1.38516	-1.7502	-1.43449	0.122391	-0.868622	-1.94528	-4.08739	-2.13009	-1.99282	-1.72551
new_go.SLIK.SAGAlike.complex	1.70803	1.82011	-0.886014	1.72536	-0.531722	0.64101	-0.505064	0.805432	0.979199	-0.594603	-0.764064	0.943769	1.32107
new_go.histidine.biosynthetic.process	1.69137	1.45955	0.494832	0.915711	0.312495	-1.30124	-0.901533	1.11365	1.17971	2.35739	NaN	1.74482	0.850346
new_go.ATPdependent.RNA.helicase.activity	1.68913	2.96885	3.46245	2.61198	0.592192	3.47512	1.77035	0.610933	1.42282	1.76772	1.63285	3.67441	3.12512
new_go.manganese.ion.binding	1.67656	1.50103	1.42416	3.79597	1.64268	0.580318	0.362118	1.59659	1.72237	1.22887	2.85426	1.79006	2.92017
new_go.ascospore.formation	-1.66993	-1.75181	-0.39043	-0.39302	-1.21535	0.593387	0.861611	0.382955	0.262043	0.358588	1.10555	1.27781	2.55088
kegg.Transcription_factors	1.65613	1.3635	1.09187	1.26256	-0.592817	0.418255	-0.526651	0.485268	-0.809717	0.240951	0.808676	1.61571	3.09752
kegg.Urea_cycle_and_metabolism_of_amino_groups	1.64781	1.6539	2.34802	4.82463	4.18902	0.307758	1.37103	2.68588	4.09758	1.6618	1.03207	0.389626	3.43122
new_go.zinc.ion.binding	-1.63957	-1.39545	-2.96149	-2.38072	-3.33883	1.46397	0.528594	1.26883	1.64549	2.48901	1.53746	1.35089	7.72922
kegg.Sphingoglycolipid_metabolism	-1.62727	-1.7319	-2.30908	-4.11874	-1.49258	-3.39563	-4.57077	-1.12193	1.85242	-1.8086	1.28987	-1.48055	1.79582
new_go.mitotic.spindle.organization.and.biogenesis.in.nucleus	-1.61385	-2.5313	-2.84017	-2.92172	-4.2126	-3.09864	-4.89896	-1.67274	-2.49231	-2.87063	-2.32991	-1.91407	-1.20724
new_go.cellular.respiration	1.61209	2.62971	3.21018	4.65788	2.71384	3.52561	-0.151648	4.17408	5.43337	7.1263	7.52534	9.18968	12.0032
new_go.anchored.to.membrane	-1.61169	-3.00864	1.86352	1.46123	1.29518	-0.575205	-1.47289	1.26735	1.40778	-1.10537	0.252916	0.340597	1.42643
new_go.snRNP.U1	-1.60752	-1.96863	-1.95848	-1.18106	-3.31896	-1.78724	-1.67331	-1.45022	-2.00959	-0.765506	-1.39737	0.498247	2.50262
new_go.INO80.complex	1.60488	1.2827	1.52976	1.31378	0.36931	0.224364	1.03082	0.308218	0.213408	0.122158	NaN	3.33431	1.72055
new_go.isoprenoid.biosynthetic.process	1.59	2.48768	1.75121	1.52781	1.233	2.10864	0.780888	2.28461	2.87774	4.36853	3.15843	3.59859	1.9598
new_go.plasma.membrane	-1.57882	-2.20852	-1.40203	-0.984795	-0.977423	0.131269	-1.58127	1.20659	-1.01786	-4.1402	-0.171522	-0.299177	0.749692
new_go.integral.to.membrane	-1.57311	-1.979	-2.02072	-1.81317	-2.12359	-1.19455	-1.61174	3.61272	-1.05149	-2.12752	4.51599	2.04522	7.35773
new_go.ATP.binding	1.55798	2.59295	2.49206	4.05056	2.33946	4.35997	3.07309	8.10515	6.58949	8.86313	10.9185	13.2123	20.5058
new_go.peroxisome.organization.and.biogenesis	-1.55508	-1.37132	-4.50554	-0.776118	-1.64356	-2.02747	-1.71914	-1.7978	-2.80547	-1.83401	-0.494071	-0.659384	0.481346
new_go.nucleoside.metabolic.process	1.54533	0.872895	0.618638	0.999125	0.396844	0.595048	0.00619486	0.0445796	0.342952	0.816665	0.383107	1.07106	1.4958
new_go.specific.RNA.polymerase.II.transcription.factor.activity	-1.53908	-2.05136	-5.14937	-4.656	-3.60857	-1.4575	-2.23542	-0.409085	-2.33385	-1.58486	-0.27836	-1.87194	-0.780074
new_go.mitochondrial.matrix	1.53536	1.17916	2.44649	3.01569	4.00402	0.688593	0.999246	5.72088	8.20991	5.99039	9.15673	8.1538	17.8918
new_go.protein.tyrosine.kinase.activity	-1.53439	-1.88844	-1.46858	-1.27595	-0.63897	NaN	-0.874477	-0.432539	-1.78159	-0.95865	NaN	-0.675198	-1.20983
new_go.Golgi.to.plasma.membrane.transport	1.53148	1.94241	0.777552	0.453972	0.749888	0.808316	2.00656	1.46824	2.07187	0.833569	2.61056	0.726604	1.54483
new_go.response.to.osmotic.stress	1.53129	1.2715	1.28025	0.0968314	1.32082	0.85959	0.413838	1.75265	0.820466	1.41411	1.06507	2.48618	2.15442
kegg.Selenoamino_acid_metabolism	1.53108	1.2471	1.09486	1.4582	1.49239	1.21052	1.53688	0.526494	1.72035	2.36625	1.41685	1.12402	1.2584
kegg.Histidine_metabolism	1.52584	1.01884	0.306754	1.76992	0.838512	0.0843766	-0.112224	2.3642	1.79394	2.09376	2.01372	1.73012	1.90567
new_go.35exoribonuclease.activity	1.51872	1.81594	3.39202	3.13873	0.987769	3.72827	1.84608	1.40906	2.57219	4.69992	2.14255	2.57166	2.31019
new_go.histone.deacetylation	-1.5167	-1.4785	-2.0184	-0.993532	-1.92734	0.483595	-1.36364	-0.891443	-2.22899	-1.6126	-0.1727	-0.443586	-0.694725
new_go.cellular.iron.ion.homeostasis	1.51242	0.489038	0.842888	1.34316	0.334566	1.20447	0.0635501	-0.2291	-0.240798	-0.553854	2.50221	0.919727	1.37963
new_go.chromatin.assembly.or.disassembly	1.5088	1.34971	1.28421	1.53473	1.17387	2.03495	2.5155	3.52349	2.48406	1.2089	2.79957	1.88567	1.55711
new_go.mitochondrial.inner.membrane	-1.50463	1.01785	0.441698	1.03643	2.08805	-0.0715949	-0.992262	4.72816	6.38568	6.20279	13.2258	13.0923	18.5326
new_go.oxidoreductase.activity.acting.on.the.CHOH.group.of.donors.NAD.or.NADP.as.acceptor	1.49976	1.53381	-0.77994	0.914866	1.17217	0.816009	0.144689	6.4609	1.56842	2.76736	4.83847	1.26316	1.97309
new_go.DNA.metabolic.process	-1.49507	-1.44303	-2.51431	-1.02933	-1.75255	-1.24085	-3.0644	-1.04139	-2.52744	-0.812573	-1.48561	-0.998138	-0.938714
new_go.incipient.cellular.bud.site	1.4906	1.79931	1.61822	1.87855	0.976839	1.85601	-0.430516	3.3413	1.59291	0.660101	1.61819	2.33138	2.71333
new_go.endosome	1.48085	-0.892078	-1.5327	-1.57553	-1.0641	-3.95895	-1.1936	-1.13593	-2.7343	-2.0717	1.34137	-2.80177	1.42041
new_go.vacuole.fusion.nonautophagic	1.47711	1.61373	1.67554	1.36086	2.04124	0.047371	0.0841378	0.821253	0.622947	0.791582	0.830264	0.231076	1.50716
mips.SAGA_complex	1.46202	1.19616	-1.64906	-1.14638	-0.907055	0.561538	-0.415414	-0.518081	0.752728	0.730275	-0.764064	0.923359	1.4399
new_go.ATPdependent.helicase.activity	-1.45535	-1.68349	1.72398	1.87551	0.131173	3.43604	-1.47723	0.804507	1.22253	1.5971	1.69319	2.69232	3.32762
mips.mitochondrial_ribosomal_small_subunit	1.45513	2.50262	2.96231	4.3857	10.4924	-1.66254	1.1529	6.9509	10.4172	9.3374	7.80083	12.367	13.5753
new_go.condensed.nuclear.chromosome.centromeric.region	-1.44462	-1.28811	-1.41172	-1.26445	-1.14352	-0.77881	-1.95181	-1.66566	-0.170477	-0.241909	NaN	-0.739441	-0.704635
biocyc.folate_biosynthesis	1.4358	0.450341	0.170262	0.81757	2.17969	-0.535956	0.171077	0.550651	2.87882	0.759956	0.966903	3.43375	2.72143
new_go.transcription.elongation.factor.complex	1.4329	1.32524	1.38641	1.96073	0.473045	1.90557	0.699966	0.971566	0.672085	1.82503	0.346324	1.91252	1.84477
new_go.ERassociated.protein.catabolic.process	1.42823	1.1778	1.47211	1.04304	1.205	0.937895	1.88714	1.2188	0.802414	1.55641	2.58865	1.64756	3.02877
new_go.transGolgi.network	1.41434	0.809545	0.288537	0.287085	0.240858	0.266523	0.419564	0.717104	0.430872	0.294336	NaN	-0.145239	1.37772
new_go.ironsulfur.cluster.binding	1.41423	0.616896	1.19512	0.880888	0.717167	-0.00394089	-0.632109	1.17992	2.84495	3.4778	1.40125	4.09886	2.88983
biocyc.sphingolipid_metabolism	1.41123	1.40083	1.69298	3.20988	0.647868	1.38784	2.48833	1.2034	1.13552	1.47056	1.06045	0.292376	0.179843
new_go.transcription.activator.activity	-1.40706	-0.912181	-1.88746	-3.66907	-1.52745	-0.266676	-2.24572	-1.21154	-0.795829	-1.81656	-0.623138	-1.15345	-0.224949
new_go.transcription.initiation	1.39985	1.0694	0.551879	1.06728	0.241778	0.195791	0.442178	1.09555	1.05332	0.89829	0.803072	0.521571	2.79889
new_go.sphingolipid.biosynthetic.process	1.3878	0.873904	1.03884	1.59869	0.935124	1.49506	2.50564	0.809975	1.52979	1.88052	0.703905	0.682481	NaN
new_go.small.nucleolar.ribonucleoprotein.complex	1.38331	2.55101	2.52713	1.82601	NaN	2.6881	2.52637	1.15285	1.4444	4.40161	NaN	1.77345	1.42756
new_go.telomere.maintenance	-1.38223	-1.34726	-1.46026	-0.829236	-0.96746	-0.550473	-0.998903	-2.16335	-1.40854	-1.28909	-1.26589	0.832067	-0.58143
new_go.nucleartranscribed.mRNA.catabolic.process.nonsensemediated.decay	1.38161	1.36876	1.74169	1.84838	1.04733	0.614864	0.072976	1.37948	1.50293	1.16528	0.0244325	2.19526	1.90614
new_go.aminopeptidase.activity	1.3804	0.534073	0.681606	0.393656	1.46785	1.49752	4.20334	1.20755	1.43662	0.745533	0.667718	2.53361	1.62648
new_go.protein.complex.assembly	1.37876	1.51063	1.32263	1.53807	1.62954	0.777729	0.581035	1.6133	1.50107	2.2837	2.05641	3.22414	4.14872
new_go.nuclease.activity	-1.37619	0.775319	-0.45946	-0.957976	-1.59971	0.768721	-0.655691	-1.42802	0.7197	1.88685	-1.01062	1.60807	-1.25752
new_go.endosome.membrane	-1.34461	-1.54553	-1.51773	-0.971974	-0.421879	-2.97903	-0.494378	-1.02087	-3.01591	-1.22072	0.618474	-2.20776	0.544763
new_go.RNA.helicase.activity	1.34326	0.922164	0.226263	1.88571	0.190981	0.640849	1.10454	0.549128	2.63919	2.51525	NaN	2.35436	0.801621
new_go.nucleosidetriphosphatase.activity	1.34251	0.971778	1.08089	1.74761	0.314583	1.30337	2.24985	2.11047	2.44989	2.91305	1.95575	2.63042	5.79552
mips.Mitochondrial_translation_complexes	-1.33835	-0.818778	-0.487232	-0.561962	-0.550124	-0.973526	-2.10619	-0.923061	-0.217627	0.624411	NaN	NaN	NaN
new_go.microtubule	-1.33793	-2.08478	-1.36434	-1.40863	-3.24264	-2.95682	-2.9465	-1.58641	-2.22454	-2.86015	-0.930412	-0.369299	1.65847
new_go.kinase.activity	-1.33692	-0.842942	-1.70506	-1.95559	-0.388148	-2.40036	-2.64331	2.06945	1.50673	1.98084	3.48247	3.24418	5.62108
new_go.RNA.polymerase.II.transcription.mediator.activity	-1.3237	-1.28919	-1.59023	-2.79705	-2.88002	-1.79317	-2.43126	-0.936628	-2.59926	-1.82916	-0.421399	-1.1643	1.14274
mips.Pre-replication_complex_(pre-RC)	-1.30825	-1.13167	-1.09078	-0.791371	-1.66739	0.355039	-0.761561	-2.08313	-1.55635	-1.26262	-0.147006	-0.510065	1.22795
kegg.Fatty_acid_metabolism	1.30824	2.04342	0.66605	1.78037	1.91115	2.01311	2.18021	3.84735	2.87591	1.8648	1.97786	1.34519	-1.19218
new_go.intracellular.mRNA.localization	1.29691	0.938289	1.50879	2.02905	0.680043	1.7784	1.06652	0.381084	0.248895	1.51481	NaN	NaN	NaN
new_go.small.GTPase.mediated.signal.transduction	1.28791	1.64993	0.154939	0.352404	1.46506	0.886758	-0.251164	2.11686	2.07937	0.98011	1.66539	1.87968	4.58396
new_go.hydrolase.activity	1.28773	0.410776	1.49803	2.55465	0.645315	2.62173	2.6913	2.64455	3.00988	3.88862	6.77712	3.42893	11.4106
new_go.membrane.fraction	1.28368	0.12966	1.28005	1.62422	0.0444134	2.18785	2.47262	1.79809	-0.393959	0.770232	1.23285	1.89879	1.3634
new_go.transcription.initiation.from.RNA.polymerase.II.promoter	1.28294	1.85616	-0.746566	1.27387	-1.03035	0.632131	-1.43369	-0.746573	-1.06522	-0.501674	1.20625	1.70221	2.24525
new_go.tricarboxylic.acid.cycle	1.28101	0.70088	0.248434	1.2068	2.57019	0.911	-0.336279	8.26105	3.38655	6.8031	6.98359	6.40598	11.0034
new_go.cell.morphogenesis	1.27668	0.468116	-0.495258	-0.739973	0.742949	1.63525	-0.703192	1.3823	1.52113	0.649711	2.54491	1.41664	1.49264
new_go.interphase	1.27189	0.657342	1.21299	0.533832	-1.03294	0.385263	-0.367665	1.04568	0.472321	0.777799	0.199742	0.387032	NaN
new_go.hydrolase.activity.hydrolyzing.Oglycosyl.compounds	1.25921	0.396534	0.636877	0.752884	1.37276	0.846046	1.59452	0.85128	1.11991	0.412797	-0.161056	-0.360911	0.891259
kegg.Vitamin_B6_metabolism	-1.24375	-1.5253	0.554911	0.88641	1.09548	0.746325	1.09972	4.58307	2.30811	1.4414	NaN	NaN	-1.21156
new_go.apoptosis	1.23659	1.90266	1.70985	1.26527	1.55471	1.48051	0.863222	0.842652	1.35059	2.40738	2.86833	1.20993	2.82041
new_go.multidrug.transport	-1.22619	-1.04688	-2.54646	-2.10783	-1.99531	-0.281182	-1.00404	-0.14057	-0.757461	-0.674761	NaN	NaN	NaN
biocyc.glucose_fermentation_	1.22614	1.01676	0.249179	1.29831	3.46809	1.6348	2.51259	2.91043	3.28878	1.56061	NaN	NaN	NaN
new_go.actin.cytoskeleton.organization.and.biogenesis	1.2223	1.64201	1.46178	1.05503	1.11136	0.851533	0.580231	2.20722	1.70594	1.78382	1.64883	0.345271	2.86855
new_go.nucleotideexcision.repair	-1.2126	-1.11706	-0.396574	-0.39938	-1.47503	-0.226332	-0.963236	-0.927817	-2.34731	-0.328319	-1.00754	1.55299	-1.1535
new_go.prereplicative.complex	-1.2116	-1.04564	-1.00721	1.19358	-1.18926	1.15016	-0.653408	-1.25337	-1.44477	0.946857	0.2903	0.802285	1.29902
new_go.prereplicative.complex.assembly	-1.2116	-1.04564	-1.00721	1.19358	-1.18926	1.15016	-0.653408	-1.25337	-1.44477	0.946857	0.2903	0.802285	1.29902
new_go.protein.polyubiquitination	1.21154	0.58043	0.929449	0.693115	1.24581	0.380996	0.838343	0.39229	0.962099	0.456461	1.15105	1.07496	2.93961
mips.Replication_complex	-1.20079	-1.47545	-0.905019	-1.07012	-1.86321	0.25237	-1.31653	-1.96058	-2.23907	-1.32348	-0.232493	1.27209	1.29181
new_go.cell.wall.organization.and.biogenesis	-1.20034	-1.10687	-0.229244	0.850559	2.45427	2.71318	1.035	1.50485	3.28019	0.493043	2.13543	0.351845	1.18514
new_go.phosphoinositide.binding	-1.19748	-1.38498	-1.95548	-1.80795	-1.03758	-2.18514	-0.543119	-0.505733	-2.66176	-1.28772	0.583685	-0.239708	1.04843
kegg.Ubiquitin_mediated_proteolysis	-1.1946	-0.857919	-0.762722	-0.395787	-1.78526	-0.950087	-2.28943	-0.845488	-0.93101	-1.16067	-0.302454	0.218567	0.411447
new_go.phosphatidylinositol.3phosphate.binding	-1.18993	-1.70487	-2.22486	-1.72495	-1.37067	-1.87073	-0.624846	-1.21272	-2.47073	-0.929483	0.43722	-0.469489	0.913745
new_go.nitrogen.compound.metabolic.process	1.18966	0.252379	1.13786	0.78698	1.98846	0.211259	-1.80714	0.553869	1.26997	0.704996	-0.0440992	0.29313	1.58083
kegg.Bile_acid_biosynthesis	-1.1764	-0.597147	0.0129931	0.39941	1.28693	0.423136	1.84541	3.11011	1.58712	1.36986	0.803712	1.08162	-1.06795
new_go.late.endosome.to.vacuole.transport	-1.1764	-1.51933	-0.733638	-1.51697	-0.978649	-3.46303	-0.998499	-1.83767	-1.31461	-1.32	-1.14027	-1.15422	1.34286
new_go.chromatin.remodeling	1.17483	1.48505	1.71716	1.20089	-0.514454	2.05607	-0.570253	1.31936	0.645199	-0.778728	0.0438594	2.42042	2.84705
new_go.ubiquitindependent.protein.catabolic.process.via.the.multivesicular.body.pathway	-1.17313	-0.752113	-1.21966	-0.450184	-0.342899	-2.35452	-0.593871	-1.6298	-1.33006	-0.730261	-0.0838627	-1.01321	0.287942
kegg.Lysine_biosynthesis	1.16864	3.28002	0.020686	0.875474	0.412553	-0.028329	-0.164017	2.10434	2.37386	1.24855	2.83518	1.06655	1.39162
new_go.G1S.transition.of.mitotic.cell.cycle	1.16062	0.828023	0.320906	1.60257	0.784144	1.95698	-0.957697	1.45943	2.14725	3.23781	1.26022	2.82468	1.38471
mips.Kornberg's_mediator_(SRB)_complex	-1.15613	-0.827245	-1.04389	-1.94513	-1.65119	-0.731544	-1.93674	-1.4484	-2.05357	-1.82916	-0.416819	-0.693755	1.19477
new_go.mediator.complex	-1.15613	-0.827245	-1.59023	-2.10137	-2.13949	-1.21572	-1.97405	-1.4484	-2.74287	-1.82916	-0.369899	-1.02419	1.19477
new_go.endoplasmic.reticulum.unfolded.protein.response	1.14493	1.01638	0.0157391	0.333151	0.422947	-0.0386612	0.772882	0.178739	0.507637	0.165661	0.0181758	0.198686	1.13186
biocyc.lipid_linked_oligosaccharide_biosynthesis	1.14473	0.937514	0.327647	0.368462	0.782417	1.28409	0.493372	-0.345657	-0.528967	1.0347	NaN	-0.4728	0.697088
new_go.vesicle.fusion	1.13815	1.98439	0.735664	0.253141	-0.319348	-0.190469	0.400142	0.548982	0.421248	0.41739	0.917712	0.271383	2.08315
new_go.methyltransferase.activity	1.13445	0.785612	1.20665	1.38297	0.888055	1.34227	1.1251	0.407125	0.862001	2.76141	0.324392	2.53968	3.12985
new_go.snRNP.U2	-1.1307	-0.679216	-1.03653	-1.58464	-1.1472	-2.42431	-2.69259	-2.58276	-1.86273	-1.17528	-1.31142	-0.754835	0.853226
new_go.fungaltype.vacuole.membrane	1.11059	0.860596	-0.27449	-0.344112	0.23606	-1.36255	-0.575347	0.0285863	-0.778655	-1.62874	0.464151	-1.33981	0.448653
kegg.Valine,_leucine_and_isoleucine_degradation	1.10505	1.24064	0.494931	0.352975	0.55919	2.23177	0.564256	NaN	NaN	NaN	0.616871	0.177026	0.349226
new_go.cell.wall.mannoprotein.biosynthetic.process	1.10505	1.19945	1.06614	1.30119	0.603182	1.87252	0.627018	0.50663	0.960801	1.04142	NaN	NaN	NaN
new_go.cytokinesis.completion.of.separation	1.09143	1.05498	-0.556383	0.397311	0.216537	1.2894	0.191983	0.786109	0.719198	0.840664	-0.207769	0.883741	0.309529
new_go.SWISNF.complex	1.08994	0.903596	0.567219	0.910055	-0.529082	1.27021	-0.454048	0.42865	-0.28213	-0.316772	NaN	1.30607	2.24598
new_go.histone.acetyltransferase.activity	-1.08335	-0.757361	-0.372283	-0.559377	-0.905343	0.286394	-0.478064	-0.652496	-0.225505	-0.747955	-0.26926	-0.771123	0.954104
new_go.nuclear.chromosome	-1.07794	-0.648371	-0.531645	-0.56333	-1.18662	-0.41886	-0.474004	-1.00432	-1.29974	-0.388007	-0.864159	-0.465361	0.672105
new_go.integral.to.mitochondrial.outer.membrane	1.07608	0.329557	0.301172	1.02747	0.786814	0.677346	1.15334	2.60357	1.59176	0.793571	3.66268	2.03057	0.743677
new_go.snRNP.U5	-1.07524	-1.52166	-0.365786	NaN	-0.649104	-1.12475	-0.560735	-1.14506	-0.910261	-0.533547	NaN	2.30686	0.770202
new_go.fatty.acid.metabolic.process	-1.07286	-1.22227	-0.322567	-0.482299	-0.79617	-1.23566	0.225435	-0.537042	-1.38734	-1.1843	0.0813702	0.196221	-0.379798
new_go.histone.acetylation	-1.06638	-0.64319	-1.90188	-1.08906	-1.28894	-0.453095	-1.20272	-0.408356	-0.36262	-1.48352	0.584315	1.33094	2.25639
new_go.regulation.of.Rab.GTPase.activity	-1.0647	-0.758507	-1.97942	-1.10392	-1.24697	-0.695103	-1.7214	-1.21691	-2.10475	-1.72731	0.19036	-1.01666	-0.73145
new_go.RNA.polymerase.II.transcription.factor.activity	1.06464	0.908502	-0.618048	-0.284121	-0.742935	0.582265	-0.644868	1.12339	0.946161	0.676079	0.268386	1.71972	2.45114
new_go.exosome.RNase.complex	1.06436	1.18983	1.51184	2.2112	1.23841	3.53513	0.65105	0.699159	1.96571	3.38085	1.12333	2.34195	2.35224
new_go.nuclear.exosome.RNase.complex	1.06436	1.18983	1.51184	2.08944	1.23841	3.8517	0.968364	-0.69653	1.96571	3.38085	1.12333	3.22609	2.08101
new_go.cellular.bud.site.selection	-1.0615	-1.6623	-1.24752	0.78121	-1.78301	-0.272232	-2.51641	-0.605302	-0.239876	-0.369917	-0.393241	1.69565	2.62253
new_go.tRNA.metabolic.process	1.04961	0.991266	-0.535236	-0.808318	-1.40443	0.571932	-1.40038	-1.63991	0.192594	1.07536	-0.673923	2.13054	3.14115
new_go.hydrolase.activity.acting.on.glycosyl.bonds	-1.04849	-1.16475	-0.426649	-1.35551	-0.24923	-0.0669978	0.160421	0.531467	-0.018803	-0.249496	-0.0472981	-0.569513	-0.178304
new_go.protein.amino.acid.acetylation	1.04658	0.599147	-0.626288	0.783672	-0.452514	0.404866	-0.238524	0.567803	0.1901	-0.104329	-0.970015	0.716476	1.58721
new_go.cytoplasmic.vesicle.membrane	1.04548	0.966499	0.601488	0.821697	0.677187	0.428103	0.479951	0.624179	0.242878	1.25945	NaN	0.790462	NaN
new_go.kinetochore	-1.04244	-2.25047	-0.764469	-1.13491	-2.36889	-0.667823	-2.99857	-0.591424	-0.594694	-1.15974	-1.12286	-0.395998	-0.458615
new_go.vacuole.organization.and.biogenesis	1.03312	2.04096	0.449169	0.810087	1.39315	0.185966	1.0537	0.781391	0.228098	0.637513	1.35572	0.847712	0.908703
new_go.metalloendopeptidase.activity	1.02666	0.876102	1.50565	1.30567	1.84739	0.15678	0.348985	1.16927	1.19729	1.57808	2.15032	1.91825	2.00536
new_go.nucleobase.nucleoside.nucleotide.and.nucleic.acid.transport	-1.01985	-1.41845	-2.06451	-0.787042	-1.49553	0.124694	-1.14929	-0.739272	-0.0522705	-0.5233	NaN	-0.0400837	NaN
new_go.replicative.cell.aging	0.998388	1.30334	0.659818	0.941303	0.726244	1.38096	-0.256506	2.41207	1.23601	1.4321	1.49241	2.00184	1.52353
new_go.tRNA.processing	0.996106	1.37099	1.72108	2.64919	-1.44705	2.46389	1.49529	-0.870149	1.14527	3.97581	0.739764	4.64773	4.86475
kegg.GlycosylphosphatidylinositolGPI-anchor_biosynthesis	0.985307	0.60267	0.364614	1.15816	1.0616	-0.262147	0.769802	0.999937	0.540187	0.526867	NaN	0.829207	1.02373
new_go.histone.deacetylase.activity	-0.980385	-1.03642	-1.78091	-0.840301	-1.61218	-0.427356	-0.740546	-0.426859	-1.32512	-1.45103	-2.15644	-0.426305	-0.334735
new_go.Golgi.to.endosome.transport	0.97359	1.31315	0.775219	0.378402	0.929347	0.0390178	0.383597	0.539116	-0.324362	0.277746	NaN	0.289792	0.692156
mips.CCR4_complex	0.963759	0.72344	1.49881	0.897831	0.172515	0.265481	0.410193	0.738094	2.68712	2.03965	0.933445	0.740952	2.95526
new_go.chromatin.silencing.at.telomere	0.959922	1.15266	0.923137	0.793484	-0.511602	1.07622	-0.509597	0.830952	-0.905077	0.393132	0.737088	1.59256	2.76011
new_go.spindle.microtubule	-0.958849	-0.876393	-1.51723	-1.62034	-3.84169	NaN	-3.08402	NaN	-3.63445	-2.43243	NaN	NaN	-0.80749
new_go.cell.communication	-0.954704	-1.1664	-1.42317	-1.50028	-1.05047	-2.53196	-0.294778	-0.870127	-1.8762	-1.03545	0.457637	-0.423686	0.993127
kegg.Aminosugars_metabolism	0.95161	0.312716	1.79655	1.42399	1.77282	1.99399	0.321654	1.79091	2.65471	1.55243	0.777545	0.867582	0.838274
new_go.ubiquitinprotein.ligase.activity	-0.951098	-0.674724	-0.87186	-0.526692	-2.2402	-0.758214	-0.461092	-1.10649	-1.44526	-1.07719	0.328645	1.32261	0.782818
new_go.spindle.pole.body.duplication.in.nuclear.envelope	-0.948709	-1.26729	-0.447798	-0.661176	-1.77858	-0.927439	-3.86817	-1.93618	-1.10176	-0.514925	NaN	NaN	NaN
biocyc.isoleucine_degradation	0.947958	0.77096	0.56143	0.840236	2.27949	1.14591	2.05963	3.36888	3.04588	0.878569	NaN	NaN	NaN
new_go.phosphoprotein.phosphatase.activity	0.940673	-0.841417	-0.815529	0.881544	-0.241476	-0.211343	-2.09335	-0.464254	0.315828	0.621688	0.520228	0.953269	1.53901
new_go.nuclear.organization.and.biogenesis	0.938729	0.572719	0.169518	0.525668	0.644267	2.04154	0.248448	0.860864	0.555043	0.619814	1.03613	1.97396	2.46367
new_go.iron.ion.binding	0.937471	1.06196	1.66143	0.803432	1.48798	1.57256	0.499115	2.69988	2.62488	3.10207	4.64963	2.14934	7.26591
new_go.G1specific.transcription.in.mitotic.cell.cycle	-0.9226	-0.573848	-1.58538	-0.794993	-1.0129	-0.401852	-1.87271	-0.768326	-0.806119	-0.737024	-0.428571	-0.961914	0.835968
new_go.S.phase.of.mitotic.cell.cycle	-0.921324	-0.675471	-0.266243	-0.582477	-0.788661	0.520337	-0.588148	-1.5041	-1.16321	-0.784925	NaN	0.794276	0.863374
new_go.late.endosome.membrane	0.91931	0.673174	-0.493172	-0.541032	-0.290068	-1.47283	-0.154288	-0.497829	-0.356405	-0.412577	NaN	-0.723982	-0.0969194
new_go.DNAdirected.DNA.polymerase.activity	-0.915851	-0.944497	0.432278	-0.79823	-2.19384	0.175158	-1.89748	-1.12099	-0.844976	-0.549524	-1.06642	-0.487185	-1.49244
new_go.cellular.bud	0.908532	-0.644339	-0.614342	1.18248	-0.584355	2.31988	1.27922	1.7829	0.836511	0.419772	1.16243	1.69835	2.79625
new_go.vesicle.docking.during.exocytosis	0.898521	1.12189	-0.583232	-1.28341	0.716482	-0.62547	-0.406294	-0.503102	-0.928454	-0.395233	0.447556	-0.580102	0.980401
new_go.endoplasmic.reticulum.lumen	0.897379	0.518177	0.34851	0.761685	0.45446	0.82938	3.1508	1.80495	1.70763	1.63343	NaN	0.00976784	1.61058
mips.TRAPP_(Transport_Protein_Particle)_complex	-0.895568	0.62872	0.667864	NaN	-1.12024	-0.701288	-0.846958	-2.33586	-1.23831	-1.56343	NaN	-1.14655	-1.17561
new_go.TRAPP.complex	-0.895568	0.62872	0.667864	NaN	-1.12024	-0.701288	-0.846958	-2.33586	-1.23831	-1.56343	NaN	-1.14655	-1.17561
new_go.metal.ion.transmembrane.transporter.activity	-0.888137	-1.22854	-0.608682	-0.883058	-0.769509	-0.509979	-0.329546	-0.903562	-0.0183223	-2.01896	-0.362645	-1.44533	-2.13154
new_go.tRNA.methylation	0.87988	1.72968	0.863797	2.18519	0.554212	2.91308	0.860938	-0.244138	1.28878	2.52411	0.688595	2.99645	4.02571
new_go.calcium.ion.binding	0.878176	0.373867	0.932196	0.329653	0.837699	1.14042	0.370342	1.94194	2.16187	1.74052	0.487599	2.61374	2.34315
new_go.mating.projection.tip	0.862015	-0.0771381	-0.919581	-0.525694	-0.887253	-0.703529	-0.531458	-0.00506691	-0.196142	-0.310586	-0.00192604	0.0474759	0.523553
new_go.protein.amino.acid.Olinked.glycosylation	0.860638	0.752895	0.982068	1.42961	0.548421	1.30527	1.78055	0.992446	1.46661	1.2928	NaN	NaN	NaN
new_go.GTPase.activator.activity	0.857809	0.473325	0.9222	0.391962	0.610194	0.626855	0.833413	1.36054	1.25672	2.10042	1.01342	1.82464	1.35511
new_go.cellular.ion.homeostasis	0.822911	0.972658	0.441742	0.651026	2.05105	0.334139	0.119865	0.77104	1.31307	1.57477	1.22585	1.1674	1.21614
kegg.Globoside_metabolism	0.809371	0.798397	0.0634837	0.954138	0.419511	-0.785345	0.733317	0.59072	0.615486	0.822783	NaN	NaN	NaN
new_go.onecarbon.compound.metabolic.process	0.809255	0.0837955	-0.169896	0.46274	0.737213	-0.183833	-0.205229	0.749933	1.34469	0.352642	0.0824955	1.51335	2.6725
new_go.amino.acid.transmembrane.transporter.activity	0.804681	0.196069	0.0193923	-0.281437	0.602208	0.616118	-1.27022	-0.260261	-0.930434	-1.93283	NaN	-1.99323	-1.72718
new_go.exonuclease.activity	0.80291	0.76145	0.98905	1.22944	-0.54119	1.44673	-0.486291	-0.969449	1.30239	3.00156	0.788777	1.48662	0.63405
new_go.cellular.bud.neck.contractile.ring	0.801134	0.577972	1.70929	0.262872	1.34448	1.22666	0.568283	0.600487	0.0739877	0.0966196	NaN	1.05223	0.64185
new_go.protein.serinethreonine.phosphatase.activity	0.798348	1.0792	0.575378	0.6523	1.95263	0.819172	0.861219	0.924765	1.38923	2.25143	2.34755	1.06853	2.06062
new_go.G1Sspecific.transcription.in.mitotic.cell.cycle	-0.798096	-0.88785	-1.16957	-1.18083	-0.117041	0.139006	-0.420522	1.56518	0.607413	-0.342448	NaN	0.74068	-0.239476
new_go.cyclindependent.protein.kinase.regulator.activity	-0.789478	-0.784054	0.213579	-0.993522	-0.98508	0.492804	-0.451812	0.772809	1.11029	0.522937	0.516232	0.366983	0.593647
new_go.ATPase.activity.coupled.to.transmembrane.movement.of.ions.phosphorylative.mechanism	0.785493	0.850967	0.798074	0.611808	0.857871	2.40447	2.43497	0.796614	1.24876	0.409185	0.226607	0.397268	0.280291
new_go.integral.to.endoplasmic.reticulum.membrane	0.78235	0.907383	2.2518	0.765657	2.19234	1.24917	0.714754	1.6595	1.26117	1.29837	2.51688	1.25734	0.964589
new_go.protein.retention.in.Golgi.apparatus	0.777379	0.333508	0.165294	0.372631	0.399706	-1.24638	1.15374	0.716274	0.342928	0.300814	NaN	1.28882	0.796385
new_go.regulation.of.cell.size	0.766929	1.0052	0.69033	1.6149	0.612192	0.591743	0.0538329	1.43846	2.76127	1.84915	1.16054	0.737093	2.66222
new_go.GPI.anchor.biosynthetic.process	0.765279	-0.62067	0.860314	0.399851	-0.964587	0.581195	-0.355915	-1.20733	-0.547689	-0.946501	-0.433954	1.26437	0.641346
new_go.cytoplasmic.exosome.RNase.complex	0.763517	0.739848	1.94467	2.38005	0.748906	2.68389	0.55264	0.800401	NaN	3.43202	NaN	2.57653	1.42733
new_go.ATPase.activator.activity	0.763108	0.830912	1.51596	1.65996	1.79535	0.684579	1.33876	0.887252	1.77757	1.25018	NaN	1.76136	2.31208
new_go.axial.cellular.bud.site.selection	0.762582	0.246751	0.40571	0.374378	0.258259	1.53572	0.207942	1.93964	1.55451	0.630638	1.26374	1.25983	1.86364
new_go.mismatch.repair	-0.761581	-0.399514	-0.413013	-0.761389	-1.25761	-0.773073	-1.22621	-1.40821	-1.01196	-0.950287	-0.405712	0.463276	-1.67926
new_go.ubiquitin.ligase.complex	0.759	0.670058	0.295616	0.0629019	-0.741526	-0.0442418	0.0480843	0.17016	-0.185331	-0.0196387	NaN	-0.13247	0.0906111
new_go.electron.carrier.activity	0.758246	2.3834	1.72994	1.61306	0.544465	1.42622	0.938728	5.44008	5.6533	5.65456	9.61009	4.57927	4.35511
new_go.budding.cell.apical.bud.growth	0.750836	0.681391	0.656615	1.12884	0.684845	0.935198	0.954014	1.11452	0.0816093	NaN	NaN	1.56943	1.09317
new_go.transcription.repressor.activity	-0.748998	-0.67574	-1.31368	-1.42829	-0.922618	-0.788281	-0.27518	-0.495744	-0.348558	-0.178877	NaN	0.389813	NaN
new_go.negative.regulation.of.transcription.from.RNA.polymerase.II.promoter	-0.745274	-0.79533	-1.38392	-1.06348	-2.35664	-0.833366	-1.27506	1.12205	-1.02355	-0.973414	0.831372	-0.528936	1.28138
mips.other_respiration_chain_complexes	0.743034	0.791676	0.243432	0.443072	0.695497	0.973646	-0.225638	4.92353	3.06215	2.07886	2.74981	4.10209	4.80584
new_go.rRNA.modification	0.732504	1.06304	1.20176	1.9479	0.904523	1.26022	0.737899	0.133265	1.06759	2.08492	0.921961	2.40362	2.63062
kegg.Aminophosphonate_metabolism	0.731533	0.160066	0.784295	1.13241	0.815768	0.373695	0.161428	0.78515	1.88524	1.25968	NaN	1.15841	2.20474
new_go.cyclindependent.protein.kinase.holoenzyme.complex	-0.722723	-0.954506	-0.279109	-0.606211	-1.07682	-0.574351	-0.404818	0.927503	1.15116	-0.342448	NaN	0.166337	NaN
new_go.carboxylesterase.activity	-0.718701	-1.24336	-1.13274	-0.830248	-0.772039	-0.584026	0.154501	0.202496	-0.241885	0.242334	0.233711	-0.0422745	1.55536
new_go.actin.cap	0.715578	0.755809	0.360936	0.272243	0.0301821	0.975064	0.102125	0.706494	0.335888	1.55267	NaN	NaN	NaN
new_go.response.to.acid	-0.715237	-0.250863	0.0294158	NaN	0.406492	-0.763056	0.374331	0.963199	1.066	NaN	NaN	0.19328	0.242154
new_go.phosphotransferase.activity.alcohol.group.as.acceptor	-0.714507	-0.426385	-0.237071	-0.351488	-0.069761	0.859671	-0.380013	0.1452	0.301415	0.221916	NaN	0.59577	1.12443
new_go.vacuolar.transport	0.711791	0.981175	0.26046	1.00701	0.615655	0.575474	-0.835809	-0.393225	-0.652843	-0.25628	0.433098	1.23601	1.15924
new_go.protein.dimerization.activity	0.69922	0.756778	0.517848	1.21375	1.6719	0.375631	0.568023	0.940325	1.03479	1.49373	0.675709	1.11894	3.35143
new_go.response.to.salt.stress	-0.694252	-0.125317	-0.910027	-0.600332	-0.832353	-0.237388	-0.19864	0.863763	-0.159226	0.464953	-0.619452	0.445354	-0.289813
new_go.nucleic.acid.binding	0.691985	0.432836	1.32529	1.36805	0.772832	3.44561	-1.66611	1.44693	1.53076	3.83649	2.40225	2.89185	6.12562
new_go.actin.cortical.patch.assembly	0.684642	0.704557	0.851919	0.550359	0.451508	0.845444	0.208747	1.46988	0.71145	0.378992	NaN	0.789666	1.75373
new_go.Ras.protein.signal.transduction	0.683856	0.136795	0.734321	0.215717	0.251562	0.486312	0.0748287	0.39205	0.405463	0.209764	0.213194	1.75297	0.395224
new_go.regulation.of.cyclindependent.protein.kinase.activity	-0.679666	-0.538664	0.33277	-0.365973	-0.628085	-0.386109	-1.40239	1.70652	1.43293	0.96117	0.566136	-0.158735	NaN
new_go.positive.regulation.of.transcription.from.RNA.polymerase.II.promoter	-0.677151	-0.499495	-2.21077	-1.42114	-0.566813	-0.861819	0.600076	-0.320458	0.532076	-0.891166	-0.164011	-0.426524	2.15599
new_go.peroxidase.activity	0.665453	-0.0554177	1.51761	0.890352	0.613454	1.05987	0.779671	3.68707	NaN	NaN	5.17694	1.21422	1.09015
new_go.regulation.of.transcription	0.660561	0.593515	-0.855089	0.645637	-0.557535	0.215597	-0.782203	0.11662	0.574472	0.422498	0.400943	0.624627	0.656156
new_go.metal.ion.binding	0.656653	0.649899	0.187128	1.37567	0.835173	2.50718	1.11423	2.91713	3.56278	5.81173	6.0488	5.83414	12.3359
new_go.soluble.fraction	0.654699	-0.285018	0.18109	0.124569	0.0246697	0.25185	0.895468	0.842073	2.11184	1.35943	2.21542	2.06461	1.72489
new_go.sulfur.metabolic.process	-0.654253	-0.709952	-1.18742	-0.624201	-0.0675259	-0.885908	1.02002	-0.446966	0.151656	0.10123	0.397723	NaN	-0.113323
new_go.DNA.replication.origin.binding	0.65289	1.01371	0.997751	1.80503	1.00511	2.22513	-0.266529	0.627277	0.64622	1.38788	0.027895	1.18488	1.62556
new_go.baseexcision.repair	-0.64985	-0.817032	0.2218	0.413189	-0.787019	0.193377	0.013244	-0.681055	-0.694242	-0.65046	-1.60659	0.76802	-1.48665
new_go.ATPdependent.35.DNA.helicase.activity	0.646658	0.728451	0.66533	0.920269	0.192347	1.45316	1.21751	1.6335	0.12764	0.391005	NaN	NaN	1.84508
new_go.ironsulfur.cluster.assembly	0.641165	-0.124801	0.5231	1.07777	0.252123	-1.07996	-0.189876	0.0430299	-0.162104	0.574025	1.6153	1.26576	1.67088
new_go.RNA.polymerase.III.transcription.factor.activity	-0.637083	0.596397	-1.2555	-0.727023	-1.0472	-1.18571	-0.759157	0.426986	-1.09077	-0.373384	NaN	NaN	0.436535
new_go.chromatin.silencing	-0.62911	-0.6337	-1.43474	-2.34931	-2.19856	-0.607121	-1.46586	-0.261365	-1.5462	-1.00486	-1.18457	-0.780853	-0.656204
new_go.mRNA.cleavage	-0.617352	-0.640302	1.00804	1.31462	-2.02957	-0.597289	-1.11436	-2.27893	-0.876705	1.19411	-1.30525	1.99443	2.42494
new_go.aerobic.respiration	-0.614304	1.07843	0.581236	1.37778	2.23504	0.60195	0.90768	4.94649	2.82732	4.89711	7.29937	6.1102	6.96837
new_go.mitotic.recombination	-0.612676	-0.516942	0.469696	-0.437229	-0.441084	0.889592	-0.186733	0.375203	-0.870603	0.185597	NaN	0.356118	0.805738
biocyc.protein_modifications	0.609534	0.416425	0.0170957	0.829761	-0.495453	0.86646	0.747285	0.118212	0.23582	0.0893636	NaN	0.880337	NaN
kegg.Butanoate_metabolism	-0.608847	0.652089	0.297512	0.887013	0.445733	0.757407	1.42892	5.8723	2.24096	1.699	1.44913	1.06106	0.551577
new_go.monolayersurrounded.lipid.storage.body	0.606694	1.07355	1.0161	0.636216	0.392449	-0.0236984	0.125903	0.0206485	-0.0389502	-0.0470416	0.59991	-0.0155718	-0.660834
new_go.NAD.binding	0.601213	0.048168	0.379558	0.496289	2.25507	1.1675	0.894288	3.48376	2.44665	2.91389	1.28495	0.0987525	-0.856319
new_go.invasive.growth.in.response.to.glucose.limitation	-0.600073	-1.29781	-3.1154	-1.69342	-2.4672	-0.850225	-2.42221	-1.04573	-0.791846	-0.32032	0.388838	-0.357145	0.584775
new_go.doublestrand.break.repair.via.nonhomologous.end.joining	-0.59818	-0.777464	-0.77871	-0.517766	-1.15822	-0.390432	-0.286941	-0.00700531	-0.795618	-0.414062	-0.23515	-0.604869	0.449011
kegg.Folate_biosynthesis	0.597568	0.569224	0.857634	0.985442	-0.372559	0.964906	0.433789	0.187414	1.30268	0.587164	1.34418	0.486992	1.63024
new_go.protein.ubiquitination	-0.596238	0.314105	-0.10144	0.269184	-0.430369	-0.168391	0.0365509	-0.056898	-0.313494	-0.529731	0.72944	0.671971	0.442427
new_go.protein.tyrosine.phosphatase.activity	-0.587606	-0.640817	-0.664441	-0.536662	-0.863845	-1.57349	-1.0706	-0.877795	-0.605429	-0.754021	-0.374207	0.469391	-0.69877
new_go.protein.amino.acid.deacetylation	-0.586518	-0.491469	-0.844123	-0.89385	-1.06144	-0.328155	-0.677057	0.399519	-1.29501	-0.671941	NaN	NaN	NaN
new_go.TOR.signaling.pathway	-0.579174	-0.57677	-1.36474	-0.125322	-0.611401	-0.148553	-1.84855	-0.0857033	0.417152	-0.802237	-0.737568	0.201554	0.289294
new_go.regulation.of.cell.growth	-0.578062	-0.535704	-0.615377	-0.482741	-0.51473	-0.148553	-1.1481	-0.200215	-0.465119	-0.999935	NaN	-0.584316	NaN
mips.TAFIIs	-0.576655	-0.257434	-0.989375	-0.486039	-0.488607	-0.11968	-0.934541	-0.437971	-0.541906	-0.312326	NaN	-0.581309	2.00507
kegg.Tryptophan_metabolism	0.575366	0.710364	0.602622	1.05444	0.59616	2.32523	0.556028	0.981367	1.23715	0.598235	1.95058	1.27397	0.793439
new_go.RNA.elongation	0.565164	0.596303	0.342196	0.68697	0.222408	1.02228	0.287524	2.06931	0.405502	2.44735	-0.599791	0.856733	1.05635
new_go.intracellular.signaling.cascade	0.562109	-0.193459	0.017765	0.0200776	0.281355	0.0641837	0.678759	1.76982	1.28457	0.169921	NaN	0.830813	0.725488
new_go.mitotic.sister.chromatid.cohesion	-0.557562	-0.757629	-1.11927	-1.92085	-2.5725	-0.425943	-2.69748	-1.32749	-1.33437	-1.24825	0.202554	0.684194	-1.12818
new_go.DNA.unwinding.during.replication	-0.555574	-0.689759	-0.00900767	-0.184097	-0.495852	0.425846	-0.126186	0.452145	-0.500909	-0.0591788	NaN	NaN	NaN
new_go.pheromonedependent.signal.transduction.during.conjugation.with.cellular.fusion	0.555313	-1.35118	-1.70853	-1.62693	-2.10885	-0.969782	-0.422451	-0.489481	-0.573905	-0.955141	-0.623745	-0.477189	-0.347803
new_go.chromatin.binding	0.548905	0.694215	-0.287413	-0.748449	-0.909633	0.761776	0.306889	0.632841	1.14341	1.19343	0.843262	1.97377	2.39569
kegg.DNA_polymerase	0.546338	-0.264162	0.351437	-0.732945	-0.712883	0.762578	-0.835673	-0.670043	-0.471695	0.591654	0.674138	0.740834	-0.596877
new_go.DNAdependent.ATPase.activity	-0.544082	-0.575372	-1.54066	-1.04077	-0.875255	-0.432931	-0.802846	0.0463362	-0.910026	-1.00117	-0.0946715	-0.306966	0.654204
new_go.RNA.catabolic.process	0.543114	1.49554	0.625752	2.11095	1.44526	0.897564	0.331478	0.523858	1.57306	1.50168	0.200926	0.349599	0.538445
new_go.NuA4.histone.acetyltransferase.complex	-0.542058	-0.646019	-0.587355	0.401353	-0.531487	0.578784	-0.962713	0.164279	-0.500553	-0.21758	-0.606447	0.149119	1.15312
new_go.peripheral.to.membrane.of.membrane.fraction	-0.536856	-0.614904	-0.0369371	-1.04239	-0.103933	-0.499613	0.0848548	0.0756909	-0.734744	-0.408849	0.72943	0.279318	-0.236511
new_go.protein.ubiquitination.during.ubiquitindependent.protein.catabolic.process	-0.534403	-0.857746	-0.621366	-0.0686252	-0.894779	-0.65459	-0.896489	-1.19903	-0.273769	-0.904844	0.270888	0.0414796	0.153479
new_go.copper.ion.binding	-0.531389	-0.515178	-0.131301	0.230659	0.0263601	-0.0133967	2.49428	0.840971	0.07671	0.830515	0.119009	0.364698	0.632847
new_go.protein.processing	-0.528905	-1.33338	-1.00836	-1.50076	-0.446286	-1.34034	-0.217173	0.500105	-0.240055	-0.592449	-0.816255	-0.388303	0.495158
new_go.chaperone.binding	0.520937	0.1645	1.46454	1.62142	1.36517	0.0264066	1.11601	0.67615	2.43217	2.0307	1.06975	1.29495	1.8755
new_go.nuclear.migration.microtubulemediated	-0.518421	-0.51438	-1.03194	-0.936596	-1.31356	-0.689286	-1.28626	-0.113042	-0.0691201	-0.203842	NaN	0.33618	0.648251
new_go.transcription.initiation.from.RNA.polymerase.III.promoter	0.514317	0.764962	-0.431402	0.261858	-1.30158	-1.619	-0.941501	0.562051	-0.664594	-0.165013	NaN	0.602594	0.681189
new_go.mannosyltransferase.activity	0.511832	0.299949	0.240362	0.97505	0.722012	1.63339	0.809572	1.21908	1.15161	0.655262	0.478115	1.44295	1.27013
new_go.cation.transport	0.510786	0.816146	0.401168	0.691779	0.897684	1.02908	0.783673	2.26596	1.84767	1.10256	0.321758	0.257939	1.20755
new_go.helicase.activity	-0.510687	-0.237851	1.08026	1.41287	0.446739	3.58496	-1.05382	1.00618	0.866567	1.36056	1.8701	2.07541	3.1198
new_go.positive.regulation.of.transcription	0.506638	0.251129	-0.448379	-0.295081	-0.689912	0.728141	0.992911	0.888636	0.499979	-0.534642	NaN	-0.501608	NaN
new_go.mitochondrial.genome.maintenance	0.505526	0.591122	1.29289	1.12048	0.541001	0.267637	0.731271	1.41522	2.05514	1.77187	2.89161	0.829404	2.20135
new_go.NADH.oxidation	0.49248	0.340555	0.54202	0.587065	1.70055	1.19745	0.570656	4.59167	3.84388	1.71928	NaN	NaN	NaN
kegg.Glycerolipid_metabolism	0.478817	0.31098	0.0349937	0.884105	1.46447	0.463245	1.01662	1.04213	1.51586	1.67836	1.96663	1.82788	1.63642
new_go.structural.constituent.of.cytoskeleton	-0.475226	-0.424534	-0.407548	-0.531554	-1.77423	-0.788162	-4.08995	-2.47451	-1.20767	-1.94863	-0.0157772	1.78633	1.03314
new_go.cysteinetype.peptidase.activity	-0.472177	-0.350253	-0.437182	0.244342	-0.124355	-0.321527	0.367978	-1.79074	-0.549551	0.466998	0.736869	-0.78329	0.581317
new_go.response.to.water	-0.464445	-0.382127	-0.713507	-0.226458	-0.143735	-0.15576	0.0341906	-0.0432185	NaN	NaN	-0.38181	-0.119527	NaN
new_go.signal.transducer.activity	0.462355	-0.866254	-1.14051	-0.179765	-0.372366	-0.414135	-0.628807	-0.00870476	0.0390722	-0.0667009	0.238633	0.416142	0.0818515
new_go.protein.amino.acid.dephosphorylation	0.455714	-0.338359	-0.134295	0.389576	0.412496	0.062141	-0.908448	0.638037	0.529145	0.575742	1.10742	0.703666	1.66064
new_go.guanylnucleotide.exchange.factor.activity	0.455205	0.886063	-0.335378	0.782887	-0.453933	1.40297	-0.234041	1.58821	0.522097	0.609744	1.47951	1.27398	1.57743
kegg.Fructose_and_mannose_metabolism	0.454647	-0.252184	0.35738	1.12455	0.996178	-0.977689	0.837886	3.3062	1.88964	0.893302	0.908623	1.00052	2.14789
new_go.telomeric.DNA.binding	-0.454599	-0.182431	-1.54825	-1.01753	-1.55859	-0.146553	-0.444829	-0.035303	-1.54429	-0.869017	NaN	-0.149821	-0.621454
new_go.vacuolar.membrane	-0.454569	-1.5038	-1.83782	-1.81835	-0.817156	-4.54627	-2.31659	-1.54564	-2.07639	-2.40445	-1.44649	-3.65632	-1.93577
new_go.mRNA.cleavage.and.polyadenylation.specificity.factor.complex	-0.452275	0.473151	-0.426688	-0.545755	-0.789394	0.0878351	-0.84482	-1.01675	-0.416989	1.23614	0.0946256	1.38525	1.45082
kegg.Second_messenger_signaling_pathway	0.447629	-0.550912	-0.268467	-0.423319	-0.566648	0.344293	-0.242412	-0.126408	0.308688	-0.5842	0.85168	0.764061	0.153104
new_go.serinetype.endopeptidase.activity	0.446904	0.306778	0.343477	0.122166	0.119748	0.164988	0.783284	0.27089	1.03207	0.154683	0.142053	-0.188119	0.718971
new_go.transcription.from.RNA.polymerase.I.promoter	0.440942	0.951975	0.796327	1.55396	0.132878	0.49638	-1.03024	-0.262867	0.633017	0.984931	0.369677	2.0943	2.28802
new_go.mRNA.polyadenylation	0.439709	0.619734	0.637391	1.11817	-0.18718	0.714894	-1.0999	-0.494154	1.27588	1.65584	0.45115	2.21439	2.55291
new_go.lagging.strand.elongation	-0.438812	-0.474128	0.530475	-0.652669	-1.03111	0.0510151	-1.01283	-0.777147	-1.05072	-0.488148	-0.891531	0.959873	-0.990107
new_go.chromosome.telomeric.region	-0.435889	-0.76237	-0.58472	-0.233286	-1.35091	-0.164111	-1.05893	-0.383898	-0.931298	-0.264676	-0.997047	0.294091	0.448101
new_go.phospholipid.biosynthetic.process	0.435593	0.381192	0.145234	0.452815	0.353498	0.177054	0.773644	-0.0374488	0.794208	1.19215	2.48937	1.09075	3.24173
new_go.nucleobase.nucleoside.nucleotide.and.nucleic.acid.metabolic.process	0.434996	0.57467	0.703874	0.290082	0.245657	0.592009	0.143646	0.0711361	0.339721	0.058074	0.35317	0.387823	1.01994
new_go.protein.targeting.to.vacuole	0.43333	0.350732	-0.562546	-1.09019	-1.3642	-1.68819	-0.823348	-0.745489	-1.71242	-1.28333	0.213152	0.476394	0.843156
new_go.chromatin	0.429278	0.539807	0.27944	0.474531	-0.0142335	1.01298	0.800224	0.136872	0.666821	0.22995	NaN	NaN	0.418694
new_go.retrograde.transport.endosome.to.Golgi	-0.423527	0.259212	-0.851836	0.958256	-0.923958	-1.14961	-0.903354	-0.866422	-0.52657	-0.721666	0.449324	-0.469489	1.55685
new_go.chromosome.organization.and.biogenesis	0.420239	0.661924	0.433014	0.401788	0.767023	0.980492	-0.581383	-0.269633	-0.173004	-0.636702	NaN	-0.340709	1.02656
new_go.transcription.regulator.activity	0.419838	0.436899	-0.299426	0.170582	-0.00355094	0.296445	-0.107001	0.145569	0.858581	1.39321	-0.390828	0.0995622	0.868899
new_go.metal.ion.transport	-0.404849	-0.703491	0.367023	-0.373183	-0.27525	-0.318625	-0.100237	-0.631071	-0.267129	-1.10062	0.135985	-0.406407	-1.43547
new_go.transcription.factor.TFIID.complex	0.400472	0.213932	-0.995384	-0.250421	-0.801526	0.0410916	-0.903397	-0.294672	-0.740917	-0.343462	-1.04913	-0.448716	2.6573
new_go.specific.transcriptional.repressor.activity	0.398721	-0.280679	-0.151145	-0.338969	-0.453293	-0.0770698	-0.0592656	-0.0878488	0.212899	-0.215105	NaN	-0.0992285	0.660751
new_go.regulation.of.transcription.from.RNA.polymerase.II.promoter	0.396055	0.832226	0.275686	0.0646909	-0.383166	1.06197	1.17043	1.37246	2.70273	2.416	1.76941	2.58595	4.41346
new_go.regulation.of.cell.shape	-0.39591	-0.448035	-1.06115	-1.95646	-0.744504	0.0428634	-0.655129	-0.105239	-0.417689	-0.0509306	NaN	0.0841307	NaN
new_go.ATPase.activity.coupled.to.transmembrane.movement.of.substances	0.395771	0.187435	-0.0993455	-0.0956936	0.000839769	0.818349	3.67918	1.26881	0.694857	0.176267	1.39983	0.265309	0.310988
new_go.4.iron.4.sulfur.cluster.binding	0.395519	0.452674	0.310294	0.72274	-0.0230257	-0.0449869	-1.12334	0.231862	1.17511	0.767196	0.508846	1.60233	0.787161
new_go.SCF.ubiquitin.ligase.complex	-0.39491	-0.236397	-0.278238	0.524216	-1.01589	-0.397188	-1.53141	-0.170715	-0.37047	-0.601966	-0.102135	0.0455608	-0.140169
new_go.nuclear.transport	0.393239	0.610434	0.471212	1.37754	0.847753	1.77338	0.739884	1.31902	1.43885	1.38544	1.11858	1.70601	2.19057
new_go.vacuole	0.385115	-0.698148	-1.543	-1.00086	0.415438	-4.41255	-2.07108	-0.96474	-1.72144	-1.82499	0.558466	-2.45701	-1.39555
new_go.nucleotidyltransferase.activity	0.381281	0.238194	1.49923	0.604568	0.0801844	0.709304	1.12274	0.666817	1.32921	2.98355	0.592828	2.88902	1.53208
new_go.regulation.of.exit.from.mitosis	0.380079	0.531793	0.205131	0.242323	-0.491399	-0.242309	-0.201589	0.976921	0.401597	1.16031	0.374472	1.25261	1.6105
new_go.calmodulin.binding	0.379362	0.365648	0.158645	0.0347384	1.0364	1.07004	1.14069	3.00443	2.8645	2.48554	NaN	NaN	NaN
new_go.hydrolase.activity.acting.on.acid.anhydrides.catalyzing.transmembrane.movement.of.substances	0.37655	1.18187	1.76751	0.726147	1.27156	2.00686	1.89669	1.28953	2.02517	0.62413	NaN	0.402094	0.718493
new_go.mitochondrial.respiratory.chain	0.376241	4.60069	2.00763	4.5926	1.3463	4.68013	0.405671	9.71566	6.49209	7.33603	6.58496	7.81011	8.18848
new_go.COPIcoated.vesicle	0.365998	0.264925	0.195084	1.12605	1.05919	0.315449	0.514385	1.21397	0.955172	-0.213075	NaN	0.589212	0.255309
new_go.histone.binding	0.365579	0.367168	0.505979	0.368978	-0.202647	1.44066	0.499567	-0.174984	0.775522	0.605809	0.927515	1.41727	0.485179
new_go.signal.transduction	-0.362622	-1.37768	-1.26472	-2.03356	-1.37328	-1.30847	-1.06193	0.0750779	-1.57083	-2.0469	-0.85513	-0.62423	-0.953652
new_go.receptor.activity	-0.361087	0.0395123	-0.241671	-0.186591	-0.105137	-0.0195512	-0.25258	-0.158077	-1.39692	-1.37314	-0.00746576	0.650244	0.252351
new_go.proteasomal.ubiquitindependent.protein.catabolic.process	-0.359375	-0.520156	-0.185084	-0.558434	0.186026	-0.167447	-0.0149013	0.202901	-0.65169	-0.669849	0.134091	0.0569588	0.542991
new_go.replication.fork	-0.358364	-0.33244	-0.134091	-0.90219	-1.09902	-0.0242179	-1.40367	-0.469518	-0.818747	-0.624942	-0.178633	0.280878	0.836356
new_go.clathrincoated.vesicle	-0.356379	-0.147774	-0.363368	-0.30812	-0.129753	-0.312829	-0.508217	-0.275478	-0.187886	0.173968	0.186865	0.395863	-0.0743732
new_go.vacuolar.protein.catabolic.process	0.345955	-0.0872531	0.353305	-0.246638	0.5506	1.36034	-0.186837	1.84307	0.643905	1.19686	2.00807	0.849913	1.22313
new_go.RNA.3end.processing	-0.341439	0.281637	-1.31649	-0.708638	-0.425896	0.434264	-0.170459	-0.015431	1.42555	1.05968	NaN	0.923711	NaN
new_go.tRNA.splicing	0.336875	0.517265	0.598858	0.357327	0.13556	0.162545	0.947837	0.0544055	0.166935	0.921023	0.362477	0.466101	1.44122
new_go.cysteine.biosynthetic.process	0.336862	0.000620987	-0.192534	0.120003	0.16685	-0.77554	-0.721355	-0.196137	0.39123	0.405668	NaN	0.565518	0.307004
new_go.NADP.binding	0.335792	0.358923	0.00250721	0.165422	-0.000783968	0.820548	1.75565	0.783574	1.4851	0.504101	0.546376	1.05314	1.17537
new_go.tRNA.modification	-0.332625	0.662746	0.471393	0.674038	-0.533106	1.10984	0.432694	-1.24465	-1.08833	0.249199	-1.07417	1.11961	0.934501
new_go.transcription.corepressor.activity	0.329848	0.376175	-0.241027	-0.429404	-0.405011	-1.08582	0.0375512	-0.267188	0.124307	-0.347446	NaN	0.578701	0.360959
new_go.mRNA.metabolic.process	0.326921	0.481691	0.288807	0.0808524	0.787471	-0.0400472	-0.669315	-0.11897	-0.196688	1.43881	-0.154384	2.75248	2.28791
new_go.hydrogen.transport	0.322665	1.60828	2.06489	1.26477	0.504355	2.30605	-0.198588	3.02927	3.01685	NaN	0.769432	0.869672	NaN
new_go.posttranslational.protein.modification	0.316291	-0.00344239	0.385362	0.239753	0.0922241	-0.0138746	-0.00592046	0.389928	0.426698	-0.463862	0.501806	0.524718	1.86889
new_go.regulation.of.protein.metabolic.process	0.316291	-0.00344239	0.385362	0.239753	0.0922241	-0.0138746	-0.00592046	0.389928	0.426698	-0.463862	0.501806	0.524718	1.86889
new_go.small.conjugating.protein.ligase.activity	0.316291	-0.00344239	0.385362	0.239753	0.0922241	-0.0138746	-0.00592046	0.389928	0.426698	-0.463862	0.501806	0.524718	1.86889
new_go.SWR1.complex	-0.314951	0.103234	-0.202861	-0.586805	-0.0883321	0.288333	-0.257755	0.230681	0.188018	-0.0320223	NaN	0.417986	0.772203
new_go.chromatin.silencing.at.silent.matingtype.cassette	-0.311727	0.425531	-0.665749	-0.781319	-1.50397	0.807292	-2.05141	-0.586544	0.395771	0.696068	-0.988065	0.819726	1.13966
new_go.budding.cell.bud.growth	0.296461	0.246976	0.163544	0.502878	1.013	2.23539	0.510289	1.06886	1.73192	1.60719	1.50271	1.52132	0.877291
new_go.negative.regulation.of.protein.metabolic.process	0.294208	0.677458	-0.0424366	0.258323	-0.317419	-0.304672	-0.29779	0.119375	0.227249	0.224046	0.182811	0.283646	1.21782
new_go.chromatin.silencing.at.rDNA	0.294126	0.335394	0.509974	0.211378	0.144811	0.141741	0.398479	0.421389	0.618788	0.535461	0.490971	0.27285	0.733618
new_go.mitochondrial.intermembrane.space	0.291583	1.25349	1.58652	1.27479	2.08296	0.997934	0.713865	2.36847	2.0992	3.19359	7.27769	3.94269	6.91415
new_go.methionine.biosynthetic.process	0.291519	0.0288374	0.0963006	0.281902	0.068184	-1.41599	-0.542436	0.0359631	1.2152	1.15433	0.829005	0.969026	0.25331
new_go.leading.strand.elongation	-0.290732	-0.133598	0.813641	-0.16202	-0.493186	0.0656111	-0.21366	-0.430581	0.399685	1.1591	-0.629112	1.71449	1.24829
new_go.coenzyme.binding	-0.284309	-0.322872	0.392141	1.65681	0.230978	0.987188	-0.434043	0.986239	0.936215	0.504101	0.238718	NaN	NaN
new_go.DNAdependent.DNA.replication	0.282744	0.29442	0.423024	-0.108381	-0.310208	-0.0955487	-0.507309	-0.0507299	-0.878928	-0.214808	0.156301	-0.0859209	0.484161
new_go.cytoplasmic.microtubule	-0.280935	-0.305707	-0.735789	-0.292811	-0.508947	-0.967612	-1.28626	-0.0129917	-0.0467858	0.211485	NaN	0.376627	NaN
new_go.histone.methylation	-0.280775	0.316722	-0.354977	0.166251	-0.680099	0.699991	-0.890862	-0.190373	-0.447805	-0.272828	-0.165047	0.707578	1.12123
new_go.U4U6.x.U5.trisnRNP.complex	-0.274856	0.297566	-0.117966	0.0562579	-0.529662	-0.161014	-0.669315	-0.641128	-0.618697	0.77368	-0.992911	1.0334	0.697232
new_go.commitment.complex	-0.269403	0.137595	-0.158716	NaN	-1.56313	-0.687337	-0.858981	-0.79246	-1.05648	-0.205671	NaN	0.202591	NaN
new_go.protein.localization	0.267744	-0.0103978	0.0451115	0.262682	0.92705	0.0388682	-0.053662	0.0397695	0.00461468	0.227076	NaN	1.16095	0.521033
new_go.mitochondrial.membrane	0.266919	0.169698	-0.189738	-0.123982	-0.105948	-0.112549	-1.16812	1.50724	0.0115851	0.264921	2.0315	2.5657	4.14023
new_go.ubiquitin.thiolesterase.activity	-0.263807	-0.142418	0.109536	0.654395	0.815746	-0.158645	0.820159	1.07876	-0.329353	0.515279	0.896661	0.917496	1.12691
new_go.histone.deacetylase.complex	-0.263036	-0.378663	-0.508871	-0.311598	-0.218725	0.219468	-0.388133	0.15325	0.400037	-0.304124	0.329949	0.292276	0.324458
new_go.protein.deubiquitination	0.26281	0.357165	0.21427	0.517871	0.73461	-0.334136	0.759325	1.16159	0.516851	1.52683	0.159762	0.5119	1.12691
new_go.dephosphorylation	-0.261561	-0.285673	-0.942353	-0.177846	-0.457526	-0.146576	-0.960793	-0.363224	0.156543	0.509618	-0.813815	0.328563	0.0546103
new_go.cellular.morphogenesis.during.conjugation.with.cellular.fusion	0.261377	-0.105094	-0.116258	-0.126336	-0.0725549	-0.0370123	-0.864335	-0.254317	-0.0755615	0.0172794	NaN	0.934829	0.132597
new_go.phosphatase.activity	0.259399	-0.559776	-0.553965	0.382159	-0.310085	-0.5389	-0.382793	-0.321861	0.0754435	0.765494	-1.28794	-0.425639	0.550553
new_go.protein.targeting.to.membrane	0.25916	0.140306	0.823508	0.616047	0.826981	0.309331	0.121651	-0.03662	0.42931	0.278422	1.00572	0.188337	0.3912
new_go.karyogamy.during.conjugation.with.cellular.fusion	-0.251981	-0.292386	0.148956	-0.444397	-0.733264	0.648023	0.606666	0.672272	0.719595	0.9949	NaN	-0.332046	0.33636
new_go.lipid.metabolic.process	-0.249396	-0.789926	-1.02368	-0.928398	-0.290311	-0.239205	0.67179	0.0475716	-0.988913	-2.13109	-0.112442	-0.344234	0.104138
new_go.SNAP.receptor.activity	0.235937	0.487005	-0.451755	-0.0972178	-0.587869	-0.399227	-0.225885	-0.354642	-0.981495	-0.902179	-0.518752	-0.235287	1.3002
new_go.outer.membrane	0.231155	0.255507	0.953335	0.216029	0.515796	0.259711	0.936391	0.415663	0.417165	1.09905	2.32064	0.505016	1.79186
new_go.Rho.protein.signal.transduction	0.229535	-0.442978	-1.01575	-0.9073	-0.175395	1.46313	0.928182	0.853944	0.277965	1.71241	NaN	1.15335	NaN
new_go.microtubulebased.process	0.224795	0.326974	0.362963	-0.0444293	0.0561499	-0.256525	-1.11731	0.144233	-0.0283552	-0.055557	NaN	-0.0725638	NaN
new_go.extrinsic.to.membrane	0.223385	0.298466	0.275982	0.079562	0.955684	-0.084699	0.411635	1.19571	0.875893	0.327993	0.631136	0.249492	0.20824
new_go.doublestrand.break.repair	-0.221945	-0.361402	-0.42988	-0.607419	-0.421353	0.600014	-0.198116	-0.593989	-0.0719083	-0.186161	-1.04336	-0.0873925	0.152211
new_go.ubiquitinspecific.protease.activity	-0.221853	-0.113267	0.0847733	0.517871	0.73461	-0.139982	0.820159	1.07876	-0.329353	0.816281	0.372042	0.914697	1.12691
new_go.prenyltransferase.activity	-0.220967	-0.445652	-0.0935732	-0.595634	-0.882994	-0.306095	-0.896155	-0.591291	-0.342594	-0.11718	NaN	-0.487523	0.467934
new_go.telomere.maintenance.via.telomerase	-0.217581	-0.430697	-0.192324	-0.390741	-0.509671	0.0196406	-0.123275	-0.0962427	-0.478789	-0.253591	-0.261515	0.001398	NaN
new_go.mitochondrion.organization.and.biogenesis	0.216163	0.120857	0.472654	0.942797	0.542475	0.476286	0.558319	0.25371	0.472067	0.644583	1.14242	1.60103	1.3797
new_go.Rpd3L.complex	-0.215342	-0.448452	-0.603322	-0.341705	-1.16318	-0.13112	0.376642	0.435034	-0.485468	-0.642005	NaN	-0.116152	0.65185
new_go.conjugation	-0.213008	-6.08229	-4.08039	-5.70691	-4.70583	-4.51713	-4.15351	-2.84002	-2.97808	-3.37243	-2.52198	-2.6001	-1.5884
new_go.sexual.reproduction	-0.213008	-6.08229	-5.40996	-5.70691	-5.94855	-5.0711	-5.20712	-4.22725	-4.14936	-4.35849	-2.52198	-3.07205	-2.90421
new_go.response.to.heat	0.209842	0.496141	0.56509	0.514547	2.08544	1.0914	0.92202	3.52389	0.545967	0.119311	2.636	0.688764	2.85326
new_go.negative.regulation.of.transposition.RNAmediated	-0.2093	0.426092	0.821489	0.829948	-0.129432	2.13844	-0.597622	0.0340617	0.82506	-0.102954	-0.239745	2.52083	2.21584
new_go.secretion.by.cell	0.196967	0.201782	0.706619	0.109617	0.180355	0.291855	0.616013	0.214726	0.0736498	0.128229	0.0861064	1.09188	0.621305
new_go.protein.modification.process	0.191461	0.35743	0.54568	0.691972	0.407104	0.0805703	0.471743	-0.12588	-0.578708	0.134964	1.11572	2.32223	1.04019
new_go.nuclear.envelopeendoplasmic.reticulum.network	0.187484	0.12111	0.309418	0.344443	0.689496	0.119643	1.24427	0.0967649	0.291652	0.428968	0.22383	0.711007	1.08032
new_go.chromosome	0.180429	0.50471	-0.077895	0.108112	-0.86762	0.719925	0.0828651	0.224498	0.21893	0.360997	0.778002	1.84497	2.11493
new_go.integral.to.plasma.membrane	0.176907	-0.594578	-0.949026	-0.403531	-0.421537	-0.929507	-0.839187	-0.948983	-1.77443	-2.39526	-0.494038	-1.20326	-1.01317
kegg.Ubiquinone_biosynthesis	0.174483	0.132946	-0.0179668	-0.406078	-0.299778	0.0117247	-0.471236	-0.00422345	0.344951	0.34595	0.209769	0.0678376	0.697322
new_go.mitotic.cell.cycle.spindle.assembly.checkpoint	0.172415	-0.40239	0.605843	-0.171336	-0.239407	-0.404102	-1.33055	-0.164476	-0.212283	0.592446	0.387502	0.172686	1.36333
new_go.doublestranded.DNA.binding	-0.172253	-0.241979	-0.180792	-0.149882	-0.319284	-0.0312367	0.0674199	-0.0962427	-1.05627	-0.0152393	-0.61629	-0.281242	0.112213
new_go.enzyme.activator.activity	-0.171368	-0.144771	-0.306321	-0.597639	-0.430618	-1.06946	-0.0494078	0.179036	-0.407783	-0.90154	NaN	9.44198e-06	0.115082
new_go.motor.activity	0.170294	0.0819425	-0.236338	0.158871	-0.15034	-0.262475	-0.205666	-0.00801408	0.0060416	0.147187	0.260894	0.35096	1.57827
new_go.FAD.binding	-0.170077	0.725795	0.191453	1.1387	-0.064107	1.03983	0.134138	1.32359	1.18773	1.11184	2.5112	0.479422	1.41773
new_go.mRNA.binding	0.169605	0.291348	0.219804	0.270023	0.236779	0.470051	-0.804681	0.832155	0.00420706	0.618683	0.028459	1.36865	3.45868
biocyc.phosphatidylinositol_phosphate_biosynthesis	-0.159709	-0.385664	-0.495587	-0.498882	-0.514291	-0.267419	-0.416068	-0.419138	-0.178998	-0.193223	NaN	0.286393	0.258268
new_go.cell.cortex	-0.159168	-0.344782	-0.273555	-0.390296	-0.970459	0.209717	-0.623897	0.140233	0.0384697	0.0700684	NaN	0.229687	1.02293
new_go.glycogen.metabolic.process	0.15811	0.148125	0.442543	0.344229	0.504117	0.1525	0.141528	1.22943	0.155836	1.18517	0.28966	0.548628	2.50238
new_go.transcription.coactivator.activity	0.157234	0.278785	-0.216599	0.338969	0.688623	0.246084	0.159621	0.15039	0.498276	0.271947	0.339095	1.12687	2.39542
new_go.nuclear.envelope	0.156582	0.0466216	-0.232509	-0.292158	-0.820059	0.427135	0.307793	-0.400769	-0.27885	0.40676	1.03281	0.74363	0.980647
new_go.mitochondrial.envelope	-0.153539	0.04968	0.150109	0.0301896	0.459137	-0.158939	-0.869583	0.5892	1.08923	1.02477	1.4329	1.28871	2.16116
new_go.singlestranded.DNA.binding	0.152541	0.882397	0.125936	0.172431	-0.0781005	0.747055	0.129623	0.0378801	0.191721	0.35702	0.314384	0.106138	0.18872
new_go.response.to.temperature.stimulus	0.151818	-0.126705	-0.0485276	-0.465368	-0.459441	0.353409	1.07348	1.75279	1.01245	2.40437	-0.0546154	-0.97632	0.173982
new_go.cellular.metabolic.process	0.148901	0.311056	1.24073	2.92568	0.0185307	1.04396	-0.699326	1.21841	0.235941	0.853692	0.717216	NaN	NaN
mips.Tubulin-associated_proteins	-0.136639	-0.392294	0.116415	-0.00393508	-0.182189	-0.479596	-0.222681	-0.0476805	-0.455883	-0.259744	-0.389729	0.0859236	0.406983
new_go.cofactor.binding	-0.132177	-0.141263	-0.719752	-0.081807	0.211249	0.0749181	0.510563	1.49647	1.65031	0.816587	NaN	0.00744551	-0.903684
new_go.RNA.metabolic.process	0.124991	0.519577	0.0583086	0.307149	0.572506	0.382897	0.106677	0.202692	0.0266091	0.350558	0.296248	0.926437	1.01843
new_go.iron.ion.transport	0.118953	-0.762704	0.11435	0.0828002	0.741973	0.058803	0.228564	-0.108007	-1.52311	-0.634594	0.59481	-0.0755515	1.49493
kegg.Lysine_degradation	-0.117622	0.0185596	0.109638	0.528908	0.644384	0.267541	0.221225	4.08751	1.68284	1.35635	1.51081	1.19792	0.562393
new_go.nuclear.chromatin	-0.11051	-0.168876	-1.50798	-0.416347	-1.47411	-0.199802	-0.260425	0.616516	0.0490238	0.127424	-0.163436	0.165397	1.00915
new_go.heat.shock.protein.binding	-0.107365	-0.252834	1.43636e-05	0.391445	0.17125	0.352958	0.123328	0.525293	0.191567	1.67179	1.50076	1.22937	1.23911
new_go.endomembrane.system	0.101521	-0.228062	-0.815745	-0.106917	-0.0471886	0.0705339	0.0141789	-0.288794	-0.400874	0.853918	-1.05622	0.0784252	0.293669
new_go.amino.acid.transport	0.10011	-0.166749	-0.236231	-0.576153	0.035864	-0.662962	-1.70117	-0.0568332	-0.551888	-1.4426	-0.320219	-0.856678	-1.12843
new_go.glucose.metabolic.process	-0.093158	-0.119723	-0.00526046	-0.805021	0.704162	-0.0913107	0.0999012	0.585274	1.61139	0.202222	0.536002	0.173999	1.83602
new_go.hyperosmotic.response	-0.0908003	0.08746	NaN	NaN	NaN	0.361607	-0.357111	0.0550128	-0.504886	-0.131229	0.390493	0.141948	1.04609
new_go.response.to.pheromone	0.0907411	-3.08382	-2.67138	-3.71594	-2.51494	-2.52783	-2.28554	-0.466987	-0.920036	-1.77748	-0.412919	-0.5624	-0.812758
new_go.pseudouridine.synthase.activity	0.0902139	0.134032	0.184158	0.919549	0.126696	0.789912	0.5908	0.155595	1.38335	1.62962	NaN	1.68943	1.58357
new_go.Nacetyltransferase.activity	-0.0776117	0.0381409	-0.0909484	0.14481	-0.303432	0.87686	0.93391	0.745746	-0.22105	0.819267	NaN	0.31665	-0.353838
new_go.Golgi.to.vacuole.transport	-0.0753657	0.461657	-0.498012	-0.404885	-0.18811	-0.465766	-0.0982574	0.570535	-0.0514555	-0.28542	0.241959	0.157408	1.52854
new_go.DNA.packaging	-0.0749774	0.416827	-0.0901501	0.210118	-0.0866495	NaN	-0.367665	0.476247	-0.226165	0.832295	NaN	0.433041	0.293077
new_go.sterol.transport	-0.0669754	0.162863	-0.105582	-0.0921437	0.282548	0.375691	2.04413	0.92211	0.612178	0.168131	NaN	NaN	NaN
new_go.DNA.damage.checkpoint	0.0652197	0.140399	0.105883	0.00576849	0.136421	-0.136004	0.22708	0.343454	-0.65129	-0.219938	0.0349208	-0.159254	0.39857
new_go.response.to.starvation	-0.0645702	-0.0778881	-0.841266	-0.810655	0.411976	-0.0245307	-0.100693	-0.346373	-1.22906	-1.94346	-0.758722	-0.578211	0.412572
new_go.pseudohyphal.growth	0.0639688	0.196919	-0.572157	-0.225247	-0.930972	0.103631	-0.876522	0.927167	1.19093	0.350623	-0.117804	0.501356	-0.250979
new_go.nuclear.inner.membrane	-0.0638759	-0.509772	-0.330877	0.305874	-0.597724	-0.171508	0.433249	-0.311085	-0.375531	0.012976	NaN	NaN	0.465063
kegg.Tyrosine_metabolism	0.0606312	0.429929	0.160986	0.668145	0.895354	0.511104	0.253324	1.11833	2.0323	1.51556	3.31664	1.20599	1.32681
new_go.heme.binding	0.0576182	1.58165	0.967028	0.557679	-0.0722472	1.59616	0.241226	1.86747	2.67377	2.75374	4.05491	0.904928	2.97837
kegg.Porphyrin_and_chlorophyll_metabolism	0.0568206	0.161708	0.373765	0.102487	0.0837811	1.41322	1.01347	0.635947	0.592335	1.3314	0.454366	1.34023	1.55905
new_go.adaptation.to.pheromone.during.conjugation.with.cellular.fusion	-0.056619	-1.29392	-0.583014	-1.6445	-1.15578	-0.585909	-1.53998	-0.848252	-0.11841	-0.860806	NaN	NaN	NaN
new_go.postreplication.repair	0.0557144	0.149117	0.0168212	0.284467	-0.342735	0.474019	0.726992	0.0632789	0.724896	1.11196	0.254471	1.35544	0.489771
new_go.antiporter.activity	-0.0505771	-0.565113	-0.34016	-0.161883	0.110628	0.437473	0.13599	NaN	NaN	NaN	-0.0795581	-0.137779	NaN
new_go.late.endosome	-0.0458661	-0.174806	-0.401785	-0.376982	-0.195915	-1.13974	-0.272364	0.528624	-0.530661	-0.232667	0.880354	-0.853827	1.34217
new_go.Sadenosylmethioninedependent.methyltransferase.activity	-0.0425392	-0.114595	0.0454143	0.0660399	-0.935592	0.072109	0.266086	-0.44409	0.483585	0.976234	0.0528389	0.652021	1.39643
new_go.negative.regulation.of.transcription	0.034615	-0.0867428	-0.00612509	0.015079	-0.49455	1.66521	-0.172733	0.35276	1.02274	1.11177	NaN	NaN	NaN
new_go.organic.acid.metabolic.process	0.0324518	0.143505	0.157062	0.158293	0.648556	-0.112342	-1.07399	0.133733	0.580773	0.390996	0.189994	-0.282554	1.25341
new_go.acyltransferase.activity	-0.0308727	-0.0471657	-0.367145	0.324844	0.130321	0.00690538	0.977499	0.538491	1.02699	0.844527	2.97048	0.440277	0.964942
new_go.fungaltype.cell.wall.organization.and.biogenesis	0.0299066	0.00544212	-0.229596	0.0259189	-0.151219	0.271767	-0.526646	-0.0171518	0.486353	-0.00546804	0.279782	0.28102	0.399349
new_go.arginine.biosynthetic.process	-0.0178037	0.733136	0.912285	1.84476	NaN	-1.02892	1.02984	1.29137	3.05578	1.76451	0.712242	-2.18096	2.78158
new_go.carboxylyase.activity	-0.0151577	-0.6435	-0.0223008	-0.420626	-0.253868	-0.0562122	0.291631	1.30494	0.0115898	-0.0272945	0.786553	0.379149	1.71375
new_go.vesicle.organization.and.biogenesis	-0.0104377	-0.247136	0.273555	0.0641395	-0.060569	-0.270855	-0.0514197	0.391486	-0.166257	0.202201	0.0424028	-0.0479842	0.777466
new_go.conjugation.with.cellular.fusion	0.00375925	-0.0524675	-0.222713	-0.164533	-0.509101	0.6576	-0.0999555	0.137191	0.0725834	0.120584	0.632615	0.465307	0.38085
new_go.alkyl.sulfatase.activity	NaN	NaN	0	0	NaN	0	0	0	0	0	0	0	0
new_go.arylsulfatase.activity	NaN	NaN	0	0	NaN	0	0	0	0	0	0	0	0
new_go.dodecyl.sulfate.metabolic.process	NaN	NaN	0	0	NaN	0	0	0	0	0	0	0	0
new_go.homing.of.group.II.introns	NaN	NaN	0	0	0	0	0	0	0	0	0	0	0
new_go.mannitol.dehydrogenase.activity	NaN	NaN	NaN	NaN	0	0	0	0	0	0	0	0	0
new_go.movement.of.group.I.intron	NaN	NaN	0	0	0	0	0	0	0	0	0	0	0
new_go.trichothecene.3Oacetyltransferase.activity	NaN	NaN	0	0	0	0	0	0	0	0	NaN	0	NaN
