# Supplementary material for: The Role of Nucleosome Positioning in the Evolution of Gene Regulation
Source: PLoS Biol. 2010 Jul 6;8(7):e1000414. doi: 10.1371/journal.pbio.1000414 (PMC2897762; doi:10.1371/journal.pbio.1000414)
Supplement: Table S3 — Phylogenetic variation in global chromatin features. For each species, we computed the median of the global distribution of each of the 56 estimated chromatin features. Features are displayed as rows, species as columns. (0.04 MB XLS) [file pbio.1000414.s020.xls]

## Sheet: speciesStatsMedf_NormTranspose.
Sample	Scer	Spar	Smik	Sbay	Cgla	Scas	Klac	Kwal	Sklu	Dhan	Calb	Ylip
5'tss_pred	83	88	80	84	115	76	119	59	52	45	71	52
3'tss_pred	82	86	77	75	97	71	101.5	86	80	76	99.5	148
5'nfrBeg	83	88	80	84	115	76	119	59	51	45	71	51
5'nfrEnd	233	234	245	239	313.5	212	261	179	207	178	248	188
5'nfrLen	132	131	144	136	151	120	121	105	139	121	155	109
5'nfrOcup	0.162639	0.206324	0.145746	0.15796	0.153135	0.209852	0.152485	0.134781	0.14023	0.191334	0.217499	0.157524
plus1AvgOcup	1.26379	1.22692	1.06226	1.23712	1.15744	1.41962	1.2621	1.20411	1.20297	1.27574	1.22578	1.32494
plus1_to_5'nfrOcup	9.05414	6.8582	8.68074	9.0413	8.73592	7.77942	9.31337	10.232	9.76458	7.74319	6.49039	9.62466
plus1Ocup	1.16667	1.16667	1.07692	1.21429	1.06154	1.34375	1.09091	1.17391	1.10204	1.19355	1.10526	1.16129
plus1Fuzzy	22.4119	23.3849	20.0957	19.9727	25.5326	22.3818	22.4829	20.9441	23.1373	21.8993	25.0115	21.3524
plus1Width	122.069	128.978	124.318	126.067	130.535	133.833	134.255	128.416	128.116	129.898	145.15	133.757
plus1SpacingDown1	165	165	164	166	164	164	179	161	168	165	176	168
plus1SpacingDown3	164	164	164	165	164	164	177	159	167	163	174	167
plus1SpacingDown5	164	164	165	166	165	164	176	159	166	162	174	166
plus1OcupUp	0.625	0.611111	0.538462	0.642857	0.553846	0.6875	0.571429	0.608696	0.55102	0.612903	0.526316	0.580645
plus1FuzzyUp	22.3555	23.439	19.7828	19.5799	25.2185	22.2955	22.2872	20.9035	23.2603	22.013	24.8192	21.5071
plus1OcupDown	0.541667	0.5	0.538462	0.571429	0.507692	0.625	0.506494	0.565217	0.530612	0.548387	0.552632	0.548387
plus1FuzzyDown	22.4288	23.3243	19.5142	19.7062	25.88	22.2077	23.0769	20.8636	23.02	21.8675	25.0623	21.2338
minus1_to_5'nfrOcup	8.54382	6.51802	8.57466	9.312	7.95873	6.81015	8.61025	9.09692	8.96482	7.39804	6.5111	8.35424
minus1Ocup	1.08333	1.11111	1.07692	1.28571	0.969231	1.15625	1.01299	1.04348	1.02041	1.12903	1.10526	1.03226
minus1Fuzzy	22.4728	23.9514	20.5269	20.507	25.7779	22.7758	23.5861	21.4159	23.7441	23.3799	26.3338	21.6894
minus1Width	121.854	128.889	124.563	126.071	129.884	132.359	134.354	127.359	128.183	130.371	145.744	130.872
minus1SpacingUp1	168	167	168	170	168	165	186	163	171	166	183	203
minus1SpacingUp3	167	166	167	169	168	165	180	162	169	165	180	190
minus1SpacingUp5	167	165	167	169	168	165	179	161	168	164	179	183
minus1OcupDown	0.541667	0.555556	0.538462	0.642857	0.476923	0.59375	0.519481	0.521739	0.510204	0.580645	0.552632	0.516129
minus1FuzzyDown	22.2294	23.8544	19.9092	19.6469	25.2855	22.8357	23.3566	21.1454	23.7149	23.0132	26.28	21.8514
minus1OcupUp	0.0769231	0.114458	0.0414201	0.0526316	0.181287	0.108434	0.207865	0.0736196	0.142012	0.10241	0.117978	0.0924855
minus1FuzzyUp	22.5627	23.7732	20.1841	20.5847	26.2455	22.6596	23.9907	21.5691	23.7378	23.5785	26.215	21.7168
3'nfrBeg	82	86	76	74	96	70	101	85	79	75	98	147
3'nfrEnd	216	216	234	235	274	185	209	194	213	191	240	271
3'nfrLen	118	115	138	134	142	106	90	94	114	107	115	88
3'nfrOcup	0.236225	0.278146	0.197342	0.189036	0.233194	0.271056	0.234333	0.231224	0.241028	0.280868	0.339589	0.343828
plusNAvgOcup	1.05104	1.027	0.911493	0.974702	0.887207	1.01099	1.00105	1.0282	0.970243	1.02784	1.09846	1.05279
plusN_to_3'nfrOcup	4.71852	3.8976	5.27903	5.93062	4.29397	4.03	4.75851	4.69633	4.29834	4.02187	3.57797	3.23789
plusNOcup	0.916667	0.944444	0.923077	0.928571	0.815385	0.90625	0.857143	1	0.857143	0.935484	1	0.870968
plusNFuzzy	24.2348	26.2181	21.6455	21.4895	28.9908	25.296	26.4977	24.2686	26.8062	25.8921	29.6244	26.9938
plusNWidth	120.545	127.696	124.835	123.34	130.898	130.696	134.201	126.984	127.456	129.802	145.986	130.373
plusNSpacingUp1	165	164	167	166	167	160	175	160	165	161	176	167
plusNSpacingUp3	166	165	167	167	168	163	176	160	166	163	176	169
plusNSpacingUp5	167	165	168	168.5	169	164	176	160	166	163	176	168
plusNOcupDown	0.458333	0.444444	0.461538	0.428571	0.384615	0.4375	0.415584	0.478261	0.408163	0.451613	0.473684	0.419355
plusNFuzzyDown	23.4858	25.6215	20.7256	19.8943	27.9527	24.8714	26.0764	23.6455	26.2308	25.4829	29.0431	26.4918
plusNOcupUp	0.458333	0.472222	0.461538	0.5	0.415385	0.46875	0.441558	0.478261	0.428571	0.451613	0.5	0.419355
plusNFuzzyUp	24.5831	26.3232	21.6908	22.0101	29.6012	25.3733	26.9385	24.8432	27.1382	25.9625	29.8586	27.2845
plusN+1_to_3'nfrOcup	5.18995	4.10732	5.51353	6.23038	4.66797	4.63078	5.14429	5.02485	4.57478	4.48906	3.72026	3.44738
plusN+1Ocup	1	0.972222	1	1.07143	0.892308	1.0625	0.948052	1.04348	0.918367	1.03226	1.02632	0.935484
plusN+1Fuzzy	24.3143	25.7841	21.8226	21.2801	28.9477	24.9054	25.5432	23.4756	26.1754	24.9147	28.7403	26.0012
plusN+1Width	121.476	128.444	125	125.25	131.674	132.648	134.312	127.731	127.869	129.88	145.741	130.676
plusN+1SpacingDown1	168	166	167	169	168	164	179	162	169	166	178	177
plusN+1SpacingDown3	167	165	166	168	168	165	178	160	168	164	177	173
plusN+1SpacingDown5	167	165	167	169	168	165	177	160	167	164	177	172
plusN+1OcupUp	0.5	0.472222	0.461538	0.5	0.430769	0.53125	0.441558	0.521739	0.44898	0.516129	0.5	0.451613
plusN+1FuzzyUp	23.744	25.4296	21.5	20.664	28.3144	24.5347	25.2138	22.9813	25.8658	24.459	28.3603	25.7797
plusN+1OcupDown	0.5	0.472222	0.461538	0.5	0.446154	0.53125	0.480519	0.521739	0.469388	0.516129	0.526316	0.451613
plusN+1FuzzyDown	24.4774	25.7952	21.3901	21.3598	29.2519	25.0686	25.8863	23.7457	26.3408	24.855	28.9078	25.9671
