# Supplementary material for: The Role of Nucleosome Positioning in the Evolution of Gene Regulation
Source: PLoS Biol. 2010 Jul 6;8(7):e1000414. doi: 10.1371/journal.pbio.1000414 (PMC2897762; doi:10.1371/journal.pbio.1000414)
Supplement: Table S4 — Gene set enrichments for 5′ chromatin features. For each species (columns) in this study, we display the K-S score (Materials and Methods) for enrichment within functional gene sets (rows) of the 13 5′ chromatin features used in this study. The features are stacked from top to bottom in the following order: 5′NFR-ATG distance or D5 ′NFR-ATG (5′tss_pred), 5′NFR length (5′nfrLen), 5′NFR occupancy (5′nfrOcup), Nuc+1 to 5′NFR occupancy (plus1_to_5′nfrOcup), Nuc+1 occupancy (plus1Ocup), Fuzziness of Nuc+1 (plus1Fuzzy), width of Nuc+1 (plus1Width), median adjacent spacing for Nuc+1 to Nuc+4 (plus1SpacingDown3), Nuc−1 to 5′NFR occupancy (minus1_to_5′nfrOcup), Nuc−1 occupancy (minus1Ocup), Fuzziness of Nuc−1 (minus1Fuzzy), width of Nuc−1 (minus1Width), and median adjacent spacing for Nuc−1 to Nuc−4 (minus1SpacingUp3). GO, KEGG, MIPS, BioCyc categories with 10 or more species with valid enrichments are displayed. (2.44 MB XLS) [file pbio.1000414.s021.xls]

## Sheet: All5NFRStats.txt
Gene Set	BY4741_5'tss_pred	Sigma_5'tss_pred	Spar_5'tss_pred	Smik_5'tss_pred	Sbay_5'tss_pred	Cgla_5'tss_pred	Scas_5'tss_pred	Klac_5'tss_pred	Kwal_5'tss_pred	Sklu_5'tss_pred	Dhan_5'tss_pred	Calb_5'tss_pred	Ylip_5'tss_pred
new_go.ribonucleoprotein.complex	-16.8996	-20.6783	-12.4819	-14.489	-8.57032	-7.15646	-12.6317	-13.1	-3.14069	-19.574	-17.0442	-36.2033	-33.6914
new_go.plasma.membrane	15.6178	19.1092	9.48788	7.29074	8.86038	4.33235	20.6839	7.18127	9.06581	9.5013	11.495	11.5851	8.64516
new_go.structural.constituent.of.ribosome	-13.5998	-19.0979	-7.26806	-9.04639	-4.24019	-11.1304	-8.56129	-12.3234	-0.895376	-19.9206	-14.2143	-29.877	-24.928
new_go.translation	-13.3822	-16.5422	-9.67356	-9.31101	-4.99591	-13.211	-4.69025	-7.2264	-1.63436	-18.8471	-21.6684	-31.4101	-32.2377
kegg.Ribosome	-12.5711	-16.3154	-6.6586	-6.89124	-1.82797	-12.2623	-2.65629	-11.5305	3.54753	-13.6436	-6.91019	-20.175	-15.1449
kegg.Starch_and_sucrose_metabolism	12.1393	13.73	12.3444	5.88774	7.19549	3.8668	17.3314	7.81879	3.06351	4.98894	4.6139	2.26799	2.21326
new_go.extracellular.region	11.83	7.99019	6.14295	4.82201	7.22481	-0.402401	6.66466	2.75549	3.77258	5.9433	5.80582	2.45297	1.01618
new_go.ribosome	-11.5167	-14.9614	-6.41293	-9.65791	-5.92298	-11.1556	-6.58756	-8.68992	-1.38775	-16.3931	-13.2229	-21.7293	-27.254
new_go.fungaltype.cell.wall	11.1988	12.74	8.26887	3.83525	5.49205	3.58845	9.07128	5.2967	5.48745	6.38523	5.44595	2.05069	0.954193
new_go.protein.serinethreonine.kinase.activity	10.5756	11.1419	13.3302	6.71733	6.03128	4.46686	15.3123	3.1857	2.80193	1.905	6.89248	1.20502	1.98065
new_go.protein.kinase.activity	9.59596	10.0558	12.7146	5.83814	5.62283	4.19275	14.3184	2.93043	2.86198	2.10572	6.17179	1.09053	2.21377
new_go.rRNA.processing	-9.48994	-10.4297	-14.2596	-10.2657	-9.34638	-6.97542	-10.3825	-7.41815	-3.63599	-8.76957	-10.8369	-17.546	-27.1468
kegg.Sphingoglycolipid_metabolism	9.40659	8.77945	12.6179	6.81346	5.25118	2.66314	12.921	3.38123	2.20712	2.60236	4.60592	1.62039	1.38943
mips.cytoplasmic_ribosomal_large_subunit	-9.22812	-13.2541	-4.16819	-4.93751	-1.29689	-9.85414	-2.336	-8.62473	3.34691	-8.10968	-4.02898	-14.4699	-12.0239
new_go.protein.amino.acid.phosphorylation	9.20286	9.5774	11.2009	4.48644	5.94154	5.46269	12.6257	2.8503	2.64779	1.90188	6.50389	1.17138	2.6119
new_go.cytosolic.large.ribosomal.subunit	-9.08683	-12.3904	-3.88851	-5.29018	-1.40984	-9.164	-2.64357	-9.05137	2.14944	-8.41357	-5.05062	-12.5651	-12.2378
new_go.nucleolus	-9.0322	-10.0889	-15.0493	-8.93064	-9.71237	-4.73872	-12.8638	-4.69618	-5.16358	-10.0681	-7.54411	-15.801	-27.8307
new_go.cell.wall	9.02452	8.45023	5.39773	2.72083	3.81782	0.736272	7.70725	2.63985	2.90056	3.55402	4.79579	0.877665	0.684684
new_go.response.to.stress	8.9094	9.17479	5.87715	3.91159	3.48763	0.249964	5.86802	10.5676	1.97556	3.71965	0.752993	0.527066	0.0416443
new_go.cell.wall.organization.and.biogenesis	8.64434	10.1489	5.23085	1.20011	3.63924	4.58391	10.5721	4.58322	3.50782	2.85108	4.88788	2.70516	2.24685
kegg.Benzoate_degradation	8.43158	9.92467	10.9843	4.29095	4.63597	2.21349	11.5314	4.26352	2.14064	3.57921	5.90199	1.21367	2.21377
kegg.Nicotinate_and_nicotinamide_metabolism	8.35508	8.37313	10.8852	4.77402	4.51687	2.25539	11.218	3.50455	1.58441	2.48935	5.52633	0.920156	1.78596
new_go.pseudohyphal.growth	7.78662	3.41413	2.85915	1.90875	2.37118	2.47514	6.42838	3.95178	3.81961	3.03707	6.75044	2.51318	1.97053
kegg.Inositol_phosphate_metabolism	7.61533	8.62892	9.91037	6.2793	4.86287	4.18108	11.8713	3.35155	2.21596	2.85935	5.03821	0.920156	2.20031
new_go.cellular_component	7.50487	7.31816	5.05956	5.45259	3.52329	3.43964	6.8316	1.4159	2.6309	2.90272	-0.322757	-0.387992	1.24401
kegg.Second_messenger_signaling_pathway	7.31063	3.32824	5.1578	2.57573	4.26545	0.627972	3.08805	2.48346	0.217784	0.0534363	1.73228	0.706956	0.628607
new_go.catalytic.activity	7.12351	6.24883	3.08576	4.25585	2.4832	-0.162214	3.48379	2.0861	1.3392	1.95912	-0.987916	1.69763	-1.49064
new_go.ribosome.biogenesis.and.assembly	-7.086	-9.60499	-9.79048	-6.85982	-6.62916	-9.06709	-10.4453	-5.31344	-4.88122	-7.17859	-13.2837	-21.1839	-27.4616
new_go.kinase.activity	5.72672	7.58235	8.95334	5.43599	5.6957	4.0083	11.386	3.23662	2.32432	2.26159	3.84509	1.87006	1.91623
new_go.signal.transducer.activity	5.66542	3.02899	3.90677	1.46174	0.932246	1.73878	0.495454	2.79981	0.631624	1.64912	3.59445	2.63485	2.85102
kegg.MAPK_signaling_pathway	5.60335	6.27605	8.86774	4.30939	2.17721	3.24684	7.47257	5.06138	3.43214	1.74396	7.42533	4.25927	2.89717
new_go.cyclindependent.protein.kinase.regulator.activity	5.26188	3.52772	3.11135	1.66912	1.96308	1.65057	5.83498	2.85387	1.62006	1.30956	1.44924	1.20448	0.103169
new_go.cellular.bud.neck	5.00418	7.61366	6.23448	4.4323	4.95122	4.5929	7.93864	5.77276	2.08096	1.33318	5.29406	2.82039	3.37364
new_go.signal.transduction	4.99983	4.44256	5.69773	2.56395	2.88211	3.59361	5.37339	4.15207	3.73871	2.63858	2.63467	1.72301	2.77662
new_go.regulation.of.cyclindependent.protein.kinase.activity	4.91878	3.49174	4.46306	2.09342	3.8634	3.84128	7.98088	5.68337	2.01279	3.1967	4.66067	2.92644	NaN
new_go.sexual.reproduction	4.76282	3.43024	4.12762	2.37145	5.65922	2.97329	5.44261	2.84876	1.536	5.26781	2.60222	3.42194	5.04104
new_go.nucleus	-4.65669	-6.72708	-10.6627	-6.35958	-10.1321	-0.856624	-7.2068	-3.15879	-5.82389	-13.5924	-12.4352	-25.9761	-35.8373
new_go.transcription.factor.activity	4.63145	3.00158	3.89655	3.67358	1.94861	3.77799	8.95569	7.75661	4.54385	5.53952	6.11618	4.48414	3.16315
new_go.anchored.to.membrane	4.61744	3.07875	2.52303	1.03248	2.14341	2.62597	5.36971	0.564259	1.50896	2.55826	2.79738	0.282001	-0.181185
new_go.90S.preribosome	-4.61368	-5.12085	-4.92848	-7.11328	-6.79382	-2.99457	-5.32685	-2.92596	-1.81568	-5.44485	-4.20899	-9.48238	-13.4143
new_go.tricarboxylic.acid.cycle	4.61327	2.04896	2.53	0.345023	0.687128	-0.0664617	3.07853	1.14701	2.73606	0.916577	-0.69524	-0.369098	-0.218165
new_go.RNA.binding	-4.517	-6.26951	-7.82085	-6.15609	-4.54361	-4.04442	-5.6456	-1.76133	-0.533996	-5.61688	-6.68503	-16.301	-17.7453
new_go.G1S.transition.of.mitotic.cell.cycle	4.41692	3.28045	4.71662	1.71064	1.15334	0.215344	4.97081	2.49836	1.89514	0.650578	1.29984	2.27467	0.550254
new_go.Rho.protein.signal.transduction	4.37799	4.20492	3.77097	2.85012	1.9515	0.795737	0.421921	0.685458	-0.122579	-0.665658	2.10394	0.490073	NaN
new_go.membrane	4.27354	4.05227	3.99783	4.2539	3.70991	5.54877	6.43999	1.62081	0.478766	-0.563119	-1.45068	4.60168	-1.65477
new_go.oxidoreductase.activity	4.24916	2.65783	2.04601	1.84631	2.2188	-0.0433344	6.65668	0.293413	3.76704	2.46894	-0.864428	0.831893	-1.3126
new_go.tRNA.modification	-4.22478	-4.59201	-2.42392	-1.23835	-1.43481	-0.606508	-2.99315	-1.61626	-0.968437	-1.07211	-2.80796	-2.09905	-1.72796
new_go.specific.RNA.polymerase.II.transcription.factor.activity	4.21367	1.25181	2.426	1.34038	1.70004	0.886208	3.17763	6.57329	2.61999	5.18549	3.05182	1.50266	4.40106
new_go.sequencespecific.DNA.binding	4.19829	2.65694	2.37951	1.68339	1.3057	0.665112	3.1013	3.22935	2.97538	0.405512	5.0914	1.68031	1.22566
new_go.transferase.activity	4.10602	5.89099	6.27338	4.14209	2.89242	0.370252	2.45826	0.219909	-1.00081	0.999645	-0.0761386	-1.40252	-5.55143
new_go.invasive.growth.in.response.to.glucose.limitation	4.01916	2.27755	2.76809	1.39457	1.29427	3.52946	5.5778	2.5269	1.69593	2.07259	2.43886	1.61547	1.2695
new_go.response.to.toxin	4.01427	3.93047	2.68949	1.71651	4.64183	1.13543	1.67898	1.35821	3.29507	6.48305	-0.0223119	1.06615	2.50691
new_go.cytosolic.small.ribosomal.subunit	-3.87537	-5.16796	-2.19523	-1.6395	-0.985035	-3.1704	0.737879	-3.68924	1.07066	-7.38587	-1.22468	-5.81853	-3.48916
new_go.RNA.splicing	-3.81861	-7.84677	-5.68761	-3.67895	-4.8604	-2.51496	-4.44169	-7.34667	-5.19862	-4.16446	-6.7159	-6.80468	-6.70535
new_go.endocytosis	3.80404	3.20142	2.97785	1.74618	0.806577	2.15328	4.41637	1.61241	2.0464	0.591855	1.39524	1.23067	-0.44232
new_go.transporter.activity	3.78049	6.38695	5.00105	3.59936	4.58626	1.2869	7.12802	1.84241	9.49956	6.50108	2.87693	4.70649	1.20036
mips.mitochondrial_ribosomal_large_subunit	-3.75052	-4.43932	-3.12096	-2.77678	-2.9078	-3.15771	-5.69261	-4.02954	-3.63313	-4.62343	-4.43147	-9.25208	-6.75422
new_go.integral.to.membrane	3.64815	4.36892	5.00717	6.33324	6.85632	2.17543	8.21206	1.89316	0.273377	0.760476	-0.95359	4.58474	2.25032
mips.cytoplasmic_ribosomal_small_subunit	-3.62428	-5.25378	-2.11868	-1.72306	-1.07281	-4.00779	1.0168	-4.41597	1.75606	-7.23574	-1.63127	-7.00559	-4.59715
new_go.tRNA.processing	-3.51192	-3.39131	-4.26685	-4.27081	-3.40149	-1.28164	-3.61347	-0.925518	-1.49913	-0.779975	-2.97308	-4.36142	-5.90432
new_go.metabolic.process	3.453	4.07207	2.05553	2.32157	1.97572	-0.0153854	2.93268	1.19437	3.46446	6.0831	-1.2085	1.38123	-1.25417
new_go.cellular.bud	3.44269	3.61788	1.35261	2.16792	1.997	2.23315	2.54919	1.99099	0.853428	0.258288	2.14289	1.0611	3.55578
kegg.Bile_acid_biosynthesis	3.25471	1.13461	1.49129	0.597785	0.168122	-0.116017	1.4169	0.871111	0.752091	3.03782	1.26394	NaN	0.738484
new_go.carboxylyase.activity	3.18599	2.54181	2.32222	1.34666	-0.0334605	1.82297	1.48274	0.300425	0.626102	0.0287819	0.308408	1.16925	1.65547
new_go.mitochondrial.large.ribosomal.subunit	-3.18514	-4.70326	-2.56375	-2.21936	-2.74045	-3.72817	-5.00809	-3.4442	-3.03369	-3.99055	-4.43147	-8.34077	-6.29667
new_go.nucleotide.binding	3.18032	2.8963	1.53041	1.19183	1.5722	0.328192	1.96956	3.42827	0.304326	-1.26082	-0.03364	-6.02704	-8.38723
new_go.oxidation.reduction	3.15104	1.77364	1.63489	1.67598	1.6333	-0.273031	7.55176	0.25423	3.58633	1.90276	-1.22834	0.258026	-1.71134
kegg.Citrate_cycle_TCA_cycle	3.13691	2.37881	2.23661	0.19371	-0.428885	0.204186	3.53541	1.34153	2.74296	0.507304	0.616714	-0.369098	-0.55897
new_go.pheromonedependent.signal.transduction.during.conjugation.with.cellular.fusion	3.11561	1.53398	3.15147	0.878527	2.23862	0.899742	1.33674	2.1035	3.17466	1.97732	3.69204	2.08087	4.43716
new_go.reproduction	3.11323	4.33582	2.75587	2.60319	6.09397	2.63931	6.49495	3.2632	1.65955	2.2281	3.83399	1.47574	1.11734
new_go.small.GTPase.mediated.signal.transduction	3.07758	2.65216	2.74959	1.0804	1.72499	2.47417	1.59044	2.13934	2.14593	0.170156	4.38903	2.08931	0.36282
new_go.protein.transport	-3.04269	-2.72986	-2.7214	-3.54204	-2.47466	1.96984	-7.72543	-1.40764	-2.27489	-10.0025	-6.86586	-4.44652	-11.0158
new_go.establishment.of.cell.polarity	3.0303	2.68676	1.6767	1.3743	0.682783	1.43034	0.968239	1.03414	0.0932872	-0.682694	2.29585	1.08175	0.173129
biocyc.TCA_cycle_aerobic_respiration	3.01732	1.92397	1.21862	0.390934	-0.506148	0.222	3.66935	1.34566	2.06527	-0.202562	-0.833683	-0.804386	-0.563191
new_go.conjugation	2.96629	3.16371	2.41858	1.02313	4.49984	2.98323	6.47867	3.14591	1.87045	5.26781	2.92769	3.80756	4.50914
new_go.intracellular	-2.95029	-5.03183	-2.18477	-2.98934	-1.26923	-1.39824	-0.940778	-8.47239	-0.123877	-11.2765	-3.33309	-10.9974	-5.80391
new_go.ribosomal.large.subunit.assembly.and.maintenance	-2.92126	-3.27655	-3.07947	-5.32857	-3.41399	-4.50448	-4.94955	-2.39807	-2.17187	-2.88682	-4.398	-5.80144	-5.15834
new_go.spliceosome	-2.91925	-4.78864	-5.83529	-4.03379	-4.45453	-2.22761	-4.1844	-6.91305	-4.3059	-2.26119	-4.78791	-4.43137	-4.35735
new_go.protein.serinethreonine.phosphatase.activity	2.85544	2.53487	5.16245	4.0002	3.92465	0.40043	1.60231	2.76424	1.05992	0.825421	3.14115	1.84127	1.62787
new_go.transcription.repressor.activity	2.8311	3.43584	3.08016	1.56263	2.01896	-0.198936	1.40143	2.69918	1.4658	0.244379	NaN	NaN	NaN
new_go.mitochondrion	-2.81151	-3.62971	-0.847569	-2.01523	-0.635436	-4.35127	-0.164136	-0.262504	-4.71606	-6.50492	-11.1714	-14.089	-13.8073
new_go.tRNA.methylation	-2.80626	-1.98068	-2.15004	-2.11028	-1.61489	-2.33348	-2.16023	-1.78846	-0.0837892	-0.926195	-2.82289	-1.65526	-1.62258
new_go.smallsubunit.processome	-2.79719	-3.64022	-3.69928	-2.54855	-4.69757	-1.40642	-1.64536	-2.51592	-1.43329	-2.0225	-1.84124	-6.41506	-7.63022
new_go.actin.binding	-2.78686	-2.28925	-2.53691	-1.5445	-1.20125	-0.448696	-0.937937	0.712604	0.156236	-0.863683	-0.88305	-1.75591	-0.70367
new_go.aromatic.compound.metabolic.process	2.74618	1.17675	0.269884	1.66215	1.2689	-0.107604	4.27075	1.83975	2.54748	3.72206	0.35681	-0.460081	-1.75349
new_go.nuclear.mRNA.splicing.via.spliceosome	-2.7121	-4.75366	-3.74029	-2.32173	-3.41198	-2.03781	-2.92209	-5.88951	-2.80869	-3.71634	-3.3792	-3.01477	-5.39284
new_go.mRNA.processing	-2.66246	-6.83384	-5.06238	-3.36706	-5.31079	-1.34609	-4.22341	-4.54727	-3.36699	-3.53281	-6.93679	-8.56686	-5.92175
new_go.protein.complex	-2.6491	-2.27543	-3.53313	-1.81285	-2.05887	0.758105	-2.72964	-0.091909	1.17978	-4.71813	1.03002	-1.64541	-8.683
new_go.cytokinesis	2.61809	1.26951	0.961989	1.4544	0.345044	1.06943	1.44061	1.91854	-0.241163	-0.769885	0.496009	0.197647	-0.662599
new_go.rRNA.binding	-2.59581	-3.53808	-1.95808	-2.03083	-0.241776	-3.15013	-0.666687	-3.98169	0.539585	-4.73155	-2.34415	-6.33434	-7.55145
kegg.Glyoxylate_and_dicarboxylate_metabolism	2.52933	1.16855	2.74221	0.0283727	1.61299	0.520464	1.5488	1.09231	NaN	1.23141	0.156652	0.177367	-1.11819
new_go.tRNA.aminoacylation.for.protein.translation	-2.5255	-2.64776	-1.57372	-0.411094	-0.0935696	-2.76047	-2.02606	-1.00465	-3.01874	-3.29529	-5.74513	-4.12863	-2.15838
new_go.cytoplasm	-2.47354	-2.03569	-0.799178	-1.2525	-2.18157	-2.48734	0.33204	-0.595133	-0.335185	-4.94251	-4.44654	-5.07091	-16.3755
new_go.metal.ion.binding	2.45536	2.27857	1.12129	0.617497	-0.187182	0.603823	1.43513	1.07768	0.639283	0.396162	-1.57594	-0.759539	-1.90625
new_go.cytoplasmic.mRNA.processing.body	2.43055	0.13579	1.09172	0.630469	1.02702	0.433745	0.651786	2.13592	2.52314	0.838068	0.611251	0.968935	-0.256759
new_go.proteasome.storage.granule	-2.40376	-2.09063	-2.94012	-1.23379	-1.94109	0.528151	-1.21281	-0.0133503	-0.62863	-2.50456	0.765582	-1.45905	-6.41321
new_go.ATP.binding	2.37796	3.3809	2.0831	1.82347	1.53889	1.18045	3.37174	2.34603	-0.554676	-0.469315	-0.0104559	-4.69165	-4.68938
kegg.Phenylalanine_metabolism	2.37379	0.78668	1.73526	0.172591	0.8688	0.290964	0.559188	0.00270853	-0.0605371	0.972432	0.356688	1.27116	-1.34854
new_go.carbohydrate.metabolic.process	2.37103	3.81895	2.2039	3.05193	1.97105	0.396959	8.87698	6.43737	4.72317	3.87069	2.92127	3.28713	0.187533
new_go.mating.projection.tip	2.3467	3.65719	4.31947	4.39819	3.95111	5.39188	2.36571	1.54334	3.12844	1.85463	4.69852	0.784442	4.17158
new_go.purine.nucleotide.biosynthetic.process	2.31588	1.5032	0.743447	0.303711	0.716807	0.14286	3.40704	1.78761	1.11118	1.20663	0.764678	-0.910798	-1.26418
new_go.snoRNA.binding	-2.30081	-2.9551	-3.2942	-2.98554	-2.53661	0.6554	-1.80246	-2.58427	-1.87778	-2.08182	-2.4202	-4.69817	-6.93982
new_go.budding.cell.apical.bud.growth	2.29974	2.04966	1.51572	0.62123	1.61299	0.0179852	2.12463	0.614368	0.300432	NaN	NaN	0.195447	1.50452
new_go.endonucleolytic.cleavage.to.generate.mature.5end.of.SSUrRNA.from.SSUrRNA.58S.rRNA.LSUrRNA	-2.27535	-3.2485	-3.6145	-1.42751	-2.43163	-2.33413	-2.50305	-2.12171	-1.85328	-2.39014	-2.06982	-4.31796	-4.89372
new_go.hydrolase.activity.acting.on.glycosyl.bonds	2.18673	1.45029	0.407416	0.157107	0.88495	0.0751273	1.24542	0.467855	0.623149	2.48488	0.508835	0.598184	1.01671
new_go.response.to.heat	2.16695	2.09661	1.93586	0.0691923	0.22953	-0.143413	2.35679	1.73211	0.453867	0.523218	1.75546	0.756436	1.42286
new_go.endonucleolytic.cleavage.in.ITS1.to.separate.SSUrRNA.from.58S.rRNA.and.LSUrRNA.from.tricistronic.rRNA.transcript.SSUrRNA.58S.rRNA.LSUrRNA	-2.14832	-2.94184	-3.31047	-1.20465	-2.67133	-2.63987	-2.9774	-2.45561	-1.83008	-2.1522	-2.37813	-4.1929	-5.61558
kegg.Fructose_and_mannose_metabolism	2.11095	2.3427	2.4702	1.73228	0.82838	0.503692	0.903417	0.637082	0.40013	0.186502	-0.144287	0.308603	-2.13326
new_go.meiosis	2.10955	1.14788	0.00946279	0.217506	-0.00331866	0.892507	0.43801	0.177463	0.529296	1.12481	-0.0394194	-1.61419	0.2061
kegg.Aminoacyl-tRNA_biosynthesis	-2.10427	-2.51462	-1.54918	-0.455741	-0.0845241	-3.14367	-1.26858	-0.662759	-2.11551	-3.16363	-5.80964	-4.87014	-2.40289
new_go.RSC.complex	-2.10125	-2.22089	-2.9338	-1.39095	-1.67332	1.32954	-0.353064	0.22382	-1.54752	-2.43483	-0.363029	-0.0277647	NaN
new_go.vesiclemediated.transport	-2.09042	-1.54881	-2.30381	-1.21065	-2.03369	0.472773	-1.50459	0.3328	-0.814689	-4.67646	-0.594366	-0.393729	-3.55286
new_go.mitochondrial.respiratory.chain	2.08911	0.387596	0.929241	NaN	0.636473	NaN	1.54467	0.152225	-0.0218188	-1.45394	-1.54702	-1.71151	-1.15044
kegg.Glycerolipid_metabolism	2.06656	1.18605	2.3353	1.77633	0.803174	0.243277	0.595227	0.0307377	-0.203452	0.195626	-0.268144	0.849577	-0.402671
new_go.negative.regulation.of.transcription.from.RNA.polymerase.II.promoter	2.06491	2.30797	1.46687	1.39333	1.47121	1.38974	0.69785	1.31993	0.514912	-0.0501805	1.45082	0.0659746	1.18512
new_go.biopolymer.biosynthetic.process	2.04536	3.51084	1.21291	1.57917	0.801101	0.781429	8.41673	7.43252	4.86664	2.30328	1.59491	1.27806	-0.500405
new_go.magnesium.ion.binding	2.02978	1.273	1.38148	0.659665	0.779623	1.07654	4.29847	0.856201	0.129459	0.833848	0.13474	-0.0744902	0.701076
new_go.endopeptidase.activity	-1.9963	-1.85616	-2.8344	-1.59252	-3.06971	0.761673	-1.06782	-0.073915	1.37864	-2.69368	2.61203	-1.03863	-3.62867
new_go.sporulation	1.99025	1.59097	0.852988	1.19258	0.692021	2.2232	6.28349	-0.414113	2.6424	3.95199	0.0429487	0.853952	0.88797
new_go.maturation.of.SSUrRNA.from.tricistronic.rRNA.transcript.SSUrRNA.58S.rRNA.LSUrRNA	-1.98929	-2.34855	-2.34681	-1.71948	-3.9645	-1.55695	-3.02686	-2.71165	-2.40351	-2.39981	-3.75343	-8.67855	-7.28187
new_go.transferase.activity.transferring.glycosyl.groups	1.98646	3.80694	0.928893	1.67691	0.441219	-1.25134	0.342179	-0.0642177	-0.348288	-0.36711	-0.837867	-0.444493	-1.66804
new_go.endonucleolytic.cleavage.in.5ETS.of.tricistronic.rRNA.transcript.SSUrRNA.58S.rRNA.LSUrRNA	-1.96253	-2.8571	-3.16864	-1.69663	-2.12627	-2.68271	-2.03728	-2.41207	-1.8943	-1.99367	-1.76334	-3.77905	-5.08956
new_go.response.to.starvation	1.93442	1.01411	2.53134	0.617459	2.51979	-0.0595294	0.898441	0.503094	1.55858	0.888486	-0.0947552	0.0141413	0.161772
new_go.RNA.splicing.factor.activity.transesterification.mechanism	-1.91576	-2.99006	-3.46363	-1.17859	-2.37476	-0.707592	-2.51488	-2.77162	-3.18408	-2.98403	-2.37825	-2.02866	-4.68926
mips.Gavin_AC,_et_al.	1.91049	1.71972	1.41021	1.26989	1.14994	-0.610711	2.80614	0.703799	0.888691	0.284107	0.324286	0.282174	-0.041483
new_go.energy.reserve.metabolic.process	1.9074	1.59447	3.61692	3.31502	3.28213	1.08571	8.95213	2.92812	3.64906	3.1148	3.95108	0.943156	0.568044
new_go.isomerase.activity	-1.89801	-1.36902	-1.87895	-0.610029	-2.34318	-0.878269	-1.29003	-0.855532	-3.75192	-0.727712	-1.98937	-1.06401	-2.26392
kegg.Fatty_acid_metabolism	1.88724	0.460691	0.546759	0.385628	0.991356	0.180459	1.72909	1.05701	1.39259	2.56414	1.13713	2.80576	0.417795
new_go.protein.amino.acid.glycosylation	1.8812	0.552104	0.0652621	0.244404	0.947635	-0.434887	-0.123695	0.133951	-1.44226	0.114359	-0.948558	-0.855909	-1.14598
new_go.structural.constituent.of.cytoskeleton	-1.87054	-2.31987	-2.31573	-0.296942	-2.93309	0.31069	-3.23566	-0.901237	-1.0505	-1.09189	-0.789183	-0.712522	-1.19419
new_go.lyase.activity	1.86911	3.5002	-0.0926896	2.06656	-0.291478	0.358883	1.56822	1.66563	0.0182484	0.122508	-0.664088	-0.308433	-0.485538
new_go.ubiquitinprotein.ligase.activity	1.86911	1.81354	1.29767	1.46297	0.575531	1.0982	0.0960576	-1.29138	0.579243	-1.24188	0.853671	-0.0641743	-0.656972
new_go.metallopeptidase.activity	-1.86885	-1.53797	-0.415632	0.0193368	-1.26559	-0.0830138	-1.37961	-0.135152	-0.17521	-0.143879	-2.77482	-0.823308	-0.709814
new_go.mitochondrion.inheritance	-1.8535	-2.17465	-1.56326	-1.48866	-1.33574	-1.02138	-0.0940996	0.21063	0.00803016	-0.0220928	-0.308029	-0.925063	-0.0117794
new_go.DNA.replication	-1.82936	-1.16018	-2.77732	-0.8899	-1.15997	1.81353	-2.11862	-0.143138	-0.851633	-1.65395	-1.19104	-3.45193	-3.85592
new_go.RNA.polymerase.II.transcription.mediator.activity	-1.81094	-1.65271	-1.43289	-0.300421	-0.814346	0.104483	-0.203166	-2.53445	-0.173858	-0.0665148	-1.33404	-0.277403	-0.916704
new_go.mediator.complex	-1.81094	-1.26087	-1.43289	-0.300421	-0.814346	-0.325733	-0.234622	-1.81958	0.0428801	-0.0665148	-1.33404	-0.277403	-1.22721
new_go.tRNA.metabolic.process	1.81066	0.132928	1.17104	-0.320844	0.0192539	0.283872	-0.23298	-0.534314	-0.321871	-0.25146	-0.165832	-0.610485	-1.00004
new_go.cell.morphogenesis	1.80562	3.09348	2.67381	2.21823	2.25436	3.00583	3.08503	3.91959	0.725159	0.32576	2.64355	1.73534	0.921442
new_go.unfolded.protein.binding	-1.8009	-1.7035	-2.92783	-1.94545	-0.143536	-3.81602	-1.31212	-0.647483	-1.18329	-0.627541	-1.58741	-3.52943	-3.18394
new_go.aminoacyltRNA.ligase.activity	-1.79989	-2.1773	-1.13518	-0.455741	-0.010839	-3.36471	-1.26858	-0.410595	-2.3674	-2.79469	-5.02508	-4.87014	-1.85808
new_go.response.to.osmotic.stress	1.78311	1.59659	0.500803	0.713162	0.100156	0.351847	3.3688	0.578504	0.115151	0.17016	1.62359	-0.197665	0.135131
new_go.microtubulebased.process	-1.78178	-1.38792	NaN	-0.818372	-0.122019	0.386855	-0.000322561	-0.0436186	NaN	0.624701	0.106467	0.08224	NaN
new_go.transcription.activator.activity	1.76736	0.44519	0.0489114	0.954662	0.224884	-0.335379	4.04008	1.88932	1.49469	0.259241	1.9849	0.619313	1.55269
new_go.endoplasmic.reticulum.lumen	-1.74681	-1.31754	NaN	-0.887881	-0.670496	-1.45742	-0.787716	0.378201	-1.87727	-0.00974794	-1.2112	-0.192578	-1.6848
new_go.response.to.temperature.stimulus	1.74081	2.06012	1.1032	1.10987	1.21739	-0.806437	1.20909	1.62284	0.656544	0.560809	2.10759	1.34909	0.369011
new_go.transport	1.74069	1.14421	1.29052	1.14218	3.02006	3.47968	0.549634	0.445173	1.02916	-1.82086	-3.38742	1.19166	-3.54282
mips.RNA_polymerase_III	-1.71232	-1.02856	-2.09213	NaN	-1.68381	-0.928573	-1.22941	-0.109886	-0.650525	-0.21474	-1.12239	-1.10002	-1.27031
new_go.ER.to.Golgi.transport.vesicle	-1.70929	-2.04768	-0.8246	-0.433337	-1.61795	-0.558901	-0.33317	0.353071	0.445494	-0.252479	-0.166264	-1.04301	-3.49994
new_go.DNA.replication.preinitiation.complex	-1.70098	-1.58956	-1.93978	-0.554345	-1.42629	0.573454	-1.00531	-1.37535	-1.18064	-1.13886	-0.811251	-0.58507	-1.51562
new_go.endoplasmic.reticulum	-1.69815	-1.52464	-1.90284	-0.624256	-0.990273	-0.306498	-1.34441	0.338014	-1.56687	-1.6589	-2.5014	-2.13356	-4.89524
new_go.U4U6.x.U5.trisnRNP.complex	-1.69308	-2.07012	-2.57278	-0.283783	-1.56724	-0.320038	-1.05794	-1.18886	-1.18672	-0.823887	-1.72988	-2.26131	-4.34608
new_go.oxidoreductase.activity.acting.on.the.CHOH.group.of.donors.NAD.or.NADP.as.acceptor	1.69042	1.04197	1.36542	2.8557	0.837721	0.165039	1.613	0.633173	1.65288	0.688926	0.0409487	0.880753	0.925774
new_go.protein.folding	-1.67629	-1.25365	-1.33114	-0.85904	-0.0966436	-3.52556	-2.86912	0.451764	-1.26709	-0.286704	-2.12316	-2.79045	-1.87329
new_go.protein.polyubiquitination	1.67295	2.44279	2.47665	1.09655	2.65748	0.600939	1.22745	0.490172	0.974056	0.0660579	0.0871248	0.726013	-0.102833
kegg.Galactose_metabolism	1.66681	1.74077	3.19621	0.607574	0.479895	-0.0826219	1.90229	1.82658	1.32377	1.9369	0.603855	NaN	0.970477
new_go.GPI.anchor.biosynthetic.process	-1.65263	-1.96758	-2.33007	-0.0319124	-0.930178	-0.390594	-1.60559	-0.593958	-1.40332	-1.51317	-3.64488	-0.467936	-2.76201
new_go.kinetochore	-1.65087	-1.04388	-0.425943	-0.418977	-0.548005	-0.273326	-0.694466	-0.595257	-0.137885	-2.54506	-1.45701	-0.909654	-1.76119
new_go.cellular.bud.tip	1.64871	2.58044	3.92244	1.12628	2.48345	4.2831	3.98461	2.00767	0.622202	0.184862	1.14785	0.464586	1.68965
new_go.carbohydrate.transport	1.64172	3.75246	2.92309	3.27279	2.36856	0.613937	3.74283	1.23406	2.32671	0.430847	NaN	NaN	NaN
new_go.large.ribosomal.subunit	-1.63404	-2.19698	-0.0350589	-1.81087	-0.848634	-1.25823	-1.69453	-0.329171	-0.359773	-1.73378	-2.15313	NaN	-3.32665
new_go.DNA.binding	1.62693	0.883653	-0.422221	0.633164	-0.912636	2.6823	2.06075	1.12122	0.252629	-0.718301	0.234127	-0.459282	-0.655275
mips.Actin-associated_proteins	-1.61586	-1.88502	-1.89735	-0.440829	-1.19592	-0.507188	-0.129199	0.192518	-0.109198	-0.503733	-1.13095	-1.76161	-2.67209
new_go.regulation.of.cell.size	1.60776	2.15153	1.69765	0.136507	1.46899	0.581304	1.27909	0.676266	2.27578	1.98033	2.58252	1.92925	0.239565
new_go.membrane.fraction	1.60644	2.9126	0.476199	0.680113	0.416915	1.07715	2.30187	0.82961	0.417197	0.596909	1.17272	0.552612	0.20677
new_go.incipient.cellular.bud.site	1.6025	2.48612	1.83963	1.49887	1.97861	4.03512	3.11227	1.5964	1.95846	1.06841	3.99753	1.00836	2.52318
new_go.condensed.chromosome.kinetochore	-1.55302	-1.73721	-2.8428	-0.778531	-1.58513	-0.763894	-2.70295	0.219167	-1.27129	-1.68836	-2.47187	-1.94602	-1.9844
new_go.iron.ion.binding	1.55251	2.27391	1.90961	0.903721	2.2157	0.166685	4.05316	3.50514	4.15446	1.79378	3.14094	1.05906	-0.815369
new_go.peptidylprolyl.cistrans.isomerase.activity	-1.54626	-2.47204	-2.9338	-1.32818	-2.57579	-0.799451	-1.94429	-0.536121	-2.95288	-1.09736	-4.57926	-1.73713	-1.427
new_go.biological_process	1.54548	0.944094	1.13164	1.45293	0.661852	0.0693108	1.50955	-0.177864	-0.210688	0.23507	-3.39253	-1.46182	-1.39243
kegg.Transcription_factors	-1.53723	-2.11017	-3.28835	-3.60943	-3.37453	-0.276348	-0.535757	-0.238526	-1.15888	-0.90073	-0.773289	0.0126294	-2.3276
new_go.integral.to.plasma.membrane	1.52851	1.44719	1.61367	0.512811	1.14064	1.38704	2.85349	2.55571	5.44828	4.56616	0.598735	4.48404	2.49752
new_go.vesicle.docking.during.exocytosis	-1.52197	-1.08099	-1.87732	-1.50736	-0.661422	1.72573	-1.18953	0.812291	-1.01674	-1.63552	-0.995068	-0.221524	0.279823
kegg.Cell_cycle	1.51606	2.24315	2.18768	1.35353	0.863299	0.499216	1.72388	1.47475	0.109319	1.20927	1.44301	0.689748	0.22326
new_go.DNA.repair	-1.49525	-1.41314	-3.04279	-1.60083	-3.11815	-1.03209	-2.1972	-4.00123	-2.51913	-2.49793	-2.48286	-4.28388	-4.37241
new_go.sphingolipid.biosynthetic.process	1.48747	0.538243	0.179797	1.28413	0.658018	-0.0382956	1.10916	1.23289	-0.874723	-0.595336	1.5084	0.815456	-0.166192
new_go.methyltransferase.activity	-1.46471	-1.39966	-1.86394	-1.64028	-1.8941	-1.62931	-2.69441	-1.68021	-0.513527	-0.617636	-5.31468	-3.67579	-3.65334
new_go.general.RNA.polymerase.II.transcription.factor.activity	-1.43322	-1.85454	-3.4006	-1.96374	-2.79781	0.0275684	-0.860068	-0.964142	-0.442825	-1.25361	-1.41836	-0.000222715	-1.58333
mips.mRNA_splicing	-1.41806	-2.62875	-2.927	-1.89157	-2.87905	-1.71178	-2.73714	-2.74676	-3.66133	-2.12927	-2.91806	-4.46651	-4.16557
new_go.small.ribosomal.subunit	-1.4018	-2.69596	-2.51247	-1.50616	-0.946873	-0.939366	-1.60466	-2.79555	NaN	-2.97827	-1.12239	-4.92313	NaN
new_go.protein.deubiquitination	1.39913	2.22308	0.300143	-0.0961394	0.226613	0.788415	0.501926	0.342268	0.832766	0.00139469	-0.257417	0.171753	-0.0991987
new_go.G2M.transition.of.mitotic.cell.cycle	1.38913	1.03037	0.660227	0.332228	-0.241359	0.492062	2.29698	3.13121	-0.168788	-0.136007	1.75576	1.16205	-0.141789
new_go.sulfur.metabolic.process	1.38785	1.65514	1.31072	1.30562	0.568834	1.87039	0.323353	-0.368421	0.330783	0.453351	0.187016	NaN	1.08731
new_go.glucose.metabolic.process	1.38758	1.00992	2.10341	0.39076	0.58193	1.57141	2.35696	0.829279	1.33505	1.28473	0.0569173	-0.449508	-0.634861
mips.TAFIIs	-1.38166	-1.74114	-1.9411	-2.63009	-1.63481	-0.0195453	-0.0366499	-0.028089	-0.257522	-0.622426	-0.256047	-0.951283	-0.362961
new_go.replicative.cell.aging	1.36468	1.40958	0.751154	1.51905	0.72869	0.650321	0.785686	1.99876	-0.237686	-0.406398	0.139475	-0.00278397	0.331485
new_go.phosphoprotein.phosphatase.activity	1.34696	0.7159	2.2386	0.706877	1.54943	1.15925	1.04797	2.50294	0.0753982	1.13663	4.51822	2.52145	1.95316
new_go.response.to.salt.stress	1.33303	0.72418	0.78723	0.720569	0.151709	0.412913	0.884122	1.78536	-0.106793	0.000144921	0.0767221	0.79999	1.89818
biocyc.sphingolipid_metabolism	1.33023	0.236156	0.0368083	1.54001	0.22953	-0.320302	1.18361	1.2323	-0.348348	-0.000338084	0.396736	1.54601	0.324461
mips.Replication_complex	-1.32635	-0.969935	-1.23386	-0.411643	-1.26686	0.887453	-0.815559	-0.719925	-1.57867	-1.98951	-1.72297	-0.544566	-1.43365
new_go.response.to.pheromone	1.3178	2.41202	3.08223	0.538982	2.29565	1.5272	2.82083	0.667389	0.860856	3.15437	4.684	2.14441	1.76078
new_go.soluble.fraction	1.31774	0.236096	0.480183	0.0481327	0.657664	-0.0882704	1.03087	0.703193	0.259959	0.227714	-0.0316209	-1.27359	-0.575586
new_go.cysteinetype.peptidase.activity	1.31658	1.89119	0.481784	0.0536433	0.0981696	1.88329	0.259035	0.177362	0.414334	-0.0161846	-0.537241	0.0104254	-0.0514454
kegg.Glycolysis__Gluconeogenesis	1.31644	2.02927	1.35477	0.842002	-0.40442	-0.551891	1.16456	1.59662	1.50098	3.9678	1.03385	1.24637	-0.765911
new_go.transcription.from.RNA.polymerase.I.promoter	-1.31177	-0.725104	-1.02152	-1.08202	-0.427533	0.0504439	0.671077	0.371574	0.225449	-0.393387	0.311202	0.18262	-0.393952
new_go.ascospore.formation	1.30206	0.591834	0.392143	0.799691	-0.114649	0.374254	2.53869	0.0468008	0.796262	0.254969	0.266187	-0.0449778	-0.0658286
new_go.ATPase.activity.coupled.to.transmembrane.movement.of.ions.phosphorylative.mechanism	1.30019	1.41204	1.81273	0.594292	-0.297567	0.612632	2.459	0.994191	NaN	1.14155	1.34848	0.340009	0.205756
new_go.histidine.biosynthetic.process	1.28835	1.12006	NaN	NaN	0.447706	0.127174	2.66884	-0.125322	NaN	-0.693974	0.0592206	-0.348419	-0.23219
mips.20S_proteasome	-1.27309	-1.15227	-2.02741	-0.669352	-1.92288	0.0563971	-1.04053	-0.364152	1.0485	-1.00078	0.898412	-0.63554	-4.6198
new_go.binding	1.26809	0.598704	0.538786	0.783399	0.412187	1.2582	0.29835	0.618309	0.918227	-0.077305	-0.406714	-1.23646	-2.52126
new_go.mitochondrial.small.ribosomal.subunit	-1.26304	-1.35016	-2.64221	-1.85445	-1.64663	-0.989067	-3.80653	-1.745	-3.75397	-2.5869	-4.9942	-5.61525	-4.68082
new_go.amino.acid.transmembrane.transporter.activity	1.26285	1.05805	0.144442	4.04307	0.489294	0.47291	2.48227	-0.158366	2.50521	2.88651	0.712934	NaN	3.15477
new_go.cytoskeleton	-1.25813	-1.72215	-2.41693	-0.877837	-2.13306	-0.548244	-0.403607	-0.483727	0.530131	-1.03629	-0.738228	-1.89344	-2.26207
new_go.chromosome.segregation	-1.24697	-0.605557	-1.04599	-0.62548	-1.05452	-0.602483	-0.859141	0.830699	-1.0406	-0.229496	-0.522986	-0.851764	-0.18536
mips.Kornberg's_mediator_(SRB)_complex	-1.24415	-0.768804	-1.07981	-0.0760051	-0.889295	0.138322	-0.234622	-1.93708	0.0428801	0.0491126	-1.48131	-0.354363	-1.55009
new_go.ribosomal.large.subunit.biogenesis.and.assembly	-1.24139	-1.71678	-2.67258	-2.1455	-2.18498	-2.79694	-2.52506	-0.726907	-2.54474	-5.53909	-3.46951	-2.34038	-4.52692
kegg.Proteasome	-1.23454	-1.41896	-2.52592	-0.793784	-2.00259	1.26339	-1.00647	-0.174984	1.37886	-4.39831	2.22143	-1.71196	-5.68894
new_go.aldehyde.metabolic.process	1.23397	0.601482	0.0847544	0.286119	0.479895	1.59797	1.09346	0.315803	0.789934	4.41116	-0.215182	0.723221	0.662775
new_go.vacuolar.protein.catabolic.process	1.23057	1.27128	0.485161	-0.442159	-0.0567043	0.330551	3.50539	3.38205	1.02661	2.71606	0.103498	3.85667	0.075058
new_go.hydrolase.activity.acting.on.acid.anhydrides.catalyzing.transmembrane.movement.of.substances	1.22535	1.32912	NaN	0.919527	-0.29836	-0.0104282	1.67704	0.994191	NaN	1.44709	1.0287	0.140897	0.173037
new_go.methionine.metabolic.process	1.22464	1.07189	0.663434	2.49258	NaN	0.361047	0.192004	1.18024	0.398251	0.379261	-0.162537	0.65252	0.351825
new_go.amino.acid.biosynthetic.process	1.22351	1.32151	0.856317	1.86559	0.215436	-0.0363331	1.81012	-0.354415	1.19968	-0.788989	-1.55128	-2.53335	-0.399298
new_go.GTPase.activity	1.22086	-0.247557	0.405861	-0.126555	1.13674	-0.00666134	-1.33348	0.0391146	-0.0337599	-3.11068	0.485306	-0.0973739	-2.41586
mips.Pre-replication_complex_(pre-RC)	-1.21644	-1.15329	-1.39738	-0.186661	-1.02758	1.063	-0.527473	-1.05082	-0.573362	-0.679903	-0.929555	-0.383839	-1.11459
kegg.Oxidative_phosphorylation	1.20781	0.534852	1.59531	-0.230656	1.14244	0.233125	1.66795	0.675891	0.591975	-3.92842	-0.814699	-2.21187	-3.546
new_go.cytoskeleton.organization.and.biogenesis	-1.20508	-1.16125	-1.72996	-0.11715	-1.28606	0.0139911	-1.5779	-0.462024	-0.671524	-0.368445	-0.437309	-1.23842	-1.09061
kegg.One_carbon_pool_by_folate	1.20092	0.300505	0.222447	-0.0961699	0.0934053	0.0122446	0.431783	-0.0346803	-0.703536	0.233974	-0.296847	-1.36827	-0.948129
new_go.chromatin.silencing.at.silent.matingtype.cassette	1.18523	0.357089	0.381714	-0.293911	0.0876911	0.00771516	-0.568741	-0.22558	-0.0969872	-0.43014	-0.0567281	-0.0919116	-0.582697
new_go.serinetype.endopeptidase.activity	1.18156	1.33775	1.0471	0.469641	0.820932	0.289908	-0.168556	1.26632	0.18008	0.199509	0.190984	-0.114324	0.0319762
new_go.mitochondrial.outer.membrane	-1.17815	-2.01599	-2.40501	-1.15168	-0.541144	-0.172158	0.608688	-0.0218907	-5.73735	-2.93846	-2.46586	-0.251061	-1.62415
kegg.Tyrosine_metabolism	1.17535	0.0689371	0.0712323	0.324123	-0.109441	-0.283117	0.259334	-0.0352783	0.00587714	0.754654	-0.663627	-0.295992	-1.6588
new_go.threonine.endopeptidase.activity	-1.17242	-1.03693	-1.8682	-0.558176	-1.78062	0.0147779	-0.954768	-0.272977	0.956236	-1.43813	1.36196	-0.403856	-5.41815
new_go.NuA4.histone.acetyltransferase.complex	-1.15812	-2.10304	-1.45723	NaN	NaN	-0.0144872	-0.0846746	-0.0724532	-0.253334	-0.155719	-1.32983	-1.46503	-1.45863
new_go.bipolar.cellular.bud.site.selection	-1.15792	-0.963903	-1.4474	1.56278	-0.377892	1.51377	1.19132	1.00158	-0.523018	-1.21802	0.392568	0.221907	-0.153374
new_go.hydrolase.activity.hydrolyzing.Oglycosyl.compounds	1.15668	1.59296	0.285887	NaN	1.0446	NaN	1.64673	-0.525627	1.59044	4.22595	1.83368	1.31169	1.3582
new_go.Golgi.to.vacuole.transport	-1.15065	-0.793754	-1.57156	-1.07521	-0.723937	0.00574184	-0.874787	0.0369036	-1.41354	-0.485108	-3.00784	-1.36264	-3.82309
new_go.negative.regulation.of.protein.metabolic.process	-1.14846	-0.773894	-1.19829	-1.60456	-0.216942	0.123999	-0.71622	-0.194771	-0.336621	-1.53176	-0.696773	-0.651923	-0.819556
new_go.cellular.ion.homeostasis	1.13969	1.53259	2.5147	0.624407	-0.0927127	1.22196	1.05396	0.789544	2.92026	0.360548	2.53448	1.39731	0.167977
new_go.ATPdependent.chromatin.remodeling	-1.13941	-1.2016	-3.11081	-0.830367	-1.49448	2.20664	-0.0168718	0.19942	-1.23947	-0.675988	0.177415	0.322119	-0.634021
new_go.chromosome.centromeric.region	-1.12622	-0.917913	-1.01301	-1.27089	-1.04113	-0.880164	-1.75458	-0.222443	-1.82164	-0.789409	-1.62022	-0.447978	-1.38448
kegg.Butanoate_metabolism	1.12525	2.09971	3.28553	0.357172	0.916612	-0.158553	0.480494	0.545733	0.789427	3.12346	-0.504051	0.686487	-0.892073
new_go.ubiquitin.thiolesterase.activity	1.12035	2.2886	0.969134	0.0950258	0.453894	2.30199	0.911614	0.308164	0.379852	0.274785	0.373942	0.049257	-0.316401
new_go.prereplicative.complex	-1.1194	-1.06595	-1.28875	0.330104	-0.947771	0.525745	-0.887287	-0.969629	-0.924922	-0.617461	-0.855714	-0.344239	-0.635346
new_go.prereplicative.complex.assembly	-1.1194	-1.06595	-1.28875	0.330104	-0.947771	0.525745	-0.887287	-0.969629	-0.924922	-0.617461	-0.855714	-0.344239	-0.635346
new_go.protein.amino.acid.dephosphorylation	1.11913	0.796079	1.51139	0.604937	1.44703	1.01603	0.90725	3.76514	0.410483	0.435537	2.76353	2.40433	2.54872
new_go.protein.ubiquitination.during.ubiquitindependent.protein.catabolic.process	1.10814	0.719803	0.0153641	1.25269	0.244408	0.192435	0.247012	-0.116278	0.202695	-0.988084	0.35838	0.58102	-0.21746
new_go.protein.transporter.activity	-1.1069	-0.283303	-0.315972	-1.60315	-0.663365	0.191665	-1.13419	0.0158919	-1.16883	-2.48733	-1.42287	-2.74055	-6.03318
mips.Mitochondrial_splicing_complexes	-1.10495	-1.48762	-0.318056	-0.343861	-0.510953	-0.0718219	-0.0615621	-0.311788	-0.764296	-1.00006	NaN	-1.31902	NaN
new_go.protein.export.from.nucleus	-1.08208	-0.24509	-0.441812	-0.117431	-0.411574	3.0145	-1.05111	-0.512168	-1.55877	-0.718172	-1.65344	-0.645669	-2.84502
mips.mitochondrial_ribosomal_small_subunit	-1.07475	-1.2127	-2.37077	-1.74137	-1.52483	-0.792844	-4.44375	-1.41298	-3.41905	-2.77566	-4.81599	-5.25262	-5.59508
new_go.S.phase.of.mitotic.cell.cycle	1.07268	1.39793	-0.824903	-0.287425	-0.747431	0.12284	-0.132588	-0.221546	-0.399083	-0.796371	0.22976	-0.370989	-1.10858
new_go.microsome	-1.07016	-0.924428	0.294789	-0.277371	-0.719225	-0.197252	-0.00222246	-0.128574	-0.146735	-0.831822	0.260659	0.163537	0.543738
new_go.Sadenosylmethioninedependent.methyltransferase.activity	-1.04927	-0.502677	-1.42084	-2.10928	-1.3407	-2.3188	-2.16143	-2.14494	-0.531574	-1.02853	-2.14312	-1.96811	-2.0404
new_go.regulation.of.exit.from.mitosis	1.04512	1.00431	0.975346	1.25414	1.41585	0.668766	0.994132	0.175952	-0.145007	0.124633	0.95679	0.0746445	0.517686
new_go.sugarhydrogen.symporter.activity	1.043	3.03855	2.6231	3.19758	2.44802	0.820554	2.93138	1.00926	1.95454	0.533109	NaN	NaN	NaN
new_go.integral.to.Golgi.membrane	-1.04026	-1.34523	-0.885878	-0.31358	-0.917164	-0.70443	-1.06643	0.255263	-0.260571	-1.2775	-0.970891	-1.63134	-1.77251
new_go.ATPdependent.helicase.activity	-1.03878	-2.22983	-2.24126	-1.77139	-1.70023	-0.759793	-3.11073	-0.776485	-2.43725	-2.63123	-2.10721	-4.96357	-7.44069
new_go.microtubule	-1.02882	-0.851181	-0.764378	-0.541764	-1.17616	-0.424289	-2.28172	-0.805448	-1.26835	-2.11067	-1.17855	-1.37536	-1.81404
new_go.specific.transcriptional.repressor.activity	1.02636	0.92115	-0.321453	0.572271	0.993259	0.063048	1.46325	2.18165	0.304254	0.342219	2.50001	0.419425	NaN
new_go.protein.monoubiquitination	1.02537	1.06341	1.31119	0.560447	1.10476	1.40942	0.543295	0.90473	1.43831	-0.0561105	0.926083	0.415699	-0.387691
mips.RNA_polymerase_I	-1.01988	-0.911562	-1.35807	-1.1307	-1.27028	-0.231234	-0.392429	-0.0974427	-0.368193	-0.761942	-1.87222	-1.28367	-2.7995
new_go.DNAdirected.RNA.polymerase.I.complex	-1.01988	-0.911562	-1.35807	-1.1307	-1.27028	-0.231234	-0.392429	-0.0974427	-0.368193	-0.761942	-1.87222	-1.28367	-2.7995
new_go.iron.ion.transport	1.01176	1.72072	1.67414	1.32763	1.36225	0.475702	1.02989	2.12898	3.14576	1.17793	1.57621	1.2162	-1.19843
new_go.budding.cell.bud.growth	1.01114	0.991762	0.549112	-0.563822	2.33989	0.853733	0.120462	2.07784	0.240083	1.30025	0.348018	-0.0302338	0.323682
new_go.phosphoinositide.binding	1.0109	-0.336064	0.790146	0.168435	0.221849	0.794246	-0.376368	0.169009	0.0313491	-0.154297	-0.144435	0.701419	-0.229124
new_go.vesicle.fusion	-1.00638	1.13043	-1.31939	-0.233236	0.906207	0.329372	-1.05384	0.126199	-0.0885314	-2.8158	-1.49248	-0.329308	-0.323356
kegg.Valine,_leucine_and_isoleucine_biosynthesis	-1.00189	0.101667	-0.113057	-0.00751066	-0.0348736	-0.807113	0.540753	0.291716	-0.422127	-0.660284	-1.07257	-1.22195	-0.577215
new_go.transcription.initiation.from.RNA.polymerase.III.promoter	-1.00189	-0.290235	-0.000286676	0.506331	0.0754119	0.637062	-0.542045	-0.174395	-0.903947	-1.42484	-0.851011	-1.24201	-1.53162
new_go.phosphatase.activity	0.996514	0.412804	0.991898	0.322668	0.744551	0.985112	0.149509	1.36483	-0.905124	0.169778	0.875624	2.46674	1.09922
new_go.establishment.andor.maintenance.of.chromatin.architecture	-0.993178	-1.32722	-2.14194	-1.71827	-2.32354	0.110689	-1.22314	0.316606	-0.945466	-1.24621	-0.559883	-0.629897	-1.36075
new_go.response.to.DNA.damage.stimulus	-0.99265	-1.17627	-1.98403	-2.27586	-3.65122	-0.0818318	-2.14858	-2.9952	-0.921108	-2.7785	-3.05989	-3.88282	-2.83772
new_go.ATPdependent.RNA.helicase.activity	-0.990228	-1.8161	-2.70829	-2.3981	-1.69068	-1.81113	-4.5981	-1.32868	-2.5128	-2.59249	-2.06135	-4.17034	-3.84
kegg.Folate_biosynthesis	0.98664	0.168214	-0.390279	0.256228	0.0501655	0.180029	1.85806	0.754858	0.904708	0.375404	-0.0203304	-0.36216	-0.29386
new_go.intracellular.protein.transport.across.a.membrane	-0.982691	-0.71795	-0.687794	-0.133788	-0.55905	1.62454	-3.48673	-0.591081	-2.32047	-3.14523	-5.58345	-3.99576	-5.24137
new_go.transcription.from.RNA.polymerase.III.promoter	-0.981973	-1.98335	-0.149531	0.0267794	-0.158234	-0.0416278	-0.449993	0.0172343	-0.190583	-0.252378	-0.113477	-0.664167	-1.47724
new_go.mRNAbinding.hnRNP.protein.import.into.nucleus	-0.974187	-1.09263	-1.04122	-0.221637	-0.485088	3.51466	-1.06834	-0.602939	-2.29712	-1.24206	-1.29712	-1.16856	-2.37853
new_go.rRNA.export.from.nucleus	-0.974187	-0.760176	-0.697925	-0.0985782	0.503799	3.11361	-1.18795	0.402806	-2.29712	-1.24206	-1.82084	-1.39689	-2.77711
new_go.protein.amino.acid.acetylation	-0.96973	-0.672989	-0.250032	NaN	-1.42223	1.52187	1.07326	-0.0369647	0.0513167	-0.109173	0.448675	-0.448508	-0.878169
new_go.ubiquitinspecific.protease.activity	0.965914	1.88876	0.709753	0.121037	0.226613	1.04005	0.464224	0.622909	0.549585	0.0341143	0.304527	0.202798	-0.0991987
new_go.microtubule.nucleation	-0.961141	-1.1501	-1.07638	-0.363434	-2.4949	0.585886	-1.58945	-1.117	-0.789173	0.213257	-1.14688	0.0275489	0.183986
new_go.nuclear.migration.microtubulemediated	-0.958384	-0.643974	-0.344169	-1.33498	-0.35854	-0.250236	-1.71612	-0.772251	-0.832801	0.424562	0.898853	0.197117	0.22714
kegg.Purine_metabolism	0.957	1.594	0.200323	0.375618	1.25277	0.58872	3.01023	0.516406	1.04818	0.97342	-0.31849	-1.365	-1.39244
new_go.protein.tyrosine.kinase.activity	0.952899	0.872508	0.868287	0.919527	NaN	NaN	0.0409595	0.834039	-0.000162368	0.115027	1.41347	0.0884645	0.557638
new_go.regulation.of.cell.shape	0.948417	1.8767	0.885793	0.676822	0.361105	1.16332	4.14539	1.17184	0.719497	NaN	NaN	0.558799	NaN
new_go.transcription.initiation.from.RNA.polymerase.II.promoter	-0.9481	-1.45818	-1.72695	-2.58275	-1.76063	-0.283266	0.131109	0.101694	-0.0145035	-0.449519	-0.684525	0.021955	-1.28639
new_go.lagging.strand.elongation	-0.935701	-0.17609	-0.409107	-0.0597599	-0.478106	0.615365	-0.557145	-0.439153	-0.31124	-0.871924	-1.11986	-0.338516	-1.52659
biocyc.folate_interconversions	0.932815	-0.182301	0.276619	1.01805	0.330372	0.0805723	1.11407	0.0189785	0.197782	0.276205	-0.107263	-0.242555	-1.1534
new_go.nucleartranscribed.mRNA.catabolic.process.nonsensemediated.decay	0.930663	-0.673298	-0.135694	-0.0418464	0.0164118	-0.549772	0.360872	-0.869359	1.16277	1.30839	0.3544	-0.560837	1.23973
new_go.ER.to.Golgi.vesiclemediated.transport	-0.923195	-1.41512	-1.95957	-1.85654	-1.73171	0.244238	-0.999881	-0.608273	-0.0586428	-3.02368	-0.318393	-2.41871	-3.40963
new_go.amino.acid.transport	0.908036	0.98857	0.073311	1.57981	-0.296827	0.0410453	3.32615	-0.274295	2.19515	3.67381	0.827017	1.36685	1.36395
new_go.cation.binding	0.905192	1.66137	0.274737	0.604147	0.573617	NaN	1.79542	-0.0496424	1.08192	1.85833	0.606341	0.831392	2.12099
kegg.Carbon_fixation	0.900345	1.86471	0.665012	1.00628	-0.602478	-0.31827	0.766527	-0.181814	-0.428214	0.418054	1.08214	0.357379	-1.12785
new_go.fungaltype.cell.wall.organization.and.biogenesis	-0.900237	-0.431492	-0.483199	-0.502071	-0.925884	2.78788	0.21068	0.427309	0.0328588	0.0276766	-0.163125	-0.82522	0.0894238
new_go.protein.binding.bridging	-0.896771	0.576405	-0.455348	0.655044	-1.61233	0.0952887	-0.754796	0.00294676	-1.04006	-1.97292	0.207447	-0.0920648	-0.251467
biocyc.de_novo_biosynthesis_of_purine_nucleotides	0.895695	0.859979	0.0716558	-0.0498304	0.489524	-0.081543	1.05117	1.46617	2.16537	1.42685	0.449729	-0.771414	-1.20325
new_go.Golgi.to.plasma.membrane.transport	0.892282	0.603542	0.660651	1.07253	0.0887737	1.09363	0.476124	0.0947592	-0.136947	-1.82079	0.347885	0.250737	0.281656
new_go.mitochondrial.intermembrane.space	-0.891964	-0.807467	-0.0448851	-0.539685	-0.0018482	-1.3438	-0.712872	-1.4572	-0.44254	-0.636978	-1.39798	-2.39201	-1.81792
new_go.calcium.ion.binding	0.885263	0.877099	0.596929	1.03418	0.550403	-0.0875344	1.46105	0.406557	0.284196	-0.140572	1.12205	-0.0924137	0.306639
new_go.cysteine.biosynthetic.process	0.884294	0.36366	-0.30865	0.887637	NaN	-0.0804478	1.16139	0.7449	0.858391	NaN	0.452236	0.387744	0.43771
new_go.cytosolic.ribosome	-0.87267	-1.58847	-0.931648	-0.359491	-0.686371	-1.30891	-0.0134643	-0.212686	-1.2966	-1.624	-0.518173	-1.13072	-1.77251
new_go.hydrolase.activity	0.870834	0.53789	-0.00371565	-0.304124	-0.0946759	0.179108	-0.821592	-0.0844281	-0.408413	-0.273865	-2.04149	-1.49144	-1.79665
kegg.Ubiquinone_biosynthesis	-0.863136	-0.272101	-0.328917	-0.0968686	-0.194346	-1.27509	-0.660565	0.0903895	-1.68934	0.226061	-2.03111	-1.12294	-1.43365
new_go.lipid.transport	0.854943	1.63655	0.0611811	-0.0778354	0.177539	0.00694807	1.13434	0.0061127	0.123665	1.02699	0.0234397	-0.496108	-0.340378
new_go.dephosphorylation	0.849496	0.562589	0.797445	0.0462291	0.986079	-0.0807239	0.846676	3.02015	0.0806235	0.0265108	1.97877	3.41982	NaN
new_go.secretion.by.cell	0.849496	0.582817	0.34704	0.167191	NaN	0.463948	-0.11451	0.862037	-0.400635	0.222151	-0.311377	0.138477	0.337954
new_go.lipid.biosynthetic.process	0.847643	0.868973	-0.369423	0.647644	0.471955	-1.41013	2.70069	-0.169897	-0.431501	-0.650462	-0.428483	-0.441601	-2.5286
new_go.doublestrand.break.repair	-0.847504	-1.40856	-0.385348	0.00670133	-0.874873	0.399397	-1.2853	-0.460255	-0.489436	-0.35101	-0.463965	0.0840977	NaN
new_go.DNAdirected.RNA.polymerase.III.complex	-0.831884	-0.820138	-1.13924	-0.122154	-0.728276	-0.435578	-1.88648	-0.167379	-1.16318	-0.459797	-1.63043	-1.82253	-2.37305
kegg.DNA_polymerase	-0.829491	-0.804206	-1.18006	-0.60061	-0.996662	0.43715	-1.08003	0.2518	-0.122579	-0.659749	-0.363029	-0.663134	-0.375479
new_go.RNA.elongation.from.RNA.polymerase.II.promoter	-0.822468	-1.3758	-1.51377	-1.43861	-1.14935	2.27041	-0.492696	1.12879	-2.35313	-2.3879	0.29672	-2.65568	-1.87152
new_go.maturation.of.LSUrRNA.from.tricistronic.rRNA.transcript.SSUrRNA.58S.rRNA.LSUrRNA	-0.816634	-0.949958	-2.22621	-1.03253	-1.42882	-1.40921	-2.28	-2.21862	-0.234585	-4.9264	-1.22168	-1.2171	-5.01718
new_go.filamentous.growth	0.81505	0.812785	0.406558	-0.119501	0.608381	1.76038	6.1778	3.4197	1.80976	0.369985	1.42608	1.44293	0.0370626
new_go.mRNA.binding	-0.812786	-0.851749	-0.0204826	-0.69392	-0.503768	-0.426268	0.217892	0.401703	0.225226	0.0204012	0.389897	-0.713487	0.910248
new_go.cofactor.metabolic.process	-0.810138	0.000375099	-0.00916737	0.124016	1.14677	-0.663447	3.43478	0.0945878	0.654501	0.109045	-0.192385	-0.430489	-1.81463
new_go.mannosyltransferase.activity	0.808549	0.33904	0.31403	0.89164	0.00042626	-0.0263975	-0.533727	-0.442527	-0.27084	-0.713226	-0.705307	1.27808	-0.433126
new_go.protein.modification.process	-0.807359	-0.56137	-0.722588	-0.00556988	-0.169642	0.0449256	0.619196	-0.922377	-0.324633	-1.24727	-1.42544	-1.72174	-1.12735
new_go.regulation.of.cell.cycle	0.803083	2.01394	1.37359	0.594434	0.863409	0.948723	0.997712	0.703297	0.695156	0.166695	0.947592	0.91233	-0.0121487
mips.other_respiration_chain_complexes	0.801245	0.414382	-0.108107	0.597735	-0.2358	-0.522088	0.289888	0.684624	0.219079	0.700139	-0.372369	-0.0343761	-0.393983
new_go.NLSbearing.substrate.import.into.nucleus	-0.798401	-0.912489	-0.826191	-0.162091	0.407795	3.61976	-0.833036	-0.422194	-1.841	-1.34803	-1.84343	-1.18669	-1.95443
new_go.ribosomal.protein.import.into.nucleus	-0.798401	-0.912489	-0.826191	-0.162091	0.407795	3.61976	-0.833036	-0.422194	-1.841	-1.34803	-1.84343	-1.18669	-1.95443
new_go.snRNA.export.from.nucleus	-0.798401	-0.912489	-0.826191	-0.162091	0.407795	3.61976	-0.833036	-0.422194	-1.841	-1.34803	-1.84343	-1.18669	-1.95443
new_go.snRNP.protein.import.into.nucleus	-0.798401	-0.912489	-0.826191	-0.162091	0.407795	3.61976	-0.833036	-0.422194	-1.841	-1.34803	-1.84343	-1.18669	-1.95443
new_go.metal.ion.transmembrane.transporter.activity	0.794441	0.065284	1.16088	0.294825	0.756968	0.301624	0.115205	0.805623	0.235486	0.331017	-0.0359353	-0.486542	1.16284
new_go.ATPase.activity.coupled.to.transmembrane.movement.of.substances	0.791659	1.11643	0.460772	1.22139	0.745613	2.24484	1.03772	0.303922	0.759292	0.745892	0.823603	0.633807	0.0674967
new_go.fungaltype.vacuole	0.785135	2.20496	0.971494	1.38448	0.664477	0.373622	1.23568	2.24869	0.460804	0.894625	0.370061	1.46182	2.03714
new_go.exocytosis	0.775644	0.614752	0.44136	-1.04532	0.664718	1.26307	0.926334	0.173098	0.239619	-0.529452	0.331868	0.162864	-0.0546616
new_go.glutamate.biosynthetic.process	0.762978	1.01784	1.23922	NaN	0.42162	-0.644158	0.626905	-1.05631	2.52727	0.697116	0.22976	-0.0176496	-0.329461
new_go.nuclear.membrane	-0.761653	-0.517825	-0.629423	-0.488877	-0.246075	1.68661	-0.717698	0.563345	-0.495711	-2.19146	-0.47472	0.269694	-0.982897
new_go.prospore.membrane	0.760353	1.55353	1.51517	0.689078	-0.228208	1.03775	0.240248	-0.161297	0.434438	-0.030473	0.419841	-0.141117	0.164095
new_go.nuclear.pore	-0.752415	-0.21315	-0.186653	0.122241	0.428674	4.11238	-1.05139	-0.529369	-0.219327	-1.39922	-2.01717	-1.97186	-3.36806
new_go.protein.amino.acid.Nlinked.glycosylation	0.749736	0.958937	1.4365	0.864497	1.89218	0.271679	-0.579083	0.167375	-1.16076	0.531361	-0.907567	-0.927858	-0.885014
new_go.alcohol.metabolic.process	-0.743141	-0.451909	0.3277	1.0884	-0.315498	-0.212086	1.11812	-0.131865	0.275703	1.65039	0.00259155	0.422873	-0.976404
biocyc.folate_biosynthesis	0.736169	-0.0713546	0.217161	0.725734	-0.235661	0.060456	1.58169	0.0639319	0.393762	0.162337	-0.375825	-0.0919994	-0.747444
new_go.mRNA.metabolic.process	-0.735177	-1.44525	-1.25077	-0.440817	-0.699492	0.423421	-0.969437	-0.624377	-1.34392	-0.830621	-1.27534	-1.79508	-2.90467
new_go.tRNA.export.from.nucleus	-0.733834	-1.2744	-1.57249	-0.640376	-0.882404	4.44274	0.772683	-0.422103	-1.29016	-1.15488	-1.27683	-1.04458	-1.94117
new_go.snRNP.U2	-0.727805	-1.02807	-1.1521	NaN	-1.01004	-0.748235	-1.35772	-0.98014	NaN	NaN	-2.45328	-0.491188	0.278693
new_go.ubiquitin.ligase.complex	0.715005	0.404428	0.622818	0.487562	1.01221	0.207029	-0.11031	-0.0931995	1.19078	0.426397	0.520312	-0.182248	-0.141778
new_go.receptor.activity	0.709842	1.03436	1.14375	1.3522	1.53054	0.14286	2.64415	0.51461	2.3453	1.56533	0.519294	0.0543715	0.185904
new_go.transcription.factor.TFIID.complex	-0.709757	-0.885703	-1.04662	-1.66363	-0.89861	0.12235	-0.144952	-0.0405961	-0.451245	-0.978674	-0.404205	-1.32788	-0.810115
new_go.proteasome.core.complex	-0.708186	-0.612348	-1.8682	-0.22322	-1.23907	0.0147779	-0.524889	-0.379334	0.956236	-1.43813	1.50891	-0.225938	-5.8377
new_go.late.endosome.to.vacuole.transport	-0.703077	-0.737123	-0.691096	-0.767879	-0.974094	0.0201472	-1.12137	0.75961	-0.379095	0.175787	-0.993234	-0.500082	-1.41401
new_go.chromosome.telomeric.region	-0.702005	-1.16128	-0.256854	-2.80657	-0.290274	-0.162914	-3.44179	-2.08642	-0.314718	-1.72893	-4.81204	-2.23109	-0.0364212
new_go.metabolic.compound.salvage	0.698465	0.815016	0.390148	0.263924	1.00874	-0.432746	-0.0380269	-0.267458	-0.0460287	-0.521906	-0.330787	-0.00549584	-5.00987
new_go.endosome	-0.691492	-0.695074	-0.54099	0.322622	-0.450902	1.03896	-0.623219	-0.330251	-0.0227521	0.0946426	-2.27038	0.37453	-0.92632
new_go.maturation.of.58S.rRNA.from.tricistronic.rRNA.transcript.SSUrRNA.58S.rRNA.LSUrRNA	-0.691277	-0.761079	-1.87943	-0.584785	-1.19637	-1.22959	-2.05731	-2.04633	-0.642884	-4.56895	-0.6077	-1.05482	-5.01718
new_go.translational.elongation	-0.691144	-1.19381	-0.0458607	-1.24152	-0.549366	-3.15281	-1.05544	-0.398241	-1.39053	-2.66714	-1.2333	-1.70986	-3.93435
new_go.ribosomal.large.subunit.export.from.nucleus	-0.681043	-0.55015	-1.04151	-0.279033	-0.814199	-0.0719362	-0.311434	-1.29472	-0.359006	-0.965203	-0.431348	-1.44946	-2.73146
new_go.chromatin.remodeling	-0.680094	-0.658745	-1.67863	-0.632329	-1.94278	0.194991	-0.999632	0.40527	-1.04053	-0.724381	-0.103412	-0.794454	-0.317374
new_go.DNA.metabolic.process	0.679368	0.0707435	-0.188788	NaN	-0.0845072	-0.290561	-0.390751	0.216315	-0.113519	-0.698539	NaN	-0.384712	NaN
new_go.SWISNF.complex	-0.678173	-0.727963	-2.51108	NaN	-1.61586	0.831847	-0.305623	-0.148477	NaN	-0.721249	NaN	0.999391	-0.458825
new_go.snRNP.U5	-0.675392	-1.45914	-1.71822	NaN	NaN	-0.604616	-0.622869	-0.756994	-0.569112	0.155308	-1.60074	-2.74723	NaN
new_go.4.iron.4.sulfur.cluster.binding	0.674173	0.959738	0.107724	0.279453	0.226028	-0.293457	0.866902	0.29576	-0.513211	0.459672	-0.604034	-0.340438	-0.273472
new_go.glycogen.metabolic.process	0.672203	0.0685338	-0.0766572	-0.00662217	-0.959563	-0.00413624	1.46968	0.85502	1.40581	0.216654	0.141407	1.26334	0.138672
new_go.translational.initiation	-0.669954	-0.784159	-1.57946	-1.45066	-1.32236	-1.68063	-0.519083	0.572864	-1.34614	-0.492315	-0.738527	-1.1287	-2.22198
new_go.apoptosis	-0.668042	-0.792311	-1.15963	NaN	-0.592874	-0.0712241	0.160775	-0.710051	-0.0530649	-0.101893	-0.237301	NaN	NaN
kegg.Glycine,_serine_and_threonine_metabolism	0.666004	0.318159	0.59695	0.76332	0.289318	0.0837423	0.965543	0.75406	0.111269	-0.0192895	-0.228345	-0.313315	0.396248
kegg.Glutamate_metabolism	-0.661242	1.54941	0.398762	-0.0751174	0.0214561	-1.1489	0.0873198	0.603096	0.627987	0.220658	0.24024	0.961295	-1.01388
new_go.cation.transport	0.655173	0.513705	2.23744	-0.910435	0.151634	0.467201	3.43914	1.74285	-0.0721214	1.01603	1.9197	0.173743	-0.107949
new_go.cell.communication	0.653242	-0.303758	0.508551	0.373871	0.21483	0.49245	-0.532397	-0.321944	0.0253647	0.0650408	-0.272744	0.297408	0.452768
new_go.FAD.binding	0.650076	2.05172	-0.249485	1.54723	0.674098	-0.186792	0.406715	-0.552418	1.22003	0.206604	0.569803	0.389075	-0.187072
new_go.DNAdirected.DNA.polymerase.activity	-0.649402	-0.0542612	-0.256133	-0.118495	-0.00935843	1.04184	-0.557145	-0.167481	-0.435507	-0.397421	-1.11986	-1.65554	-0.322715
new_go.ironsulfur.cluster.assembly	-0.640416	-0.450466	-0.5131	-0.325494	-0.173012	-1.267	0.175178	-0.313473	-1.18213	-0.709243	-0.564514	-0.894328	-1.09526
new_go.molecular_function	-0.629797	-0.688731	-0.859748	-0.680856	-0.80265	-0.651505	-1.33972	-1.72415	-4.04529	-5.93349	-13.542	-7.50463	-11.3715
new_go.nitrogen.compound.metabolic.process	0.626162	0.766563	1.09174	0.505144	0.870621	-0.647806	2.75306	1.5994	3.94071	2.81698	0.123832	0.594511	0.889524
biocyc.lipid_linked_oligosaccharide_biosynthesis	0.626092	0.531628	0.167882	NaN	NaN	-0.027238	-0.889478	-1.34128	-1.00308	-0.293577	-0.436657	-0.812696	-1.43506
new_go.glycolysis	-0.623872	1.53792	0.862948	0.0913307	0.209849	-1.24353	0.0900933	1.84974	-0.117423	0.794055	0.626511	0.107826	-0.328879
new_go.endosome.membrane	0.613726	0.088602	0.358186	0.137142	0.424985	0.978776	-0.897943	-0.00545864	0.00160382	0.980797	-1.07836	-0.487403	-0.63885
kegg.Porphyrin_and_chlorophyll_metabolism	-0.611078	-0.833141	-1.6023	-0.0752757	-0.216999	-0.70427	-0.0635288	-0.0246565	-0.105243	0.27641	-0.535865	-0.429256	-0.127737
new_go.protein.catabolic.process	0.608265	0.559695	0.946851	0.443079	0.0883206	-1.16781	0.079869	1.60286	1.35623	-0.0721691	0.227723	-0.026497	-0.486474
new_go.establishment.of.protein.localization	-0.608047	0.521989	0.2911	1.12897	1.05641	2.79853	0.565089	0.225278	-0.177702	-0.159481	-0.653624	-0.988037	-2.01241
new_go.DNA.damage.checkpoint	-0.607423	-0.371633	-0.552371	NaN	-0.600291	0.201875	0.895219	-0.199451	0.366949	-0.236314	0.248293	-0.0296253	NaN
new_go.histone.acetylation	0.604859	-0.695481	-0.627622	-0.299641	-0.648814	0.0106248	-0.0447636	-0.860406	-0.260345	-0.541772	-0.38997	-1.11084	-0.958643
biocyc.phosphatidylinositol_phosphate_biosynthesis	0.604679	0.703271	0.243157	0.900652	0.39237	1.86122	0.606831	-0.465746	0.599474	0.627828	-0.261705	0.26452	-0.224323
kegg.Phenylalanine,_tyrosine_and_tryptophan_biosynthesis	-0.600268	0.0614892	-0.557251	-0.228516	-0.272496	-0.761506	-0.271186	0.782061	-0.730168	-0.918608	-1.43169	-1.60866	-1.29441
new_go.nucleosome.assembly	-0.598994	-0.977078	-0.172055	0.0399677	-0.398939	-0.431784	0.024857	-0.65877	0.302348	-0.0997315	-0.0877671	-0.225551	-1.9844
new_go.cellular.respiration	-0.59629	-0.252602	-0.827861	0.127831	0.00829634	-0.888743	0.561	-0.475453	0.0885361	-1.30598	-1.06476	-4.07953	-4.74685
new_go.integral.to.endoplasmic.reticulum.membrane	-0.589024	-0.239606	-0.291022	0.257265	-0.441779	-0.0332331	-1.12381	0.0904762	-0.683447	-0.982727	-1.05735	-0.372025	-1.90841
kegg.Aminophosphonate_metabolism	-0.587825	-0.135456	-0.0593699	-0.0720214	-0.588489	NaN	-0.230699	0.185216	-1.08557	0.349077	NaN	-0.150437	-0.415519
kegg.GlycosylphosphatidylinositolGPI-anchor_biosynthesis	0.585857	1.15477	0.237751	1.62459	0.407317	0.639121	-0.693068	-0.364573	0.0348004	-0.162898	-1.67181	-0.877524	-2.31876
new_go.manganese.ion.binding	0.581208	0.387585	2.17307	1.63509	0.984435	-0.617654	0.161721	1.12781	1.84969	1.16164	-0.170502	-0.428297	0.462453
new_go.aminopeptidase.activity	-0.573097	-0.734025	-0.180348	0.0637613	-0.557924	-0.721345	-0.69899	-0.038133	-0.213853	0.450154	-1.35777	0.330922	-1.11745
new_go.DNA.unwinding.during.replication	0.56895	-0.313747	-0.344793	NaN	0.518014	1.57047	-1.04651	-0.0177663	0.0166179	-0.241134	0.587425	-1.36997	NaN
new_go.damaged.DNA.binding	0.568034	0.602594	0.130063	-0.210603	-0.133129	-0.0644587	-0.874577	-2.92113	-0.77743	-1.52203	-0.59547	-2.67175	-0.794528
kegg.Pyruvate_metabolism	0.563123	1.00087	1.27815	0.185892	1.295	0.0359675	2.30462	0.277499	0.98009	1.63563	1.66527	-0.0422314	-1.11811
new_go.nucleotideexcision.repair	-0.561558	-0.544304	-1.65525	-0.3694	-0.835908	0.729963	-1.03312	-1.58407	0.0518968	-0.579091	-3.26659	-2.14594	-2.64917
new_go.endoplasmic.reticulum.membrane	0.556268	1.19675	-1.0867	1.51492	0.300113	0.113069	-1.83779	-0.254157	-1.27427	-1.93343	-1.82068	-2.08312	-2.3914
new_go.mRNA.cleavage	-0.554971	-1.20052	-0.799184	-1.78972	-0.960559	-0.703606	-0.702079	-1.34992	-0.572154	-0.559737	-1.57076	-0.698663	-1.32639
new_go.membrane.coat	-0.552531	-0.116753	-0.333957	-0.119135	-0.661416	0.288545	-0.35198	-0.233633	-0.237225	-1.73916	-0.0115086	-0.629849	-2.15736
new_go.metalloendopeptidase.activity	-0.547284	-0.124574	-0.054599	0.00786094	-0.00935843	-0.0505715	-0.142843	0.719153	0.28205	-0.0816407	-1.11986	-1.23505	-0.580501
new_go.chromosome	-0.543232	-0.464789	-0.167089	-1.65814	-0.275646	0.0326971	-1.65241	-0.897428	-0.044254	-1.94378	-2.31328	-0.569356	-0.665006
kegg.Pyrimidine_metabolism	-0.540327	-0.859157	-0.22536	-0.49883	0.41232	-0.789213	0.150958	-0.13526	0.180255	-0.0260731	-1.10221	-0.35825	-0.179441
new_go.transcription.elongation.factor.complex	0.539883	0.531628	-0.679196	-0.29511	-0.870286	0.696311	-0.533442	-0.588542	-0.316345	-0.560417	0.132275	-1.18158	-2.96203
new_go.RNA.processing	-0.538095	-0.888313	-1.36901	-0.573893	-0.448317	-1.60123	-0.864722	-0.634908	-1.64565	-0.902028	-2.58555	-1.38698	-3.6948
new_go.DNAdependent.DNA.replication	-0.538012	-1.04769	-0.623134	-0.678884	-0.369469	-0.623212	0.0734633	-0.0981038	-0.431257	0.0760495	0.586734	-1.31457	-0.225322
new_go.lipid.particle	-0.534737	-0.972488	-0.229312	-0.015104	-0.34014	-0.189704	0.809332	-0.000522995	0.309148	0.416042	0.498503	1.51267	0.525286
new_go.GTP.binding	-0.528618	0.728146	0.799772	-0.660204	1.09132	-0.125496	-2.05553	0.222279	-0.0387809	-3.53904	0.72908	-0.292754	-3.56279
new_go.condensed.nuclear.chromosome.kinetochore	-0.527606	-0.700233	-1.42754	-0.580742	-1.04113	-0.701355	-3.03316	-0.391151	-1.87466	-1.05536	-2.06232	-0.818499	-2.86781
new_go.fatty.acid.metabolic.process	0.525601	0.103944	0.0464974	0.0374799	2.22503	0.411958	0.474441	-0.363891	2.01991	1.26557	1.55132	1.92839	0.454008
new_go.metal.ion.transport	0.525476	-0.0611357	1.16088	0.294825	0.756968	0.138728	0.214472	0.352829	0.274157	1.15411	-0.0366121	-0.0675347	0.93061
new_go.cellular.metabolic.process	0.521223	0.353975	0.164238	-0.347246	0.0392099	0.0708254	0.610736	NaN	0.0481104	0.00179204	0.128554	NaN	NaN
new_go.actin.filament.organization	0.521053	0.431409	0.163392	0.195303	0.382958	3.25554	1.23502	1.49408	0.5325	0.133371	2.67878	0.280466	0.163214
new_go.nucleartranscribed.mRNA.catabolic.process.deadenylationdependent.decay	0.520062	0.28892	0.479875	-0.187373	NaN	0.00238366	0.946035	2.20768	0.974092	0.561094	NaN	0.221127	NaN
new_go.mitosis	-0.513395	-0.633592	-0.965945	0.093207	-0.770069	0.497937	-0.416841	-0.108508	-0.852788	-0.0887223	-0.172801	0.281663	-1.12258
new_go.SLIK.SAGAlike.complex	0.509642	0.576469	-0.453372	0.141551	-0.326389	1.53519	0.202215	0.199041	0.679385	-0.106371	1.5183	-0.334334	-0.00288269
new_go.translation.initiation.factor.activity	-0.507974	-0.899173	-1.51932	-1.02898	-1.82343	-2.05012	-1.00899	0.37245	-1.44123	-2.08583	-1.03598	-1.50671	-3.42148
new_go.phospholipid.biosynthetic.process	-0.50575	-0.802209	0.23073	0.191959	0.660402	0.277797	0.854303	0.464094	-0.343934	0.486492	0.384815	0.55012	0.373594
new_go.vacuolar.membrane	0.505162	1.31483	0.331645	0.6341	0.417577	2.59128	1.09093	0.809099	2.77699	0.751795	0.618996	2.62835	0.27097
new_go.zinc.ion.binding	0.505024	0.0381021	0.377873	0.0543113	-0.0162066	1.2237	-0.0095521	0.671712	-0.325295	-0.240088	-0.998885	-0.59298	-0.551013
new_go.rRNA.modification	-0.504958	-0.554938	-0.799258	NaN	NaN	-0.51952	-0.348115	-0.613892	-0.547924	-0.484845	-0.386267	-0.732396	-0.897947
new_go.Golgi.membrane	-0.504805	0.380587	0.622342	-0.4452	-0.724872	0.730258	-0.816777	0.216213	0.465258	-1.4626	-0.144637	-1.31459	-3.74413
new_go.chromatin.binding	0.504256	1.24167	-1.67104	0.303264	-1.12851	0.510513	-0.994084	-0.819408	-0.11071	-0.989299	-0.752356	-1.28068	-2.42388
new_go.positive.regulation.of.transcription	0.503895	-0.00938625	-0.0223998	0.133425	-0.141014	-0.0918668	0.984517	0.233782	0.672628	NaN	0.831552	0.199428	NaN
new_go.vacuole	0.50289	1.34032	0.61491	0.73702	0.515538	1.68674	0.440776	2.05748	2.13377	1.0472	-0.472026	2.1554	0.547756
new_go.fatty.acid.biosynthetic.process	0.502747	0.318042	-0.0286062	0.829983	0.131923	-1.22974	0.0458533	-0.213535	0.182211	-0.288827	-0.232835	-0.397827	-1.91737
new_go.exosome.RNase.complex	-0.49988	-0.699285	-2.09853	-0.332056	0.0339946	-0.806633	-3.1821	-1.34484	-1.66928	-1.7116	-2.38898	-2.33033	-1.40802
new_go.cellular.iron.ion.homeostasis	0.499308	1.3828	0.819262	-0.304348	1.87168	0.833451	-0.291393	1.53326	1.32996	1.09829	-0.718781	-0.171284	-0.127067
new_go.DNA.replication.initiation	0.488609	-0.586542	0.516324	-0.258087	-0.548797	0.704337	-0.663427	-0.972344	-0.582086	-0.981912	-0.46654	-0.433295	-1.58969
new_go.mRNA.export.from.nucleus	-0.485036	-0.070079	-0.0981493	-0.0670254	0.149109	3.19855	-0.947928	-0.386697	-0.642557	-1.97608	-1.84515	-0.393409	-3.28336
new_go.ribosomal.small.subunit.biogenesis.and.assembly	-0.482488	-0.509543	-0.50314	-1.11225	-0.648367	-1.1271	-0.636483	-0.204753	-1.16518	-1.54479	-0.247473	-1.98959	-3.93435
new_go.peroxisomal.membrane	-0.481922	-0.301559	-0.789216	-0.195722	-0.294883	0.347275	-0.939083	-0.11486	-0.557709	0.50092	1.16889	0.554877	0.294371
new_go.RNA.polymerase.II.transcription.elongation.factor.activity	0.478919	-0.284979	-0.601811	-0.29511	-0.784356	0.593857	-0.542045	0.614959	-0.754093	-0.841767	-0.141579	-1.2524	-3.60628
new_go.singlestranded.DNA.binding	-0.478084	-0.672096	-1.45329	-0.492317	-0.893079	-0.56016	-0.248706	-0.635071	0.740729	-0.756476	-0.678532	-3.49402	-1.2696
new_go.cytoplasmic.microtubule	-0.476909	-0.144417	0.287097	-0.0889885	0.035287	-0.11752	-0.437675	-0.173643	0.0421532	0.320547	0.181065	0.08224	NaN
new_go.35exoribonuclease.activity	-0.470507	-0.40568	-0.523837	-0.704561	-0.0472571	0.248563	-0.91439	0.0492406	-1.39071	-1.29528	-1.17154	-2.76841	-0.442279
new_go.mitochondrial.nucleoid	0.469241	1.05609	0.506297	0.0339239	-0.612512	-0.565061	1.08483	2.28728	0.682282	0.14202	0.70779	-1.47221	-0.250344
new_go.nuclear.pore.organization.and.biogenesis	-0.468948	0.324695	-0.420771	0.127511	0.535999	4.17943	-1.30863	-0.422103	-1.95147	-0.720118	-1.87304	-1.5136	-2.37853
new_go.protein.binding	-0.461354	-0.498551	-1.49936	-0.712185	-1.47571	1.21429	-0.920119	-1.07942	-1.12367	-2.68351	-1.42119	-2.4294	-2.53342
new_go.translation.elongation.factor.activity	-0.455947	-1.3486	-0.0743428	-2.05255	-0.223361	-3.15281	-0.477807	-0.476675	-1.54776	-3.69018	NaN	-1.24422	-1.99725
new_go.baseexcision.repair	-0.455007	-0.196944	-0.358589	NaN	-1.78875	-0.141967	-0.382381	-1.34128	-0.297497	NaN	-1.86289	-0.391448	-0.0934629
new_go.axial.cellular.bud.site.selection	0.45398	0.681772	0.770662	0.447667	0.355591	0.872208	0.763059	0.95265	0.305765	-0.386696	1.45799	0.0210915	-0.0927741
new_go.Golgi.apparatus	-0.453099	0.697986	0.722305	-0.38113	0.436111	1.33921	-0.965028	1.1162	-0.323142	-1.47994	-0.432015	-1.78541	-4.50594
new_go.cellular.bud.site.selection	0.450675	-0.0786637	0.745344	0.25366	0.267482	1.10794	1.84923	2.45243	0.467363	0.238959	0.308091	0.179234	0.375493
new_go.mRNA.polyadenylation	0.448794	0.564098	0.137335	0.101784	-0.0059363	2.11269	-0.20448	-0.396857	-0.0165252	-0.285418	-0.307247	-0.271148	-0.598329
new_go.doublestrand.break.repair.via.nonhomologous.end.joining	-0.445774	-0.89557	0.106125	-0.567171	-0.495849	0.550729	-0.274643	-0.0799148	-0.322865	-2.8549	-0.899142	-0.626406	-1.49969
new_go.COPIcoated.vesicle	0.445599	0.325733	0.686114	0.652675	0.0279888	0.727479	-0.236312	0.982309	0.0217553	-0.0826046	-0.29447	-0.0611869	NaN
new_go.extrinsic.to.membrane	0.44363	0.688201	0.501528	0.308669	0.666148	0.305549	0.0868653	-0.193628	-0.0438631	0.388419	1.81364	1.12569	-1.14042
kegg.Aminosugars_metabolism	0.429298	0.791503	0.749583	-0.491308	-0.363311	-0.280212	0.313367	-0.000898143	-0.474153	0.176486	0.132892	1.32134	0.107997
kegg.Alanine_and_aspartate_metabolism	-0.428047	0.49734	-0.0178878	0.143312	-0.430885	0.434683	0.526007	0.587692	0.0154196	0.316287	0.372854	-0.563745	-0.514131
new_go.INO80.complex	-0.427397	-0.585511	-1.52183	-0.289626	-1.00326	-0.725434	0.083565	0.201116	0.152835	-0.60657	-0.604453	-0.215402	NaN
new_go.late.endosome	0.420842	0.402249	0.313203	NaN	0.281954	-0.249237	-0.394317	0.0704051	0.144292	0.531234	0.199223	1.38863	-0.0811681
mips.COPII	0.418271	0.325733	0.281557	0.514278	0.302208	-0.689053	-0.341866	0.444504	-0.713789	-1.33498	0.219975	0.1122	-1.40933
new_go.ATPase.activity	0.414937	0.329192	-0.635936	0.0744919	-0.16579	0.158278	0.716086	0.315081	1.01391	-0.0180966	-0.103172	-1.2814	-2.17083
new_go.Rpd3L.complex	0.411786	0.258683	0.287097	0.204862	-0.0663254	0.644004	0.115421	1.93339	0.375609	-0.309209	0.215626	-0.0452308	-0.307706
new_go.phosphotransferase.activity.alcohol.group.as.acceptor	0.411786	0.640926	0.86688	0.431652	NaN	1.08226	-0.139824	0.287491	0.811547	0.629224	-0.0116828	-0.809499	-0.0230639
kegg.RNA_polymerase	-0.410742	-0.081561	-0.855762	-0.160853	-0.282082	0.212616	-0.920792	0.155292	-0.470213	-0.798674	-0.650761	-1.97116	-2.19683
new_go.chaperonincontaining.Tcomplex	-0.407253	-0.296097	-0.470691	NaN	0.159034	-0.106965	0.544272	0.951703	0.313774	0.209196	NaN	NaN	-0.988062
new_go.histone.methylation	-0.407163	-0.731761	-0.286219	-0.546218	-0.241121	0.360584	-0.626982	-0.19614	-0.869232	-0.992894	0.0793503	-0.777161	-2.81795
new_go.histone.deacetylase.activity	0.402898	0.354554	-0.193611	0.198301	0.10238	0.550524	0.78206	2.7015	0.123669	-0.278157	0.263912	0.214306	-0.112201
new_go.regulation.of.transcription	-0.399381	-0.170559	-0.129079	-0.349026	-0.500584	0.807655	0.453653	0.358622	0.26452	0.85078	0.217648	0.0283453	0.194272
new_go.RNA.helicase.activity	-0.396097	-1.33409	-1.14913	-1.40519	-1.09639	-0.541473	-1.29786	-0.490271	-1.59652	-0.938768	-0.239574	NaN	-3.13
new_go.protein.targeting.to.ER	-0.380185	-0.0296606	0.19933	0.0439749	-0.259543	0.612405	-1.89679	-2.17369	-0.0219543	-1.1096	-0.6584	-1.31979	-1.08117
new_go.proteasomal.ubiquitindependent.protein.catabolic.process	0.379944	-0.5679	-0.738567	-0.180127	-0.121318	0.220066	0.361675	-1.13737	-0.335756	0.520975	-0.389542	-0.103249	-1.37615
new_go.nuclear.envelopeendoplasmic.reticulum.network	0.379619	0.379562	-0.258005	-0.158974	-0.331663	0.0873364	-0.322933	1.54329	-0.31532	-0.728977	-0.038382	0.466647	-0.0226573
new_go.peptidylamino.acid.modification	-0.379592	0.148288	-0.121022	-0.208841	0.216761	-1.05813	-0.300889	0.250979	-0.783319	0.21985	-1.49597	-0.605311	-0.344748
new_go.histone.acetyltransferase.activity	0.377817	0.224801	0.32656	0.114105	-0.596467	-0.0468325	-0.00358028	-0.714921	-1.68878	-0.33134	-0.375825	-0.343981	-0.749977
kegg.N-Glycans_biosynthesis	0.374801	0.753239	0.549912	0.241651	0.395648	0.43346	-1.29756	-0.294834	-0.634761	-0.421774	-2.62578	-2.10693	-2.88606
new_go.G1specific.transcription.in.mitotic.cell.cycle	-0.373357	-0.271039	-0.249861	-1.4265	-1.26393	-0.257129	-0.000435921	-0.0571276	-0.0627249	-0.371946	-0.087888	-0.628382	0.0281331
new_go.postreplication.repair	-0.370002	0.28869	1.15346	-0.0315066	0.404756	0.674972	1.32672	-0.107151	0.156679	-0.109189	-1.69916	-0.0545408	0.0247022
new_go.replication.fork	-0.370002	-0.885204	-1.47485	-0.625032	-0.233875	1.29481	-0.26983	-0.775187	-0.0105014	-0.173246	-2.78695	-0.376145	-1.13105
new_go.mitotic.spindle.organization.and.biogenesis.in.nucleus	-0.364663	-0.306443	-0.104665	0.139311	-0.483459	0.0893884	-0.362129	0.155251	-0.813885	-1.4066	-1.56591	-0.806933	-1.65659
new_go.mitochondrial.matrix	-0.362818	-0.579605	-0.108185	0.556552	-0.0524083	-2.76307	-0.475912	0.375765	-0.223925	-1.27969	-2.4947	-4.43834	-1.76965
new_go.macroautophagy	-0.359787	-0.641775	-0.489836	-0.0722844	-0.875649	0.0249734	-1.48157	-0.588874	-0.426232	-0.0129717	0.0347393	0.264279	0.479363
new_go.actin.cortical.patch.assembly	-0.355946	-0.220507	-0.262401	0.0335126	0.0898245	0.267502	-0.0971094	0.186032	0.150488	-0.0576769	-0.434025	0.818191	-0.7653
new_go.rRNA.metabolic.process	-0.35354	-0.72895	-0.871118	-0.944673	0.0447602	-0.365508	-1.71952	-0.566555	0.0132705	-0.538559	-4.40886	-4.80325	-3.26355
new_go.protein.processing	-0.349939	-0.616277	-0.064649	0.00240748	-0.118987	0.67854	0.621164	-1.23159	-0.509594	0.508746	-0.962706	-0.125018	-0.349532
new_go.mitotic.recombination	-0.347291	-0.704602	-0.240079	-0.654958	-1.76438	0.231257	-0.176345	-1.09472	0.968048	-0.355345	-1.10443	-0.852318	-1.65818
new_go.DNA.replication.origin.binding	0.341724	0.292204	-0.212938	0.0500991	-0.264787	0.557533	-0.219128	-0.262187	-0.334744	-0.981912	-0.277627	-0.166643	-0.686164
new_go.cell.redox.homeostasis	-0.339807	-0.151764	0.392948	-0.567307	0.660006	-1.11646	-0.130926	-0.348637	-1.4656	-0.178971	-1.29474	-0.369768	-0.929782
new_go.aerobic.respiration	-0.339643	-0.179869	0.310522	-0.265413	-0.663447	-0.273709	-0.0386588	0.0467734	-0.884663	-0.736823	-1.36628	-4.25859	-2.00081
kegg.ATP_Synthesis	0.339345	0.828729	0.660651	-0.522681	0.508559	-0.144078	-0.265908	0.946814	0.501269	-1.44953	-0.778137	-0.570376	-1.73021
new_go.mitochondrial.envelope	0.337723	0.125428	0.111789	-0.0300659	0.450687	0.19542	-0.0992076	0.363268	1.00581	-0.00568532	-0.0379684	-0.854125	0.0500953
new_go.SCF.ubiquitin.ligase.complex	0.336412	0.610922	-0.023404	0.513497	-0.0666249	0.38637	1.03916	-0.311288	0.206687	0.404758	0.323248	-0.167577	0.245589
new_go.nucleic.acid.binding	-0.333076	-0.488853	-1.24534	-0.974961	-2.6102	-0.0899702	-0.548002	-0.00764438	-1.7426	-2.51741	-2.69116	-8.8893	-1.64895
new_go.ion.transport	0.326383	1.8348	0.439773	0.28868	1.45286	0.999864	3.60743	3.25892	2.51854	0.743975	0.503738	0.100036	-0.371257
new_go.regulation.of.transcription.DNAdependent	0.322246	0.154702	-0.0654679	1.00929	-0.225697	4.27122	1.44024	2.82026	0.0560611	-1.0875	0.788052	-0.435798	-0.617089
new_go.SWR1.complex	-0.320101	-0.630233	-0.253047	-0.222674	-0.511299	-0.459043	-0.43301	-0.739676	-0.926361	-0.573361	-0.627612	-1.26061	-1.33023
new_go.anaphasepromoting.complexdependent.proteasomal.ubiquitindependent.protein.catabolic.process	-0.317889	-0.914778	-1.7678	-0.457325	-0.888105	-0.0238483	-3.14832	-3.48363	-0.650109	-1.32458	NaN	NaN	NaN
new_go.negative.regulation.of.transposition.RNAmediated	0.31703	-0.49329	-0.173533	-0.139701	-0.469974	0.0471764	-0.205552	0.36511	-1.07233	-0.0285486	0.028101	-0.124541	-0.655401
new_go.motor.activity	-0.315408	0.00537295	-0.0535067	0.0668042	-0.0737206	0.178039	-0.532209	-0.525977	-0.0907644	-0.0422496	0.79307	-0.0582684	-0.0279988
mips.CCR4_complex	0.315362	0.246052	0.311426	-0.00607695	NaN	0.154089	1.50509	0.957727	-0.00946055	-0.285978	0.0866049	-1.65325	0.665422
new_go.protein.import.into.mitochondrial.matrix	-0.313445	-0.0470899	-0.0419775	0.184155	0.106582	-0.133269	-0.273765	1.2457	-0.991756	-1.07376	-2.46979	-2.63497	-3.63739
new_go.protein.retention.in.Golgi.apparatus	-0.311362	-0.470995	-0.408634	NaN	-0.541207	0.607668	-0.850338	-1.16467	-0.133017	-0.744389	-0.430841	0.31057	-2.45935
new_go.mRNA.transport	-0.310922	-0.479304	-0.23504	0.622505	-0.30496	2.96509	-0.629535	-0.169435	-0.39478	-3.18477	-2.28514	-1.97093	-3.76929
new_go.intracellular.protein.transport	-0.310285	1.03875	0.703955	0.0665683	-0.459535	1.48217	-0.791391	-0.0113831	-0.168118	-2.50909	-0.38688	-1.80117	-5.50236
new_go.RNA.polymerase.II.transcription.factor.activity	0.31025	0.164874	-1.06924	-0.927735	-0.0592305	0.0265412	0.492023	0.248048	-0.035082	-1.23473	-0.914137	-0.0883426	-1.6479
new_go.transGolgi.network	-0.304872	-0.17609	0.155483	0.393206	-0.331163	0.343241	-0.69899	1.42807	-0.0540995	-0.154074	-0.00283105	0.197583	-0.308324
new_go.nucleosidetriphosphatase.activity	0.303915	0.453188	-0.000683664	0.254816	0.215734	0.187346	-0.613603	-0.0528965	-0.375274	-0.168748	-0.459519	-2.30163	-2.75993
new_go.protein.complex.assembly	-0.303639	-0.806213	-1.39103	-0.48193	-0.487522	-0.247907	-2.27431	-0.746815	-1.12003	-2.34794	-1.78962	-3.32638	-4.06241
new_go.intraGolgi.vesiclemediated.transport	-0.303451	0.475118	-0.166015	-0.780052	-1.1048	0.305549	0.0761097	-0.588027	-0.0496832	-2.46582	-0.816807	-0.99646	-1.44169
mips.rRNA_splicing_	-0.302949	-0.752873	-0.648916	-1.48775	-1.10918	-0.892051	-0.918549	-0.0899247	-0.85062	-1.66135	-0.0603637	-3.7434	-2.57941
new_go.protein.dimerization.activity	0.299613	0.18936	0.00971502	0.0472794	0.0718414	-0.0794174	-0.288689	0.130643	1.00284	0.0804214	-0.135206	1.8482	-0.253984
new_go.chromatin.silencing	0.299309	-0.0569273	-0.138986	-0.142142	0.153064	0.113941	0.170597	0.690284	-0.63067	-1.22394	-0.0622739	0.252479	-0.0282837
new_go.autophagy	0.298923	0.114466	0.0762872	-0.076313	1.13212	-0.00563711	0.146565	-0.434177	0.701234	-0.119561	-2.31664	-0.0491776	-0.524322
new_go.nucleoside.metabolic.process	-0.297372	0.387149	-0.271888	0.0432689	0.133613	-0.0968874	0.538992	-0.0335097	0.931735	0.24576	-0.649626	-1.97216	-0.546015
new_go.nuclear.chromatin	-0.297148	-0.309908	-0.125128	-0.541101	-0.981785	0.6871	-1.039	-0.126238	0.0841023	-0.793378	-0.490445	-0.669299	-1.40265
new_go.ERassociated.protein.catabolic.process	0.294552	0.936714	-0.233076	-0.165051	-0.582497	0.219434	-1.11405	1.02417	-0.648194	-0.0398852	-0.221342	-1.17825	-1.10445
new_go.chromatin.modification	-0.291605	-0.140199	-0.988492	-1.06433	-2.00179	1.22208	-0.389184	0.193376	-0.274921	-2.56983	-0.260817	-1.19221	-2.38619
new_go.guanylnucleotide.exchange.factor.activity	0.290242	0.213998	-0.297343	-1.13286	0.00408324	2.02346	0.371146	0.645216	1.55894	0.191455	0.542224	0.0145581	-0.577711
new_go.monolayersurrounded.lipid.storage.body	-0.289936	-0.108385	0.285918	0.431331	0.0266765	0.101224	1.66934	-0.193487	-0.6047	0.0473303	-0.698265	0.314452	0.242399
new_go.late.endosome.membrane	-0.287803	-0.629164	-0.571766	0.599432	-0.133037	-0.246603	-0.717168	-0.238811	-0.277253	-0.393903	-0.843263	-0.315522	-1.0046
new_go.heme.binding	-0.286759	0.815813	0.296906	-0.180127	1.27803	-0.16403	0.522628	0.720611	-0.378185	0.779715	2.82647	0.878547	1.63185
new_go.Nacetyltransferase.activity	-0.284766	-1.02856	-0.896678	-0.389953	-1.39171	-0.793268	-1.72563	-0.853789	-0.805327	0.00166449	-0.626191	0.0844839	-1.10136
new_go.cell.death	-0.282395	-0.253438	-0.287517	-0.242528	-0.387463	0.0452805	-0.660339	-0.239668	-0.294221	-1.23767	-0.110542	0.1099	-0.408212
new_go.lipid.catabolic.process	-0.282328	-0.108094	0.0894277	0.380961	0.00912246	-0.117651	-0.460556	-0.937002	-0.0560316	0.23871	-0.739679	0.483644	1.03511
new_go.cell.division	0.282168	0.82576	0.379948	0.988823	0.131828	1.06755	1.60453	1.79336	0.0949105	0.560198	0.701745	0.241531	-0.304688
new_go.nucleocytoplasmic.transport	-0.281615	0.194582	-0.142907	0.798677	0.462681	1.6308	-0.291393	0.00157061	-0.0497941	-1.49498	-0.760035	-0.9302	-2.04988
new_go.regulation.of.translation	0.279889	0.33941	0.524925	0.244202	0.217164	0.437325	5.03753	3.23407	1.44755	-0.23716	-0.0673829	-0.583707	-4.10031
new_go.cytoplasmic.vesicle	-0.279639	-0.354082	-0.544432	-0.429947	-0.323968	0.535747	-0.43439	0.478279	0.17788	-1.06085	-0.0166087	-0.246829	-3.05753
new_go.fungaltype.vacuole.membrane	0.278602	0.678608	0.207056	0.391565	0.198008	0.0989479	1.42873	1.1781	2.49881	2.13994	-0.174103	0.775071	-0.245954
new_go.condensed.nuclear.chromosome	0.277931	0.139408	0.00357217	0.0501273	0.339258	0.327722	0.57216	-0.771011	0.353029	-0.0458579	-0.403622	-2.07273	NaN
new_go.intracellular.signaling.cascade	0.276858	0.336794	0.0778885	0.219749	0.0705919	1.50178	1.23241	0.515559	0.353549	0.345932	0.416427	0.121912	0.166177
mips.SAGA_complex	-0.273831	-0.191026	-0.75462	-0.114742	-0.326389	0.566141	0.115421	0.107303	0.1479	-0.50198	0.591751	-0.788642	-0.000370611
new_go.transcription.corepressor.activity	0.272918	0.0768756	0.742756	0.302259	0.755435	0.270474	0.0362949	0.142633	0.8447	-0.0554932	NaN	-0.0988512	0.34606
new_go.histone.binding	-0.271484	-0.630233	-0.523585	-0.555343	-0.721254	-0.375385	-0.911979	-0.516924	-0.239599	-0.18008	-2.07718	-0.612409	-2.00287
new_go.peripheral.to.membrane.of.membrane.fraction	0.271225	0.301147	-0.120887	-0.242503	0.0190935	2.33484	-1.3402	-0.119626	1.01687	0.0171269	-0.489657	0.101643	-0.810115
new_go.protontransporting.twosector.ATPase.complex	0.270161	0.952007	0.532695	1.1112	0.343964	-0.0671233	0.527541	0.783693	0.215912	-1.08007	-0.569022	-0.7034	-0.740626
new_go.outer.membrane	-0.268173	-0.596564	-1.47556	-0.361012	-0.00965241	0.0533111	-0.478143	-0.432018	-5.0374	-3.6789	-2.45996	-0.317398	-1.62871
new_go.ergosterol.biosynthetic.process	0.267335	-0.196598	-0.587394	-0.12048	-0.0509119	-1.81847	2.02743	-0.0319196	-0.157833	0.278581	-0.53613	-0.150038	-1.49303
new_go.steroid.biosynthetic.process	0.267335	0.243126	-0.0566573	-0.106323	0.119744	-1.30545	4.17089	-0.223679	0.411892	-0.248753	0.148796	-0.135679	-1.83704
new_go.chromatin.assembly.or.disassembly	-0.265002	0.0876482	0.0659375	0.257532	-0.240096	0.125615	0.552812	0.0605451	-0.0994209	-1.50882	-0.180912	0.232043	0.136548
biocyc.folate_transformations	0.263122	-0.152888	0.157779	0.825854	0.216407	0.46871	1.23956	0.39378	0.161384	0.209196	-0.0292496	0.181034	-0.746503
new_go.ubiquitindependent.protein.catabolic.process.via.the.multivesicular.body.pathway	0.263122	1.00674	0.349849	-0.384347	-0.119959	0.0690857	-0.0201772	-0.185332	-0.119104	-0.0434563	-0.785327	-1.21733	-0.678276
new_go.aromatic.amino.acid.family.biosynthetic.process	-0.260143	0.630749	-0.157763	-0.325494	0.446328	-0.52527	-0.858256	-0.313485	-0.330229	-0.00348126	-1.14113	NaN	-0.213329
new_go.phosphatidylinositol.3phosphate.binding	-0.259583	-0.508602	-0.325949	-0.0260522	0.0233408	1.3687	-0.880249	-0.172878	-0.106286	0.111163	-0.439776	1.22954	-0.31753
new_go.biosynthetic.process	0.256779	0.338596	0.578611	0.67347	-0.296734	0.0844361	0.136422	0.0293865	-0.261931	-0.59441	-0.214426	-0.242786	-3.16569
new_go.DNAdirected.RNA.polymerase.activity	-0.255801	-0.120286	-0.627011	-0.384591	-0.343569	0.444947	-1.23523	0.181642	-0.742262	-0.903577	-1.02944	-2.032	-2.21858
new_go.isoprenoid.biosynthetic.process	-0.253966	0.350776	-0.173378	-0.028073	-0.25617	-0.740236	NaN	0.0593216	NaN	-0.260148	-0.858973	0.00734322	-1.90589
new_go.retrograde.vesiclemediated.transport.Golgi.to.ER	-0.251537	-0.173803	-1.00474	-1.04178	-0.368247	0.0608828	-0.276404	-0.205372	0.137764	-2.39351	-0.151304	-1.31287	-1.23239
new_go.nucleoplasm	-0.247405	-0.110794	-0.374359	-0.954975	-0.370991	-0.936539	-0.303735	-0.376625	-0.157381	-0.0110045	-1.30861	-0.588666	-0.924313
mips.SPB_associated_proteins	0.246287	0.308555	-0.0621857	-0.149958	-0.121024	0.0145701	-0.625825	-0.301529	-0.650525	0.349077	-0.237301	0.054614	-0.722558
kegg.Pentose_phosphate_pathway	0.242416	0.266618	0.525144	0.258869	-0.69694	0.514767	1.24776	0.750178	0.443638	0.523218	0.546138	0.278496	-1.53163
new_go.nuclear.transport	-0.23832	0.0432022	-0.245609	0.381809	0.532045	1.61084	-0.0802481	0.00531035	-0.0201232	-0.172264	-0.530299	-0.669299	-1.52226
new_go.ATPase.activator.activity	-0.237354	-0.0274262	-0.0455544	-0.397044	-0.550103	-0.261016	0.0178331	0.083697	-0.390245	0.103912	-0.123326	-0.478805	-0.889527
new_go.cytosol	-0.235375	0.14089	-0.279799	-1.04617	-0.164216	-0.15104	-0.450329	0.0822324	-0.113443	0.129821	-0.930159	-0.380029	-3.45877
new_go.vacuolar.acidification	-0.229718	-0.29999	-0.605323	-0.481351	-0.304751	-0.207216	-0.622721	0.0276381	0.546154	-0.730085	0.19108	0.369594	-2.41647
new_go.nucleotide.metabolic.process	-0.228156	0.0859145	-0.0121948	0.453589	-0.388933	-0.284336	0.633279	0.550738	0.448379	0.788343	-1.59771	-0.318977	-2.87208
new_go.gluconeogenesis	-0.22714	1.3618	0.672574	-0.225178	0.103461	-0.538829	0.936352	0.0888994	-0.522154	0.4679	-0.329305	-0.198589	-1.52655
new_go.proteasome.complex	0.224975	0.133529	-0.202371	-0.437072	-0.448724	2.67559	0.937325	-0.102385	-0.0652265	-1.07128	0.329709	-0.673424	-1.98472
new_go.mitotic.sister.chromatid.cohesion	0.224371	-0.145141	-0.0315936	-0.0385292	-0.0254177	2.75688	-0.000242862	0.715357	-0.0528607	-0.774885	-0.0911078	-0.735946	-0.644526
new_go.regulation.of.transcription.from.RNA.polymerase.II.promoter	-0.22366	-0.381148	-0.207763	0.59544	-0.676952	2.26547	2.24428	2.87452	0.0782357	-0.177904	0.582044	-0.569356	-0.192861
kegg.Lysine_degradation	0.2234	-0.194863	1.10894	0.00955039	0.329705	-0.623495	0.358098	-0.00227832	0.170631	0.847323	0.778973	-0.37052	-0.200147
new_go.mitotic.spindle.elongation	-0.222913	-0.0327145	-0.491194	-0.0276909	-0.218329	0.121546	-1.79227	-1.53526	-0.281006	-1.71933	-0.0826313	-1.41691	-0.590675
new_go.preautophagosomal.structure	-0.222913	-0.111591	-0.512913	-0.528211	-0.0923176	0.12694	-1.43033	-0.324378	0.0745474	0.0223321	0.000857992	1.41993	0.00118179
new_go.chromosome.organization.and.biogenesis	0.218108	-0.247769	0.242416	-0.127637	0.299404	0.63702	-0.722845	0.70933	-1.68485	-1.33893	-0.250713	-1.49074	-1.00152
kegg.Lysine_biosynthesis	0.21719	-0.0984204	1.44923	1.75982	1.14986	0.290459	0.94702	-0.0283945	1.23835	0.012101	-0.11923	0.22852	-0.639683
new_go.chaperone.binding	0.216954	0.50838	0.396405	0.883394	0.0145113	-0.0490501	-0.649284	0.110859	0.0631509	0.179364	-0.566189	-0.796157	-1.43269
new_go.branched.chain.family.amino.acid.biosynthetic.process	0.211554	0.67089	0.577081	-0.370062	-0.0348562	0.402141	2.42519	0.615831	-0.0534832	-0.386465	-0.790864	-0.921306	-0.326499
new_go.exonuclease.activity	-0.211525	-0.324919	-0.644545	-0.667627	-0.210778	0.307354	-1.97981	-0.412017	-2.18119	-1.98035	-3.63933	-2.64178	-0.812238
new_go.transcription.initiation	-0.209997	-0.271002	-0.310506	-0.105888	-0.588489	0.837909	0.22151	0.836044	0.0644151	-0.394369	0.760588	0.127757	0.324461
new_go.proteolysis	-0.208141	-0.180929	-0.251357	-0.0625862	-0.199703	0.159153	-0.0156609	0.121904	-0.172243	-0.351917	-1.49176	-1.70118	-1.95931
new_go.positive.regulation.of.transcription.from.RNA.polymerase.II.promoter	0.204856	0.18315	0.121443	0.0142274	0.201913	-1.11641	0.489278	-0.274209	1.66963	0.586983	0.917971	-0.0539207	-0.371354
new_go.polysome	0.204143	0.146477	0.0196109	-0.0626146	0.194938	-0.807937	0.896288	-0.12955	0.260173	0.090705	-0.287368	-0.834383	NaN
new_go.cell.cycle	0.203664	0.400097	-0.291121	0.18783	0.382246	2.13463	0.37491	1.36126	0.0103765	-0.161293	1.03479	0.130966	-2.11357
new_go.cyclin.catabolic.process	-0.202116	-0.277081	-0.708517	-0.0752757	-0.698436	0.562854	-2.15834	-2.0193	NaN	-2.20952	-0.0532737	NaN	NaN
new_go.organic.acid.metabolic.process	-0.198824	0.640926	-0.252311	0.679907	1.12648	-0.122184	0.967283	0.53118	1.05302	0.468612	0.958111	-0.292271	0.604738
new_go.pyridoxal.phosphate.binding	0.195824	0.677588	0.330014	0.89576	-1.02677	0.585815	1.03017	1.62748	-0.0259426	0.140214	0.0280677	-0.366201	-0.703492
new_go.DNA.recombination	-0.193226	-1.03242	-2.03026	-1.96658	-0.922413	1.08593	-0.262316	-1.32081	-1.5711	-1.03106	-1.00011	-1.47185	-2.47774
new_go.vesicle.organization.and.biogenesis	-0.193054	-0.140979	-0.359037	-0.0581112	0.210373	-0.155815	-0.364423	0.197019	-0.807269	-0.0512097	-0.295562	0.0977592	0.45
new_go.ascospore.wall.assembly	0.189714	0.645974	1.04153	0.617123	1.55087	0.938404	0.827211	-0.474069	0.418583	2.47796	0.154618	0.596648	0.407526
new_go.peroxisome.organization.and.biogenesis	-0.18887	-0.19337	-0.791911	-0.417816	-0.203205	0.122905	-0.661115	-0.970938	-0.225493	0.39217	1.19456	-0.0017625	0.00687718
new_go.ligase.activity	-0.18829	-0.149354	0.168437	-0.27151	0.398245	-0.473593	0.385721	0.115377	-0.178163	-0.938445	-1.3353	-0.871702	-1.8024
new_go.structural.molecule.activity	-0.188183	0.352334	-1.10354	0.38031	0.214952	3.11153	0.507902	-0.891194	0.526972	-3.1254	0.877801	-0.998974	-4.81132
mips.RNA_polymerase_II	0.187216	0.00380192	-0.0358719	NaN	-0.0747359	0.0881071	0.390245	0.611802	0.743862	-0.133752	0.0492174	0.167303	-0.162016
new_go.tRNA.splicing	0.184398	-0.271002	-0.493362	0.0757501	-0.310935	-0.118122	-0.513567	0.669059	-0.932321	0.503228	0.0250899	NaN	-1.71704
new_go.cellular.morphogenesis.during.conjugation.with.cellular.fusion	0.183076	0.402472	1.09819	0.937554	NaN	0.284733	1.27499	0.137871	0.0170727	0.0745834	1.3792	1.33892	-0.554881
new_go.actin.cytoskeleton.organization.and.biogenesis	0.182285	0.024496	-0.127013	-0.202813	-0.185908	-0.236408	-0.0252988	0.549579	-0.125532	-0.331866	0.786124	0.141058	0.0845671
new_go.protein.targeting.to.vacuole	-0.179348	-0.391096	-0.118883	-0.0384341	0.0429129	1.4061	-0.207249	-0.247525	0.138174	0.394974	-0.662274	0.00297372	-0.575024
new_go.RNA.modification	0.178212	-0.535135	0.0869162	-0.348774	-0.38424	-1.45864	-0.241375	-0.777369	0.193671	-0.257159	-0.659151	-0.446079	-0.153308
new_go.snRNP.U1	-0.173141	-0.352678	-1.08082	-0.436046	-0.471196	-1.14256	-0.862097	-0.126176	-0.427477	-0.127363	-0.676848	-1.50362	-2.54834
new_go.leading.strand.elongation	-0.173023	0.0319305	-0.303248	-0.544728	-0.0593745	0.00985661	-1.14483	-0.46089	-1.20948	-0.109189	-3.53387	-2.52478	-2.55349
new_go.ubiquitindependent.protein.catabolic.process	-0.172669	0.122363	-1.05034	-0.737344	-1.85912	2.84628	-0.596376	-0.0884417	-0.453925	-2.72872	1.52116	-0.297981	-4.38517
new_go.peroxisomal.matrix	0.170156	0.184003	0.995875	NaN	0.68949	-0.477748	1.48479	0.861371	1.49379	3.02474	1.58165	1.69234	0.930483
biocyc.ergosterol_biosynthesis	-0.16842	-0.418047	-0.286323	-1.13673	-0.096715	-0.666981	1.53177	-0.00258649	-0.530587	0.699124	-0.375605	-0.0395547	-1.79254
new_go.actin.cortical.patch	-0.163841	-0.104259	-0.678767	0.261289	-0.00471091	0.308638	0.0367957	-0.272631	-0.290064	-1.05095	-0.389448	1.12745	-1.95712
new_go.ATP.synthesis.coupled.proton.transport	0.162609	0.248763	0.36975	0.544628	0.507768	-0.350011	0.424718	0.0668256	-0.497833	-2.43819	-1.39426	-2.78763	-0.635414
new_go.response.to.oxidative.stress	0.161779	0.000152206	0.244329	0.361486	1.22566	-0.0560773	0.0321565	0.414022	-0.0144963	-0.239611	-0.969339	-0.362244	2.12879
kegg.Tryptophan_metabolism	0.16145	-0.00795567	-0.0669589	-0.447667	-0.368093	0.0829271	-0.0573596	0.701636	-0.379125	0.455871	0.0141109	-0.37052	-0.0867608
new_go.telomere.maintenance.via.telomerase	-0.160086	-0.241742	0.0375125	-0.158645	0.0701175	0.293878	-0.295752	-0.385169	-0.616641	-0.787102	-0.172691	NaN	NaN
new_go.nucleobase.nucleoside.nucleotide.and.nucleic.acid.metabolic.process	-0.157502	-0.119012	0.244972	0.343179	0.157392	1.0988	0.0489761	-0.0838124	-0.13332	0.399766	-0.731257	-0.750108	-0.108803
new_go.heat.shock.protein.binding	-0.155484	-0.376022	-0.334514	0.377792	-0.0218181	-0.953974	-0.0494289	0.520806	-0.174452	0.0461007	-0.360767	-0.359663	-0.597027
new_go.SNAP.receptor.activity	-0.155354	-0.236084	-0.783002	-0.1577	-0.960559	-0.358235	-0.722255	-0.0893277	0.165149	-2.38748	-3.19936	-0.847071	-1.43157
new_go.adaptation.to.pheromone.during.conjugation.with.cellular.fusion	0.155144	0.278988	-0.0705835	-2.17641	0.172654	1.42386	0.189048	0.277123	0.0712641	1.03906	NaN	NaN	NaN
new_go.chromatin.silencing.at.telomere	0.152736	0.482341	0.140329	0.285949	0.255927	1.06801	-0.475212	-0.118414	-0.418571	-1.50357	-0.0635649	-0.149914	-3.03792
new_go.ATPdependent.DNA.helicase.activity	0.151821	0.218269	-0.166391	-0.164977	0.0723194	0.464277	-0.0810961	-0.212577	-0.0197195	-0.217039	-0.838522	NaN	-0.0563257
new_go.vacuole.organization.and.biogenesis	-0.149888	0.0297512	-0.186805	0.0524266	-0.0731746	0.629526	-0.394333	-0.190593	-0.122528	-0.765333	0.532945	-0.567497	0.183234
new_go.RNA.catabolic.process	0.149019	-0.148154	-0.195429	-0.32121	0.00192042	0.160185	0.329881	-0.42353	-0.345361	-0.390233	0.295784	-0.10685	0.571567
new_go.mitochondrial.inner.membrane	-0.145407	-0.407902	0.296141	-0.693514	0.681972	-0.392838	0.418349	-0.0329819	-2.89534	-1.88227	-2.75315	-6.47695	-3.56014
new_go.posttranslational.protein.modification	-0.145337	0.419332	1.71659	-0.188662	0.764551	0.280278	0.131324	0.145277	1.28572	-0.320508	-0.083739	-0.1732	-0.0351774
new_go.regulation.of.protein.metabolic.process	-0.145337	0.419332	1.71659	-0.188662	0.764551	0.280278	0.131324	0.145277	1.28572	-0.320508	-0.083739	-0.1732	-0.0351774
new_go.small.conjugating.protein.ligase.activity	-0.145337	0.419332	1.71659	-0.188662	0.764551	0.280278	0.131324	0.145277	1.28572	-0.320508	-0.083739	-0.1732	-0.0351774
new_go.mitochondrion.organization.and.biogenesis	0.142733	0.123788	0.103188	-0.0695396	-0.0839656	-0.593585	0.789878	-0.106006	-0.318494	-0.309972	0.194477	-0.950448	-0.124558
new_go.vacuolar.transport	-0.140005	-0.260183	-1.5115	-0.228364	0.221907	-0.145503	-0.633014	-0.360789	0.0694489	0.183361	-0.512155	0.517929	-0.630474
new_go.histone.deacetylase.complex	0.134384	0.304795	0.160757	0.122885	0.954903	0.952682	0.979059	0.297723	0.0510546	-0.130529	0.267269	0.702957	-0.0551632
new_go.DNAdirected.RNA.polymerase.II.core.complex	0.133872	0.00380192	-0.0102181	NaN	-0.0965815	0.202024	0.390245	0.462614	0.757003	-0.079559	0.00420851	0.498627	-0.0404843
new_go.condensed.nuclear.chromosome.centromeric.region	0.133872	0.0613687	0.0443526	1.52151	0.255493	-0.00405011	-0.393049	0.0889372	-0.523804	0.531234	-1.13023	NaN	-0.166192
new_go.peroxisome	-0.13087	-0.00881998	0.0738626	0.224253	0.51187	0.567545	0.0252059	-0.210236	0.0725568	1.77666	1.08581	1.86437	0.567318
new_go.cellular.bud.neck.contractile.ring	0.129805	-0.0531056	-0.353442	-0.0600948	0.202005	0.560006	0.764473	0.163217	-0.172382	0.290195	1.46606	-0.0109064	0.47832
new_go.methionine.biosynthetic.process	0.129624	0.321842	0.434303	1.64383	-0.278924	0.224013	0.907645	2.09233	1.70526	0.280636	-0.0251283	0.713772	0.414516
new_go.nuclear.exosome.RNase.complex	-0.12941	-0.699285	-2.09853	-0.384347	0.0246028	-0.824088	-3.83004	-0.702853	-1.66928	-0.992894	-1.46972	-2.33033	-1.40802
kegg.Ubiquitin_mediated_proteolysis	0.127945	0.0635972	-0.0265122	0.0566967	-0.28714	0.387789	-0.0765573	-1.03148	-0.0543705	-1.48798	0.843837	0.137453	-0.0258249
kegg.Histidine_metabolism	0.12189	-0.0792628	0.433738	1.3482	-0.0048263	0.365329	0.552548	-0.426165	-1.13841	0.0669946	-1.01145	-0.37052	-2.28343
new_go.mitotic.cell.cycle.spindle.assembly.checkpoint	0.120597	-0.0186894	1.23746	0.184422	-0.104024	0.732984	0.31823	0.228845	0.50352	0.789202	0.228719	0.720841	-0.21069
new_go.lipid.metabolic.process	0.117003	0.291775	0.617948	1.46068	1.80812	-0.0974996	0.721177	0.0554722	0.696844	0.716923	-0.454344	0.57442	2.13569
new_go.ATPdependent.35.DNA.helicase.activity	-0.115289	-0.226137	-0.795341	-0.11268	-0.751384	-0.114207	NaN	-0.0804567	-0.1807	-0.253781	-0.45452	NaN	-1.00148
new_go.doublestranded.DNA.binding	0.115233	0.255563	-0.244355	-0.344759	-0.139209	0.460101	0.118651	-0.97024	0.124464	-0.202382	-0.678461	-1.86433	NaN
new_go.response.to.drug	0.112452	0.772963	-0.387308	0.763165	0.025812	0.0974676	0.289372	1.27698	1.20566	0.31694	0.240615	-0.215081	-0.301063
new_go.nuclear.organization.and.biogenesis	-0.111053	0.312226	-0.0890509	0.416677	0.679762	1.13406	1.136	0.285665	0.34489	0.0729257	0.156901	0.648822	-0.430968
new_go.NAD.binding	-0.109137	-0.163357	0.232743	1.52778	0.290091	-0.177181	-0.0140455	1.1334	0.265991	NaN	0.19877	1.60024	0.948623
new_go.transcription.coactivator.activity	-0.108715	-0.216262	-0.110303	-1.09944	0.0855381	-1.05213	-0.162925	0.157072	-0.144218	-0.714153	0.135702	0.0702512	-0.531541
new_go.anaphasepromoting.complex	-0.106585	-0.599828	-1.04974	-0.199229	-0.870286	-0.0918318	-1.68364	-2.89911	-0.413398	-0.671256	0.19597	NaN	-0.0727628
new_go.CVT.pathway	0.104073	0.00548101	0.113693	-0.32648	0.105833	0.227099	-1.80654	-0.0835482	-0.0666973	0.0923198	0.0112732	1.47174	0.00298805
new_go.TOR.signaling.pathway	0.100985	0.00863209	0.0335269	-0.0837883	-0.00125606	1.04342	0.31049	1.44451	-0.00270432	-0.649915	0.809799	0.216674	NaN
new_go.regulation.of.Rab.GTPase.activity	-0.100027	-0.0226847	0.0821962	-0.357091	0.100448	0.918734	-0.170457	-0.0802597	0.193411	-0.495092	0.511579	0.0303717	-0.0269354
new_go.sterol.biosynthetic.process	0.0997976	0.358175	-0.330165	0.0716934	-0.0453317	-0.582134	2.33856	-0.188781	1.11552	-0.011589	0.857041	0.469015	-1.19259
new_go.nucleotidyltransferase.activity	0.0953007	0.0270081	0.263795	0.0802192	-0.0605995	1.22418	-0.388764	-0.210656	-0.814518	-0.118203	-0.702737	-1.94421	-0.905701
mips.Tubulin-associated_proteins	-0.0938145	-0.470662	NaN	-1.19267	-1.44179	-0.167322	-0.470844	-0.171405	-0.856866	-0.249305	-0.0508039	0.30861	-0.945511
new_go.cell.cortex	-0.0938145	-0.449325	-0.0743428	-0.475448	-0.222134	-1.02716	0.744383	0.964333	-0.023453	0.345932	0.120899	0.230568	0.128095
new_go.regulation.of.cell.growth	-0.0938145	-0.162114	-0.151724	-0.502071	-0.13811	2.34813	0.206537	1.44451	-0.120625	-0.420176	0.537597	0.372957	NaN
new_go.transcription	0.0936941	0.114039	-0.169286	0.998385	-0.575487	5.24105	0.948598	2.27339	-0.182893	-2.03284	1.07891	-1.70281	-2.10496
new_go.nuclear.envelope	-0.0933387	-0.126938	-0.33942	0.282447	-0.121614	0.226081	-0.404284	0.0314572	-0.208509	-0.360734	-0.114801	-0.330771	-0.320782
new_go.vacuole.fusion.nonautophagic	0.0924637	0.555509	0.176131	0.70606	0.206104	0.40565	-0.47815	-0.308069	-0.071511	-0.565167	-0.372102	-0.0260472	0.450666
new_go.glutamine.metabolic.process	-0.0917422	0.0608033	0.313678	-0.522269	1.50802	-0.398532	0.16411	0.724188	0.428889	0.572509	0.233426	0.311645	-0.849044
new_go.endomembrane.system	0.0899654	-0.299532	-0.135386	NaN	NaN	-1.25676	-0.185786	NaN	-0.119104	-0.0420026	0.224555	-0.132173	-1.81143
new_go.RNA.metabolic.process	0.0882217	0.114453	0.031818	0.193904	-0.0358526	-0.412468	-0.0437544	-0.335753	0.284162	0.0473303	0.22976	-0.199591	-1.08723
new_go.ironsulfur.cluster.binding	0.0880164	0.459329	0.119342	0.0198418	-0.302263	-0.222604	1.22587	0.26504	0.879535	0.410627	1.16168	-0.457982	-1.5517
new_go.SAGA.complex	-0.0867058	0.203255	-0.340766	0.0445683	-0.657504	1.05202	0.465587	0.204971	0.20629	-0.252936	1.12141	-0.415929	-0.210085
new_go.onecarbon.compound.metabolic.process	-0.0866692	-0.280275	0.116088	0.732087	-0.511223	0.032267	0.697462	0.733989	-0.057608	0.128365	-0.304735	-1.03893	-0.713191
new_go.mitotic.metaphaseanaphase.transition	-0.0862657	-0.035596	-0.468478	-0.0275766	-0.698436	0.719275	-1.60008	-1.6118	-0.17112	-1.55748	0.0379153	NaN	NaN
new_go.GTPase.activator.activity	0.0831579	0.308163	0.217536	0.0119331	0.149373	1.918	-0.221836	0.360295	-0.0311924	0.0371069	0.325451	0.171357	0.170058
new_go.retrograde.transport.endosome.to.Golgi	0.0793784	-0.0845885	-0.312812	-0.329278	-0.130233	2.04672	-0.682245	-1.42963	-1.11421	-0.0426647	-0.971415	-0.498557	-0.281263
new_go.hydrogen.ion.transporting.ATPase.activity.rotational.mechanism	0.0790894	0.392148	0.237912	-0.522681	0.115784	-0.272235	0.356001	0.859723	0.501269	-1.35702	-0.658116	-0.462359	-1.52184
new_go.histone.deacetylation	0.0769583	0.375458	-0.145609	0.613094	0.390158	1.04555	1.03945	1.90835	0.213861	-0.0235504	0.162422	0.374079	-0.0640247
new_go.hydrogen.ion.transporting.ATP.synthase.activity.rotational.mechanism	0.0763226	0.401683	0.434013	0.870266	-0.73691	-0.0588369	-0.306064	0.462485	-0.727762	-1.75263	-0.449862	-2.25618	-1.76058
new_go.enzyme.activator.activity	0.0759611	0.125239	0.0768108	NaN	-0.941165	0.0460213	0.107632	0.263452	-0.407394	-0.52677	0.0670808	-0.0610091	0.139989
new_go.helicase.activity	-0.0746647	-0.344344	-1.16345	-0.404417	-1.06836	-0.00105184	-0.746205	-0.235939	-1.54114	-2.09439	-0.565235	-3.63577	-3.79577
kegg.Arginine_and_proline_metabolism	-0.0734237	-0.110762	0.0924829	0.467582	-0.523392	-0.255831	-0.0958325	1.64959	-0.0358016	0.278184	0.0154174	0.355505	0.146012
new_go.meiotic.recombination	0.0717545	-0.279003	-0.646053	-0.111263	0.260899	2.03348	0.0556162	-0.49987	0.339452	-0.58405	-0.00223993	-1.80177	-0.110216
new_go.RNA.elongation	-0.0713309	-0.0983654	0.195607	0.820616	-0.105642	0.950142	0.120579	0.288174	-0.311122	-1.50359	1.02175	-0.630126	0.149354
new_go.phosphorus.metabolic.process	0.0688345	-0.0385203	0.36812	0.100583	-0.332465	-1.63682	5.60066	-0.257597	2.75406	0.155663	-0.0494923	-1.77495	-0.774819
new_go.protein.ubiquitination	-0.0669866	0.355105	-0.127844	-0.0999124	0.0638355	0.368169	-1.37901	-0.884824	-0.105867	-0.698119	-0.00881375	-1.02294	-0.842567
new_go.nuclease.activity	0.0640783	-0.143464	-0.544394	-0.823485	-0.581944	-0.528441	-2.34596	-1.32581	-1.80433	-0.479661	-3.61744	-1.65151	-0.667877
new_go.transaminase.activity	-0.0582453	0.583686	1.34919	0.619536	0.450687	0.929585	1.33305	0.611318	0.601657	1.97559	-0.150517	0.933233	-0.830086
new_go.enzyme.regulator.activity	0.0574559	-0.0592279	-0.137417	0.136487	-0.905411	0.501076	0.423803	0.517825	0.428041	-1.12427	-0.997644	-0.424253	-3.2675
new_go.protein.import.into.nucleus.docking	-0.0560561	0.462191	0.34704	0.147931	0.0819291	1.36566	0.632391	1.7989	0.481996	-0.0199052	-0.239974	-0.361749	-1.28368
new_go.transcription.regulator.activity	-0.054095	-0.377257	-0.387552	-1.6995	0.0148685	0.564955	0.104486	0.885447	-0.0581137	-0.429083	-0.00835144	-0.774235	-0.54524
new_go.organelle.inheritance	-0.0535645	0.15537	-0.534091	0.0227175	-0.225005	0.566327	0.500117	0.753359	0.355926	0.000571696	-0.0814308	-0.447029	NaN
new_go.spindle.pole.body	-0.0480314	0.38799	0.320175	-0.386394	0.87665	0.307624	0.0270665	1.21124	1.1727	1.14836	0.554502	0.342655	-0.504207
new_go.transcription.from.RNA.polymerase.II.promoter	0.0463139	0.0289813	-0.367371	0.105621	-0.0622447	0.835907	0.529594	-0.131029	0.816806	-0.961342	-0.47269	-0.601199	-1.4099
new_go.mRNA.catabolic.process	-0.0454848	0.0734145	-0.959674	-0.356491	-0.542594	-0.0506018	-2.19571	-0.0203223	-0.807657	-0.118777	-0.550962	-1.5293	-3.18801
new_go.peptidase.activity	-0.0442941	0.160998	0.0814664	0.0225502	-0.489729	0.823059	-1.272	0.227685	0.529213	-0.468506	-0.567449	-0.322949	-2.0438
new_go.telomere.maintenance.via.recombination	0.0433946	0.0549454	-0.158798	NaN	-0.0597861	0.491026	-0.290347	-0.507003	-0.424105	-1.48748	NaN	-1.52665	NaN
new_go.amino.acid.metabolic.process	-0.0427222	0.264278	-0.0793363	2.02422	-0.374042	-0.00809652	-0.323681	-0.606846	-0.00158805	-0.00236066	0.0866608	0.178892	0.530201
new_go.integral.to.mitochondrial.outer.membrane	0.0407903	0.00832517	-0.298606	0.146941	0.0101011	-0.807113	-0.580928	-0.629198	-1.34879	-0.00153375	-0.39724	0.442313	-0.00172142
new_go.protein.tyrosine.phosphatase.activity	0.0406068	0.180499	-0.408415	-0.044369	0.0407375	0.0565035	0.471359	1.62816	-0.0669568	0.824067	1.63442	2.03102	0.45
new_go.endoplasmic.reticulum.unfolded.protein.response	-0.0402389	0.0991731	1.08559	NaN	NaN	NaN	1.02333	0.084166	-0.259192	-0.721249	0.377964	0.644656	0.746501
new_go.spindle	0.0398495	-0.0372253	-0.0257876	0.637621	-0.0252868	-0.694022	-0.743567	0.213788	-0.811467	-0.527808	-0.433992	-1.52297	-2.45903
kegg.Selenoamino_acid_metabolism	-0.0387208	-0.145196	-1.16535	0.483746	-1.52848	0.295823	-0.327909	0.0924838	-2.29108	-0.329684	-0.483199	-0.463198	-0.313313
new_go.prenyltransferase.activity	0.0383272	NaN	0.120315	0.488163	NaN	0.112505	-0.0132662	-0.272696	-0.0081611	-0.115765	-0.474911	-1.14812	-1.05536
new_go.PPbondhydrolysisdriven.protein.transmembrane.transporter.activity	0.0355736	0.530755	0.122176	0.40379	NaN	0.378771	-0.821725	0.267525	-1.53398	NaN	-0.952864	-0.992624	-1.96187
new_go.protein.import.into.nucleus	-0.032683	0.386743	-0.0556001	0.0872789	0.206286	2.15602	-0.324611	0.0491575	-0.00246818	-0.00479576	0.232283	-0.24033	-2.27006
new_go.DNA.packaging	-0.0326618	-0.0323335	0.142191	NaN	NaN	0.185416	0.0254341	0.549204	-0.0228942	NaN	1.09219	-0.187185	0.198396
new_go.mitochondrial.membrane	-0.0324666	-0.412267	0.89096	-0.498403	0.973385	-0.0629544	2.48023	0.0721896	1.39497	0.650964	-1.28231	0.101714	-0.234313
new_go.mitotic.sister.chromatid.segregation	0.0320518	0.071538	-0.464365	-0.0318191	0.0921505	0.745409	-0.470579	-1.05832	-0.0546919	-0.900505	0.236328	-0.124838	-1.52493
new_go.electron.carrier.activity	-0.0312409	0.435425	-0.111113	-0.0333586	0.454661	-0.0947255	2.0819	0.0286311	0.824849	0.158742	0.764571	0.846994	0.353455
new_go.snoRNA.metabolic.process	-0.0241415	-0.0599466	-0.317803	0.0709593	-0.374575	-0.0331542	-0.527393	-0.187742	-0.160025	-0.913698	-0.548769	-0.0784253	-1.22175
new_go.telomere.maintenance	0.0238271	-0.0672599	-0.451647	-1.84003	-0.217735	0.373737	-0.13881	-0.591084	-0.159085	-0.836123	-0.068125	-1.477	-0.317335
new_go.DNAdependent.ATPase.activity	-0.0224372	-0.235797	-0.608405	-0.260734	-0.611907	0.978508	0.0493167	-0.786995	-1.71586	-1.44545	-0.439556	-0.475589	-2.0487
new_go.acyltransferase.activity	-0.022314	-0.39754	0.0248277	-0.100442	-0.473192	-0.401676	-0.371662	-0.0312205	-0.935395	-0.198864	-0.362849	0.282642	-2.069
new_go.chromatin.silencing.at.rDNA	0.0216562	0.0206729	-0.0409761	-0.429615	0.000124033	0.374692	0.241957	0.377817	-1.01884	0.0291258	0.249763	-0.142876	-0.551522
new_go.conjugation.with.cellular.fusion	-0.0213279	0.706404	0.633653	0.58337	0.529161	0.785318	0.732617	-0.0598687	0.169793	-0.135257	0.00683911	0.253847	-0.0675162
new_go.telomeric.DNA.binding	-0.0209591	-0.322002	-0.186805	-1.08243	-1.42223	-0.581682	-1.4044	-0.104845	-0.258289	-0.364978	-1.49409	NaN	NaN
new_go.copper.ion.binding	-0.0192425	0.479092	-0.441975	0.145876	0.883031	-0.00704566	-0.416022	0.748079	1.82787	0.231765	-1.22684	0.472353	-0.446888
new_go.ATP.biosynthetic.process	0.0187198	0.344934	0.32656	0.750465	-0.193328	-0.0588369	0.777377	0.152225	-0.919659	-0.924878	-1.15156	-1.37652	-2.23925
new_go.hydrogen.ion.transmembrane.transporter.activity	-0.0186479	0.0635446	-0.304043	-0.730577	-0.427411	-0.173045	0.463563	0.431918	0.472458	-1.23538	-0.515833	-0.630622	-2.02443
new_go.proton.transport	-0.0186479	0.165138	0.260579	-0.453849	-0.528936	-0.187957	0.852302	0.847487	0.676899	-0.491148	-0.32802	-0.229419	-1.44887
new_go.protein.localization	-0.0183594	-0.0405547	0.020888	0.0410744	0.232471	0.379717	0.10171	0.0126967	-0.510713	0.800352	-0.528438	0.191283	0.268488
new_go.vacuole.inheritance	-0.0182343	-0.0383748	-0.613457	0.0355209	-0.0164222	-0.0356543	0.169443	0.457784	0.671512	-0.393081	-0.0190541	0.160555	NaN
new_go.mismatch.repair	-0.018201	-0.0719369	-0.98095	-0.903328	-0.477073	0.677499	-0.324853	-1.44242	-0.299039	-0.541583	-2.26738	-1.07005	-2.72079
new_go.mRNA.cleavage.and.polyadenylation.specificity.factor.complex	-0.0175575	0.114153	-0.052147	-0.146063	-0.221249	2.00879	-0.000669289	0.413894	-0.0377091	-0.0945228	-0.532182	-0.510965	-0.0174032
kegg.Urea_cycle_and_metabolism_of_amino_groups	-0.0174225	0.169041	0.228817	0.0343928	-0.478802	-0.0113411	-0.218526	-0.344973	-0.308601	0.0940849	-0.34407	0.234432	-0.361638
new_go.endonuclease.activity	0.0106356	-0.390712	-0.30139	0.0585986	-0.416594	-0.938748	-0.66321	-1.0789	-0.794512	-0.241112	-1.07659	-0.187512	-0.613758
new_go.clathrincoated.vesicle	-0.00763447	-0.0131904	-0.0824639	0.0892866	0.191807	0.471317	-0.111343	0.0255284	0.187999	-0.595195	0.0546272	-0.302308	0.0386048
new_go.nuclear.chromosome	-0.00685456	0.634447	-0.0335924	-0.0868909	-0.0481853	1.82205	0.777909	0.250795	0.0114902	0.0164608	0.0897524	-0.321902	-0.0290706
new_go.mitochondrial.genome.maintenance	-0.00190197	-0.0152591	-0.146461	-0.312253	-0.897425	-0.0856871	0.0433209	-0.804348	-0.450017	-0.967917	-0.814564	-0.612107	-0.353971
new_go.alkyl.sulfatase.activity	NaN	NaN	0	0	NaN	0	0	0	0	0	0	0	0
new_go.arylsulfatase.activity	NaN	NaN	0	0	NaN	0	0	0	0	0	0	0	0
new_go.dodecyl.sulfate.metabolic.process	NaN	NaN	0	0	NaN	0	0	0	0	0	0	0	0
new_go.homing.of.group.II.introns	NaN	NaN	0	0	0	0	0	0	0	0	0	0	0
new_go.movement.of.group.I.intron	NaN	NaN	0	0	0	0	0	0	0	0	0	0	0
Gene Set	BY4741_5'nfrLen	Sigma_5'nfrLen	Spar_5'nfrLen	Smik_5'nfrLen	Sbay_5'nfrLen	Cgla_5'nfrLen	Scas_5'nfrLen	Klac_5'nfrLen	Kwal_5'nfrLen	Sklu_5'nfrLen	Dhan_5'nfrLen	Calb_5'nfrLen	Ylip_5'nfrLen
new_go.ribonucleoprotein.complex	16.8804	20.0907	6.06352	9.45475	16.5419	2.8651	12.5496	11.5092	4.52143	8.85516	23.9503	13.395	12.0794
new_go.plasma.membrane	0.998773	4.06516	0.726208	0.62958	3.65964	2.7767	7.31036	1.10852	5.12356	3.91394	1.42055	1.49468	1.21325
new_go.structural.constituent.of.ribosome	29.5744	30.9708	7.81357	14.6674	20.7963	5.3949	19.2557	20.0723	5.62036	10.3625	29.0637	16.5512	14.314
new_go.translation	15.4901	18.8392	11.5978	6.01611	12.3592	3.35338	15.3195	22.1679	6.51271	13.0804	18.4657	10.7578	11.0129
kegg.Ribosome	45.4073	47.5393	13.6602	20.4534	32.2746	17.7436	32.6276	32.9458	13.8311	19.902	35.269	33.3715	20.951
kegg.Starch_and_sucrose_metabolism	-0.463502	0.595222	-0.436986	0.47358	0.177038	-1.25608	0.876521	0.159688	1.40163	2.08413	0.016696	0.69522	0.274731
new_go.extracellular.region	1.28435	1.45317	-1.19815	1.16813	1.79301	2.64509	1.82636	2.817	2.67457	1.88114	1.1425	-0.31328	0.819995
new_go.ribosome	20.8457	20.6955	7.40676	10.2906	14.6395	4.20353	20.6341	16.6658	5.94979	10.418	29.4317	16.3372	12.1779
new_go.fungaltype.cell.wall	0.361182	2.25351	1.5346	1.74938	2.0591	1.09842	2.65575	3.67509	2.88846	1.94054	1.69946	-2.14271	1.52727
new_go.protein.serinethreonine.kinase.activity	-0.142681	0.0730944	-0.0363813	0.118557	0.341044	-0.190735	0.175207	-0.169404	-0.164882	1.95137	0.133575	1.30793	-0.809477
new_go.protein.kinase.activity	-0.037463	0.0871317	-0.0488547	0.0608091	0.236783	-0.054118	0.251776	0.123318	-0.196847	1.82499	0.12613	1.38871	-0.642679
new_go.rRNA.processing	4.7224	8.28547	9.31509	2.79463	4.7818	8.69757	10.4149	3.11833	6.49395	6.94671	3.29555	4.92406	4.47412
kegg.Sphingoglycolipid_metabolism	-0.235814	0.124662	-0.15446	0.30409	1.67159	-0.352569	0.370419	-0.291669	-0.0979181	0.730276	0.0193992	1.56238	0.00347367
mips.cytoplasmic_ribosomal_large_subunit	28.845	30.9337	7.7861	16.1745	20.6056	14.1944	22.6235	21.305	8.83208	18.7244	25.005	22.9001	10.4341
new_go.protein.amino.acid.phosphorylation	-0.277678	-0.426319	-0.253804	0.137228	0.403213	0.00123099	-0.218579	0.0605922	-0.265049	1.30877	-0.218589	1.98512	-0.850981
new_go.cytosolic.large.ribosomal.subunit	29.112	30.2497	7.08696	13.6842	20.2477	11.6023	20.2753	18.4359	7.73072	16.6874	21.7932	18.9851	8.07272
new_go.nucleolus	5.2438	7.69976	6.86242	2.57235	5.97628	9.37605	5.69331	6.4473	9.80675	8.08951	2.34413	5.61584	4.67155
new_go.cell.wall	1.07975	2.93539	0.428287	0.696484	1.99483	1.53575	2.49738	1.45542	3.68021	2.26434	0.695246	-0.968882	0.616096
new_go.response.to.stress	0.276755	0.812692	0.484359	0.58095	2.83651	1.82464	4.22918	2.29137	1.70666	0.818253	1.05052	1.3664	0.775136
new_go.cell.wall.organization.and.biogenesis	-0.137098	0.969621	0.480058	0.227331	0.710509	3.65944	1.61282	-0.660044	0.977064	0.608036	0.764511	0.871972	0.769261
kegg.Benzoate_degradation	-0.31094	-0.0995677	-0.312216	-0.178455	0.831153	-1.60348	0.365791	-0.205279	0.818182	1.08193	0.0772385	0.992698	0.00152991
kegg.Nicotinate_and_nicotinamide_metabolism	-0.393755	-0.396919	-0.258912	0.0632789	0.787649	-0.869092	-0.188851	-0.171838	0.334372	0.88603	0.0276031	1.0476	-0.0122045
new_go.pseudohyphal.growth	0.0431622	0.120886	0.352201	0.267612	1.50426	0.247282	1.07798	0.810819	2.77944	1.61722	-0.0123263	0.390486	1.60744
kegg.Inositol_phosphate_metabolism	-0.25035	0.322292	-0.106825	0.26217	0.787649	-0.944028	0.512247	-0.360587	0.325393	0.88603	0.0189439	1.68538	0.0833998
new_go.cellular_component	-11.9597	-14.3224	-8.66224	-6.35642	-3.84124	-1.80378	-0.637554	-2.88935	-0.318318	-1.89766	-1.51152	-2.16693	-1.65554
kegg.Second_messenger_signaling_pathway	0.312353	-0.151149	0.269729	-0.559573	0.606318	1.38039	0.00249088	0.390414	0.288377	1.14276	1.05187	2.84364	0.272319
new_go.catalytic.activity	0.453972	1.30862	-0.234484	0.557582	-0.230045	1.77504	-0.0761215	1.21288	2.57622	2.4274	0.0654199	2.29748	0.352415
new_go.ribosome.biogenesis.and.assembly	9.98782	12.0656	12.0063	3.43849	5.32624	12.2859	9.06913	6.1337	8.26288	7.88262	1.62859	3.12248	6.56707
new_go.kinase.activity	0.169372	-0.011462	0.000319192	-0.00305532	-0.0207776	-0.0856537	0.466765	0.198316	-0.0121243	1.26865	-0.241139	1.57778	-0.858288
new_go.signal.transducer.activity	0.501079	-0.286014	-0.0639717	-0.811284	0.498263	0.464698	-0.653895	0.494809	1.60272	0.193856	-0.107429	0.604699	0.693694
kegg.MAPK_signaling_pathway	0.442166	-0.902175	-0.0355568	-0.919335	-0.093137	1.01159	0.096994	0.495713	0.170356	0.61123	0.0167194	0.762945	0.075636
new_go.cyclindependent.protein.kinase.regulator.activity	0.386927	0.365463	1.74148	0.240965	0.481766	0.191549	0.12468	0.377172	1.69239	0.467153	1.0992	1.18314	0.677853
new_go.cellular.bud.neck	0.33965	1.12864	0.347299	0.328195	0.830406	1.01839	1.00624	0.317347	1.89179	1.26384	1.19985	1.58348	1.44187
new_go.signal.transduction	-0.0396093	-0.584375	-0.187868	-0.51605	0.529474	0.214944	0.251187	-0.379123	1.2427	0.167853	0.889808	0.0567153	0.0916035
new_go.regulation.of.cyclindependent.protein.kinase.activity	-0.0928618	0.723937	0.348435	0.0201658	0.234394	0.0752729	0.408897	0.304842	2.00022	0.239839	2.49809	2.28619	NaN
new_go.sexual.reproduction	0.109203	-2.79932	-0.52118	-0.44466	-0.294836	-0.776652	-0.514256	0.502752	-1.38042	0.439167	-0.220679	0.0672037	0.20906
new_go.nucleus	2.82642	4.43931	4.99989	2.35839	3.26615	-2.73414	2.27701	1.31176	-0.518871	-0.990867	-2.05574	4.51744	6.95265
new_go.transcription.factor.activity	1.58153	0.652442	2.50628	1.21789	1.26826	-0.217553	1.36396	0.929627	0.456926	1.69952	1.57105	-1.47088	1.94804
new_go.anchored.to.membrane	0.248384	0.865217	-0.0863894	1.50884	1.4918	-0.637348	1.11904	-0.331949	2.22558	0.354065	0.587152	-1.74322	0.506346
new_go.90S.preribosome	6.95192	5.65539	5.00131	2.87083	4.42632	3.9173	5.55846	3.2449	3.62209	6.68561	4.63544	5.6078	3.06214
new_go.tricarboxylic.acid.cycle	0.0120025	0.378832	-0.531081	-0.810923	0.418533	2.67347	-1.02847	1.75927	1.54699	8.40395	2.69219	1.36	1.66461
new_go.RNA.binding	5.22353	7.57986	5.6858	1.98019	4.45599	1.35078	3.69317	3.84972	3.98277	3.0303	2.82752	2.75161	1.65223
new_go.G1S.transition.of.mitotic.cell.cycle	0.329433	0.889254	0.303126	-0.0881001	1.03862	0.368104	3.28297	2.62644	1.05846	0.464316	0.922329	1.9638	-0.0627944
new_go.Rho.protein.signal.transduction	-0.192251	-0.100591	0.15717	0.230475	1.0472	0.342007	-0.124595	0.906672	0.655287	0.0978503	2.22804	0.330078	NaN
new_go.membrane	-0.0346331	0.0334676	-0.0561046	0.254555	-0.216196	0.472816	-0.163065	0.434059	-0.192743	0.017505	-1.45075	2.61151	1.23961
new_go.oxidoreductase.activity	0.191339	1.53485	-1.25592	0.881707	0.68678	3.56763	0.000759895	0.663627	0.974927	2.32288	4.90383	0.850601	1.77306
new_go.tRNA.modification	0.0566214	0.220318	0.319162	0.0652755	0.134591	0.65479	0.645377	0.353011	-0.870623	0.316268	-1.02845	-0.439147	1.25299
new_go.specific.RNA.polymerase.II.transcription.factor.activity	0.549567	0.950935	2.31967	2.56027	1.19184	0.438918	2.24835	0.580466	0.445695	0.522257	1.28336	-0.740631	0.698598
new_go.sequencespecific.DNA.binding	2.90696	2.34506	3.21077	0.971784	1.59238	-0.139613	0.501567	1.22181	0.600739	0.258392	2.28481	1.98516	2.35284
new_go.transferase.activity	-0.13534	-0.203065	-0.0777643	-0.302581	-0.882273	0.27859	-1.13678	0.0211225	0.054049	0.674226	-0.849708	0.457482	-1.10899
new_go.invasive.growth.in.response.to.glucose.limitation	-0.659441	-0.859428	-0.259039	-0.533652	-0.000606033	0.16239	0.657909	0.547862	1.17536	0.29501	-0.0401399	-0.106973	0.469222
new_go.response.to.toxin	-1.99443	-2.27586	-2.76154	-2.25123	-1.26733	3.2102	0.616078	-0.652741	0.720428	0.487451	-0.4804	0.00761939	-0.436746
new_go.cytosolic.small.ribosomal.subunit	22.0897	20.8557	6.64577	5.45133	12.1977	6.32105	12.9982	18.1387	6.12591	6.53613	18.3033	13.8604	10.4414
new_go.RNA.splicing	-4.22802	-1.83002	-1.0335	-3.41384	-1.21706	-3.0681	-4.64732	-3.06482	-1.56037	-1.75853	-1.56204	-1.54022	0.161109
new_go.endocytosis	0.915906	1.11384	1.27529	-0.228019	0.139142	1.10585	0.662562	1.14525	0.251919	1.02894	0.346247	3.57005	0.301343
new_go.transporter.activity	0.484817	0.384234	0.344188	0.757458	0.576028	-1.66001	0.356125	0.177853	1.96449	1.63564	-0.507699	-0.272517	0.0409262
mips.mitochondrial_ribosomal_large_subunit	-0.625969	0.231208	-0.48019	-0.186914	0.052554	-1.82089	-1.32327	2.39019	0.464953	3.21666	6.72807	1.89943	1.66854
new_go.integral.to.membrane	0.765639	0.394492	-0.0610713	0.677217	-0.200315	0.0527477	-0.241455	0.0367261	0.00770934	-0.0187508	-2.03215	0.707961	0.370098
mips.cytoplasmic_ribosomal_small_subunit	23.7944	22.8039	7.48224	6.15213	14.2515	7.52103	14.4439	18.0326	7.22006	7.31642	18.6204	16.1901	12.1811
new_go.tRNA.processing	-0.428197	-0.863982	0.914077	0.298252	-0.384364	-0.298691	0.754882	0.141335	-0.183036	-0.463101	-2.01034	-0.718962	0.0278618
new_go.metabolic.process	1.23261	2.08018	-0.845435	1.58327	0.183779	2.51033	0.84194	1.06107	1.52477	1.97302	1.85162	3.84422	0.126786
new_go.cellular.bud	-0.0267959	0.0494175	-0.0121056	1.27892	-0.774002	0.178623	0.319351	-0.00467188	0.520736	-0.936416	-0.0642552	0.253223	0.765248
kegg.Bile_acid_biosynthesis	0.131368	-0.1413	-0.192643	0.366301	1.03494	1.09089	0.412755	-0.788931	2.18305	0.110805	0.0332779	NaN	0.634486
new_go.carboxylyase.activity	0.339987	0.149832	-0.0647588	0.0751031	0.891309	0.187948	0.327206	0.248567	-0.130187	0.882946	-0.228208	0.193044	0.31887
new_go.mitochondrial.large.ribosomal.subunit	0.371473	0.231208	-0.311673	-0.0370254	0.0444062	-1.87153	-0.965064	2.39019	0.464953	3.21666	6.72807	1.89943	1.66854
new_go.nucleotide.binding	0.828506	1.80782	2.56294	0.962929	5.32474	1.20491	1.28384	1.63511	2.05963	3.95824	1.93971	4.84491	1.35559
new_go.oxidation.reduction	0.858711	1.57484	-1.02995	1.16735	1.20659	3.88016	0.11717	1.88788	2.77268	4.26834	7.32279	1.46457	1.88615
kegg.Citrate_cycle_TCA_cycle	0.532967	1.42658	-1.71163	1.01509	0.683833	2.28613	-0.174776	2.70956	1.54699	9.65726	2.63713	3.2121	1.66461
new_go.pheromonedependent.signal.transduction.during.conjugation.with.cellular.fusion	0.218705	-3.58223	-0.0523718	-0.961558	-0.0492213	-0.14397	-1.47619	0.0137699	0.301923	-0.224382	-0.00442097	-0.00319297	0.970334
new_go.reproduction	1.15494	0.455597	0.04768	0.517475	0.115628	-0.389054	-0.201782	0.369539	0.448716	0.126724	0.230475	-1.12566	-0.00251572
new_go.small.GTPase.mediated.signal.transduction	-0.185588	-0.105118	0.0182693	0.00257338	2.25983	0.932577	2.19762	2.31916	0.83835	1.54917	0.371772	3.91961	0.159107
new_go.protein.transport	-0.353191	-1.03747	0.816925	-1.8047	-0.506546	-2.00727	-0.769549	2.00125	-0.359862	-0.918426	-3.16927	3.10083	-0.754212
new_go.establishment.of.cell.polarity	-0.805405	0.996422	1.19233	-0.506876	2.23161	0.413712	0.259794	0.353871	0.901558	0.212073	0.535027	0.128964	0.876979
biocyc.TCA_cycle_aerobic_respiration	1.0482	1.55953	-0.856815	1.20121	0.639233	2.05937	-0.275502	2.26668	2.42039	8.39288	2.25063	2.95381	1.84555
new_go.conjugation	0.373231	-1.84967	-0.52118	-0.579436	0.108811	-0.594783	-1.11279	-0.441217	-1.2679	0.725862	-0.277522	0.202367	0.054757
new_go.intracellular	12.4125	11.944	2.97128	4.61602	9.22546	4.27406	12.2226	7.85697	3.57915	3.62735	15.3979	13.1142	8.8795
new_go.ribosomal.large.subunit.assembly.and.maintenance	2.98035	4.36424	2.1322	4.91388	5.19892	2.13232	4.06236	2.60645	2.68849	1.8981	2.62472	1.77794	2.02199
new_go.spliceosome	-3.14311	-1.18921	-1.47383	-3.19208	-0.0779572	-1.75984	-4.20958	-2.24646	-0.851524	-1.74995	-1.97471	-1.86098	0.431413
new_go.protein.serinethreonine.phosphatase.activity	0.0392916	-0.0244108	0.138672	0.175425	-0.24696	0.919872	0.301708	1.21058	1.05439	0.0754659	0.392401	1.36792	-0.881427
new_go.transcription.repressor.activity	0.4321	0.965129	1.02908	0.0822598	0.311086	-0.1375	1.99156	0.588106	0.174212	0.739403	NaN	NaN	NaN
new_go.mitochondrion	-1.892	-1.2304	-0.100906	0.485575	-1.13616	0.663428	-0.630238	4.29158	1.82011	4.92921	3.98154	2.8253	3.50424
new_go.tRNA.methylation	0.227833	-0.47786	-0.494996	-0.0307262	-0.596389	-0.665448	0.227076	0.144404	-0.175099	-0.305398	0.480668	-1.36729	-0.0714972
new_go.smallsubunit.processome	5.08954	6.02391	4.86278	0.912803	3.77824	3.392	4.05889	2.53733	3.57954	4.78692	3.36445	4.56126	1.89974
new_go.actin.binding	1.25297	1.30459	1.66466	1.64985	1.4996	0.615127	0.611727	-0.127335	0.433491	0.534218	-0.450816	0.655017	0.251866
new_go.aromatic.compound.metabolic.process	1.67906	0.87567	0.104825	0.199169	0.612753	0.0833737	0.0408622	0.463386	4.34106	1.05018	0.251468	0.481713	0.351036
new_go.nuclear.mRNA.splicing.via.spliceosome	-2.96219	-0.629622	-1.24502	-1.91174	-1.26538	-1.46001	-3.60281	-3.14453	-1.41322	-2.19879	-0.864389	-0.445838	1.2335
new_go.mRNA.processing	-3.15536	-1.29608	-0.686121	-1.67343	-0.909218	-3.0302	-5.21177	-2.4268	-1.27936	-2.81862	-1.49522	-2.03428	0.424913
new_go.protein.complex	2.15645	1.25848	1.21722	0.910508	1.79009	-0.104928	4.64578	1.72657	1.49855	0.707291	1.98344	2.74302	-0.978765
new_go.cytokinesis	-0.15063	0.336264	0.688087	1.02867	0.216275	0.63617	0.5624	0.105148	0.55321	0.333974	0.685474	0.123242	0.00227125
new_go.rRNA.binding	5.1333	5.53688	4.95106	4.49784	5.42267	1.42999	4.02094	4.22239	1.863	3.32604	3.99315	4.80179	2.00874
kegg.Glyoxylate_and_dicarboxylate_metabolism	1.30339	1.68671	0.620559	-0.654351	1.60709	1.27974	-1.61522	0.791114	NaN	3.3756	1.77003	0.641956	0.218231
new_go.tRNA.aminoacylation.for.protein.translation	0.511773	1.217	1.32242	0.0171863	0.762744	0.197015	-0.0654805	0.0784471	-0.706089	0.319599	0.201429	0.317885	0.395411
new_go.cytoplasm	4.58713	5.18693	1.66076	2.40799	3.30063	4.61898	4.16533	2.29447	2.93331	2.43499	2.4474	7.55658	3.20753
new_go.metal.ion.binding	0.941546	1.31999	0.631967	0.642039	0.76797	2.19214	1.86255	1.48386	1.08037	1.96603	3.05597	0.88475	2.04595
new_go.cytoplasmic.mRNA.processing.body	0.171045	0.00906672	0.858934	0.52582	1.6908	0.505369	0.693996	1.54849	1.29091	-0.717734	-0.403471	-0.0117245	-0.3233
new_go.proteasome.storage.granule	1.52196	1.10994	0.471313	0.648997	0.694186	-0.979976	2.75806	1.21391	0.341533	0.567502	1.02626	1.65546	-0.269522
new_go.ATP.binding	0.113412	-0.0124343	0.7122	0.139061	1.74227	0.0851621	-0.52316	1.02725	0.801986	2.56417	1.03163	4.38012	-0.860136
kegg.Phenylalanine_metabolism	-0.447573	-1.11572	-0.790911	-0.639357	0.505955	-1.11899	0.179387	-0.306399	0.643236	-0.939242	0.607551	0.115493	0.367767
new_go.carbohydrate.metabolic.process	0.846708	1.60217	0.481347	0.711934	0.145986	0.619673	0.114805	1.78145	5.7231	2.95304	1.88893	0.6959	0.540544
new_go.mating.projection.tip	0.789811	-0.135386	-0.0910628	0.0404801	0.000281046	0.215791	-0.123989	0.446112	0.616214	1.08606	-0.18919	0.444212	0.454359
new_go.purine.nucleotide.biosynthetic.process	0.210984	0.0617656	1.06833	-0.103073	0.999554	1.92445	0.00836347	0.817115	0.130405	3.81902	0.586632	0.645163	0.13997
new_go.snoRNA.binding	2.5131	2.77072	2.24573	1.51256	0.856137	1.67855	1.29016	1.14559	3.79097	2.18625	0.798286	2.45022	0.377789
new_go.budding.cell.apical.bud.growth	-0.0197353	0.0067732	0.00240727	0.099428	0.636043	-0.458543	0.159193	0.518584	0.116091	NaN	NaN	0.114073	1.03693
new_go.endonucleolytic.cleavage.to.generate.mature.5end.of.SSUrRNA.from.SSUrRNA.58S.rRNA.LSUrRNA	1.77283	2.17485	1.03408	0.0476045	0.809089	1.18479	0.675356	0.707279	2.54451	1.9553	1.62899	1.33372	0.864887
new_go.hydrolase.activity.acting.on.glycosyl.bonds	-0.0153644	0.315	-0.429604	0.535666	0.490558	-0.688979	0.169254	0.181647	0.148418	0.208947	-0.172313	-0.45724	-0.597433
new_go.response.to.heat	0.273349	0.230581	0.944952	-0.0617049	-0.398967	0.895561	0.0424679	0.0813323	0.937408	0.800479	1.89067	1.47567	1.13799
new_go.endonucleolytic.cleavage.in.ITS1.to.separate.SSUrRNA.from.58S.rRNA.and.LSUrRNA.from.tricistronic.rRNA.transcript.SSUrRNA.58S.rRNA.LSUrRNA	2.0358	2.51436	1.29703	0.154552	0.640112	1.33813	0.936231	0.513933	2.39009	2.30867	1.56525	1.56177	0.40813
kegg.Fructose_and_mannose_metabolism	-0.165852	-1.18413	-0.263914	0.826606	1.22101	0.420273	0.161778	0.744133	1.49752	0.0993086	0.00156339	0.343017	1.00109
new_go.meiosis	-0.643927	-0.667671	-0.698793	-0.326299	-2.08276	-1.41841	-3.38642	-1.44383	-2.71022	-1.5608	0.283711	-0.876242	-0.289335
kegg.Aminoacyl-tRNA_biosynthesis	-0.449466	1.01192	1.67579	0.0106261	0.780364	0.140744	-0.0808421	0.0182584	-0.695361	0.479459	0.310878	0.238536	0.477615
new_go.RSC.complex	-0.720066	-0.556586	-0.0781218	-0.472502	-0.041539	0.0756589	0.662992	0.55248	0.187504	0.74763	1.90574	1.55106	NaN
new_go.vesiclemediated.transport	-0.223841	-0.403679	-0.373988	0.407589	-0.426383	0.929235	-0.0868118	-0.109607	-0.669833	-0.71074	-1.56579	1.49079	-0.106306
new_go.mitochondrial.respiratory.chain	0.741318	1.62358	1.00241	NaN	NaN	NaN	1.24383	5.96681	2.6971	3.55084	2.70385	2.19869	2.21012
kegg.Glycerolipid_metabolism	-0.0165857	-1.61374	-0.479883	-0.193921	0.221983	0.399918	0.461216	-0.332784	0.988592	0.0134202	0.00448885	-0.0090079	0.0570279
new_go.negative.regulation.of.transcription.from.RNA.polymerase.II.promoter	2.3468	2.54837	0.406138	0.819401	0.565128	-0.205116	0.424122	0.222814	0.241281	-0.0745553	0.809651	0.153667	0.846573
new_go.biopolymer.biosynthetic.process	3.87574	9.59035	3.92364	2.24576	3.31056	4.93584	6.22156	6.01907	13.5534	10.1283	4.38679	8.72109	2.37982
new_go.magnesium.ion.binding	-0.413468	0.16972	0.151786	-0.440344	-0.239366	1.81925	1.41669	-0.142096	0.958714	3.79562	-0.0713487	1.52819	-0.168677
new_go.endopeptidase.activity	1.11557	1.38678	0.607507	0.706254	1.34616	0.337567	3.52748	1.3337	0.628745	1.13773	1.99049	3.99102	-0.323899
new_go.sporulation	-0.902906	-0.41853	-0.132669	0.965894	-0.196331	-1.28277	-0.204754	-1.10384	0.179725	-1.11562	0.744028	-1.63645	-0.349191
new_go.maturation.of.SSUrRNA.from.tricistronic.rRNA.transcript.SSUrRNA.58S.rRNA.LSUrRNA	1.84272	3.25947	1.91995	1.3806	1.15346	1.72527	2.3877	2.08249	2.83348	1.55847	0.898702	2.1753	0.723274
new_go.transferase.activity.transferring.glycosyl.groups	-0.72441	-0.551536	-0.585961	0.551606	-0.0679013	0.895996	0.228667	0.105437	-0.0957179	-0.37105	-0.641528	-0.224303	-0.180294
new_go.endonucleolytic.cleavage.in.5ETS.of.tricistronic.rRNA.transcript.SSUrRNA.58S.rRNA.LSUrRNA	1.51154	1.83896	1.24773	0.175425	0.586347	1.53523	0.453585	1.26657	2.06925	1.71251	2.50981	1.10764	1.10944
new_go.response.to.starvation	-1.57584	0.205755	-0.0321097	0.0120416	-0.0180055	0.108869	-1.14869	-0.70339	-0.0495533	0.130328	-0.193988	-0.564454	0.0778681
new_go.RNA.splicing.factor.activity.transesterification.mechanism	-3.23765	-0.888885	-1.2307	-1.60795	-0.197462	-1.57667	-1.61393	-1.04027	-1.08741	-2.55553	-1.28345	-1.95162	0.296954
mips.Gavin_AC,_et_al.	0.356704	-0.282258	1.44958	0.480085	0.24002	0.238042	0.282605	0.660911	0.00129538	0.120217	0.0434444	-0.211525	0.115333
new_go.energy.reserve.metabolic.process	0.378774	0.614718	0.0512713	1.31901	0.295544	0.518714	0.591482	-0.0729402	2.02233	1.42202	0.0120305	-0.608122	0.741079
new_go.isomerase.activity	-0.286076	0.131439	-0.347408	0.554697	-0.394369	-0.0338913	0.269726	0.242414	-0.214833	0.698315	-0.314319	0.164144	1.54106
kegg.Fatty_acid_metabolism	0.15324	0.123258	1.17691	0.86055	1.12346	3.3711	1.26289	-0.142192	2.66867	1.07056	0.121521	0.897209	-2.1398
new_go.protein.amino.acid.glycosylation	-0.0904932	-0.121884	-0.0895339	0.935499	-0.206498	0.75511	-0.075454	0.31851	0.0498105	0.278243	-0.280984	-0.318427	0.0560398
new_go.structural.constituent.of.cytoskeleton	-1.42169	-0.594273	-0.238696	-1.29379	-0.842279	-0.62757	0.0141824	-0.369122	-0.422159	-2.44749	-0.0770401	0.744474	0.195853
new_go.lyase.activity	0.348031	0.386026	-0.024709	0.420343	0.34944	0.699738	0.130439	1.00689	0.409435	1.6056	0.0070889	1.12065	0.0262437
new_go.ubiquitinprotein.ligase.activity	-0.117739	-0.260438	-0.0619729	0.809297	-0.0586897	-0.104613	1.09328	-0.494887	-0.576263	-0.286036	-0.498364	1.29244	-0.243606
new_go.metallopeptidase.activity	-0.0667359	-0.22653	-0.36618	-0.128988	-0.639906	-0.0274644	-0.364771	-0.574278	-0.112534	-0.131319	-1.40781	0.603273	-0.393109
new_go.mitochondrion.inheritance	0.64631	0.625834	1.124	-0.0658859	1.05314	0.133982	0.77988	0.142116	0.699345	0.356999	0.00583822	0.0599745	0.183579
new_go.DNA.replication	-0.638277	-0.326597	1.25524	-0.68507	-0.664186	-1.34294	-0.493217	-0.48601	-0.396889	-0.371166	0.396149	-0.416447	0.850065
new_go.RNA.polymerase.II.transcription.mediator.activity	-0.865872	-1.3705	-2.24599	-0.286036	-0.812851	-1.71708	-1.29074	-0.404778	-0.935596	-1.71352	-1.8204	-1.06946	-0.423273
new_go.mediator.complex	-0.458125	-0.859719	-1.57114	-0.05384	-0.387778	-1.71708	-1.29013	-0.404778	-0.935596	-2.43421	-1.8204	-1.06946	-0.165087
new_go.tRNA.metabolic.process	2.27927	0.35456	0.0239883	-0.132969	0.479813	0.890007	-0.133719	0.0498444	-0.498112	1.03234	-0.592483	0.0743509	0.0741681
new_go.cell.morphogenesis	0.00691912	0.049151	0.717989	-0.00438461	1.0125	0.863635	0.881298	0.80777	0.641608	0.558113	0.556578	1.10265	-0.660238
new_go.unfolded.protein.binding	-0.00570594	0.190544	0.386855	-0.136217	-0.133505	0.856616	0.0689259	0.629668	0.344228	0.457093	0.0342314	0.190799	0.53259
new_go.aminoacyltRNA.ligase.activity	0.24956	0.835664	1.67579	0.0106261	1.0266	0.0898977	-0.0808421	0.221755	-0.592779	0.653931	0.108719	0.513653	0.273069
new_go.response.to.osmotic.stress	0.00359878	0.000486466	-0.314954	-0.0777794	0.00495823	1.57333	-0.308591	0.346661	0.192966	0.144134	0.171775	-0.0724777	0.581192
new_go.microtubulebased.process	0.936582	0.765751	NaN	0.103397	0.326813	-0.84578	0.671584	0.0218199	-0.0365857	0.860682	-1.60364	-0.53932	NaN
new_go.transcription.activator.activity	1.45783	0.0760052	0.820429	0.766353	0.00287384	0.0886673	0.651413	0.556265	0.30644	0.175293	0.0587667	0.395795	0.854922
new_go.endoplasmic.reticulum.lumen	-0.601379	0.569729	NaN	NaN	-0.339209	0.988595	0.320891	0.837009	0.136876	-0.012903	-0.387689	-0.503593	-0.880923
new_go.response.to.temperature.stimulus	0.711838	2.51333	0.326072	0.802899	0.962946	1.08872	1.49367	3.77001	3.78988	2.81189	0.42197	0.745597	0.411623
new_go.transport	0.19865	0.562131	0.154186	0.827934	0.610852	0.724514	0.0332711	2.23024	0.700035	0.851412	0.783215	2.75822	1.29181
mips.RNA_polymerase_III	0.472038	0.589529	0.881939	NaN	-0.152597	0.0636271	0.430633	1.5055	0.11959	1.25546	1.01181	-0.0459344	0.21881
new_go.ER.to.Golgi.transport.vesicle	-0.224446	-0.189684	0.416043	-0.693887	-0.286637	0.330388	0.109932	0.757515	0.618485	0.801226	0.0407886	1.42168	-0.230481
new_go.DNA.replication.preinitiation.complex	0.508562	0.720288	1.11531	0.0811916	-0.117967	-0.152944	-1.32632	0.0123414	-1.08285	-0.405643	1.20058	1.08393	-0.648409
new_go.endoplasmic.reticulum	-0.202237	0.177629	0.00904218	-0.656039	-0.771457	0.850176	0.0165673	-0.0857278	-1.06535	-0.189929	-1.94507	0.874665	0.595267
new_go.U4U6.x.U5.trisnRNP.complex	-2.77559	-0.489667	-1.59524	-0.692897	-0.252425	-0.10056	-1.27492	-0.755238	-1.04947	-1.84419	-0.815303	-1.21091	0.827373
new_go.oxidoreductase.activity.acting.on.the.CHOH.group.of.donors.NAD.or.NADP.as.acceptor	0.416992	1.35861	0.401176	1.13673	0.857087	1.71578	-0.379754	1.10253	0.519863	1.1034	2.12733	0.249772	-0.272046
new_go.protein.folding	0.00205722	0.0835873	0.974915	0.0178731	-0.177018	2.25713	1.17106	1.75557	1.21867	1.70205	-0.100215	-0.156849	0.774057
new_go.protein.polyubiquitination	-0.363058	-0.279362	-0.0570609	0.422507	-0.0409878	0.20676	1.16088	-0.533673	-0.250301	0.00315411	0.559129	1.85916	0.324703
kegg.Galactose_metabolism	-0.00992408	-0.25541	-0.222543	0.52681	0.0685212	NaN	0.158637	1.16409	2.72275	0.495466	0.0119937	NaN	1.06623
new_go.GPI.anchor.biosynthetic.process	-1.54168	-1.19708	-0.780736	-1.31252	-0.69361	-1.70398	-1.99204	-0.383655	-1.85248	-1.63937	-1.01585	-0.484239	-1.02424
new_go.kinetochore	-0.87835	-0.0457527	-0.349676	-1.11042	-0.241425	-0.146266	0.255662	-0.536019	-0.260112	-0.638951	0.373004	0.800492	0.603097
new_go.cellular.bud.tip	0.119312	0.451964	0.0828061	-0.331696	0.256245	1.08517	0.568727	1.22909	2.01451	1.09145	0.21267	-0.586646	0.46154
new_go.carbohydrate.transport	0.913275	1.3219	0.579226	0.644329	0.993498	-0.587122	-0.0788533	-0.135864	1.4179	1.35496	NaN	NaN	NaN
new_go.large.ribosomal.subunit	2.88501	1.48088	0.169709	0.265151	3.06235	0.258675	0.74178	1.64829	0.387547	0.703556	2.6783	NaN	1.91197
new_go.DNA.binding	1.3805	0.61329	1.90759	1.38956	0.957011	-0.414051	1.46075	1.39694	1.03193	0.515698	1.16388	0.654904	2.1404
mips.Actin-associated_proteins	-0.395298	0.283535	1.05459	0.828361	0.37331	-0.166274	0.354707	-0.0934492	-0.300901	-0.611927	0.183889	0.667176	0.0224034
new_go.regulation.of.cell.size	1.26048	1.22185	1.56833	0.557493	0.975288	0.0453285	2.54341	1.5927	1.44324	1.62135	0.307268	1.02705	0.022747
new_go.membrane.fraction	0.826411	1.59883	0.215347	0.0211213	0.217708	2.10958	0.834588	-0.339042	0.51629	2.47621	-0.00757476	1.11044	0.33435
new_go.incipient.cellular.bud.site	0.465923	0.538853	0.72712	0.111202	0.0409619	0.414437	0.396394	0.860117	0.9208	0.85663	0.172912	0.682409	0.018443
new_go.condensed.chromosome.kinetochore	-1.66187	-0.418748	-0.302016	-0.862895	-0.78028	-0.991905	-1.10522	-1.2123	-1.4704	-2.56153	-0.964201	0.710754	1.126
new_go.iron.ion.binding	0.808367	1.77192	-0.370553	0.486061	0.17925	4.52382	2.10813	1.32876	1.67533	2.17038	4.59272	1.3346	0.757181
new_go.peptidylprolyl.cistrans.isomerase.activity	-0.741757	-0.234747	0.326072	-0.0253632	0.14671	0.61005	0.172647	0.363625	-0.586439	0.91152	-0.0959244	0.0104541	0.568748
new_go.biological_process	-6.04186	-8.16771	-6.25212	-4.81483	-5.22523	-1.27787	-2.26532	-3.05433	-2.20066	-2.59244	-0.744379	-0.812759	0.12161
kegg.Transcription_factors	-1.48245	-1.06167	-0.368892	-0.542288	-0.350019	0.198315	-0.72474	0.162592	-0.00910682	-0.809592	-0.371363	0.771088	-0.295503
new_go.integral.to.plasma.membrane	1.13306	0.162908	-0.384221	-0.436972	0.98542	-0.796773	2.86607	-1.53246	3.6389	1.48741	0.152477	0.0398581	-0.258246
new_go.vesicle.docking.during.exocytosis	-0.98944	-1.58646	-0.916076	-0.63783	-1.7259	-0.151033	-0.362246	-0.969807	-0.00983705	-0.251723	-0.0229643	0.430176	-0.586749
kegg.Cell_cycle	0.0978719	-0.0311008	0.779848	-0.119489	-0.0934932	0.0669191	-0.667025	0.191518	-0.0160399	1.50678	0.678645	2.64191	0.635584
new_go.DNA.repair	-2.60332	-5.08295	-1.7336	-2.44057	-0.703922	-2.72895	-1.48611	-2.05058	-1.34676	-2.28464	-7.4998	0.434415	0.135382
new_go.sphingolipid.biosynthetic.process	1.19054	1.26958	0.448802	1.66573	0.321414	1.14488	0.422868	-0.523165	0.00371255	0.661534	0.0208621	1.56971	0.226696
new_go.methyltransferase.activity	-0.29963	-0.349461	-0.742449	-0.772494	-1.57099	1.07949	-0.702279	-0.0706267	-1.53104	0.131537	-0.0811187	-1.20235	-0.0389664
new_go.general.RNA.polymerase.II.transcription.factor.activity	-3.05655	-2.36105	-0.430734	-0.574353	-1.70335	-0.296048	-0.307859	0.0958503	-0.350099	-1.05856	-0.780597	1.00994	0.068357
mips.mRNA_splicing	-1.4185	-1.1202	-0.622811	-2.15672	-0.914068	-2.86773	-2.56578	-0.682137	-0.856318	-0.945713	-3.39669	-1.79175	0.21295
new_go.small.ribosomal.subunit	3.40807	3.84063	1.75271	1.97815	2.83368	1.27728	2.68118	3.36571	NaN	0.506537	2.60469	2.34322	NaN
new_go.protein.deubiquitination	0.0323963	-0.0376652	-0.437612	-0.15759	0.246435	0.00661206	-0.727846	0.189786	0.128294	0.760051	-0.01514	1.80841	0.480751
new_go.G2M.transition.of.mitotic.cell.cycle	-0.771392	-0.480383	0.346631	-0.139609	0.388047	-0.508337	0.189554	1.43838	0.156363	0.195882	0.51158	-0.00709151	0.523698
new_go.sulfur.metabolic.process	-0.0109782	0.43666	0.0494546	-0.112084	-1.54806	-0.646467	-0.0396009	-0.187665	0.232091	1.73838	-0.396947	NaN	0.00908657
new_go.glucose.metabolic.process	-0.105092	0.17846	-0.909427	0.527931	0.13975	0.149007	2.00459	-0.189946	0.00474842	0.0921069	0.717479	0.865013	0.798401
mips.TAFIIs	-0.516769	-0.394987	0.172245	-0.0170203	-0.244808	-0.965086	-1.16063	0.377976	NaN	-0.410353	-1.63588	-0.466027	-0.26958
new_go.replicative.cell.aging	-0.974098	0.00923198	0.205425	-0.691618	0.540181	1.1485	-0.0369018	0.878726	-0.132626	0.841545	1.04161	2.41771	0.702575
new_go.phosphoprotein.phosphatase.activity	0.0807792	0.370437	0.335674	0.0107761	-0.0859788	0.348314	6.26496e-05	0.11433	0.419848	-1.24036	0.471781	0.0722858	0.026936
new_go.response.to.salt.stress	0.416431	-0.0216819	0.554246	0.550109	1.11806	-0.189311	0.0608329	-0.364853	0.121586	1.03265	0.386051	-0.387792	2.38033
biocyc.sphingolipid_metabolism	0.757635	0.781972	0.810043	0.788577	0.316004	0.558904	0.00372746	-0.316532	0.240984	0.331538	0.414744	1.792	0.534203
mips.Replication_complex	-0.337312	0.286123	2.06553	-0.138423	-0.712946	0.00398662	-1.11485	0.301449	-0.230941	-0.889458	0.102274	0.159255	0.445148
new_go.response.to.pheromone	0.971427	-1.88405	-0.14944	-0.446909	-0.147391	-0.288888	-1.21654	-2.09525	-0.385815	-0.00180113	-0.415512	-0.402395	-0.173479
new_go.soluble.fraction	-2.47625	-0.121496	-1.58862	-0.273407	-1.22371	0.429208	-0.00214135	-0.273696	0.35849	0.638019	0.814235	1.01952	0.527128
new_go.cysteinetype.peptidase.activity	-0.0747465	-0.121553	-0.261852	-0.00224102	0.594766	0.318947	-0.669568	-0.45782	-0.219794	-0.195327	-0.192693	1.81809	-0.214406
kegg.Glycolysis__Gluconeogenesis	1.06378	2.51685	0.870418	0.976059	1.07709	1.09925	1.82935	0.685843	6.28688	4.27653	0.711099	4.33595	2.64556
new_go.transcription.from.RNA.polymerase.I.promoter	0.346935	0.417457	0.425952	1.19154	0.121917	0.894858	0.300593	0.320321	1.50472	1.06107	0.894849	0.251918	2.06117
new_go.ascospore.formation	-1.03572	-0.524117	-0.0560218	-0.19711	0.0556169	-0.418192	0.0105078	-0.0151685	0.808989	0.656039	0.633366	-0.85775	1.62788
new_go.ATPase.activity.coupled.to.transmembrane.movement.of.ions.phosphorylative.mechanism	-0.0892229	0.246127	0.162101	0.244619	-0.522392	1.72814	0.558883	-0.757515	NaN	0.336395	0.45909	0.0780179	0.376964
new_go.histidine.biosynthetic.process	0.320626	0.397253	NaN	NaN	0.371822	0.550268	-0.00669058	0.385614	NaN	0.87817	-0.201384	1.20119	0.579699
mips.20S_proteasome	1.01703	0.851827	0.373428	0.445193	0.455273	0.181535	1.35469	0.955115	0.24211	0.413386	1.34416	2.49509	0.0159299
new_go.binding	-0.0515756	0.0728056	-0.254716	-0.196975	-0.094426	0.883592	0.203759	0.847917	1.28563	0.463043	0.00999516	1.83701	-0.417455
new_go.mitochondrial.small.ribosomal.subunit	-0.218246	0.759682	0.821205	1.03449	0.115397	-0.730176	-1.47619	3.19382	-0.48771	0.74135	1.73624	0.825475	0.153287
new_go.amino.acid.transmembrane.transporter.activity	2.25981	1.88777	1.93626	0.342834	2.50323	1.61302	0.229457	-0.791524	3.18799	1.2926	0.446905	NaN	1.01983
new_go.cytoskeleton	-0.414714	-0.490202	-0.977236	0.659208	0.912603	0.763009	0.281756	1.00191	0.537786	0.586839	0.665938	-0.260453	0.119068
new_go.chromosome.segregation	-1.44439	-0.469069	-0.290124	-1.0951	-0.0330403	-0.559041	-0.556031	-0.841267	0.0125854	-0.867537	-0.0567177	0.605303	0.997142
mips.Kornberg's_mediator_(SRB)_complex	-0.351317	-0.859719	-1.00002	0.152306	-0.238243	-1.71708	-1.29013	-0.739903	-1.00888	-2.2579	-1.95595	-0.759031	-0.265533
new_go.ribosomal.large.subunit.biogenesis.and.assembly	2.01105	2.69191	2.63515	1.02431	3.23475	1.16028	3.55832	1.47329	3.53005	3.28681	2.7024	-0.778711	1.60205
kegg.Proteasome	1.83025	1.29574	1.07485	0.855917	1.48768	0.435561	3.89286	1.44038	1.12973	1.02783	1.71346	3.93043	-0.602179
new_go.aldehyde.metabolic.process	-2.68578	-2.24947	-0.0295517	-0.74817	0.0703594	2.18683	-0.17187	0.239198	1.92473	0.019189	0.029175	-0.231324	-0.21315
new_go.vacuolar.protein.catabolic.process	-1.29665	1.16832	-1.408	-0.296987	-0.821354	0.639862	0.711743	2.01709	0.761541	0.63678	0.0725736	1.8555	0.132425
new_go.hydrolase.activity.acting.on.acid.anhydrides.catalyzing.transmembrane.movement.of.substances	0.208796	0.163821	NaN	NaN	-0.20112	1.6861	0.805522	0.198243	NaN	0.885518	0.550958	0.396044	0.628005
new_go.methionine.metabolic.process	0.0574223	1.18993	1.69395	0.410375	NaN	0.559149	1.73572	1.58254	-0.010827	1.11056	0.659101	1.03129	-0.523469
new_go.amino.acid.biosynthetic.process	2.13354	1.57784	0.357017	1.26413	0.897446	2.68841	0.467671	0.391699	1.45886	1.54472	2.0965	1.08143	-0.930367
new_go.GTPase.activity	0.606364	0.472598	0.218405	0.198502	1.248	0.108608	1.68516	0.520718	0.464722	1.57832	0.415302	3.39824	0.256279
mips.Pre-replication_complex_(pre-RC)	0.317727	0.845215	1.69122	-0.0453001	0.176511	-0.0691848	-0.354242	0.0980431	-0.152399	-0.124381	0.733977	0.937439	-1.04245
kegg.Oxidative_phosphorylation	1.80439	3.25545	3.40173	0.473044	1.33827	2.70309	2.45049	4.86775	4.60889	9.92157	6.13743	10.1262	5.593
new_go.cytoskeleton.organization.and.biogenesis	1.67873	1.8717	1.33961	2.46548	1.20749	0.469884	0.222507	0.176118	1.38007	0.202405	-0.779258	0.923718	0.259132
kegg.One_carbon_pool_by_folate	0.171144	0.0812486	0.67928	NaN	0.411195	0.143437	-0.764147	0.0262031	0.284574	1.26805	-0.185063	-0.0281813	0.172817
new_go.chromatin.silencing.at.silent.matingtype.cassette	0.198695	0.615264	0.99478	0.207194	-0.0859422	-0.560353	-0.236903	0.657658	0.0448734	0.350593	1.97329	0.26844	0.484181
new_go.serinetype.endopeptidase.activity	0.514367	0.625009	0.361557	-0.627978	-0.419654	-0.0904136	0.0155087	-0.248945	-0.385257	-0.0243567	0.164798	-0.882045	-0.0468219
new_go.mitochondrial.outer.membrane	0.953908	0.671524	0.646694	-0.113039	-0.208788	0.571813	-0.293845	0.440101	1.39439	0.140056	-0.0550248	0.525021	0.827717
kegg.Tyrosine_metabolism	-0.0451115	0.38509	-0.212061	-0.211215	0.231578	-0.307196	0.801215	0.103639	1.51507	0.0527733	0.398774	-0.0522221	0.148735
new_go.threonine.endopeptidase.activity	0.932776	0.778213	0.318266	0.275867	0.623466	0.103006	1.37159	0.87483	0.406015	0.366039	1.11294	2.26066	0.0323595
new_go.NuA4.histone.acetyltransferase.complex	0.472038	0.633998	0.678078	NaN	NaN	0.341792	-0.844622	0.124404	-0.112006	-0.3774	-0.882068	0.104569	0.490463
new_go.bipolar.cellular.bud.site.selection	-1.49594	-1.37693	-1.29465	0.953361	-0.685626	0.349797	0.601443	0.557309	0.303392	0.383904	0.345571	1.69088	-0.379479
new_go.hydrolase.activity.hydrolyzing.Oglycosyl.compounds	0.132425	2.15976	0.790397	NaN	-0.0581889	NaN	0.609799	-1.08631	0.798952	1.18278	0.376174	0.0305066	0.242863
new_go.Golgi.to.vacuole.transport	-0.406469	-0.500455	-0.304626	0.154815	0.0879491	0.879201	-0.698534	-0.0984385	0.0952597	0.239855	-0.936828	-0.662729	-0.443814
new_go.negative.regulation.of.protein.metabolic.process	-0.463575	-0.51479	-0.140449	-0.0223719	0.156826	-0.616612	-0.049042	-1.94808	0.415704	-0.0625534	-0.523201	0.462834	0.469222
new_go.cellular.ion.homeostasis	0.977954	0.910913	1.02368	0.295232	0.12319	0.489667	-0.350913	1.11562	-0.377423	0.276022	-0.507196	-0.0392598	0.126263
new_go.ATPdependent.chromatin.remodeling	-0.967261	-0.70433	-0.0878776	-0.242234	-0.309133	0.401215	1.19621	1.24795	0.412487	0.876184	1.55405	2.06702	0.946059
new_go.chromosome.centromeric.region	-0.608944	0.167297	0.307879	-0.374054	-0.0616123	-0.287467	-0.347138	-0.619023	-0.239285	-1.66919	-0.0184536	0.759691	1.04448
kegg.Butanoate_metabolism	0.00397344	-1.06502	-1.02861	0.678853	0.612736	-0.276976	2.11495	-0.450849	0.597639	0.726133	0.600591	0.997641	-0.46761
new_go.ubiquitin.thiolesterase.activity	0.256085	0.0108609	-0.0262664	0.098921	0.789384	0.14596	-0.227806	0.454935	-0.264032	0.636006	-0.117644	1.9086	0.295885
new_go.prereplicative.complex	0.280552	1.00368	1.56379	0.0415176	-0.171328	0.0221022	-0.201235	0.309257	-0.110478	0.192971	1.46388	0.708974	-0.720488
new_go.prereplicative.complex.assembly	0.280552	1.00368	1.56379	0.0415176	-0.171328	0.0221022	-0.201235	0.309257	-0.110478	0.192971	1.46388	0.708974	-0.720488
new_go.protein.amino.acid.dephosphorylation	0.0388741	0.00845408	0.593397	-0.786397	0.0308836	-0.0361377	0.0907474	0.127233	0.507229	-0.734117	0.510183	0.0138893	-1.16432
new_go.protein.ubiquitination.during.ubiquitindependent.protein.catabolic.process	0.206652	0.324692	1.60872	-1.01301	0.662428	-0.103938	0.686451	-0.21872	-0.00459377	-0.118664	-0.457846	0.221815	0.372079
new_go.protein.transporter.activity	0.365451	-0.29844	-0.145908	0.244276	-0.446431	0.667754	-0.441513	1.35324	-0.319394	0.384327	0.963866	1.13923	0.660454
mips.Mitochondrial_splicing_complexes	-0.0847875	-1.08262	0.0365127	NaN	-0.469815	-0.291359	-0.528582	-1.1259	-0.239805	1.29574	NaN	-0.321773	NaN
new_go.protein.export.from.nucleus	1.03391	0.923328	0.58954	-0.0992219	2.57738	-0.774967	0.820136	0.994904	0.166096	0.22053	0.26288	0.777567	0.466571
mips.mitochondrial_ribosomal_small_subunit	-0.188735	0.275985	0.444464	1.33872	0.223671	-0.494637	-1.01527	2.28589	-0.4337	0.93853	1.1314	0.786296	0.153287
new_go.S.phase.of.mitotic.cell.cycle	0.384048	0.320693	0.795153	0.0415176	0.0106034	0.305674	-0.00223679	0.321608	-0.261334	-0.315635	0.407758	0.592649	-0.820194
new_go.microsome	0.564612	0.395888	0.138101	-0.0915369	-0.506725	0.0798448	0.0342378	-0.0582021	-0.636949	1.7777	-0.860641	0.0550605	0.128018
new_go.Sadenosylmethioninedependent.methyltransferase.activity	-0.338265	-0.354526	-0.152709	-0.00881613	0.606911	-0.67062	-0.448907	-1.40081	-0.475887	-1.14013	-1.57252	-0.412214	0.17743
new_go.regulation.of.exit.from.mitosis	0.238733	0.263705	0.356237	1.9429	1.06666	0.372892	-0.602975	0.373065	0.952653	1.7445	0.164798	1.04465	-0.182282
new_go.sugarhydrogen.symporter.activity	0.657892	0.955761	0.304626	0.267285	0.354694	-0.336178	-0.0321565	-0.561986	1.72767	0.994303	NaN	NaN	NaN
new_go.integral.to.Golgi.membrane	0.265259	-0.632544	0.980133	1.00588	-0.405191	-0.69104	0.0485234	-0.98723	0.56951	-0.462227	-0.439762	0.490238	-1.14797
new_go.ATPdependent.helicase.activity	-0.311794	0.904152	2.51131	-0.383225	0.785141	-0.785585	0.921063	0.985575	1.24371	-0.589235	0.0426421	0.294859	-0.283684
new_go.microtubule	-0.00525502	-0.086761	-0.184438	-0.345154	-0.192753	-0.712383	-0.365176	-0.38836	0.21704	-0.962726	-0.814926	0.789599	0.164897
new_go.specific.transcriptional.repressor.activity	2.70005	3.8427	1.67969	3.1724	1.3228	-0.358461	1.30923	0.0307995	0.0193903	0.547546	0.799857	0.142853	NaN
new_go.protein.monoubiquitination	-0.0771683	-0.0612634	0.034857	0.579157	0.184182	0.689155	1.0581	-0.627878	-0.618305	0.00594176	-0.0119877	3.0845	0.080422
mips.RNA_polymerase_I	0.949633	0.633998	1.25011	1.30592	0.701313	0.772852	0.246455	1.71197	2.09634	4.23879	1.30033	0.509768	0.713749
new_go.DNAdirected.RNA.polymerase.I.complex	0.949633	0.633998	1.25011	1.30592	0.701313	0.772852	0.246455	1.71197	2.09634	4.23879	1.30033	0.509768	0.713749
new_go.iron.ion.transport	0.222795	-0.245147	-0.686933	-0.511221	0.736032	2.43276	0.871983	-0.247945	-0.121921	0.789892	0.0238942	0.0366396	0.134075
new_go.budding.cell.bud.growth	-1.02781	0.0444628	0.872658	-0.096299	0.781186	0.83648	0.785074	0.211054	-0.0133052	0.640874	0.253299	-0.452628	0.241078
new_go.phosphoinositide.binding	-4.24698	-1.12155	-1.9463	-0.146418	-1.16707	-0.0678779	-0.0899559	0.218481	-0.733719	-1.42902	-0.173655	0.126204	-0.314672
new_go.vesicle.fusion	-0.763705	-0.235332	-2.14858	-0.210259	-0.407898	0.337032	0.715333	-0.414214	-0.375933	-1.19754	-0.675421	1.11545	-1.00962
kegg.Valine,_leucine_and_isoleucine_biosynthesis	0.260018	0.419663	0.343076	0.797944	0.522164	0.265857	0.201784	1.50444	2.41457	3.44649	2.11412	1.0102	0.49165
new_go.transcription.initiation.from.RNA.polymerase.III.promoter	0.0528803	-0.255651	-0.077849	0.0575197	0.0561421	-0.998497	-0.282283	0.283286	-0.0539054	-0.612401	0.0522808	-0.880246	0.00188303
new_go.phosphatase.activity	0.233996	0.431157	1.01187	0.219539	0.121353	0.37557	0.0630065	-0.535451	-0.266897	-0.933055	0.54788	-0.531622	0.040218
new_go.establishment.andor.maintenance.of.chromatin.architecture	-0.44151	-0.546623	0.177006	0.272559	-0.241381	0.05348	0.28447	1.39438	0.736406	0.0495712	-0.242514	0.363164	0.448267
new_go.response.to.DNA.damage.stimulus	-1.4114	-1.96819	-0.582182	-0.826464	-0.2347	-3.42437	-1.59543	-1.17091	-1.38886	-1.63528	-5.42182	1.21785	0.0929551
new_go.ATPdependent.RNA.helicase.activity	-0.288621	0.259195	1.33092	0.594448	1.27817	-0.849888	0.439803	0.242045	0.877598	-0.388924	-0.169281	-0.35142	0.898769
kegg.Folate_biosynthesis	-0.158659	0.0283521	0.0801712	-0.320176	-0.139946	0.0459973	-0.85242	-1.19675	-0.0853416	0.390688	-0.511335	-0.577152	0.0284623
new_go.intracellular.protein.transport.across.a.membrane	2.05195	2.6772	1.45148	0.202734	0.464614	-0.372729	0.415978	3.60826	0.183311	0.615717	1.90909	1.46366	0.792063
new_go.transcription.from.RNA.polymerase.III.promoter	0.844462	0.495522	0.991639	0.849594	0.673341	1.0887	-0.697269	0.90986	0.831508	0.816058	0.785849	-0.0656004	0.359592
new_go.mRNAbinding.hnRNP.protein.import.into.nucleus	0.965243	0.779156	0.584739	-0.141561	1.30907	0.548516	0.66058	1.17156	0.853287	0.16025	0.818333	0.878881	0.235395
new_go.rRNA.export.from.nucleus	1.44535	1.25397	0.701778	-0.274754	1.25311	-0.505457	0.752782	0.895413	0.669011	0.455954	0.508194	0.878881	0.588588
new_go.protein.amino.acid.acetylation	0.0780908	-0.0184109	0.395426	NaN	0.48372	0.409727	0.0155686	0.269613	0.326403	0.292652	-0.82804	-0.347647	-2.24459
new_go.ubiquitinspecific.protease.activity	0.101931	-0.214181	-0.194074	-0.0709155	0.51096	0.0744288	-0.595323	0.454935	0.0829786	0.644152	-0.445841	1.60105	0.118239
new_go.microtubule.nucleation	-1.65848	-0.832771	-0.730808	-0.861865	-1.31156	-1.10281	-0.0589326	0.46098	-0.691763	-1.83336	-1.69048	0.623233	0.279012
new_go.nuclear.migration.microtubulemediated	-0.0014957	-0.00101909	0.246156	0.0822598	0.190408	NaN	0.561169	-0.839909	0.914581	0.187435	0.220466	0.0926997	-0.121001
kegg.Purine_metabolism	0.841921	0.0612103	0.908533	0.130493	0.893489	1.86703	0.0203599	-0.0707871	0.424117	2.67393	0.114948	1.06509	0.0351334
new_go.protein.tyrosine.kinase.activity	-0.373462	-0.322514	-0.770226	-0.985272	NaN	NaN	0.0989946	-0.364811	0.191546	0.518288	-0.842237	-0.258363	-0.558005
new_go.regulation.of.cell.shape	-0.132109	0.145857	-0.323715	0.0625592	NaN	0.407827	0.484128	-0.0827302	-0.494282	NaN	NaN	-0.620652	NaN
new_go.transcription.initiation.from.RNA.polymerase.II.promoter	-2.57858	-0.729161	0.261032	-0.48803	-0.504014	-0.721585	-0.0133061	0.184716	-0.033008	-0.729147	-0.535222	0.422721	0.117811
new_go.lagging.strand.elongation	-0.38735	0.051668	0.104314	-0.00920998	-0.769075	-0.565729	-0.0641451	-0.0726798	-0.124999	-0.275531	-0.365435	-1.28468	1.39295
biocyc.folate_interconversions	0.652139	1.82117	1.68771	NaN	0.584053	-1.57644	-0.0294486	0.361362	0.729804	2.35866	-0.558936	2.05424	0.129887
new_go.nucleartranscribed.mRNA.catabolic.process.nonsensemediated.decay	0.376797	2.48441	0.760794	NaN	0.182755	-0.0546686	0.0101111	0.90821	0.641065	1.43626	0.164798	0.467047	0.266639
new_go.ER.to.Golgi.vesiclemediated.transport	-0.267715	-0.552524	0.457722	0.405232	-1.05169	0.502138	-1.05858	0.605777	-0.883789	-0.68339	-0.699361	0.967158	0.489974
new_go.amino.acid.transport	0.993129	1.15976	0.743194	0.48891	1.7118	0.968143	-0.118296	-0.738288	1.5056	1.04508	0.205774	0.0952723	0.300221
new_go.cation.binding	0.45955	0.651128	1.05412	0.223223	-0.392864	NaN	-0.336454	-0.863854	1.01771	0.725214	0.781988	-0.129312	-0.0149194
kegg.Carbon_fixation	0.314866	-0.2157	0.350725	0.487105	0.898273	0.43871	0.325126	1.47688	2.88765	1.26805	2.66904	2.5674	0.827606
new_go.fungaltype.cell.wall.organization.and.biogenesis	-0.081234	-0.463835	0.14489	NaN	-0.485626	-0.0529799	0.157939	-0.185599	0.894337	0.603481	-0.377131	1.05901	0.979677
new_go.protein.binding.bridging	0.539743	0.473805	0.911023	0.839344	0.282953	0.572969	0.281018	-0.0873014	0.675424	-0.792199	0.244832	0.234173	0.343295
biocyc.de_novo_biosynthesis_of_purine_nucleotides	0.116848	-0.0243472	0.0486273	0.29118	0.395607	0.745998	0.0230151	1.40385	0.580069	2.36641	0.171003	0.291772	0.0778681
new_go.Golgi.to.plasma.membrane.transport	0.149679	0.207222	-1.08781	0.531061	-0.168863	0.490621	0.864609	-0.415653	0.28832	-0.092296	0.214302	0.601225	-0.38826
new_go.mitochondrial.intermembrane.space	0.0766236	0.207241	0.0341443	0.388939	-0.621388	0.150796	-0.0357967	1.19665	-0.159479	0.660624	0.538759	-0.493902	0.335893
new_go.calcium.ion.binding	-0.289401	-0.644466	-0.0611342	0.0711047	-1.16705	0.232004	1.31555	-0.208936	0.659007	0.213143	-0.32268	0.434703	1.27339
new_go.cysteine.biosynthetic.process	0.394921	0.413682	1.07784	1.03624	NaN	0.636891	-0.0133469	-0.0905481	0.926003	NaN	0.695444	0.463524	0.551783
new_go.cytosolic.ribosome	-0.343118	-0.0148823	0.114048	0.0288537	0.078962	0.0634835	1.94233	0.185283	0.142766	0.731493	0.681855	-0.0762887	0.819112
new_go.hydrolase.activity	-0.39237	-0.0436415	0.0443167	0.000331182	-0.0849939	-1.08747	-0.158547	-1.27837	-0.326554	-1.91796	-1.62032	0.841943	-1.62675
kegg.Ubiquinone_biosynthesis	-0.103205	-0.427447	-0.203147	0.307501	-0.632827	0.38024	-0.929838	0.43972	-0.523286	-0.318837	-0.592468	-0.77288	-0.153195
new_go.lipid.transport	0.104944	-0.304595	-0.825258	-0.492737	0.701313	0.43982	0.181969	-0.852402	-0.00248852	-0.406803	-0.797508	-0.380508	-0.079875
new_go.dephosphorylation	0.73709	0.459224	1.50575	NaN	0.0562638	0.667015	0.175892	-0.320797	-0.165727	-0.0828976	0.214207	0.0566617	NaN
new_go.secretion.by.cell	-0.506152	-0.425006	-0.41596	NaN	NaN	-0.0575312	-0.0654097	-0.586264	-1.09075	0.484452	-0.840272	0.377203	-0.0468219
new_go.lipid.biosynthetic.process	1.43235	1.5963	1.09025	0.736458	0.0829579	0.518243	2.42374	1.45958	0.100965	4.29538	0.0226919	0.352328	0.478078
new_go.doublestrand.break.repair	-0.274415	-0.0183041	0.0848348	-0.393356	-0.20391	-0.261709	0.279666	-0.306936	-0.0037112	0.0517942	-0.0629589	-0.0833878	0.598333
new_go.DNAdirected.RNA.polymerase.III.complex	0.696472	0.415951	0.704097	-0.430091	-0.190742	0.154556	0.659234	0.996355	0.198178	1.0592	0.624884	-0.193718	0.219178
kegg.DNA_polymerase	-0.124923	-0.0602236	-0.555424	-0.264374	-1.04495	0.0205031	-0.183423	0.0362563	0.0917058	-0.000576808	0.0616436	-0.615327	0.253119
new_go.RNA.elongation.from.RNA.polymerase.II.promoter	-0.635586	0.461413	0.818178	-0.625759	0.279791	-0.777593	-0.268372	1.56566	-0.808297	0.152998	0.805428	1.75053	0.577417
new_go.maturation.of.LSUrRNA.from.tricistronic.rRNA.transcript.SSUrRNA.58S.rRNA.LSUrRNA	-0.487607	1.43741	1.70148	-0.74817	1.47105	0.575616	2.35108	1.31496	1.00341	1.18773	0.128053	1.06014	1.81548
new_go.filamentous.growth	0.102011	0.241258	0.0479432	0.670878	0.249497	-0.204887	1.27188	0.229626	1.65161	0.230876	0.962243	-0.0597793	0.48037
new_go.mRNA.binding	0.303398	0.889422	0.12758	0.435242	0.406994	-0.182773	0.60715	0.458259	-0.206288	0.294962	1.45119	-0.268564	2.13597
new_go.cofactor.metabolic.process	0.107312	0.354138	0.060024	1.53172	0.134591	1.44707	1.28291	0.44316	1.4032	1.39072	1.02786	1.05672	1.10101
new_go.mannosyltransferase.activity	-0.0774426	-0.00144631	-0.0265417	0.283194	0.180995	-0.690403	-0.385235	-0.165702	0.00335612	-0.980388	-0.00257653	1.20181	1.19701
new_go.protein.modification.process	-0.591867	0.330911	-0.139196	0.962222	-0.191075	-3.12143	-0.509071	-0.302816	-1.29652	-0.14533	-0.368608	0.275966	-0.26267
new_go.regulation.of.cell.cycle	-0.0894125	0.683174	0.0469451	0.309278	0.839735	-0.374613	0.203877	0.856889	1.30482	0.167313	1.02226	0.626066	0.0854682
mips.other_respiration_chain_complexes	-0.866107	-0.454406	-0.806268	-1.24693	-0.560764	0.0819426	0.51913	0.254135	0.174212	0.0382262	0.238269	0.961898	0.138417
new_go.NLSbearing.substrate.import.into.nucleus	1.17651	0.772464	-0.4021	-0.304442	1.4344	0.519535	0.894608	1.42962	0.523358	0.329374	0.642501	0.612629	0.280162
new_go.ribosomal.protein.import.into.nucleus	1.17651	0.772464	-0.4021	-0.304442	1.4344	0.519535	0.894608	1.42962	0.523358	0.329374	0.642501	0.612629	0.280162
new_go.snRNA.export.from.nucleus	1.17651	0.772464	-0.4021	-0.304442	1.4344	0.519535	0.894608	1.42962	0.523358	0.329374	0.642501	0.612629	0.280162
new_go.snRNP.protein.import.into.nucleus	1.17651	0.772464	-0.4021	-0.304442	1.4344	0.519535	0.894608	1.42962	0.523358	0.329374	0.642501	0.612629	0.280162
new_go.metal.ion.transmembrane.transporter.activity	-0.0476112	-0.415752	-0.237162	-1.20059	-0.324434	-0.617708	0.738295	-0.113137	0.212848	0.0815827	0.0579093	-0.163659	-0.824512
new_go.ATPase.activity.coupled.to.transmembrane.movement.of.substances	0.615021	1.93508	-1.74835	0.504664	0.258037	-0.000197871	-0.343148	0.228902	0.0755188	0.809609	0.00334546	0.829985	-0.475472
new_go.fungaltype.vacuole	0.866227	0.408505	-0.0607491	0.239435	-0.534302	1.55818	0.000494273	0.0763121	0.52056	0.0856436	-0.267364	-0.0357201	0.226054
new_go.exocytosis	0.069018	-0.217749	-0.545617	-0.846579	-0.429133	0.0379903	0.919932	0.0285457	-0.348596	0.377934	0.323472	0.61424	-0.118882
new_go.glutamate.biosynthetic.process	0.309385	1.65534	-0.288949	NaN	0.15871	1.71956	0.3515	1.27231	0.845503	3.56814	2.93317	1.25946	1.24621
new_go.nuclear.membrane	-0.428944	0.754594	-0.604555	0.484912	0.988619	-0.53748	1.73865	0.792117	0.226566	0.54093	0.911693	0.702489	0.559026
new_go.prospore.membrane	0.032833	0.280075	0.236473	-0.206503	0.0933711	-0.411726	0.694819	-0.66215	-0.775492	-0.249834	0.0233089	0.322233	0.316325
new_go.nuclear.pore	0.827592	1.09858	0.84602	-0.357565	1.55395	-1.66094	0.793319	1.19153	1.12373	-0.508828	-0.195258	1.09237	0.820506
new_go.protein.amino.acid.Nlinked.glycosylation	0.510227	-0.269492	0.0200283	0.57012	1.83124	0.64897	-0.774147	-0.247802	-0.903192	-0.0834666	-1.32666	1.91243	-0.985885
new_go.alcohol.metabolic.process	0.802463	0.787059	2.8297	0.603822	1.39765	0.866898	2.17016	0.0729635	2.18481	1.92171	0.0114915	0.303347	-0.202638
biocyc.folate_biosynthesis	0.208481	0.704426	1.11408	-0.211923	-0.483226	-1.79107	-0.197659	0.688424	0.381905	1.08033	-0.927205	1.5424	0.3391
new_go.mRNA.metabolic.process	-1.72356	-0.57471	-0.0541428	0.0498261	-0.684572	-0.306485	-0.882493	-0.217762	-0.624983	-0.660973	-0.918946	-1.67769	-0.300787
new_go.tRNA.export.from.nucleus	1.71842	1.5829	1.02353	-0.0337303	2.0817	-0.403223	1.49729	1.43977	0.608751	0.587019	0.20153	1.0157	0.173857
new_go.snRNP.U2	-0.734399	-0.583701	0.0731185	NaN	-0.585576	-1.16896	-0.634727	-1.32813	NaN	NaN	-0.16931	0.170275	0.117893
new_go.ubiquitin.ligase.complex	-0.0912257	-0.934448	0.421427	-0.465841	-1.77123	0.462615	0.708672	-1.19537	-0.609601	0.030272	-0.495454	0.0590942	NaN
new_go.receptor.activity	0.102125	0.000183045	0.0142096	NaN	0.110542	0.279521	0.0512107	-0.423278	1.74509	0.841681	0.801217	-0.00334876	0.426166
new_go.transcription.factor.TFIID.complex	-0.277323	-0.557015	-0.0702719	0.00138892	-0.331832	-0.658597	-0.919556	0.74006	0.326403	-0.216545	-0.94903	-0.718919	-0.563983
new_go.proteasome.core.complex	1.01703	0.851827	0.318266	0.35226	0.455273	0.103006	1.68214	0.459046	0.406015	0.366039	0.765195	1.72092	0.0159299
new_go.late.endosome.to.vacuole.transport	-1.26619	-0.898209	-0.445942	-1.5462	-0.205019	-0.80425	-1.46528	-0.650103	-1.18113	-0.464096	-0.357714	-0.655844	-0.454498
new_go.chromosome.telomeric.region	0.28314	0.265137	-0.127228	-0.182501	-0.0853778	-0.641019	-0.571578	-1.04707	-0.986246	-0.56529	-1.47938	0.511181	-1.32656
new_go.metabolic.compound.salvage	0.248832	0.331611	-0.451843	-0.24632	0.707703	1.39138	-0.161726	0.0409597	-0.364747	0.0880543	-0.862316	0.840768	-0.685904
new_go.endosome	-0.497892	-1.20345	-0.158048	-1.04332	-0.116826	-1.19465	-0.635853	-0.214511	-0.199112	-0.375828	-2.40711	0.265056	-0.314875
new_go.maturation.of.58S.rRNA.from.tricistronic.rRNA.transcript.SSUrRNA.58S.rRNA.LSUrRNA	-0.430758	0.631069	1.51231	-0.74817	1.34087	0.473854	1.25453	1.06604	NaN	1.04096	-0.0512958	0.869372	1.21197
new_go.translational.elongation	1.32072	3.03638	1.55222	NaN	0.670897	1.99662	4.18231	4.00869	1.40691	2.52617	3.88881	3.08212	1.62659
new_go.ribosomal.large.subunit.export.from.nucleus	1.02743	2.36016	1.72554	0.564326	0.689987	0.654437	0.905075	0.69398	1.44093	-0.496288	0.830318	0.450751	0.415317
new_go.chromatin.remodeling	0.0445257	-0.467393	-0.104461	-0.260862	0.377235	-0.476766	0.0692708	0.200398	0.0639979	0.182386	0.889682	0.0148175	1.02403
new_go.DNA.metabolic.process	-1.57536	-1.11474	-0.232643	NaN	-0.727638	-0.680178	-1.16291	-0.161174	-1.74484	-0.410353	-1.32126	-0.289931	NaN
new_go.SWISNF.complex	-0.211066	-0.587365	-0.54208	NaN	-1.33574	0.30763	0.0925763	3.4846e-05	NaN	-0.0459361	NaN	1.94193	0.179353
new_go.snRNP.U5	-1.81436	-0.308319	-0.125501	NaN	NaN	-0.777654	-0.954675	0.0321417	-0.443881	-0.933305	-0.970936	-1.56294	0.456104
new_go.4.iron.4.sulfur.cluster.binding	0.514148	0.905125	-0.0854813	0.0387533	0.126843	0.0100896	0.236365	0.943784	2.20895	0.935424	1.83539	1.03554	0.0896417
new_go.glycogen.metabolic.process	-0.210776	0.0258967	-0.00555375	0.380126	0.110646	-0.00961319	-1.69266	0.00570964	0.467454	0.0609803	1.66159	0.82335	-0.00673999
new_go.translational.initiation	1.39541	2.51589	3.38251	-0.704374	1.01768	3.01887	2.12314	5.19047	2.92103	2.5667	1.86892	1.57639	0.214771
new_go.apoptosis	-1.02083	-0.307028	-0.483271	NaN	0.508085	0.356585	-0.837365	-0.179469	-0.867221	-1.05307	0.0936459	NaN	NaN
kegg.Glycine,_serine_and_threonine_metabolism	1.47694	1.46761	1.14711	1.47034	0.463652	1.48994	0.539151	0.370796	0.751995	0.695465	-0.615459	1.02731	1.53388
kegg.Glutamate_metabolism	-0.164965	-0.0672574	0.653335	-0.473387	1.10012	0.836	-0.0310652	-0.941925	0.327634	-0.504729	0.519776	0.257386	0.258522
new_go.cation.transport	0.492481	0.0772209	0.0822863	0.558598	-0.376712	2.1703	1.80242	0.265121	0.273791	1.01365	0.685356	-0.130201	0.381142
new_go.cell.communication	-3.38762	-1.01322	-2.8772	-0.276684	-0.718929	-0.155854	-0.0648831	0.340164	-0.418933	-0.878585	-0.528762	-0.28634	-0.41724
new_go.FAD.binding	-0.268357	-0.968169	-0.0264448	0.372384	-1.17896	0.310875	0.301944	0.057093	-0.181842	0.716736	1.07511	-0.0813207	0.263503
new_go.DNAdirected.DNA.polymerase.activity	-0.327542	0.250177	0.409123	-0.277449	-0.558481	0.0290034	-0.298614	0.0155887	0.0861448	-0.725852	-0.571639	-0.447268	0.598965
new_go.ironsulfur.cluster.assembly	-0.699044	-2.04943	-0.123166	-0.832785	-0.480232	0.418618	0.204765	0.0185903	0.0996996	0.698364	0.317266	0.0184748	0.399496
new_go.molecular_function	-4.93964	-5.83548	-2.99488	-3.71861	-6.17956	-1.6655	-3.78545	-3.32678	-2.87683	-2.47206	-2.02414	-1.55552	0.590787
new_go.nitrogen.compound.metabolic.process	0.436873	0.205416	-0.331076	0.51216	-0.0123057	0.280513	-0.103059	0.168336	3.61794	0.369219	1.89504	0.638395	-0.345333
biocyc.lipid_linked_oligosaccharide_biosynthesis	-0.759429	-1.09258	-0.888749	NaN	NaN	-0.66218	-1.35088	-0.336792	-0.270361	-1.24766	-0.477138	-0.715991	0.0669332
new_go.glycolysis	0.824305	1.9568	0.511421	1.12797	0.479389	0.997386	0.0153014	1.60448	1.84077	3.81679	1.13498	2.17244	0.937589
new_go.endosome.membrane	-0.159362	-0.625019	-0.0474469	-0.151837	0.151858	-0.388922	-0.671099	-0.280036	-0.161888	-0.527982	-0.923898	0.0341698	-0.166186
kegg.Porphyrin_and_chlorophyll_metabolism	-0.566126	-0.69195	0.0828098	-0.509137	NaN	0.0274724	-0.0939084	0.00256554	-1.19696	0.205356	0.703446	-0.0156571	-0.149421
new_go.protein.catabolic.process	0.419496	0.421517	0.0604547	-0.135141	0.875219	0.0124174	2.94626	2.21928	0.300422	0.625677	-0.261627	-0.499089	-1.52666
new_go.establishment.of.protein.localization	0.458675	1.51557	1.16479	0.472631	0.487044	-0.336308	1.05871	2.0881	2.83574	1.35346	0.228596	0.609697	0.881825
new_go.DNA.damage.checkpoint	-0.0284408	0.200382	0.154935	NaN	0.376085	-1.2149	-0.099173	-1.19726	-0.318241	-1.3294	0.316819	0.000549691	NaN
new_go.histone.acetylation	0.614902	0.588166	0.889751	0.66106	-0.317245	0.0746492	-0.0787985	0.316126	0.791473	0.14497	-0.955606	0.452123	0.0689082
biocyc.phosphatidylinositol_phosphate_biosynthesis	0.397491	0.334758	0.267596	0.245562	-0.0519797	-0.0309109	-0.437585	-0.679653	-0.845759	-0.584099	-0.835547	0.330998	0.425314
kegg.Phenylalanine,_tyrosine_and_tryptophan_biosynthesis	0.237037	0.00908589	-0.23974	0.0430154	-0.269008	0.757184	-0.14975	0.227018	-0.0300434	0.224552	0.266901	0.890953	-0.42565
new_go.nucleosome.assembly	1.04003	0.0253702	-0.161373	0.902873	1.34509	-0.766176	0.463693	0.252738	2.12581	0.740285	0.762906	0.703078	1.17619
new_go.cellular.respiration	0.0807031	0.35538	0.128159	0.485501	0.115528	-0.164373	0.366107	1.0976	0.276556	1.73584	3.35833	0.360681	2.28169
new_go.integral.to.endoplasmic.reticulum.membrane	0.0102994	0.315156	-0.0637192	0.226711	-0.476971	0.0893503	-0.155033	-0.322783	-0.563251	-0.163296	-0.0835986	0.0308505	0.0622493
kegg.Aminophosphonate_metabolism	1.38869	0.359133	0.723817	0.447322	-0.00999521	NaN	-0.410015	1.34774	-0.00293552	0.12541	NaN	-0.0927918	-0.670741
kegg.GlycosylphosphatidylinositolGPI-anchor_biosynthesis	-0.841983	-1.7045	-0.653075	0.29118	0.0354654	0.304529	-0.16322	-0.313869	-0.228636	-1.4117	-1.01035	-0.143691	-0.149728
new_go.manganese.ion.binding	-0.158097	0.440121	-0.0088235	0.250676	5.34097e-05	0.910139	0.344039	1.37183	-0.153659	0.225285	-0.0896228	0.912929	-0.0848667
new_go.aminopeptidase.activity	-0.649406	-0.027123	-1.02147	-0.478939	0.344603	0.226168	0.253505	-1.12394	-0.69466	-0.689851	-0.984232	0.144394	-0.0737131
new_go.DNA.unwinding.during.replication	-0.137129	0.646837	0.70837	NaN	0.689987	-0.219166	-0.0621494	0.904518	0.978139	-0.183133	0.200201	2.33037	NaN
new_go.damaged.DNA.binding	-0.424403	-0.209446	0.00113368	-0.40407	-0.222266	-0.295157	0.232748	-1.57351	-0.540491	-1.78576	-2.71324	-0.150491	-1.37687
kegg.Pyruvate_metabolism	2.79683	1.54712	0.384656	1.66029	0.429445	-0.100732	0.354707	-0.0687389	2.80659	1.48598	1.27898	2.39758	0.568349
new_go.nucleotideexcision.repair	-1.92841	-1.16929	-0.544604	-0.655701	-1.73833	-0.232317	-0.377728	0.0778912	-0.63843	-1.42182	-2.07741	-0.400315	0.0850636
new_go.endoplasmic.reticulum.membrane	0.101184	0.400246	0.0414425	0.559903	-0.186185	0.355501	0.087631	-0.464316	-2.00749	-0.24746	-1.93094	0.898538	0.488837
new_go.mRNA.cleavage	-1.50885	-0.751764	-0.325639	0.128225	-0.657526	-2.27178	0.119022	-0.686782	-1.12392	-1.294	-0.943053	0.108073	-0.239892
new_go.membrane.coat	-0.915294	0.114827	-0.489935	0.528147	0.98311	0.267802	-0.230942	0.954123	0.0225514	1.32004	-0.361901	1.11955	0.130902
new_go.metalloendopeptidase.activity	0.122187	-0.0177103	-0.141203	-0.187886	-0.225525	-0.0362919	0.0833876	0.630584	0.00443452	0.291111	-0.124997	0.522739	0.298733
new_go.chromosome	0.0676276	0.556047	-0.0566986	0.0628746	-0.160242	-3.13672	-0.448273	-0.358841	0.859452	0.14451	-0.848917	1.66875	0.151745
kegg.Pyrimidine_metabolism	-0.332648	0.336214	0.201923	0.935499	-0.116043	-0.269358	-0.858602	0.0135051	0.254575	-0.669043	-0.160821	-0.265428	0.937066
new_go.transcription.elongation.factor.complex	0.387128	-0.0858678	1.01053	0.818218	0.284005	0.505957	-0.107073	1.26184	0.554955	-0.0899565	-0.349314	0.0336937	-1.33401
new_go.RNA.processing	0.143314	0.121225	0.860584	0.442109	-0.307745	0.406516	-0.47239	0.0329174	0.892129	0.404559	-0.271887	-0.166709	0.610697
new_go.DNAdependent.DNA.replication	-1.46042	-1.0166	-1.08924	0.132636	-0.0183816	0.408514	-0.776467	0.623756	-0.505733	-0.196169	0.198456	0.228632	1.54729
new_go.lipid.particle	1.42402	1.3765	0.489332	0.782847	1.71097	0.0747204	0.25866	-0.0849731	-0.0158842	0.233786	0.54508	-0.117948	-0.441195
new_go.GTP.binding	1.14167	2.13447	1.48945	0.615345	2.94233	0.252659	1.87424	0.556003	1.03486	0.830372	1.37785	2.84054	-0.0571118
new_go.condensed.nuclear.chromosome.kinetochore	-0.95394	-0.795996	-0.78892	-0.829286	-0.453981	-0.399719	-2.14945	-1.39226	-0.10987	-1.11987	-1.45465	0.188492	0.946729
new_go.fatty.acid.metabolic.process	-0.280188	-0.336006	-0.00775449	2.31964	0.662774	1.48737	0.159301	1.52962	-0.0444166	0.46852	0.315746	0.430803	-0.75105
new_go.metal.ion.transport	0.0676429	-0.0981973	-0.0160378	-0.724511	-0.0182525	-0.755257	1.54836	-0.057597	0.171733	0.192375	-0.199697	-0.341616	-0.603955
new_go.cellular.metabolic.process	0.0806244	-0.13099	0.162868	0.104309	0.0276543	-1.13933	-0.00334942	NaN	0.297039	-0.156645	0.403229	NaN	NaN
new_go.actin.filament.organization	-0.86929	0.212981	1.27156	0.343401	0.405079	0.382707	0.943901	1.02673	-0.571396	-0.69852	0.511912	2.48286	0.35239
new_go.nucleartranscribed.mRNA.catabolic.process.deadenylationdependent.decay	1.40182	1.03193	2.00638	1.85895	0.947023	0.776098	0.424985	1.58285	0.583319	0.585882	NaN	-1.46889	NaN
new_go.mitosis	-1.64692	-0.374438	-0.474975	-0.169201	-0.277132	-1.13368	-0.246912	-0.845849	-0.190193	-0.852105	0.405854	1.65627	1.17142
new_go.SLIK.SAGAlike.complex	0.227833	-0.26846	-0.293085	-0.0790781	-0.216982	-0.090386	-0.135711	1.74083	0.273136	0.382581	0.0913496	-0.235014	-1.36234
new_go.translation.initiation.factor.activity	1.54636	2.32563	3.05147	-0.837843	2.00903	2.59276	2.45938	5.66851	3.4146	2.60926	1.73988	1.19888	0.457056
new_go.phospholipid.biosynthetic.process	0.0524826	0.447663	0.112066	0.151003	0.00093325	0.817154	0.0369773	0.600557	0.135289	0.0294251	-0.641508	0.761804	0.184908
new_go.vacuolar.membrane	0.0484679	0.225347	0.0740714	0.153627	0.0845197	-0.0567124	-0.658674	-0.731342	0.369052	0.222735	-0.444043	0.348166	-0.878446
new_go.zinc.ion.binding	0.706284	0.636126	-0.0596658	-0.264844	0.175549	-0.0290859	0.348139	0.187419	-0.415303	0.184575	0.469791	-0.143332	2.04697
new_go.rRNA.modification	0.484487	0.603316	NaN	NaN	NaN	1.02875	NaN	0.103103	0.0787971	1.96741	1.24857	0.682333	0.147793
new_go.Golgi.membrane	0.15604	-0.278502	0.174647	0.648403	0.135886	2.74144	0.0735568	0.225423	0.390065	0.129439	-1.0054	0.905089	-0.285
new_go.chromatin.binding	0.57305	0.408142	1.16966	-0.235214	0.099755	-0.116053	0.0365256	0.158538	-0.356377	0.220119	1.08678	1.70601	-0.0624939
new_go.positive.regulation.of.transcription	0.422204	1.21974	2.97314	1.92457	1.08329	1.64963	-0.0244921	0.950161	NaN	NaN	0.173278	-0.120706	NaN
new_go.vacuole	-0.0281868	-0.189516	0.00135079	0.142717	-0.139853	-0.0779894	-0.781958	-0.773258	0.248362	0.0732849	-1.20074	0.50318	-0.56761
new_go.fatty.acid.biosynthetic.process	0.631262	1.44871	0.284997	0.732542	0.165227	1.24086	0.607383	1.15319	0.0175913	2.22067	0.629713	0.13413	0.983562
new_go.exosome.RNase.complex	0.422204	0.459312	2.27698	0.368196	0.555079	0.207931	-0.411593	0.363625	0.00660981	1.24949	0.712366	-0.392443	1.21197
new_go.cellular.iron.ion.homeostasis	-0.313051	-0.00807996	0.213863	-0.365689	-0.00598059	0.256658	0.475338	0.20928	0.25086	0.59311	1.35635	1.12036	-0.370105
new_go.DNA.replication.initiation	0.395804	0.718835	0.923104	-0.293977	-0.346113	-0.271055	-0.700706	0.307791	-0.404559	-0.186653	0.755036	0.30051	-0.519304
new_go.mRNA.export.from.nucleus	0.379916	0.743034	0.63792	0.110739	0.983788	-0.597804	0.227249	0.450977	0.254198	0.47502	0.182856	0.530959	0.786983
new_go.ribosomal.small.subunit.biogenesis.and.assembly	0.179611	0.108753	0.770259	-0.509137	0.570416	0.0606442	2.20608	0.792936	1.069	1.0657	0.714672	-0.377934	1.42658
new_go.peroxisomal.membrane	-0.163793	0.0413326	-0.767372	-0.460408	-0.902063	-0.545544	-0.279102	-0.973578	-2.14192	-1.42518	-1.15116	2.07109	-0.424431
new_go.RNA.polymerase.II.transcription.elongation.factor.activity	0.813902	0.291701	1.50561	0.818218	1.17349	0.961019	0.566126	2.59182	1.18474	0.441996	0.335893	0.354852	-1.0585
new_go.singlestranded.DNA.binding	0.392956	0.0176529	0.167935	-0.125881	0.489081	-0.258838	0.250491	0.654447	0.288931	-0.0773784	-0.0534177	0.926128	0.60776
new_go.cytoplasmic.microtubule	0.0900773	-0.00803763	0.211922	0.318671	0.45445	NaN	0.623295	-0.604662	0.774706	0.339651	-0.198729	-0.0794115	NaN
new_go.35exoribonuclease.activity	0.158497	0.5227	1.58372	0.522482	0.373993	0.430007	-0.495381	0.311565	0.733442	1.34551	0.641548	-0.0167068	1.43179
new_go.mitochondrial.nucleoid	2.21483	2.0165	0.416032	0.524476	1.16856	2.20662	2.92586	3.05244	3.42581	3.06115	2.71348	3.17493	1.31027
new_go.nuclear.pore.organization.and.biogenesis	0.563074	0.589741	0.465446	-0.789159	1.04266	-1.01763	1.29465	1.43977	0.871313	0.264293	0.384109	0.646796	0.174359
new_go.protein.binding	-1.90057	-1.78529	-0.466464	-0.236143	-1.84344	-3.1372	-0.300572	-0.11704	-1.25042	-0.630918	-0.64823	0.304406	-0.0897906
new_go.translation.elongation.factor.activity	0.378216	1.07545	0.354803	NaN	0.0250096	0.636828	1.01456	1.78212	-0.0380594	0.60439	NaN	0.909616	0.268565
new_go.baseexcision.repair	-0.743158	-0.851954	NaN	NaN	-0.651308	-0.431304	0.272913	-0.252156	-2.10246	NaN	-0.254501	-0.520886	0.226696
new_go.axial.cellular.bud.site.selection	-0.102711	0.102877	1.36601	0.235761	0.676933	0.463811	1.38584	0.442966	0.41333	1.10281	0.128583	0.734151	-0.725243
new_go.Golgi.apparatus	-0.508812	-0.516078	0.604653	-0.354041	-0.0526878	1.54198	-0.230708	0.249311	-0.394854	-0.319105	-1.45125	1.42431	-0.370958
new_go.cellular.bud.site.selection	0.433187	-0.0647654	-0.0489	0.133235	0.0841594	-0.150287	0.681103	0.851258	0.842493	0.165545	-0.705405	1.08729	-0.364017
new_go.mRNA.polyadenylation	0.25809	0.469462	0.547216	0.512226	0.151717	-1.22449	0.0974845	0.119066	-0.140473	-0.652301	-0.457635	0.37499	0.0616443
new_go.doublestrand.break.repair.via.nonhomologous.end.joining	-0.203047	-0.24918	0.0390477	-1.26739	-0.352567	-0.101575	0.503371	-0.821772	0.0578087	-0.199287	-1.16394	-0.441934	-1.02305
new_go.COPIcoated.vesicle	-0.957336	-0.717929	-0.226849	-0.119667	0.0153638	0.68138	-0.334183	0.224479	0.0711196	-0.302554	-0.819515	-0.525289	NaN
new_go.extrinsic.to.membrane	0.0571779	-0.172162	0.143589	-0.828245	0.0240807	-0.295651	-0.0673445	0.209153	0.305317	0.241042	-0.467571	0.15406	-0.18781
kegg.Aminosugars_metabolism	0.00720703	-0.00223219	-0.00305479	-0.253375	-0.0601629	-0.800902	1.0473	0.736672	0.0228738	0.442825	0.382848	-0.153135	-0.208813
kegg.Alanine_and_aspartate_metabolism	0.461275	0.411428	0.42757	0.646987	1.85299	0.855072	0.0399482	0.111229	0.0345474	0.600773	1.06884	0.24848	-0.221478
new_go.INO80.complex	0.676116	1.19724	0.387683	0.0572176	0.40519	-0.0694132	-1.02445	0.00743365	-0.0379892	-0.134737	-0.107074	0.0773682	0.322872
new_go.late.endosome	-0.215895	0.0464909	0.0795663	NaN	0.548109	-0.281879	0.0594148	2.25657	-1.01526	-0.712208	0.464988	0.850548	0.694723
mips.COPII	-0.353315	-0.204349	0.268186	0.692284	-0.398107	0.120634	1.47573	0.385614	0.193312	-0.0735442	0.408668	1.74893	-1.48423
new_go.ATPase.activity	-0.213508	0.422142	-0.915094	-0.366243	0.116563	-0.137253	0.581414	1.52168	0.427172	0.382319	0.0503787	2.31276	0.468391
new_go.Rpd3L.complex	0.476504	0.557947	-0.077757	-0.204934	0.985461	0.274385	-0.00335941	0.582759	-0.274715	0.26432	0.160148	-0.190966	0.0435175
new_go.phosphotransferase.activity.alcohol.group.as.acceptor	-0.032459	-0.0208941	-0.0284035	-0.249855	NaN	-0.362918	0.130385	0.0636473	-0.106534	0.421947	0.0154486	0.162375	-0.492389
kegg.RNA_polymerase	0.888189	0.857034	2.18091	0.448556	0.743478	1.64047	1.20862	3.11583	1.68662	2.5563	1.75506	0.426924	0.576864
new_go.chaperonincontaining.Tcomplex	0.337529	1.70112	2.14247	NaN	1.42498	2.34191	1.90215	2.51699	2.27684	1.33244	NaN	NaN	-0.239628
new_go.histone.methylation	-0.29697	-0.192939	0.105621	-0.250772	-0.0208957	-1.02612	-0.43115	-0.342931	-0.89342	-0.78327	-0.850217	0.0481914	-0.588735
new_go.histone.deacetylase.activity	0.597053	1.19878	-0.28045	-0.16437	0.781186	0.421058	-0.733494	0.483744	-0.301646	-0.4494	0.729136	-0.36613	-0.611413
new_go.regulation.of.transcription	-0.248696	-0.639507	-0.0912503	0.334035	0.118497	1.48756	2.16586	1.12479	0.742009	0.408993	0.157178	1.61719	0.116375
new_go.RNA.helicase.activity	0.366789	0.736832	0.835012	-0.0134987	0.644186	0.891078	0.573667	0.738541	0.472057	0.87817	1.73503	NaN	-0.342928
new_go.protein.targeting.to.ER	-0.63365	-0.201751	-0.220386	-0.706175	-0.879475	-0.43799	0.227782	-0.0381235	-0.33523	0.225532	-0.308727	0.337013	0.0146923
new_go.proteasomal.ubiquitindependent.protein.catabolic.process	-0.0885103	0.0952223	-0.0155628	0.0517289	-0.884942	-1.24445	-0.500904	-1.74057	-1.33761	-0.206168	-0.516979	-0.434713	-0.607681
new_go.nuclear.envelopeendoplasmic.reticulum.network	-0.544905	-0.24614	-0.176329	-0.000610397	NaN	-0.0801087	-0.36159	-0.0175326	-0.326944	-0.516864	-1.54904	0.0273299	0.446925
new_go.peptidylamino.acid.modification	0.573865	0.758894	0.498924	0.24132	1.62031	1.14171	-0.229853	0.120143	-0.0965257	0.931103	-0.543107	0.102268	0.112653
new_go.histone.acetyltransferase.activity	-1.0344	-1.14139	-0.770223	-0.743982	-0.481829	-0.275231	0.483331	-0.351961	0.359458	-1.56377	0.0712721	1.11869	-0.0553338
kegg.N-Glycans_biosynthesis	0.0303859	-0.466963	-0.0889627	0.22211	0.341496	0.147454	-0.0948829	-3.74748e-05	-1.60739	-0.759259	-1.25121	0.209417	-0.420793
new_go.G1specific.transcription.in.mitotic.cell.cycle	-0.893098	-0.751221	0.315881	-0.061986	0.0141584	-0.47526	-0.201235	0.29904	0.196732	0.0653628	-1.62446	-0.718919	-0.257832
new_go.postreplication.repair	0.164878	0.0957031	-0.0510674	0.252022	-0.168718	-0.446664	-0.125672	0.20093	0.0176655	-0.0494099	0.581741	0.492208	2.09714
new_go.replication.fork	0.0338606	-0.000439349	0.524039	0.111025	-0.217699	-1.34072	-0.727471	-0.0485224	-0.262423	-0.661483	0.163323	-1.20561	0.353679
new_go.mitotic.spindle.organization.and.biogenesis.in.nucleus	-0.64601	-0.0606156	-0.253136	-0.347683	-0.276449	-0.509751	-0.0679789	0.11686	0.0931114	-0.255722	-0.75604	0.544071	0.168572
new_go.mitochondrial.matrix	-1.59148	-1.24982	-1.12639	-1.1156	-0.758205	0.970002	0.193208	-0.739234	0.477271	1.57931	1.15239	0.784262	0.351632
new_go.macroautophagy	-0.0648935	-0.0302238	-1.48185	-0.961496	-0.855837	-1.61779	-3.83891	-0.532041	-1.98315	-1.13069	-0.92777	0.0318122	-0.22546
new_go.actin.cortical.patch.assembly	-1.2398	-0.33997	-1.32781	-0.117408	-1.20036	-0.83283	0.78058	0.399508	-0.759349	-0.185103	-0.224229	1.55106	-0.748989
new_go.rRNA.metabolic.process	0.922858	0.533093	1.11564	0.459335	0.165578	0.437365	-0.324177	-0.593324	0.5123	0.303489	-2.17311	-0.242118	1.18237
new_go.protein.processing	-0.259659	-0.942635	-0.293128	NaN	-0.182128	0.272922	-0.167797	-0.743675	-1.45421	-0.607553	-0.823717	-0.655536	0.126225
new_go.mitotic.recombination	-0.0702537	0.688971	0.669795	-0.212808	-0.173343	0.311113	0.316352	0.000135443	0.741188	0.363295	-0.909476	-0.130147	-0.239628
new_go.DNA.replication.origin.binding	0.238886	1.88688	1.72187	0.330678	0.0360655	-0.0500589	-0.109794	0.785308	0.0363895	0.285978	1.43073	0.885179	0.284102
new_go.cell.redox.homeostasis	0.000939957	-0.330486	0.00103142	-1.03913	-0.250646	-0.00850884	-0.174126	-0.438149	-0.174553	0.305953	-0.339647	0.577229	0.565192
new_go.aerobic.respiration	0.0247262	0.0752435	0.168168	0.376442	0.355381	-0.356332	0.127664	3.0274	0.347973	0.672717	0.671967	0.134458	0.590505
kegg.ATP_Synthesis	2.99411	3.17178	2.96947	1.66571	0.866712	0.208393	1.62338	1.9841	1.3897	5.32041	2.17756	6.59816	1.92698
new_go.mitochondrial.envelope	-0.964728	-0.956828	-0.347599	-0.931542	-0.176707	0.540406	-0.136675	0.417376	-0.00168998	0.246031	-0.0989638	0.322233	0.119603
new_go.SCF.ubiquitin.ligase.complex	-0.405003	-0.529856	0.351741	0.0600834	0.151949	0.0852331	0.259458	0.141583	-0.081798	-0.259831	-0.0164026	-0.117582	0.247632
new_go.nucleic.acid.binding	0.851166	1.74406	2.34882	0.138808	3.11037	0.505693	0.274211	1.77717	2.12082	0.488415	0.979325	0.277328	1.28808
new_go.ion.transport	0.992593	0.557837	0.930732	0.556639	0.952923	1.39656	2.76232	0.190484	1.7135	4.29404	1.43779	1.89552	1.18019
new_go.regulation.of.transcription.DNAdependent	1.31835	1.17104	0.45293	1.49491	0.446351	-0.659913	0.0335636	1.33284	-0.286567	-0.218278	0.330934	0.411721	1.06506
new_go.SWR1.complex	0.0145108	-0.0371192	-0.00194863	0.104629	0.795702	-0.0639172	-0.762369	0.0322585	-0.412456	-0.743371	0.317266	0.185901	0.119967
new_go.anaphasepromoting.complexdependent.proteasomal.ubiquitindependent.protein.catabolic.process	-1.63604	-0.615188	-1.20968	NaN	-0.891706	-1.20903	-0.189056	-0.236499	-1.3253	0.0189551	NaN	NaN	NaN
new_go.negative.regulation.of.transposition.RNAmediated	0.0806807	0.0888705	0.0996136	0.411747	0.604578	-0.642105	-0.340869	0.504836	1.38185	0.621695	-1.3523	0.752895	-1.0046
new_go.motor.activity	0.0421035	-0.67071	0.159592	0.0657262	-0.0239516	0.0826644	-0.227236	-0.259561	-0.0667274	0.0101277	-1.42114	0.86421	0.0285564
mips.CCR4_complex	-0.0288879	0.00228381	0.080867	0.11323	NaN	0.0700444	-0.826638	0.481421	0.832588	0.415989	-0.295724	0.0333938	0.179353
new_go.protein.import.into.mitochondrial.matrix	0.835086	0.556345	0.38169	-0.101915	0.377115	0.76792	0.696704	4.32442	1.74104	1.0711	3.1653	0.693284	0.445299
new_go.protein.retention.in.Golgi.apparatus	0.198727	-0.122504	0.0711227	NaN	0.122245	-0.930355	-0.837365	0.319728	-0.284375	-0.949538	-1.14111	0.616171	0.454257
new_go.mRNA.transport	0.848596	1.11777	0.734519	-0.0161382	0.97065	-0.898299	0.773884	2.3841	1.63845	0.86058	0.292235	0.966076	0.660878
new_go.intracellular.protein.transport	-0.7181	-0.189561	-0.567613	-0.560889	-0.359699	1.09013	-0.291902	-0.203484	-0.231481	-0.695854	0.601661	1.4058	0.225228
new_go.RNA.polymerase.II.transcription.factor.activity	0.0630732	-0.145032	-0.544908	-0.395335	-1.34766	-0.575525	0.281137	0.070805	-0.061269	-0.0237622	0.758909	0.471052	0.00184606
new_go.transGolgi.network	0.823148	1.19954	0.293166	0.283304	-0.217028	-0.407732	0.0480637	0.154872	-0.328306	-0.237097	-0.690309	0.0503247	-1.0599
new_go.nucleosidetriphosphatase.activity	-0.0844937	-0.0895468	-0.505314	-0.0164629	0.712423	-0.238662	-0.232551	-0.0596862	-0.0279605	0.233454	0.26821	0.281887	0.201845
new_go.protein.complex.assembly	-0.0124865	0.0205942	1.1279	0.0213225	-0.0358792	-0.249988	-0.539116	-0.361766	-0.862645	0.264193	0.561912	0.318185	0.0323626
new_go.intraGolgi.vesiclemediated.transport	-0.054258	-0.403478	-0.268489	-0.0923518	-0.5445	0.350123	0.417434	-0.379424	0.419983	0.215909	-2.19559	0.635088	-0.0349607
mips.rRNA_splicing_	2.42818	2.33478	3.5079	0.336765	1.62657	3.11683	1.42651	2.63467	1.94068	1.04463	-0.443066	0.915109	0.339445
new_go.protein.dimerization.activity	0.990069	0.168043	0.417728	0.173435	-0.762396	-0.407123	-0.0521035	1.22328	0.287101	0.270021	2.17802	0.449272	-0.371968
new_go.chromatin.silencing	2.52844	2.51603	0.626445	0.110134	0.188835	0.321751	0.715448	0.00277258	0.115918	0.0470029	-0.042998	-1.46879	0.640111
new_go.autophagy	-1.42999	-3.0537	-2.10124	-0.482794	-2.74644	-2.49972	-3.76475	-2.76236	-0.261117	-1.53285	-1.93927	0.467643	-0.58229
new_go.nucleoside.metabolic.process	0.0711191	-0.794497	-0.125658	-0.577815	0.0767424	0.455748	0.471402	0.454935	0.0367016	0.128272	0.819057	0.0561813	-0.25336
new_go.nuclear.chromatin	0.281637	0.291738	0.154467	0.0991108	0.025461	0.017233	0.142321	-0.831176	-0.286479	0.222627	-0.641478	1.10691	1.07942
new_go.ERassociated.protein.catabolic.process	-0.126518	-0.860525	-0.798002	-1.15322	-0.553888	-0.10827	0.257646	0.130468	-0.452085	-2.23783	-0.133201	-0.00523838	-0.101539
new_go.chromatin.modification	0.769426	1.14573	-0.575579	-0.466237	0.152071	0.202102	-0.146583	1.07303	-1.0051	-0.281363	-0.561978	0.679568	0.112682
new_go.guanylnucleotide.exchange.factor.activity	-0.953737	-0.687458	-0.969216	-0.511502	-0.519059	0.619741	-0.25384	0.870046	0.202737	-0.0342804	0.230651	0.248706	0.860585
new_go.monolayersurrounded.lipid.storage.body	0.700159	0.777394	-0.0840678	-0.48437	-0.166705	0.253521	0.205221	-0.196972	-0.268569	-0.315269	0.152793	0.344599	0.883533
new_go.late.endosome.membrane	0.0668233	0.888201	0.137941	-0.22769	-0.2538	-0.089272	-0.136978	-0.126003	-0.16991	-1.26807	-0.0593416	0.535896	-0.423369
new_go.heme.binding	0.373691	1.33524	1.53443	1.14929	-0.0438145	1.37312	1.16544	0.304351	0.752553	1.38058	3.60485	0.965856	0.719532
new_go.Nacetyltransferase.activity	-0.490984	-1.02986	-0.0694703	-0.606041	-0.0351398	-1.10777	0.201577	-0.428408	0.0409342	-0.267817	0.208593	0.0473901	-0.136205
new_go.cell.death	0.388195	0.409993	0.236225	0.937768	0.263839	-0.0670094	-0.0389875	0.357834	0.38221	0.380077	1.09754	1.68853	0.179688
new_go.lipid.catabolic.process	-0.999436	0.370523	0.852614	0.356724	-0.0856343	-0.0027589	0.147606	-1.01304	-1.84415	-2.80088	-0.196124	-0.0264312	-0.240793
new_go.cell.division	-0.16649	0.045987	0.43021	0.00135376	0.157603	-0.494051	0.289845	-0.564486	0.415014	-0.21925	0.834388	2.02095	0.731761
new_go.nucleocytoplasmic.transport	1.37108	1.59828	1.28083	0.320638	1.95717	0.394053	1.92455	1.1356	0.895079	0.523659	-0.694477	0.832973	0.370177
new_go.regulation.of.translation	2.76318	3.55816	3.8886	2.20012	1.20888	3.76455	5.54193	5.8184	5.29056	6.2491	1.27034	6.20442	0.580207
new_go.cytoplasmic.vesicle	-0.594503	-0.277681	0.389069	1.08231	-0.440174	0.640285	-0.58911	0.778089	0.624314	1.09145	-0.0967131	0.973457	-0.576804
new_go.fungaltype.vacuole.membrane	0.0533966	-0.0793093	0.129357	-0.312534	0.382772	-0.881798	-0.565102	-0.387742	0.184414	0.0519681	-2.61556	0.182853	-0.0651411
new_go.condensed.nuclear.chromosome	-1.04252	-0.383439	-1.29156	-0.335206	-0.184607	-1.20271	-0.222808	-0.2611	-0.205681	-0.100975	-0.125985	-0.16625	NaN
new_go.intracellular.signaling.cascade	0.700657	0.318847	1.78444	-0.699668	0.135137	0.419008	-0.351844	0.474586	0.231258	0.0616134	0.352017	1.42221	-0.10197
mips.SAGA_complex	0.293664	0.051668	0.190131	-0.584587	-0.0134561	-0.0325143	0.00999066	1.41725	0.4492	0.204798	-0.363368	-0.235014	-1.58096
new_go.transcription.corepressor.activity	0.230465	0.131069	-0.000681758	-0.512119	0.0674002	0.0636271	0.0492936	0.100502	0.197203	0.00791828	NaN	0.641956	0.147793
new_go.histone.binding	0.280429	0.346983	0.554246	0.824994	-0.750089	-0.0120152	0.208463	-0.0941591	-0.0561877	-0.519454	-0.382983	0.23806	1.03471
new_go.peripheral.to.membrane.of.membrane.fraction	-0.388208	-0.602824	-0.524977	0.339203	-0.11394	0.156268	-0.574975	0.0217233	-0.0820126	-0.559658	-1.27313	-0.267517	0.258318
new_go.protontransporting.twosector.ATPase.complex	2.03414	2.05569	1.83318	1.78828	0.492948	-0.215844	0.992452	1.61627	2.47153	4.10247	2.493	5.20092	1.58882
new_go.outer.membrane	0.118522	-0.0308823	0.208106	-0.392407	-0.388202	0.175878	-0.0481779	0.509947	0.16857	-0.354084	0.0265315	0.742209	1.14361
new_go.ergosterol.biosynthetic.process	0.424065	0.593049	1.63409	1.05047	0.30222	0.0800125	1.801	1.01431	0.10741	0.868036	0.240882	0.254867	0.242366
new_go.steroid.biosynthetic.process	0.755411	0.451311	1.31357	0.644135	0.0521701	0.140294	1.50784	0.833109	0.366679	1.14111	-0.106985	0.223193	0.371222
new_go.chromatin.assembly.or.disassembly	0.252626	-0.0135688	-0.00827388	0.222183	0.80802	-0.540793	1.01244	-0.357453	3.42241	0.390688	0.553607	0.894738	-0.0649898
biocyc.folate_transformations	0.652139	1.37373	1.21306	-0.0530972	0.601445	-0.85659	-0.00858151	0.309864	1.23378	2.19272	-0.485628	1.79577	0.0669332
new_go.ubiquitindependent.protein.catabolic.process.via.the.multivesicular.body.pathway	-0.338323	-0.855818	-0.000694927	NaN	-0.0723378	-0.0752386	-0.0392076	0.00251022	-0.793117	-0.215537	-0.0537746	0.0671906	-0.141378
new_go.aromatic.amino.acid.family.biosynthetic.process	0.735072	-0.149453	-0.262448	0.109592	-0.167077	0.402567	0.259137	-0.0972945	0.34709	0.0882641	-0.0296222	NaN	-0.557665
new_go.phosphatidylinositol.3phosphate.binding	-2.02883	-0.368361	-1.04089	-0.334375	-0.572178	-0.980026	-0.0621256	-0.0192046	-1.66095	-1.88015	-0.413549	-0.199516	0.0588527
new_go.biosynthetic.process	0.37815	-0.200412	-0.10705	-0.202882	-0.676336	0.0200417	-0.389104	0.43494	-0.213589	-0.429863	0.00529012	-0.541258	0.258302
new_go.DNAdirected.RNA.polymerase.activity	0.724907	0.698099	1.62204	0.555723	0.66382	1.76892	1.92455	1.80325	1.94418	3.16301	1.97502	0.432755	0.309091
new_go.isoprenoid.biosynthetic.process	-0.243954	-0.750464	-0.102095	-0.0776564	-0.560764	-0.14878	NaN	0.776873	NaN	0.368981	0.119403	0.0833978	0.172344
new_go.retrograde.vesiclemediated.transport.Golgi.to.ER	-0.262521	-0.527322	-0.731994	-0.138611	0.186984	0.899802	-0.279512	0.57965	-0.311088	0.309789	-0.829733	1.00167	0.0229352
new_go.nucleoplasm	-0.482889	0.301326	0.461974	1.19548	0.382475	1.61301	1.4267	1.03285	0.984596	1.07808	-0.10221	0.747215	1.3635
mips.SPB_associated_proteins	-0.639892	-0.685698	-0.889174	-0.749034	-0.245207	-0.0575312	-0.203443	-0.118185	-0.859894	-0.353277	-1.77889	-0.183017	0.0127109
kegg.Pentose_phosphate_pathway	1.07365	0.33974	0.674112	0.412379	0.286522	0.494627	2.90405	0.344496	3.85664	1.92741	0.438414	2.75064	1.29034
new_go.nuclear.transport	0.814664	0.755945	0.704351	0.176156	1.29664	-0.486742	0.829172	0.803286	0.303906	0.249855	-0.590159	0.30738	0.235395
new_go.ATPase.activator.activity	0.190415	0.192398	0.258596	0.167588	0.544456	-0.117893	0.0270244	2.30758	1.19261	1.12263	0.921097	0.120567	0.230139
new_go.cytosol	2.06718	1.08679	1.29	0.517632	1.48494	0.502855	1.82033	2.1812	1.3865	1.67833	1.88966	2.50829	0.325415
new_go.vacuolar.acidification	-0.126151	1.06881	1.3816	2.0952	0.1711	-0.938891	0.0422928	0.520131	0.0382429	0.949981	0.0522032	2.07776	-0.459104
new_go.nucleotide.metabolic.process	2.81044	1.10799	-0.140818	1.12737	0.58257	0.100888	0.539634	0.462149	0.514987	0.60472	0.211071	0.680912	0.00600631
new_go.gluconeogenesis	2.38629	3.01381	-0.473101	2.28211	0.667181	0.832561	-0.114085	1.36888	2.72979	2.3803	0.700017	0.489452	1.59204
new_go.proteasome.complex	0.544986	1.02947	0.659959	0.778289	2.44551	0.797224	3.9566	0.521072	0.888289	-0.543745	0.00983836	1.34785	-0.65476
new_go.mitotic.sister.chromatid.cohesion	-0.690562	0.110129	0.45405	-0.243873	-0.297306	0.0584366	-0.0805808	0.0482791	1.46461	-0.0110175	-0.257854	0.623233	0.981311
new_go.regulation.of.transcription.from.RNA.polymerase.II.promoter	0.656123	1.03129	1.0345	1.08797	0.448315	1.28165	1.79377	2.02859	0.481482	2.02234	0.385076	1.17701	2.39649
kegg.Lysine_degradation	-0.654975	-0.80385	0.187485	0.107811	0.126082	-0.568577	0.659227	-0.271246	0.584754	0.672786	0.495133	0.229707	-0.0575355
new_go.mitotic.spindle.elongation	-2.51725	-1.06626	-1.92712	-0.710838	-1.33065	-0.467772	-0.0621256	0.00316585	-0.338157	-0.175743	-0.927952	-0.345633	0.0534393
new_go.preautophagosomal.structure	-0.176268	0.173334	-1.00907	0.533115	-0.711406	-2.40002	-2.04074	0.139955	-0.677077	-0.527824	-1.06251	-0.32333	-0.912399
new_go.chromosome.organization.and.biogenesis	-0.686976	-0.0523739	0.317851	NaN	0.391569	0.223319	-0.0987329	0.233347	-0.226287	0.0263697	0.106393	0.107408	0.179243
kegg.Lysine_biosynthesis	1.61546	0.845527	1.42455	0.19866	1.17071	-1.0388	0.58897	0.531026	1.20003	0.687222	1.19093	0.3908	-0.350827
new_go.chaperone.binding	-0.197725	-1.45919	-1.20447	-0.430565	-0.618192	-0.454482	0.103526	-0.0431443	-0.194201	-0.155581	0.801211	-0.109506	1.27967
new_go.branched.chain.family.amino.acid.biosynthetic.process	0.574377	0.361989	0.58238	2.1474	0.40519	0.894294	0.517331	1.37503	1.62026	1.6179	1.09062	0.525749	0.261605
new_go.exonuclease.activity	-0.151533	-0.0644031	0.0249111	-0.163191	-0.125297	-0.355327	-0.557513	0.0375516	0.317115	-0.43692	-0.348466	-0.317678	0.585064
new_go.transcription.initiation	0.245482	-0.0427835	0.281808	0.115413	-0.0946586	0.0916626	-0.521137	1.10202	0.770136	0.465112	1.02777	0.780989	-0.289422
new_go.proteolysis	-0.622355	0.333549	-0.118714	-0.50507	-0.263522	-0.0770034	1.08468	-0.35722	-0.198319	0.116479	-0.384543	0.841784	-0.379046
new_go.positive.regulation.of.transcription.from.RNA.polymerase.II.promoter	0.418473	0.566757	0.527622	0.456764	0.124157	-0.695477	0.516069	-1.27655	0.431634	0.292793	0.0900422	-0.678471	0.674645
new_go.polysome	0.307865	1.27868	0.435667	0.525034	0.820909	0.0634835	0.757359	1.03274	-0.686299	1.52443	0.915954	0.454066	NaN
new_go.cell.cycle	-0.405919	-0.166935	0.69291	-0.0391474	-0.0889494	-0.560066	0.143353	-0.533012	0.159263	-0.0129219	0.244543	1.67677	1.42251
new_go.cyclin.catabolic.process	-1.63604	-0.399657	-1.72847	NaN	-1.2467	-0.70729	-0.616708	0.107138	NaN	-0.0200749	-0.244826	NaN	NaN
new_go.organic.acid.metabolic.process	0.0272325	0.459221	-0.0317248	0.60793	0.118125	-0.15319	-0.15159	-0.183322	-0.186258	0.18807	0.188464	0.548132	0.344412
new_go.pyridoxal.phosphate.binding	0.731324	0.322444	0.00502914	0.24043	-0.0406154	0.790066	0.221541	0.81434	1.06379	0.172233	-0.622375	0.740428	-0.00939883
new_go.DNA.recombination	-0.755593	-0.620826	-0.0603797	-1.58805	-0.430079	-1.73585	-2.43782	-0.362888	-1.6283	-0.344413	-1.6389	0.136312	-1.48943
new_go.vesicle.organization.and.biogenesis	-1.02253	-0.20429	-1.00963	0.114732	-0.393901	-0.19885	0.584872	0.75471	-0.0837609	NaN	0.442116	-0.348335	0.165533
new_go.ascospore.wall.assembly	-0.618092	-0.0970997	0.195674	0.340919	-0.708461	-0.865951	-0.772683	-2.39758	-0.782739	-1.74894	0.0350426	-0.454186	-0.0533123
new_go.peroxisome.organization.and.biogenesis	-0.6284	-0.0123217	-0.336552	-0.507482	-1.15285	-1.08282	-2.17563	-1.20218	-2.06789	-2.62912	-0.136597	1.58939	-0.497832
new_go.ligase.activity	0.182898	0.09178	1.03438	0.515994	0.619092	0.615984	-0.114716	-0.390905	-0.682243	0.440291	-0.664018	2.01667	1.76691
new_go.structural.molecule.activity	2.41427	1.81002	2.1736	0.544182	0.922676	0.565997	0.311812	2.31519	2.06209	0.954002	1.28662	2.81699	0.637745
mips.RNA_polymerase_II	0.82964	0.526363	1.22191	NaN	0.871905	0.575616	1.07709	1.71197	1.37843	1.10159	2.03161	1.60981	1.18224
new_go.tRNA.splicing	-0.191888	-0.575532	0.464306	0.680237	-0.388375	0.888231	-0.096731	0.75471	1.92945	-0.107045	-0.733147	NaN	0.0459277
new_go.cellular.morphogenesis.during.conjugation.with.cellular.fusion	-0.194169	0.212364	0.067043	0.000406473	NaN	0.0111674	-0.192853	0.155055	-0.318241	-0.387258	0.0933384	0.525749	0.147296
new_go.actin.cytoskeleton.organization.and.biogenesis	-0.151263	0.128656	0.227651	0.342835	-0.0296654	0.525506	-0.470348	-0.0706779	0.281123	-0.221514	-0.177476	0.00207764	-0.215477
new_go.protein.targeting.to.vacuole	-0.952233	-0.831579	0.00435558	-0.831203	0.0836979	-2.27964	-0.400122	-0.449121	0.471382	-0.0219804	-1.00677	-0.420008	0.618645
new_go.RNA.modification	1.47009	0.0702795	0.0910835	-0.0675477	0.271221	0.224157	-0.0785996	-0.397372	0.191134	0.313534	-0.364885	-0.10408	1.25736
new_go.snRNP.U1	-0.858674	-0.433802	-0.913456	-1.16405	-0.481829	-1.29085	-1.20055	-1.45855	-1.7977	-0.564847	0.0647402	-1.1144	0.703031
new_go.leading.strand.elongation	-0.793625	-0.232054	0.199837	-0.406538	-1.17327	-0.714943	-0.411593	-0.208122	-0.00395987	-1.09048	-0.655062	-0.975967	0.456619
new_go.ubiquitindependent.protein.catabolic.process	0.856725	0.493219	0.914226	0.334097	0.206388	-0.46071	1.47346	1.26162	-0.318295	-0.639415	-0.395543	4.50488	-0.0510969
new_go.peroxisomal.matrix	-0.19751	-0.304879	0.110669	NaN	0.48794	-0.881565	-1.64045	-0.309334	0.180525	0.625004	0.393355	-0.286811	-0.136465
biocyc.ergosterol_biosynthesis	0.702454	0.999244	1.37247	1.18851	0.26091	0.119085	2.20978	1.05689	0.303205	0.864058	0.227979	0.0266379	-0.219671
new_go.actin.cortical.patch	0.322233	0.00440368	0.406609	0.506944	0.39546	-0.508356	0.0405125	-0.114387	-0.558888	-0.583449	-0.232273	1.55759	-0.188152
new_go.ATP.synthesis.coupled.proton.transport	1.58382	1.31952	1.22275	NaN	0.877844	0.804692	0.652541	2.33366	0.968192	4.6355	6.62615	3.61493	6.05723
new_go.response.to.oxidative.stress	0.0204133	-0.17482	-1.68475	-0.797143	-0.0163549	0.70291	-0.589079	-1.70622	-0.110822	0.0267041	0.0145666	0.138683	1.09912
kegg.Tryptophan_metabolism	0.154266	0.1007	-0.378739	0.371647	0.256404	0.519124	-0.0295303	-0.285602	0.0573238	0.3609	1.14192	0.187452	-1.92751
new_go.telomere.maintenance.via.telomerase	0.0144569	0.17606	0.161052	1.16125	-0.676623	-0.973441	-1.51927	0.21853	0.303545	0.139506	-0.595619	NaN	NaN
new_go.nucleobase.nucleoside.nucleotide.and.nucleic.acid.metabolic.process	0.351694	0.0058731	-0.450637	-0.115912	-0.429106	0.503514	0.276191	0.139663	0.278182	0.0687293	0.67655	-0.661344	-0.277067
new_go.heat.shock.protein.binding	-0.0181045	0.0613116	-0.0357771	-0.0965924	-0.637321	-0.0372266	-0.44352	1.1914	0.752553	0.192095	0.508194	-0.0313232	0.595815
new_go.SNAP.receptor.activity	0.0440042	0.391687	-1.77266	-0.319362	-0.28574	0.282088	0.0443265	-0.942132	-0.320818	-0.706303	-1.68883	0.411751	-0.54533
new_go.adaptation.to.pheromone.during.conjugation.with.cellular.fusion	0.525868	-0.470586	0.631267	NaN	-0.788804	-0.0228155	0.0475729	-0.0918901	-0.520665	-0.398001	NaN	NaN	NaN
new_go.chromatin.silencing.at.telomere	-0.296762	-0.688555	0.341004	0.115907	-0.0242329	-0.386314	0.142514	-0.0386739	-0.361122	-0.358414	0.0963955	0.75818	0.76311
new_go.ATPdependent.DNA.helicase.activity	0.00750486	-0.119055	0.00345826	-0.656084	-0.229471	-1.31722	-0.0568516	-0.564452	0.165124	-0.499667	-0.39514	NaN	0.266051
new_go.vacuole.organization.and.biogenesis	-0.938055	0.0880312	0.123777	NaN	-0.0157641	-1.1273	0.0767898	-0.0160574	0.317748	0.375605	-0.0323475	0.0602464	0.400797
new_go.RNA.catabolic.process	-0.0241415	0.0412845	0.463841	0.099766	0.435292	0.0379868	0.178668	0.263296	0.863438	-0.675727	0.325507	-0.227508	-0.802042
new_go.mitochondrial.inner.membrane	-0.956752	-1.15139	-0.0810669	-0.169225	-1.18286	0.0964595	-0.402082	1.38884	-0.421671	1.05236	2.02991	1.03765	0.681188
new_go.posttranslational.protein.modification	-0.759666	-0.576741	-0.0281168	-0.63783	-0.38091	0.107001	0.960889	-0.470332	-0.945345	-0.373911	-0.051556	0.727464	0.472343
new_go.regulation.of.protein.metabolic.process	-0.759666	-0.576741	-0.0281168	-0.63783	-0.38091	0.107001	0.960889	-0.470332	-0.945345	-0.373911	-0.051556	0.727464	0.472343
new_go.small.conjugating.protein.ligase.activity	-0.759666	-0.576741	-0.0281168	-0.63783	-0.38091	0.107001	0.960889	-0.470332	-0.945345	-0.373911	-0.051556	0.727464	0.472343
new_go.mitochondrion.organization.and.biogenesis	-0.122631	-0.252382	-0.0867353	-0.325783	0.297645	-0.0272934	-0.148315	0.147338	0.10484	0.0258995	-0.00417763	1.58679	0.14865
new_go.vacuolar.transport	0.0583576	-0.794582	0.029238	-0.171512	0.493896	-0.328836	-1.18056	-0.0816975	-0.401074	-0.493094	0.0826658	-1.69702	-1.22144
new_go.histone.deacetylase.complex	0.506686	0.295342	-0.67163	-0.0932343	-0.649025	0.206042	-0.251644	0.166497	-0.721079	-0.0783898	1.14789	0.508236	-1.48427
new_go.DNAdirected.RNA.polymerase.II.core.complex	0.703052	0.526363	1.10108	NaN	0.657806	0.772852	1.07709	1.5055	1.18474	0.85495	2.61637	1.22908	1.47575
new_go.condensed.nuclear.chromosome.centromeric.region	-0.36404	0.437471	0.0894064	-0.0914481	-0.710634	-1.52189	-0.233773	-0.124611	-0.43269	-0.563863	-0.945012	NaN	0.520026
new_go.peroxisome	-0.385842	-0.0653485	-0.216353	-0.776284	-0.159543	-0.452643	-0.480534	-0.384031	-2.10231	-1.47738	-0.953069	1.56305	-0.514329
new_go.cellular.bud.neck.contractile.ring	0.6547	0.781904	1.07264	0.310245	1.25517	0.152115	-0.00451607	0.866944	1.08926	0.27655	0.13698	-0.102646	0.353784
new_go.methionine.biosynthetic.process	0.537143	1.37908	1.36605	0.190495	-0.485322	0.656293	0.0931963	0.0971041	0.691653	0.906808	0.630037	0.0415757	0.317702
new_go.nuclear.exosome.RNase.complex	0.568038	0.113799	1.48377	0.114304	0.48794	0.646097	-0.445282	0.363625	0.230613	0.628983	0.712366	-0.392443	1.98258
kegg.Ubiquitin_mediated_proteolysis	-0.486913	-0.132031	-0.121308	0.219839	-0.417156	-0.757828	-0.0322658	0.0365592	-0.0413956	-0.0760322	0.134274	-0.00725337	-0.25287
kegg.Histidine_metabolism	0.0435265	0.0723523	0.394135	0.0204397	0.591386	0.29187	0.222358	0.252863	0.733442	1.68911	0.371412	0.0691596	-0.646022
new_go.mitotic.cell.cycle.spindle.assembly.checkpoint	-0.235909	-0.104684	-0.524034	-1.18329	-0.227886	-0.265518	0.348157	0.526861	-0.315622	0.268779	0.0534491	-0.817844	-0.00261271
new_go.lipid.metabolic.process	0.485331	-0.446536	-0.695195	2.23903	1.03294	0.12133	0.00480262	-0.930535	-1.0148	-0.0401366	-0.644857	-0.266564	-0.379052
new_go.ATPdependent.35.DNA.helicase.activity	0.032132	0.465935	0.0588058	0.0250263	0.426712	-0.238634	NaN	0.00801046	0.0158423	0.153463	0.142476	NaN	0.504507
new_go.doublestranded.DNA.binding	-0.0929151	-0.132616	-0.216283	-0.787388	-0.246191	-1.22133	-0.222808	-0.295726	-0.112334	-0.12576	-1.26702	-0.00358443	NaN
new_go.response.to.drug	-0.142558	-0.152752	0.665975	1.46039	-0.161384	0.137066	-0.0602265	0.810285	1.39479	0.180832	1.31957	0.615794	0.35775
new_go.nuclear.organization.and.biogenesis	-0.0430984	0.224042	0.136193	0.0728962	1.05857	-1.13907	0.256857	0.702147	0.974592	0.258995	-0.316558	0.565855	0.530788
new_go.NAD.binding	0.941004	2.07818	0.227009	0.652366	1.0162	1.17006	-0.77981	0.562583	1.05838	NaN	0.914226	-0.444006	-0.94556
new_go.transcription.coactivator.activity	0.519034	1.31446	0.0860511	-0.406922	0.508175	0.0080321	0.383597	0.567034	1.6072	0.652853	1.41813	0.553644	0.0107048
new_go.anaphasepromoting.complex	-1.35355	-0.138695	-0.683499	-0.179533	-1.19822	-0.342438	-0.00227368	-0.262393	-0.90612	9.8796e-05	-0.185416	NaN	NaN
new_go.CVT.pathway	-0.0453912	0.0204238	-0.524658	0.098921	-0.593025	-2.88375	-0.77756	0.122591	-1.1954	-0.30371	-0.149835	0.0691596	-0.479621
new_go.TOR.signaling.pathway	-0.448802	0.298746	0.223553	0.584716	-0.499878	0.161432	0.889824	1.07593	1.5122	0.225849	-0.418352	0.0458141	NaN
new_go.regulation.of.Rab.GTPase.activity	-0.148103	0.0781302	0.00129296	0.0341073	-1.18429	-0.759162	-0.738093	-0.0173603	-1.88405	0.0060238	0.886949	0.103574	0.873781
new_go.sterol.biosynthetic.process	0.961468	0.619548	0.93404	0.588281	-0.304286	0.238708	1.31689	0.672349	0.622762	1.75844	-0.133059	0.348645	0.744366
new_go.nucleotidyltransferase.activity	0.729698	0.323528	1.12873	-0.250058	-0.851159	0.601685	-0.169217	0.268744	0.488047	-0.046433	0.292832	-0.834414	0.706029
mips.Tubulin-associated_proteins	-0.150189	-0.0701615	NaN	-0.370888	0.25345	-0.209763	0.539704	0.999723	-0.115124	0.465165	-0.123957	0.223114	0.22563
new_go.cell.cortex	0.0137855	-0.48239	-0.598384	NaN	-0.285833	0.34334	-0.356205	0.059383	0.164897	0.128757	0.442116	0.123046	0.579699
new_go.regulation.of.cell.growth	-0.448802	0.26062	-0.579699	0.457182	0.487906	0.132221	-0.182519	0.798982	0.774706	0.153463	-1.23759	0.197192	NaN
new_go.transcription	2.16382	1.56274	0.863473	1.61543	0.89733	-0.506273	0.68013	2.88004	0.58382	0.618143	0.508772	0.891901	1.55473
new_go.nuclear.envelope	0.211592	-0.0263737	-0.00856655	0.064291	0.283038	-0.0891461	-0.409613	0.00528769	-0.545253	-0.28611	-1.57384	0.333498	0.303745
new_go.vacuole.fusion.nonautophagic	-0.543516	-0.471905	-1.20145	-0.760931	-1.24924	-0.364492	-0.890551	-0.345225	-0.0292924	-0.933836	-0.428847	-0.251759	0.277599
new_go.glutamine.metabolic.process	-0.273662	-0.292064	-0.117428	NaN	0.0676541	0.0972934	0.189823	0.474586	0.106432	0.135542	0.641548	0.367002	0.49263
new_go.endomembrane.system	-0.0358886	-0.270945	-0.568075	NaN	NaN	NaN	-0.556545	NaN	0.241297	-0.278621	-1.50827	-0.238677	-0.126465
new_go.RNA.metabolic.process	-0.34689	-0.11281	-0.449544	NaN	-0.542435	-0.275231	0.0501798	-0.162369	0.103754	-1.50323	-0.967943	-0.000564845	0.0791078
new_go.ironsulfur.cluster.binding	1.08352	0.791646	0.14016	0.0127515	0.616765	1.11026	0.458298	1.74832	3.05875	1.14071	4.84477	1.17471	0.591402
new_go.SAGA.complex	0.193445	-0.126633	0.262131	-0.406922	-0.0568607	-0.00363909	-0.162036	0.752032	0.381905	0.0978286	-0.667574	-0.361817	-2.38057
new_go.onecarbon.compound.metabolic.process	0.490159	0.522686	0.268684	0.452977	0.00127347	-0.0963931	0.0319125	0.809221	0.474981	0.866565	0.0365596	1.27542	0.792401
new_go.mitotic.metaphaseanaphase.transition	-1.12679	-0.15918	-1.20968	NaN	-1.2467	-0.446632	-0.334255	0.0648526	-0.632365	-0.00209163	-0.0633214	NaN	NaN
new_go.GTPase.activator.activity	-1.12818	-0.537595	-0.240707	0.127173	-0.0655487	-0.77926	0.422141	0.167075	-0.911617	0.130352	-0.796219	0.0686351	0.283338
new_go.retrograde.transport.endosome.to.Golgi	-0.105537	-0.113708	-0.331919	-0.272277	-0.344183	-0.825189	-0.0450062	0.125978	-0.244679	-0.13739	-0.321003	-0.12952	-0.119034
new_go.hydrogen.ion.transporting.ATPase.activity.rotational.mechanism	2.13295	2.5223	2.70628	2.37869	0.791354	0.117685	1.38984	2.1701	1.95178	5.01529	1.8681	6.31882	1.50733
new_go.histone.deacetylation	0.679423	0.65226	-0.0126259	-0.653362	0.766013	1.10823	-0.629077	0.688121	-0.393916	-0.0155821	0.689016	-0.321228	-1.14796
new_go.hydrogen.ion.transporting.ATP.synthase.activity.rotational.mechanism	2.36712	2.18163	1.91285	0.742666	1.6466	0.455748	0.829298	1.45518	1.07317	3.86345	5.69897	5.12292	3.32567
new_go.enzyme.activator.activity	-0.3429	-0.283846	-0.057349	NaN	0.139652	-0.142536	-0.409721	-0.607709	0.143332	-1.50159	-0.882387	-0.0495982	-0.593595
new_go.helicase.activity	-0.840362	0.592637	0.869998	-0.37204	1.04277	-1.12589	-0.374172	0.372786	0.690937	-0.523314	0.181261	0.583246	-0.180176
kegg.Arginine_and_proline_metabolism	0.148406	0.0770075	0.689958	-0.00130774	0.864949	0.547069	0.540523	-0.0571003	0.00489044	-0.281504	0.964047	1.97999	0.903089
new_go.meiotic.recombination	-1.71113	-0.939744	-0.0126641	-1.97978	-0.712549	-0.171288	-1.14171	-0.711501	-0.810535	-1.2054	-2.0074	-0.486655	-0.0339265
new_go.RNA.elongation	0.322428	0.587285	0.497263	-0.100397	0.0242383	0.330685	1.03651	0.566905	0.193772	0.759942	0.348463	0.0427087	1.5974
new_go.phosphorus.metabolic.process	1.46737	0.897161	0.671024	0.209232	0.0654073	4.11903	1.33489	2.12775	6.90831	6.32873	2.98587	2.92366	1.42356
new_go.protein.ubiquitination	-0.676133	-0.120152	-0.100234	-0.0240308	-0.272861	-0.567099	-0.0193443	0.119092	-0.416866	0.314393	0.0812319	0.523881	0.858094
new_go.nuclease.activity	-0.132608	-0.726881	0.192015	-0.418709	-0.513636	-0.171148	0.601799	-0.948756	0.234673	-0.326921	-1.55274	-0.594769	-0.866205
new_go.transaminase.activity	0.166356	0.376536	-0.170582	-0.137193	0.0843883	0.569394	0.0265348	0.261514	0.692227	-0.217571	1.4107	0.581934	0.0182508
new_go.enzyme.regulator.activity	-0.385345	0.549195	0.792521	0.641694	-0.327426	0.148733	0.655604	0.847756	0.523175	0.0121331	0.731552	0.826127	0.190135
new_go.protein.import.into.nucleus.docking	0.155173	-0.359972	0.864355	NaN	0.24002	0.399813	-0.265741	1.08954	1.09066	0.511368	0.176095	0.976488	0.70282
new_go.transcription.regulator.activity	-0.459549	-0.61433	0.433112	0.0337	0.789437	0.334543	0.577614	0.417661	-0.132882	1.18458	-0.282233	0.325517	0.905833
new_go.organelle.inheritance	-0.309726	0.181043	-0.042247	0.722802	0.332009	-0.110601	0.176986	1.05516	0.209052	0.46477	0.0819846	2.4934	NaN
new_go.spindle.pole.body	-0.0101085	-0.00104537	-0.317647	0.233071	0.591053	-0.224855	-0.247398	-0.185781	0.142946	0.117629	0.265391	0.133778	0.436608
new_go.transcription.from.RNA.polymerase.II.promoter	0.0227787	-0.13566	0.0523488	-0.0665112	-0.0967892	-2.00087	0.201995	2.59235	0.00228607	-0.147631	0.292853	0.0896332	0.0820542
new_go.mRNA.catabolic.process	0.464644	0.400902	0.765269	0.643907	0.244227	0.175963	0.705781	0.226568	-0.250371	1.17371	-0.546266	-0.808163	-0.532897
new_go.peptidase.activity	-0.146614	-0.447745	-0.165407	-0.163226	-0.144156	-0.0781316	-0.170158	-0.578365	-0.220615	-0.275964	-1.73968	1.32473	-0.237239
new_go.telomere.maintenance.via.recombination	-0.243954	-0.152114	0.00190382	NaN	-0.948296	-0.295676	-0.164267	0.145983	0.283812	0.792817	0.0386992	0.340504	NaN
new_go.amino.acid.metabolic.process	0.757163	1.90357	0.260733	0.425743	-0.485322	0.533925	0.589274	1.56522	0.174713	0.225237	0.447622	0.805834	-0.167029
new_go.integral.to.mitochondrial.outer.membrane	-0.89569	-0.588663	-0.276552	-0.807039	-0.475433	0.0946455	-0.614271	0.579921	-0.230058	-0.479438	2.48795	0.323314	0.313564
new_go.protein.tyrosine.phosphatase.activity	0.97742	0.792721	0.711771	0.0717005	0.739189	0.618017	0.0939226	-0.463133	-0.494913	-1.82367	0.0570522	-0.4773	0.0402866
new_go.endoplasmic.reticulum.unfolded.protein.response	0.423876	0.541761	0.438875	NaN	NaN	NaN	0.572232	0.173886	-0.0898953	0.114845	-0.169275	0.287446	-0.0227471
new_go.spindle	-0.25661	-0.532578	-0.393151	-0.0635853	-0.634134	-0.228972	-0.663005	0.27649	-0.527689	-0.0882452	-0.416282	0.381183	0.280081
kegg.Selenoamino_acid_metabolism	0.718475	2.90979	2.68086	-0.126688	-0.317533	1.99212	0.460564	0.228583	0.131072	0.805586	0.0248345	0.308631	0.0748404
new_go.prenyltransferase.activity	-1.17969	NaN	-0.0849596	-0.452875	NaN	-0.333577	-0.140619	-0.533243	-1.0228	-0.41817	-0.994276	-1.08746	-0.0719182
new_go.PPbondhydrolysisdriven.protein.transmembrane.transporter.activity	1.41773	1.78364	1.56211	0.326261	NaN	1.5511	0.316352	1.62118	0.879209	NaN	0.902136	1.59698	0.876408
new_go.protein.import.into.nucleus	1.12276	1.17948	1.52613	0.190495	1.23652	0.340593	1.20161	0.852541	2.66454	0.969211	0.898441	1.43634	0.430094
new_go.DNA.packaging	1.16789	0.931946	NaN	NaN	NaN	0.491933	1.32426	1.93335	0.00476823	NaN	0.406163	-0.00423229	0.0368988
new_go.mitochondrial.membrane	-0.0551912	-0.0122587	-0.371152	0.332964	0.0481434	0.007684	-1.35113	0.170157	1.00582	1.22506	0.0936902	0.95887	0.80648
new_go.mitotic.sister.chromatid.segregation	-0.417651	-0.175729	-0.416556	0.0341477	-0.42596	-0.253409	0.208452	0.187725	0.0204026	0.280305	0.0276648	0.129338	0.589981
new_go.electron.carrier.activity	-0.146519	-0.293442	-0.63325	0.22837	-0.485256	1.76468	0.149633	-1.21368	0.407027	2.32827	1.97745	2.77487	0.201649
new_go.snoRNA.metabolic.process	0.226881	0.302869	0.0231127	0.179073	0.197284	-0.308996	-0.32533	0.346125	-0.158283	-0.171599	0.185809	-0.510358	0.0637616
new_go.telomere.maintenance	-1.17408	-0.68213	-0.0784777	-1.12521	-0.194274	-0.458916	-0.136899	-2.97753	-0.153536	-0.355661	-0.234939	0.187447	-0.599878
new_go.DNAdependent.ATPase.activity	-0.70214	-0.505539	0.134569	0.148848	0.189893	-0.135308	0.442307	-0.00747845	-0.10451	0.851864	-0.187036	1.15679	0.344047
new_go.acyltransferase.activity	-0.622165	-0.386658	0.0304741	-0.176244	-0.27735	-0.514124	-1.08174	-1.16202	-0.0571953	0.102903	-0.384112	0.0806804	-0.0459325
new_go.chromatin.silencing.at.rDNA	-0.306458	0.0772546	-0.0131591	0.0540464	-0.0253777	0.806608	0.226432	0.419124	0.0335847	0.502769	0.520164	0.283393	-1.14863
new_go.conjugation.with.cellular.fusion	0.709052	-0.00811537	0.112089	0.187017	0.0728688	-0.165794	-0.00727269	0.762862	0.184711	1.15877	-0.00984435	-0.165057	0.40896
new_go.telomeric.DNA.binding	-0.528658	-0.0930091	-0.46708	-0.141553	-1.40459	-1.19132	-0.330187	-0.524734	-0.149482	-0.143113	-0.281838	NaN	NaN
new_go.copper.ion.binding	0.0106048	-0.42388	-1.61531	0.28655	0.569685	0.481818	0.433554	0.0221296	-0.337189	0.513339	0.516163	-0.259205	2.278
new_go.ATP.biosynthetic.process	2.17102	2.00884	0.975238	0.56684	1.04033	0.698408	1.27747	1.58336	1.45098	3.81818	4.8622	4.77349	3.42141
new_go.hydrogen.ion.transmembrane.transporter.activity	2.1563	2.88801	3.30509	1.77792	0.812584	0.31187	2.26815	1.51344	1.0806	5.32691	2.83448	7.43601	1.82968
new_go.proton.transport	2.1563	3.22179	3.5663	2.14598	0.518092	0.366699	3.01895	1.61438	1.22961	5.36741	2.31064	5.95017	2.29848
new_go.protein.localization	0.110001	-0.26648	-0.016021	-0.390779	-0.026676	-0.646683	-0.224249	0.561808	0.304487	2.1408	0.714699	0.355017	1.29729
new_go.vacuole.inheritance	0.548485	0.236399	0.198616	0.550109	0.45445	0.126052	0.562417	0.211439	0.566344	0.442914	-0.353417	0.797589	NaN
new_go.mismatch.repair	-1.90404	-1.399	-0.121742	-0.253619	-0.851867	-1.71835	-0.277931	-0.570788	-0.200016	-1.44279	-1.21479	-0.847175	0.604685
new_go.mRNA.cleavage.and.polyadenylation.specificity.factor.complex	-0.172674	-0.0161599	0.280996	NaN	-0.420774	-0.587122	-0.696942	-0.659243	-0.770136	-1.2748	-0.166727	0.412077	0.194265
kegg.Urea_cycle_and_metabolism_of_amino_groups	0.642509	0.0934819	-0.0962417	-0.366301	0.0865413	0.505649	-0.153111	0.947971	-0.158701	-0.556571	2.04872	0.260241	0.267681
new_go.endonuclease.activity	-0.680163	-1.15914	-0.0011127	-1.77309	-0.695848	-0.0479547	0.062709	-1.87438	0.000251073	-0.438734	-1.49709	-0.279863	-0.283103
new_go.clathrincoated.vesicle	-0.659384	-0.492754	-0.349676	-0.782197	-0.762396	-0.837366	0.0772261	0.20093	-0.380624	-0.434571	-1.18566	0.76347	-0.880273
new_go.nuclear.chromosome	0.100856	0.0845893	-0.0952548	-0.132727	-0.447115	-0.818925	1.37658	-0.210299	0.278327	0.814166	0.111663	-0.256071	0.139138
new_go.mitochondrial.genome.maintenance	0.175455	1.19516	0.0636776	0.452186	-0.0399393	-0.0185241	-0.475553	0.409655	0.313357	0.0244	0.992357	0.306848	0.0401269
new_go.alkyl.sulfatase.activity	NaN	NaN	0	0	NaN	0	0	0	0	0	0	0	0
new_go.arylsulfatase.activity	NaN	NaN	0	0	NaN	0	0	0	0	0	0	0	0
new_go.dodecyl.sulfate.metabolic.process	NaN	NaN	0	0	NaN	0	0	0	0	0	0	0	0
new_go.homing.of.group.II.introns	NaN	NaN	0	0	0	0	0	0	0	0	0	0	0
new_go.movement.of.group.I.intron	NaN	NaN	0	0	0	0	0	0	0	0	0	0	0
Gene Set	BY4741_5'nfrOcup	Sigma_5'nfrOcup	Spar_5'nfrOcup	Smik_5'nfrOcup	Sbay_5'nfrOcup	Cgla_5'nfrOcup	Scas_5'nfrOcup	Klac_5'nfrOcup	Kwal_5'nfrOcup	Sklu_5'nfrOcup	Dhan_5'nfrOcup	Calb_5'nfrOcup	Ylip_5'nfrOcup
new_go.ribonucleoprotein.complex	-12.6604	-10.3541	-5.98425	-4.6934	-5.73069	-7.65661	-6.59457	-19.1978	-1.61545	-14.6607	-18.3132	-20.6392	-19.5309
new_go.plasma.membrane	1.27793	0.45448	2.6113	0.299781	1.95195	0.707788	0.786004	1.66099	1.9808	0.705827	0.918081	3.28606	0.161659
new_go.structural.constituent.of.ribosome	-10.0079	-8.85307	-3.26662	-3.89465	-4.4396	-3.51755	-1.70818	-19.0351	-1.33565	-8.8431	-11.7155	-18.0843	-14.9036
new_go.translation	-5.40646	-7.09947	-4.89692	-5.13929	-4.84975	-3.94435	0.147583	-17.3582	-2.25312	-12.4594	-15.9943	-17.0721	-14.878
kegg.Ribosome	-8.44888	-7.58105	-1.96113	-2.22839	-3.22762	-3.14989	-1.20585	-9.87826	-0.818165	-3.44041	-5.79596	-14.2707	-10.5527
kegg.Starch_and_sucrose_metabolism	0.185434	-0.151451	0.697045	0.0167432	0.34856	1.50254	0.343512	0.106698	-0.208449	-0.651383	-0.411286	0.427474	1.45636
new_go.extracellular.region	0.137951	1.79819	1.58109	0.788448	0.884097	0.0736085	1.44985	0.519119	0.72016	0.0432395	-0.0588108	-0.206824	-0.165774
new_go.ribosome	-6.92324	-8.34727	-3.13132	-3.22969	-3.75144	-5.18557	-1.36828	-17.669	-3.36667	-11.0274	-12.3565	-17.5535	-12.2792
new_go.fungaltype.cell.wall	0.600213	0.977591	1.48901	0.345018	0.63746	1.93083	1.30362	1.44607	0.327348	0.207522	0.126071	-0.385363	-0.00285339
new_go.protein.serinethreonine.kinase.activity	-0.0186601	-0.130397	0.29443	-0.01814	-0.0544692	1.42972	-1.19967	-0.534259	-0.256273	-0.449781	-0.674078	-0.0516392	2.46623
new_go.protein.kinase.activity	0.0413798	-0.0846544	0.19256	-0.0610791	0.0405168	1.33033	-1.47438	-0.850487	-0.296707	-0.509587	-0.833203	-0.211834	2.81882
new_go.rRNA.processing	-12.3885	-12.7331	-7.18774	-5.47492	-8.74165	-21.1039	-14.121	-8.69363	-2.72609	-14.7831	-12.9767	-6.31156	-12.6079
kegg.Sphingoglycolipid_metabolism	-0.057813	-0.20537	0.808686	-0.0538818	0.256701	0.758607	-0.748666	0.157532	-0.64401	-0.302431	-0.225302	-0.100318	1.91929
mips.cytoplasmic_ribosomal_large_subunit	-4.89114	-4.89555	-2.032	-1.35368	-2.22934	-2.9143	-0.771384	-4.94364	-0.418633	-1.32579	-3.36992	-7.35899	-7.86217
new_go.protein.amino.acid.phosphorylation	0.0301284	-0.271172	0.111986	-0.0353	-0.246399	0.788252	-1.13867	-0.705781	-0.46896	-0.918089	-1.23189	-0.298486	3.79746
new_go.cytosolic.large.ribosomal.subunit	-4.80674	-5.7835	-2.92203	-1.98952	-2.75119	-3.61195	-1.06646	-5.70611	-0.211938	-1.65217	-4.22995	-8.59284	-7.20732
new_go.nucleolus	-11.5655	-11.5271	-11.0095	-4.2205	-9.0484	-19.5333	-10.922	-10.8633	-2.69177	-12.932	-17.4168	-7.46643	-18.1132
new_go.cell.wall	-0.230557	0.331034	0.284105	-0.0806884	-0.16361	0.0635874	1.30582	0.727026	0.682366	-0.294647	-0.419549	-0.280406	-0.0210411
new_go.response.to.stress	0.666402	0.351309	0.744446	0.478853	1.07558	0.153705	1.68016	-0.0492457	-1.70222	-0.543861	1.72202	0.771995	-0.310126
new_go.cell.wall.organization.and.biogenesis	-0.163084	0.247417	0.08368	0.215056	0.554923	-1.02753	1.15442	1.80579	1.34373	-0.360728	0.252922	-0.0767818	0.509827
kegg.Benzoate_degradation	0.497912	-0.0370567	0.786162	-0.116785	0.176266	1.2621	0.376514	0.0871404	-0.165766	0.363291	0.0669053	0.184533	1.97125
kegg.Nicotinate_and_nicotinamide_metabolism	0.0886925	-0.122515	0.752417	-0.0349264	-0.125909	0.825032	-1.07902	-0.283278	-0.28601	0.265425	-0.350281	0.0150602	3.46466
new_go.pseudohyphal.growth	-0.117454	0.0121006	-0.676732	0.81663	0.61717	0.147155	0.0349979	0.241316	-0.074153	-1.10875	-1.13439	1.31323	0.329675
kegg.Inositol_phosphate_metabolism	0.00652682	-0.130332	0.74118	-0.0349264	0.142913	0.743787	-1.07902	-0.252694	-0.648968	0.280049	-0.51148	-0.243669	2.76525
new_go.cellular_component	18.1696	18.2095	7.97782	7.54214	5.97315	4.75071	8.00712	1.88065	0.942457	5.06792	0.873937	1.31209	2.16765
kegg.Second_messenger_signaling_pathway	0.581004	0.694458	-0.0219287	0.261967	-0.261763	-0.296904	0.991563	-1.00881	-0.0420759	0.210719	-0.384887	0.354029	-0.117893
new_go.catalytic.activity	2.37452	3.93728	3.8941	4.34293	1.56098	0.873063	3.46544	2.33764	-0.0807421	1.02869	0.395334	-0.306151	-1.12566
new_go.ribosome.biogenesis.and.assembly	-14.0046	-17.7091	-18.0681	-11.0154	-14.4205	-18.6665	-13.911	-7.78918	-5.39938	-15.3691	-7.96714	-7.06902	-20.6106
new_go.kinase.activity	0.0249279	0.253367	0.230698	-0.0742117	0.258507	0.920964	-0.442283	-0.481837	-0.35888	0.250366	-1.21896	-0.61981	1.52423
new_go.signal.transducer.activity	-0.685269	0.364683	-0.523724	0.0553558	-0.395499	0.907761	-0.449394	-0.302713	-0.298919	-0.794871	0.354361	0.762378	0.278529
kegg.MAPK_signaling_pathway	-0.32396	0.750022	-0.192335	-0.21507	-0.234495	0.226593	-0.0696261	-0.19013	0.0417149	0.140417	-0.120405	0.522482	3.45807
new_go.cyclindependent.protein.kinase.regulator.activity	-0.671669	0.603401	0.514751	0.00132657	-0.100539	0.540972	1.85531	0.154185	-0.0545937	0.146556	0.204576	-1.42181	-1.01198
new_go.cellular.bud.neck	-0.266472	-1.0233	-1.37114	-0.317405	-1.09044	-1.98458	-1.57953	-1.89301	-0.728685	-2.42711	0.00218049	-0.648013	0.96046
new_go.signal.transduction	0.40402	1.21937	0.31595	1.39053	-0.290711	0.551745	1.21324	0.226126	0.0237855	-0.664609	-0.000509151	0.965674	0.389971
new_go.regulation.of.cyclindependent.protein.kinase.activity	-0.365605	0.2365	0.225681	-0.146285	-0.283222	0.603343	2.17894	-0.079967	-0.0203138	0.32715	-0.0322407	-1.40544	NaN
new_go.sexual.reproduction	-1.0726	1.31274	0.256245	1.3804	0.230753	2.48131	0.229177	0.279913	2.5466	0.0398142	-0.263522	0.272722	0.342318
new_go.nucleus	-6.98649	-8.46712	-8.69798	-7.40707	-8.42575	-13.1563	-5.98821	-4.64814	-5.29161	-10.2181	-19.0446	-11.2051	-21.0607
new_go.transcription.factor.activity	2.91464	1.98353	1.94586	0.694379	0.395599	0.745841	1.99864	0.432245	0.260959	0.359347	0.000235517	2.08061	-0.110398
new_go.anchored.to.membrane	0.576908	0.83131	0.0427171	-0.203826	0.807593	2.49192	0.00284273	1.05269	0.299596	0.277316	-0.534163	0.112952	0.00489726
new_go.90S.preribosome	-10.6261	-4.41978	-6.79582	-2.38465	-4.47823	-10.1241	-4.01891	-3.89009	-0.504689	-6.06537	-7.92677	-4.16853	-9.07967
new_go.tricarboxylic.acid.cycle	-0.237213	0.955772	-0.0387976	2.09987	0.0277741	3.08538	0.968269	0.466798	-1.36712	1.36008	0.310864	-1.49252	-2.28515
new_go.RNA.binding	-8.73496	-7.59962	-9.88394	-5.23513	-4.14221	-8.77989	-6.81119	-7.68905	-5.25837	-11.3801	-7.29167	-8.59121	-9.33404
new_go.G1S.transition.of.mitotic.cell.cycle	-0.426177	-1.07143	-0.502659	0.809975	1.40751	-0.202859	-0.952411	-1.22166	-0.84473	-0.209966	-1.75175	-2.04218	2.20248
new_go.Rho.protein.signal.transduction	-1.18365	-1.1141	-0.821488	-0.0331826	-0.363713	0.343206	-0.0997532	-0.513002	-0.869571	0.0980054	-0.692186	0.0464172	NaN
new_go.membrane	1.02492	0.336299	0.386327	-0.572316	1.97602	1.00521	1.19988	-1.49751	-0.564494	-1.53699	-1.53917	-2.26207	-4.3682
new_go.oxidoreductase.activity	3.04495	4.29857	3.52853	3.45688	2.21986	3.0754	3.48126	3.10101	3.26393	1.10399	0.0494636	-0.0640425	-0.00970306
new_go.tRNA.modification	0.15734	-0.0998058	0.0622182	0.00209422	-0.0185648	-0.409211	-0.212881	-0.269001	-0.206787	-0.634242	-0.354703	-0.588649	-1.74823
new_go.specific.RNA.polymerase.II.transcription.factor.activity	-0.192365	-0.107656	0.110028	-0.334905	-0.162705	-0.585421	-0.607879	0.263997	-1.35642	0.291814	-0.0797868	1.26049	-0.217123
new_go.sequencespecific.DNA.binding	0.838227	-0.13524	0.757776	-0.0258736	0.438742	0.812818	0.263919	-0.369392	-0.199889	-0.641582	-0.117593	-0.0707022	-0.196219
new_go.transferase.activity	0.548712	1.09565	1.20804	-0.0114485	0.453223	0.193234	0.0389701	-0.215565	-0.369526	0.187261	-2.2143	-1.11841	-1.05924
new_go.invasive.growth.in.response.to.glucose.limitation	0.453468	0.855852	-0.0325402	0.227331	1.26794	0.337508	-0.277719	0.356001	0.698427	-0.215098	0.39533	0.878675	0.0168985
new_go.response.to.toxin	9.40257	4.58211	5.97635	3.42042	3.36863	0.296552	2.0804	3.27093	3.22319	4.05001	0.857174	2.75245	0.314438
new_go.cytosolic.small.ribosomal.subunit	-3.70467	-2.26781	-0.262191	-1.37206	-1.68548	-2.635	-0.659389	-5.1269	-0.842059	-1.35087	-2.00724	-6.7642	-3.0285
new_go.RNA.splicing	-0.930797	0.212604	-0.730629	-0.676614	-0.222236	-1.94883	-0.490085	0.523433	-0.00979284	-0.274193	-2.06687	-1.42513	-3.18049
new_go.endocytosis	-0.318317	-0.581802	-1.65873	-0.464813	0.937312	-2.46941	-1.51386	-2.41889	-1.06216	-1.81468	-1.05246	-0.336801	-0.374145
new_go.transporter.activity	1.64408	1.02075	1.84306	1.16956	2.36714	2.29147	2.28877	2.99807	1.3049	0.443519	1.53337	1.69551	0.0797579
mips.mitochondrial_ribosomal_large_subunit	-1.85321	-1.6258	-0.678312	-1.76753	0.0219393	-1.10137	-1.21137	-5.99348	-1.29706	-5.90928	-4.37839	-4.80767	-3.1204
new_go.integral.to.membrane	3.84944	2.03562	1.09092	1.47544	2.80094	2.27998	2.35447	0.827247	1.65543	-0.10033	1.2173	-0.392472	-1.81069
mips.cytoplasmic_ribosomal_small_subunit	-3.76538	-2.69316	-0.35485	-1.20221	-1.66627	-1.86516	-0.576347	-4.55687	0.440134	-1.13711	-1.98763	-6.94351	-3.56298
new_go.tRNA.processing	-0.634059	-0.704083	-0.548302	-0.922513	-0.649782	-3.03114	-1.79487	-0.782947	-0.579047	-0.893031	-0.867247	-1.21844	-0.68375
new_go.metabolic.process	1.57044	1.99792	3.42297	3.38415	1.2578	1.69156	1.08083	2.12462	2.67023	0.523676	0.953989	-0.82842	-0.0552117
new_go.cellular.bud	-0.864156	-0.800414	-0.977016	-0.191484	-1.58778	-0.976101	0.627089	-0.0258199	-0.476402	-1.02261	0.0954879	-0.0694069	-0.180312
kegg.Bile_acid_biosynthesis	1.88784	1.64343	1.17221	0.518326	0.126292	0.0226406	0.746125	1.04515	0.531532	0.877928	1.46442	NaN	-0.339947
new_go.carboxylyase.activity	0.0724303	0.688876	0.0768255	0.0304327	0.00331114	-1.0109	0.157375	-0.145847	-0.464846	0.0149774	0.163406	0.0683996	0.248521
new_go.mitochondrial.large.ribosomal.subunit	-1.44669	-1.6258	-0.706824	-1.93679	0.0148017	-0.773953	-0.866565	-6.05972	-1.29706	-5.90928	-4.37839	-4.80767	-3.1204
new_go.nucleotide.binding	-1.49988	-4.44778	-4.53141	-2.86105	-4.04368	-0.977439	-1.95973	-4.39441	-3.03856	-8.2609	-4.94381	-4.86433	-3.2505
new_go.oxidation.reduction	4.11183	4.82082	3.37462	4.21643	2.63953	3.64369	4.42296	2.19953	2.56385	1.0331	-0.0176198	-0.621272	-0.203717
kegg.Citrate_cycle_TCA_cycle	-0.298662	0.496968	0.0326262	2.79586	0.10313	2.72528	0.79335	-0.337802	-1.36712	1.36008	0.393821	-0.649906	-2.17248
new_go.pheromonedependent.signal.transduction.during.conjugation.with.cellular.fusion	-0.315694	1.18565	0.464682	0.195098	0.505348	0.601727	-0.00423797	-0.129203	0.654466	0.37726	1.48422	0.28851	0.750134
new_go.reproduction	-0.425429	0.346958	-0.366839	-0.156758	-1.11091	0.225402	-0.380335	0.797058	-0.31384	-0.163851	-0.736577	1.29846	1.12035
new_go.small.GTPase.mediated.signal.transduction	-0.387435	-0.608209	-2.26553	-0.00559472	-0.0427302	-1.2517	-1.34284	-1.00317	-1.28235	-1.17423	-0.186571	0.189307	0.444126
new_go.protein.transport	-3.06619	-5.60841	-2.26654	-4.02185	-0.824165	-3.51115	-1.5563	-4.20496	-3.01128	-1.19102	-3.76297	-3.47683	-3.77522
new_go.establishment.of.cell.polarity	-2.88071	-1.8929	-2.4736	-0.543162	-0.0530556	-0.307286	-0.795024	-0.96402	-2.27905	-1.39956	0.0993714	0.0188458	1.49059
biocyc.TCA_cycle_aerobic_respiration	-0.472666	0.744859	0.160949	2.50442	-0.0210991	1.92256	0.103925	-0.363464	-2.38621	0.779034	0.214251	-0.839465	-2.06258
new_go.conjugation	-0.388603	1.01932	0.332296	1.88761	-0.086747	2.25728	0.230486	0.584068	2.99319	0.0398142	-0.501993	0.301717	0.369057
new_go.intracellular	-5.8996	-5.77498	-3.12691	-0.463239	-2.82389	-2.75133	-0.595828	-5.81653	-0.925168	-6.43892	-6.37971	-8.34878	-5.54188
new_go.ribosomal.large.subunit.assembly.and.maintenance	-4.65573	-6.391	-2.7977	-2.30764	-1.94103	-4.78265	-2.79301	-4.64287	-0.482012	-4.72893	-4.35036	-2.1704	-3.44646
new_go.spliceosome	-0.752037	-0.328748	-0.748482	-0.247451	-0.0633568	-0.758664	-0.0395808	0.563512	0.00746274	0.599694	-0.183916	0.300983	-3.4541
new_go.protein.serinethreonine.phosphatase.activity	-0.575536	-0.492938	-1.7325	-0.511159	-0.386585	-0.545944	-0.193063	-1.66703	-0.651106	-1.4648	-3.08864	-0.0236327	0.871121
new_go.transcription.repressor.activity	0.148432	0.0613902	-0.487807	0.0330439	0.478965	0.315882	0.13348	-0.57127	0.23884	-0.270987	NaN	NaN	NaN
new_go.mitochondrion	1.54453	1.78401	0.558132	0.602904	1.66451	-0.0270963	3.93023	-5.5181	-1.13901	-4.86583	-3.94508	-4.12795	-7.33955
new_go.tRNA.methylation	-0.0560688	-0.196946	-0.617176	-0.834199	-1.73577	-1.0496	-1.73287	-0.202636	-0.465942	-1.31799	-0.105015	-0.224618	0.238249
new_go.smallsubunit.processome	-4.66195	-3.96431	-4.73869	-0.62272	-2.54311	-10.811	-3.94137	-3.8766	-0.887822	-4.97659	-3.82088	-2.68323	-6.81053
new_go.actin.binding	-0.273458	-0.99109	-0.722173	-2.08317	-1.26309	-0.0747773	-1.66564	-0.653601	-0.887616	-0.41936	-0.0442183	0.335579	-0.584519
new_go.aromatic.compound.metabolic.process	0.133828	0.351135	0.324998	0.135309	0.148265	0.160689	1.53677	1.89514	0.966761	-0.0101164	-0.551813	0.0143756	-0.278503
new_go.nuclear.mRNA.splicing.via.spliceosome	-0.562374	0.252389	-0.76161	-1.25967	-0.699177	-1.01282	-1.026	1.11996	-0.0196915	-0.663499	-2.18964	-0.802745	-2.69831
new_go.mRNA.processing	-1.90518	-1.53146	-1.8441	-2.35154	-0.937378	-3.6624	-1.87898	-0.296232	-0.669561	-1.43625	-3.34472	-1.77673	-3.80494
new_go.protein.complex	-2.70526	-2.01369	-2.14239	-1.48517	-0.950897	-4.13642	-1.58072	-4.49085	-3.84177	-5.23015	-2.00848	-1.32422	-0.658711
new_go.cytokinesis	-0.936838	-0.436998	-0.904331	-0.935011	5.7225e-05	-1.73962	-1.21098	-0.461084	-0.535792	-2.14127	0.0294386	-1.29543	0.343936
new_go.rRNA.binding	-3.06059	-1.57567	-2.68161	-1.29105	-1.20099	-1.40989	-0.593072	-2.98268	-1.14214	-2.42435	-1.73679	-4.63487	-2.30074
kegg.Glyoxylate_and_dicarboxylate_metabolism	-0.298043	-1.0306	0.196346	1.1864	0.0321443	2.88762	0.111253	1.11932	NaN	0.0915984	-0.373579	-2.87841	-1.22828
new_go.tRNA.aminoacylation.for.protein.translation	-0.451075	-0.198361	-1.18091	-0.320892	-0.411275	-0.494744	-0.401618	-2.46127	-0.55205	-1.95094	-0.541651	-1.10495	-0.797416
new_go.cytoplasm	-1.38755	-3.17461	-1.13981	-1.19321	-1.24168	-0.691093	0.442541	-3.71068	-3.59474	-5.50368	-7.25702	-5.62332	-8.84864
new_go.metal.ion.binding	-0.06165	0.166479	0.798755	0.299559	0.713409	0.176754	0.431136	-0.106668	-0.855922	-0.80024	-0.485771	-2.27069	-3.66236
new_go.cytoplasmic.mRNA.processing.body	-1.00706	-0.0491144	-0.750654	-0.29421	-0.179026	-1.1558	0.301223	-1.32729	-1.09419	-0.432321	-0.886346	0.155401	-0.212879
new_go.proteasome.storage.granule	-4.01143	-2.97388	-1.85911	-0.490574	-1.86814	-2.76233	-0.425855	-2.25099	-1.61415	-3.27583	-0.872875	-1.3967	-0.922607
new_go.ATP.binding	-0.485215	-3.23301	-1.20271	-1.2636	-1.63742	-1.03297	-0.940595	-3.17438	-1.3152	-3.98366	-3.64788	-3.03195	-1.25879
kegg.Phenylalanine_metabolism	1.87634	1.06491	0.985012	0.323744	1.01528	0.775985	0.784581	1.57714	0.516689	0.448452	0.722219	1.13918	0.16799
new_go.carbohydrate.metabolic.process	0.407378	0.618147	2.512	0.455632	2.57497	0.891972	3.58824	0.432056	1.21961	0.409033	-0.228533	-0.0469909	-0.121981
new_go.mating.projection.tip	-1.25492	-0.0601554	-0.330582	0.592463	-0.664903	0.048039	-1.82744	0.0930802	-0.0808533	-1.45262	-0.258885	0.249914	1.61626
new_go.purine.nucleotide.biosynthetic.process	0.316614	0.416176	0.68839	0.525795	-0.0451771	-0.888155	0.853314	-0.329773	-1.40896	-0.220477	-0.149101	-1.41469	-0.764139
new_go.snoRNA.binding	-1.70835	-1.16195	-2.45063	-0.416076	-1.72935	-5.60009	-2.19033	-1.28887	-1.01469	-1.94435	-2.2774	-2.18734	-1.90245
new_go.budding.cell.apical.bud.growth	-1.63003	-1.21435	-0.876725	-0.135211	-0.392958	0.456498	-0.720576	-0.625911	-0.629175	NaN	NaN	0.0102638	0.0811118
new_go.endonucleolytic.cleavage.to.generate.mature.5end.of.SSUrRNA.from.SSUrRNA.58S.rRNA.LSUrRNA	-1.19593	-2.54782	-3.96332	-0.0735393	-1.35547	-6.816	-4.0246	-1.01821	-0.238931	-4.42645	-4.54124	-0.88571	-3.03227
new_go.hydrolase.activity.acting.on.glycosyl.bonds	-0.736204	0.245285	0.918331	-0.242005	0.267484	0.713999	0.375523	0.00106531	1.04123	-0.124822	0.797016	0.337031	-0.241566
new_go.response.to.heat	0.482595	1.32339	0.550643	2.23027	-0.00297578	-0.623979	0.821637	-0.772934	-0.590049	0.494309	-0.0580267	-1.22621	-0.120001
new_go.endonucleolytic.cleavage.in.ITS1.to.separate.SSUrRNA.from.58S.rRNA.and.LSUrRNA.from.tricistronic.rRNA.transcript.SSUrRNA.58S.rRNA.LSUrRNA	-1.60877	-2.29725	-3.78212	0.022253	-1.7507	-7.47293	-3.30308	-0.966747	-0.311729	-4.34552	-5.10406	-1.40114	-3.06775
kegg.Fructose_and_mannose_metabolism	0.542629	-0.316889	0.883423	-0.361322	0.0412417	-0.0384438	0.624475	0.616273	0.00797291	0.733907	-0.0545626	-0.337657	-0.451006
new_go.meiosis	0.0711394	0.0136976	0.018787	0.0340475	0.721261	1.47571	0.880067	0.309059	3.67962	0.496345	0.351941	1.13904	0.40807
kegg.Aminoacyl-tRNA_biosynthesis	-0.281895	-0.175511	-1.29135	-0.191788	-0.595323	-0.442549	-0.485229	-1.72837	-0.14677	-1.9012	-0.420925	-0.979576	-0.787809
new_go.RSC.complex	-0.153766	-0.438683	0.307278	-0.130875	1.08779	-0.992757	-1.52092	-0.814257	-1.67471	-0.987736	-0.90601	-1.14447	NaN
new_go.vesiclemediated.transport	-2.12153	-2.49176	-0.574871	-1.95536	-0.433438	-0.261443	-0.35264	-1.35255	-1.26478	-1.2289	-1.118	-3.00277	-1.25357
new_go.mitochondrial.respiratory.chain	-1.0786	0.539323	0.227319	NaN	NaN	NaN	0.547374	-4.48051	-1.32919	-2.14486	-0.484189	-3.94564	-1.53348
kegg.Glycerolipid_metabolism	2.6429	1.94125	2.46531	0.880004	2.91925	0.544583	0.254316	2.35272	0.0601118	1.15984	-0.24804	0.265942	-0.22397
new_go.negative.regulation.of.transcription.from.RNA.polymerase.II.promoter	-0.175394	-0.538183	-0.177296	0.0251908	0.101647	0.144329	2.62936	0.494951	-0.0787259	-0.689249	-0.897196	0.0407612	-0.469587
new_go.biopolymer.biosynthetic.process	-0.196568	0.137311	0.111484	0.0889774	2.21553	-1.82769	2.92576	-0.321151	0.270427	-1.3714	-0.299944	-1.28005	-1.2351
new_go.magnesium.ion.binding	0.0582155	1.57639	-0.0665421	0.187024	-0.113525	-0.0353694	0.487416	0.156829	0.00589119	-0.0107131	0.203852	-0.0402877	0.403884
new_go.endopeptidase.activity	-3.92015	-2.32882	-1.22273	-0.356658	-0.691367	-3.04024	-0.686416	-3.29544	-2.62129	-3.71165	-1.80715	-1.57794	-0.373967
new_go.sporulation	0.144431	0.081504	0.228123	0.317084	-0.205073	0.889492	1.42792	2.41829	1.66471	0.69018	-1.10609	0.53681	1.99096
new_go.maturation.of.SSUrRNA.from.tricistronic.rRNA.transcript.SSUrRNA.58S.rRNA.LSUrRNA	-3.77871	-2.63306	-3.92313	-0.874369	-2.03139	-3.50697	-2.78572	-2.68971	-1.15856	-3.00637	-4.90039	-3.13528	-3.73654
new_go.transferase.activity.transferring.glycosyl.groups	0.133232	-0.239955	0.381086	-0.129903	0.207034	-0.160672	0.138943	-0.0537386	-0.596657	0.201558	-0.254469	0.00137561	-0.444666
new_go.endonucleolytic.cleavage.in.5ETS.of.tricistronic.rRNA.transcript.SSUrRNA.58S.rRNA.LSUrRNA	-0.878941	-2.17232	-3.41724	-0.208778	-0.978528	-6.9793	-3.16634	-1.47862	-0.399036	-3.65517	-4.00783	-0.766727	-3.00647
new_go.response.to.starvation	1.60129	0.780084	0.918875	0.820947	1.03832	0.743489	1.21428	2.26882	-0.0159414	0.839804	0.458483	0.225316	1.33899
new_go.RNA.splicing.factor.activity.transesterification.mechanism	-1.43568	-1.48642	-1.8254	-1.22523	-0.632849	-1.12864	-1.60381	-0.00972868	-0.0102577	-0.619552	-1.44526	-0.567061	-1.53709
mips.Gavin_AC,_et_al.	-0.108337	-0.165304	0.589672	-0.503628	-0.0429634	0.0539203	0.493703	-0.1643	0.0548836	-0.0457264	-0.716159	0.0206172	0.262982
new_go.energy.reserve.metabolic.process	0.631798	0.78425	1.26395	0.115671	2.91463	0.176475	2.01184	0.424436	-0.0760008	0.579992	0.00652581	1.98112	-0.685213
new_go.isomerase.activity	-0.570551	1.13284	-0.0297284	-0.146584	-0.758185	0.152953	-0.0614995	-0.241358	-0.00630673	-0.0954424	-0.431935	0.566093	-1.59233
kegg.Fatty_acid_metabolism	0.591013	1.29229	2.06905	0.257316	1.04543	-0.281754	1.51892	0.747804	0.447644	0.601961	2.25284	0.896829	0.849195
new_go.protein.amino.acid.glycosylation	0.062899	0.021241	-0.223224	0.496679	0.0261277	-0.507384	0.685441	0.23985	-0.105764	0.174128	-0.849729	-0.107536	-0.375772
new_go.structural.constituent.of.cytoskeleton	-0.561589	-0.381015	-0.875676	-1.62561	-2.38996	-1.53799	-1.20067	-0.424533	-0.451777	-0.865185	-0.552604	-1.00195	0.490952
new_go.lyase.activity	0.775582	0.811515	0.899505	0.108286	-0.314417	0.443373	0.980268	-0.452477	-0.182198	0.152137	-0.0469844	-0.255772	0.144112
new_go.ubiquitinprotein.ligase.activity	-0.681697	-0.736748	-1.09299	-0.14312	-0.396779	-0.405862	-1.90135	0.192291	-0.255989	-0.0666542	-1.53944	-2.17366	-0.941753
new_go.metallopeptidase.activity	-0.103255	-0.00360965	-0.00113241	0.108543	1.36128	-0.0187464	-0.0651833	-0.0378606	-0.0727122	0.0410216	0.164657	0.127652	1.07972
new_go.mitochondrion.inheritance	-0.750406	-0.40257	-0.422646	-0.245316	-0.0358009	-0.185343	-0.0770506	-0.667777	-0.328462	-0.809808	-0.382794	-0.21016	-1.40085
new_go.DNA.replication	0.121926	-0.013258	-1.19901	-0.869964	-0.850259	0.339857	-0.997379	-0.228073	-0.422715	-0.2526	-2.64956	-1.15377	-1.63424
new_go.RNA.polymerase.II.transcription.mediator.activity	0.526607	0.0165208	-0.461661	-0.00885461	-0.601657	-0.84558	-0.30404	-0.0705451	-0.239958	-0.0612803	-0.741285	-0.479507	-1.1583
new_go.mediator.complex	0.202304	0.0165208	-0.681023	-0.00885461	-0.601657	-0.84558	-0.41474	0.0414633	-0.037435	-0.00619601	-0.741285	-0.427098	-1.26535
new_go.tRNA.metabolic.process	0.385355	0.618754	-0.100853	0.00387087	0.424538	-3.39942	0.502392	-0.0545024	-0.841706	0.0769421	-0.434334	-0.53419	-0.113745
new_go.cell.morphogenesis	-0.036779	-0.22408	-1.56286	-0.550044	-1.09838	-2.66624	-0.721014	0.0338622	-0.109383	-0.414788	-0.342527	-0.4147	1.10923
new_go.unfolded.protein.binding	-0.0945566	-0.121896	0.229021	0.139543	0.095933	-1.12963	-0.382147	-1.2991	-1.76989	-0.742344	-0.406934	-0.646391	-0.385201
new_go.aminoacyltRNA.ligase.activity	-0.31053	-0.301556	-1.1704	-0.191788	-0.549427	-0.656251	-0.485229	-2.25483	-0.187732	-2.23999	-0.420925	-1.40619	-0.787809
new_go.response.to.osmotic.stress	0.51708	0.217005	-1.34224	-0.404443	0.0046539	0.244301	-0.0980788	-0.9145	-0.0403769	-1.0798	-0.340762	0.422059	-0.0670632
new_go.microtubulebased.process	0.0235407	0.399426	NaN	-0.207867	-0.0283107	0.288674	-0.560515	-0.222409	-0.205622	-2.20079	-0.125318	-0.553092	NaN
new_go.transcription.activator.activity	0.413024	0.275299	0.488597	0.233914	0.579962	0.328632	2.11922	-0.0978481	1.52253	0.414981	0.0769966	0.430865	-0.613015
new_go.endoplasmic.reticulum.lumen	-0.659235	0.0473282	NaN	NaN	-0.309721	-0.453548	0.304032	-0.10467	-3.19244	-0.348173	-0.638443	0.633667	0.753562
new_go.response.to.temperature.stimulus	0.373464	0.0451508	-0.0353935	0.472439	0.00132982	-0.0720652	0.64811	-0.116735	-0.217899	-0.386035	0.803864	-0.125032	-0.100794
new_go.transport	-0.595107	-0.253657	0.102346	-2.46554	0.638249	-0.941677	0.508928	-1.73358	-2.24937	-0.82605	-1.28667	-3.89647	-3.90033
mips.RNA_polymerase_III	-1.52385	-0.619928	-0.822981	NaN	-0.352942	-0.96144	-1.63857	-1.12231	-0.849529	-0.443651	-0.348234	-1.11454	-1.8896
new_go.ER.to.Golgi.transport.vesicle	-0.238107	-1.93537	-0.307278	-1.18537	-0.76073	-1.08641	-0.143106	-0.386003	-0.157016	0.355128	-0.241461	-1.36313	-0.0896394
new_go.DNA.replication.preinitiation.complex	-0.203096	-1.08194	-1.19278	0.707348	-1.4737	0.768546	-0.00831748	-0.578892	0.11919	0.110019	-0.905969	-0.574172	-1.16784
new_go.endoplasmic.reticulum	0.0154579	1.72377	-0.166702	0.230342	0.070068	-0.537648	-0.143957	-0.480095	-0.553346	-1.22541	-0.871355	-1.62384	-2.07174
new_go.U4U6.x.U5.trisnRNP.complex	-0.430847	-0.0537077	-0.923015	-0.857035	1.03152	-1.4685	-3.59689	-0.025184	0.0466486	-0.24208	-0.641341	-0.781574	-1.17022
new_go.oxidoreductase.activity.acting.on.the.CHOH.group.of.donors.NAD.or.NADP.as.acceptor	0.361901	0.00937119	0.446504	1.20962	0.0495098	2.27585	1.39963	0.573367	0.366263	0.683117	0.448316	0.00437706	0.791943
new_go.protein.folding	-0.691512	-0.0152081	-0.41626	-0.16986	0.0125472	-0.701756	-0.967597	-0.976393	-2.45684	-1.5234	-0.719831	-0.488787	-0.785943
new_go.protein.polyubiquitination	-0.114006	0.126962	-0.968207	0.218223	0.45113	-0.0491614	-1.46409	-1.25124	-0.205658	-0.565579	-0.179266	-0.718056	-1.1653
kegg.Galactose_metabolism	2.22387	2.06655	2.42172	0.297506	-0.203902	NaN	2.37032	0.50589	-1.06007	1.14788	0.142979	NaN	-0.317726
new_go.GPI.anchor.biosynthetic.process	0.527286	0.272508	0.049254	-2.40139	-0.199678	-0.353761	0.0415028	-0.669542	-0.202163	0.340227	0.413676	0.175172	-0.190947
new_go.kinetochore	0.205688	-0.249012	-0.450758	-0.375346	-0.324202	0.928137	-3.00695	-0.819404	-0.392521	0.0763283	-0.551596	0.197787	-0.535521
new_go.cellular.bud.tip	-0.218525	-0.624343	-0.377896	-0.0705443	-0.538716	-0.44854	-0.32799	-0.937799	-1.42496	-0.787446	-0.415493	0.674282	0.392069
new_go.carbohydrate.transport	0.0963656	0.341593	1.39986	0.392198	2.18207	0.358935	1.08869	0.629824	0.822644	0.0177422	NaN	NaN	NaN
new_go.large.ribosomal.subunit	-0.67163	-1.23174	-0.0606234	-0.0889336	-0.217328	-0.348262	-0.776367	-0.905068	0.5725	-0.245573	-0.137418	NaN	-1.68196
new_go.DNA.binding	0.447636	-0.493642	0.0578929	0.0699394	0.045879	-0.0322606	0.421872	-0.193417	0.209095	-0.40057	-1.30969	-0.473847	-3.61327
mips.Actin-associated_proteins	-0.127314	-0.233105	-0.168523	-1.49939	-0.288874	0.0356575	-0.0981308	-0.271546	-0.00674921	0.147758	-0.0894454	0.142016	0.164484
new_go.regulation.of.cell.size	0.374529	-1.05225	-0.381797	-0.32738	0.0674611	-0.991184	0.0384176	-1.02216	-0.438524	-1.32628	-0.135517	0.329529	-0.995053
new_go.membrane.fraction	0.417997	-0.610882	0.286294	-0.161623	2.07	-0.0674531	0.626146	0.324455	1.76113	0.0472252	-1.03989	-0.361957	-0.165419
new_go.incipient.cellular.bud.site	0.607344	-0.377899	-0.26934	-0.0536382	-1.45075	-0.479808	-0.39597	-0.323358	-0.719059	-3.01909	-0.0687444	-0.688072	0.254467
new_go.condensed.chromosome.kinetochore	0.160767	-0.0114731	-0.343247	-0.481813	-0.277645	0.647907	-0.461081	0.205743	1.15871	0.349062	-0.532359	-0.311584	-0.562861
new_go.iron.ion.binding	1.11245	1.18167	0.333406	0.505816	0.186592	0.236219	2.92942	0.955185	0.441733	-0.0980419	-0.174505	-0.22505	-0.476748
new_go.peptidylprolyl.cistrans.isomerase.activity	-0.870835	1.0176	-0.702043	0.167302	0.172272	-0.352257	0.0300687	-0.5345	0.380624	-0.844043	-0.269851	0.0509451	-0.589656
new_go.biological_process	12.4043	11.7605	4.1465	5.42846	5.09042	5.29198	2.67269	4.06549	0.530722	1.17371	1.61893	0.523	-2.01177
kegg.Transcription_factors	-2.56303	-0.402794	-0.457248	-0.263968	0.0774158	-0.826923	0.00591568	-0.381503	0.119765	0.363745	-0.966793	-0.653484	-0.24573
new_go.integral.to.plasma.membrane	0.747671	0.708677	0.791376	0.224344	0.975847	0.446154	1.05783	3.34155	1.25978	0.697545	0.312389	-0.0748266	0.647755
new_go.vesicle.docking.during.exocytosis	-0.136507	0.275815	-0.0745651	-0.201222	0.295552	-0.0406403	-0.231909	-0.478556	-0.820948	0.0740794	-0.40899	-0.0351437	-0.781628
kegg.Cell_cycle	-0.0703128	-0.478277	-3.23359	0.309847	-0.484393	0.486002	0.172948	-1.31587	0.268298	-1.64325	-0.074018	-2.94996	-0.426776
new_go.DNA.repair	0.362319	0.68759	0.389128	0.179522	-0.265136	0.377469	-0.47604	0.764986	0.804852	0.950737	-0.75854	1.18156	-1.6388
new_go.sphingolipid.biosynthetic.process	0.406266	0.881944	-0.160022	0.00745648	-0.729712	0.0120503	-0.0391459	-0.257249	0.246628	0.0104938	-0.46918	-0.017898	0.716069
new_go.methyltransferase.activity	0.0770551	0.00305362	-0.586827	0.0960702	-2.27429	-1.09684	-1.08309	-0.087157	0.54948	-1.18731	-1.18386	-0.24009	-1.08242
new_go.general.RNA.polymerase.II.transcription.factor.activity	-2.87591	-0.673811	-0.65721	-0.301525	-0.0810891	-1.02792	-0.115223	-0.498516	-0.470357	0.31741	-1.54537	-1.27513	-0.323666
mips.mRNA_splicing	-1.60719	-0.257006	-0.753312	-0.372572	-0.377095	-0.583029	-0.826498	0.268359	-0.667553	0.303083	-0.778221	0.497326	-1.75862
new_go.small.ribosomal.subunit	-2.38564	-0.46882	-0.0238959	-0.909391	-0.465767	-1.71918	0.383792	-2.7904	NaN	-0.985468	-1.14671	-3.86246	NaN
new_go.protein.deubiquitination	-0.0715587	0.662598	0.10358	-0.512384	0.691706	0.29202	-0.33953	-0.434817	0.0214828	-1.16321	-0.454289	0.305731	-0.645863
new_go.G2M.transition.of.mitotic.cell.cycle	-1.20098	-0.419803	-0.692923	0.463937	0.743539	-0.300248	-1.2964	-2.79983	-0.0518996	-0.903909	-0.216644	-1.62728	0.0555591
new_go.sulfur.metabolic.process	2.15687	2.41674	2.67403	1.80342	0.943506	0.469659	0.0976407	0.42554	-0.0532407	0.0324408	0.693219	NaN	0.469538
new_go.glucose.metabolic.process	-0.558373	0.0246958	0.262341	-0.614621	-0.0564696	0.00538534	1.41086	0.576999	0.120048	0.122653	-0.0194927	0.590919	1.07522
mips.TAFIIs	-1.66986	-0.262163	-0.663592	-0.245562	0.245753	-0.679237	-0.181143	-0.524947	NaN	0.399308	-2.37194	-0.574395	-0.058976
new_go.replicative.cell.aging	0.463071	0.0225162	-0.711104	-0.830944	0.291242	0.907045	0.167516	-0.356612	0.507089	0.188507	-0.137682	0.376816	-0.221598
new_go.phosphoprotein.phosphatase.activity	-0.693504	0.0569349	-1.67232	-0.708494	-0.0977829	-1.28588	0.214344	-1.06535	-0.205087	-0.194623	0.0312359	-0.267656	0.0439809
new_go.response.to.salt.stress	0.402281	-0.102115	-0.0391885	-0.0138262	-0.00864807	0.160413	-1.58761	0.196759	-0.199225	-0.375153	-0.626803	1.12123	-0.571401
biocyc.sphingolipid_metabolism	0.24765	0.327975	-0.085272	-0.0837248	-0.369478	0.121158	-0.0409236	-0.255375	0.274164	-0.225324	-0.384745	-0.226322	0.775768
mips.Replication_complex	-0.0114514	-1.50416	-0.428777	-0.048745	-1.84564	0.313533	-0.11878	-1.21026	-0.144604	-0.34261	-0.519125	-0.741213	-0.680869
new_go.response.to.pheromone	-0.0815198	0.117315	0.385673	-0.187618	-0.661384	1.50693	0.00017143	0.72854	1.82078	-0.00111042	0.723843	0.742453	1.93683
new_go.soluble.fraction	-0.0142019	1.49531	1.20478	0.169631	0.517641	-0.0275059	1.95038	0.129135	1.70372	0.0212279	-0.129801	0.322981	0.604937
new_go.cysteinetype.peptidase.activity	-0.119875	-0.167443	-0.320188	-0.6688	-0.0683835	0.200196	0.307991	-0.0811442	0.522237	-0.186891	-0.212944	-0.452997	-0.331547
kegg.Glycolysis__Gluconeogenesis	0.424718	0.659485	1.16977	0.298577	0.085803	0.230601	2.75486	0.90473	0.0511615	0.510098	2.43694	-0.462397	-0.429093
new_go.transcription.from.RNA.polymerase.I.promoter	-0.429064	-0.884198	-1.80556	-2.7832	-0.717243	-0.251292	-0.98161	0.0306924	-0.438203	-0.298317	-0.537843	-1.43891	-3.66338
new_go.ascospore.formation	0.0577634	0.162015	0.905997	-0.339401	0.393716	0.477233	0.967821	1.54105	-0.0147604	-0.827446	-1.27551	0.976106	-0.465107
new_go.ATPase.activity.coupled.to.transmembrane.movement.of.ions.phosphorylative.mechanism	0.00369238	-0.0220368	-0.945694	-0.179004	-0.0843828	-0.101647	1.12284	0.7795	NaN	-0.72619	-1.05874	0.893275	-0.00126356
new_go.histidine.biosynthetic.process	0.106764	-0.0613975	NaN	NaN	-0.110455	0.119073	-0.222589	-0.00593807	NaN	-0.561678	-0.707199	-0.889673	0.109013
mips.20S_proteasome	-1.98932	-1.24404	-0.67583	-0.923776	-0.316323	-2.47755	0.0232145	-1.46313	-2.54307	-1.27734	-0.677067	-2.01641	-1.31616
new_go.binding	0.115401	-0.146037	-0.0100586	0.234765	-0.594054	-0.548887	-0.188276	-0.0452362	-0.685916	-1.81046	-0.422971	-0.516256	-1.31955
new_go.mitochondrial.small.ribosomal.subunit	-1.89454	-1.00447	-0.237761	-0.3294	-1.43914	-0.765524	-0.16285	-4.16894	-1.15507	-4.22299	-4.20166	-2.47813	-1.74093
new_go.amino.acid.transmembrane.transporter.activity	0.355781	-0.105733	0.129787	-0.310266	0.368565	0.103972	2.26268	2.53191	1.26895	0.278036	0.392236	NaN	0.369784
new_go.cytoskeleton	0.140258	-0.0448644	-0.211149	-2.17299	-1.75006	-0.258142	-2.32972	-1.8717	-2.78108	-0.701034	-0.374869	-0.0734254	0.418956
new_go.chromosome.segregation	-0.99087	-1.44815	-0.579624	-0.910948	-1.23856	-0.402957	-0.983564	-0.413425	1.23303	-0.282734	-1.45447	-0.0662333	-0.261421
mips.Kornberg's_mediator_(SRB)_complex	-0.0579251	0.0165208	-0.681023	-0.0537052	-0.749834	-0.412905	-0.41474	0.27407	-0.037435	-0.0710496	-0.804746	-0.704023	-0.997095
new_go.ribosomal.large.subunit.biogenesis.and.assembly	-1.33335	-2.18338	-3.11874	-1.57219	-4.19547	-2.63624	-1.73504	-4.55027	-1.31934	-2.60524	-3.01894	-2.68928	-1.44458
kegg.Proteasome	-3.33656	-2.69862	-1.66977	-0.628573	-2.39866	-4.52923	-0.591512	-3.04394	-3.68058	-5.1846	-1.20295	-2.53	-0.72838
new_go.aldehyde.metabolic.process	1.94704	3.37752	0.403907	1.12472	1.62577	-0.0939842	1.05449	1.10259	1.09463	1.90181	0.0783421	-0.084596	0.333888
new_go.vacuolar.protein.catabolic.process	0.34774	1.99123	2.37009	0.147583	1.90286	0.577214	1.07607	0.422889	0.0770685	3.4495	0.0143882	0.460229	-0.154499
new_go.hydrolase.activity.acting.on.acid.anhydrides.catalyzing.transmembrane.movement.of.substances	0.368179	0.14977	NaN	NaN	0.282118	-0.1029	0.864299	0.0195937	NaN	-1.40898	-1.14836	0.25335	-0.527492
new_go.methionine.metabolic.process	0.863311	0.44906	-0.582694	0.729188	NaN	0.0480011	0.246761	-1.2587	0.997439	-0.81772	-0.27165	-0.210428	-0.316182
new_go.amino.acid.biosynthetic.process	0.455488	1.34703	1.78308	0.706708	0.151544	0.177328	0.284002	-0.646571	-0.334546	-2.96986	-0.641934	-1.55101	-0.300108
new_go.GTPase.activity	-1.24688	-0.666644	-1.41769	-0.0588848	-0.803308	-0.611733	0.307366	-1.08424	-0.67372	-4.72103	-0.413181	-0.381263	-0.690939
mips.Pre-replication_complex_(pre-RC)	-0.0545195	-1.11509	-0.469116	0.329718	-2.2791	0.497887	-0.0186772	-0.715288	-0.143895	-0.526036	-0.280461	-0.570954	-0.869165
kegg.Oxidative_phosphorylation	-0.963632	0.231053	-0.419357	-0.230622	-0.363969	-1.49151	-0.397752	-6.3469	-4.09683	-6.16519	-3.2044	-4.28932	-4.15953
new_go.cytoskeleton.organization.and.biogenesis	-0.498151	-1.77854	-1.55093	0.135637	-1.55904	-0.349719	-3.00035	-0.605918	-0.500266	-0.0229166	-1.40618	-0.357135	0.0163115
kegg.One_carbon_pool_by_folate	0.153225	1.00553	0.511157	NaN	0.590804	0.126419	0.704342	0.139739	-0.104906	-0.207075	-0.169005	0.590919	-2.1722
new_go.chromatin.silencing.at.silent.matingtype.cassette	-1.02867	-1.56141	-0.339418	-0.464953	-1.07994	0.288015	0.297166	-0.761986	0.0237129	-2.31721	-0.788575	-0.631986	-0.769264
new_go.serinetype.endopeptidase.activity	-1.56584	-0.647372	-0.0405492	0.0228784	0.0737789	-1.20634	0.42107	-0.0437892	-0.0413597	-0.440338	0.0332513	-0.552055	0.204486
new_go.mitochondrial.outer.membrane	1.54412	1.298	-0.0774993	-0.224954	1.14979	-0.782344	1.43499	-0.307968	-0.922506	-1.84578	0.0553477	-1.11465	-0.370008
kegg.Tyrosine_metabolism	0.244174	0.625143	1.37506	0.597697	0.943419	0.271186	0.517942	0.103835	-0.00665024	0.322047	0.166192	0.0220687	-0.213501
new_go.threonine.endopeptidase.activity	-2.55172	-1.10395	-0.926303	-0.82664	-0.47072	-2.2998	0.00544085	-1.30615	-3.01276	-1.72812	-0.519032	-2.58091	-1.20505
new_go.NuA4.histone.acetyltransferase.complex	0.185883	0.273913	-0.0705606	NaN	NaN	-0.38891	-0.238092	-0.428649	-0.765974	-0.799707	-0.0801526	-0.360303	-0.292365
new_go.bipolar.cellular.bud.site.selection	-0.870801	0.410835	-0.712635	-0.311056	-0.212952	-0.30817	-1.28159	-1.32729	-0.989436	-0.424425	-0.118194	-0.125958	-0.172636
new_go.hydrolase.activity.hydrolyzing.Oglycosyl.compounds	-0.445311	-0.309071	0.359383	NaN	-0.0794972	NaN	0.180802	0.254444	0.598152	-0.636419	0.255804	0.118965	-0.893497
new_go.Golgi.to.vacuole.transport	-0.447573	-1.42213	-0.248681	-1.989	-0.0370718	0.500062	-0.247536	-0.340787	-0.540401	0.0479758	0.325416	-0.651264	0.14714
new_go.negative.regulation.of.protein.metabolic.process	1.11464	0.0808596	-0.720559	-0.369051	0.140398	-0.44957	-0.1104	-0.220951	-0.676225	-0.031321	-0.500053	-1.7331	0.0282158
new_go.cellular.ion.homeostasis	-1.53775	-1.23286	-0.103156	0.0885172	-0.0146652	-0.902383	-0.0942299	-0.418651	-0.0963856	-0.825844	-0.369694	-0.254742	-0.00915495
new_go.ATPdependent.chromatin.remodeling	-0.0797657	-0.0359655	0.0230819	-0.557502	1.17178	-1.28244	-1.13247	-1.01051	-2.34402	-0.949597	-1.18809	-0.950304	-1.45372
new_go.chromosome.centromeric.region	-0.197014	-0.443237	-0.583148	-0.87906	-1.15385	-0.0174749	-0.975831	-0.147628	0.554355	-0.119424	-1.14624	-0.135244	-1.77415
kegg.Butanoate_metabolism	3.20014	2.71412	2.23329	0.0654594	1.13425	0.587127	2.15266	0.381939	0.0194429	0.637468	1.19776	0.00633807	0.445117
new_go.ubiquitin.thiolesterase.activity	-0.393801	-0.400187	-0.99634	-0.636334	0.032268	0.380068	0.158451	-0.626651	-0.2039	-0.452292	-0.579575	0.19647	-0.436928
new_go.prereplicative.complex	-0.0342168	-0.92493	-0.383044	0.203073	-2.02759	0.497887	0.17945	-1.01975	-0.163212	-1.46455	-0.564961	-0.727145	-0.719751
new_go.prereplicative.complex.assembly	-0.0342168	-0.92493	-0.383044	0.203073	-2.02759	0.497887	0.17945	-1.01975	-0.163212	-1.46455	-0.564961	-0.727145	-0.719751
new_go.protein.amino.acid.dephosphorylation	-0.0140891	0.396544	-0.712313	0.0262999	-0.109119	-0.366421	0.19661	-2.07855	-0.584562	-0.0243444	-0.0946631	0.223394	0.341719
new_go.protein.ubiquitination.during.ubiquitindependent.protein.catabolic.process	-1.32605	-0.392433	-0.444164	1.31389	0.300811	-0.412293	-2.70786	0.61818	0.580945	-0.00896985	-0.715059	-0.566421	-0.0174062
new_go.protein.transporter.activity	-0.542649	-1.4918	-1.33919	-1.85331	-0.322339	-2.76091	-0.699602	-1.6234	-2.0171	-1.41992	-0.908803	-0.842365	-0.185265
mips.Mitochondrial_splicing_complexes	0.395388	0.233305	0.40542	NaN	0.29849	0.0215538	-0.163821	0.265752	0.302915	0.677726	NaN	-0.170674	NaN
new_go.protein.export.from.nucleus	-0.871124	-1.94031	-1.24279	-2.78942	-1.22097	-3.45325	-1.60829	-2.94338	-0.991225	-4.18818	-1.59483	-2.25603	-1.10284
mips.mitochondrial_ribosomal_small_subunit	-2.03792	-0.551094	-0.247719	-0.29646	-1.34443	-0.700406	-0.245758	-2.90852	-0.901483	-5.09558	-3.76799	-1.75333	-1.74093
new_go.S.phase.of.mitotic.cell.cycle	-0.403904	-0.265593	-1.9516	-0.233692	-2.44173	-0.393965	-0.00337103	-0.834097	-0.160278	-0.367825	-1.76208	-0.297444	-0.0732885
new_go.microsome	1.78847	0.423959	0.145322	0.376262	0.140518	0.915298	0.0182572	0.215372	-0.382375	-1.05414	-0.28505	-0.223538	-0.684119
new_go.Sadenosylmethioninedependent.methyltransferase.activity	0.0717853	0.855687	0.228651	-0.0215235	0.00382677	-0.117811	-0.285508	-0.0780379	-0.141572	0.304843	0.437708	0.243648	-0.229974
new_go.regulation.of.exit.from.mitosis	-2.05236	-1.8284	-1.86376	-0.125644	-0.0838237	-0.422216	-0.372139	-1.47364	-0.591349	-1.88484	-1.24354	-0.188765	0.671945
new_go.sugarhydrogen.symporter.activity	0.236981	0.534108	1.46113	0.599307	2.36563	0.138802	0.71258	0.907964	0.448751	0.0517874	NaN	NaN	NaN
new_go.integral.to.Golgi.membrane	-0.487615	-1.79542	-0.0216528	-0.0861327	-0.570174	0.305771	0.0481303	-0.269189	-0.443635	-0.00301835	-0.120002	-0.303997	-1.26512
new_go.ATPdependent.helicase.activity	-2.04579	-3.71784	-2.46405	-1.67561	-0.636929	-3.10667	-0.466645	-1.42109	-0.77346	-3.69343	-2.33413	-0.678204	-1.84885
new_go.microtubule	0.0452618	-0.20715	-0.379305	-1.35649	-0.840989	0.00266675	-2.42481	-0.599479	0.0827704	-0.239436	-1.29232	-0.839302	0.00122246
new_go.specific.transcriptional.repressor.activity	-0.0732438	-0.32712	0.317758	0.861823	0.00988736	0.246331	0.491799	0.186911	0.19148	-0.330929	0.0521099	0.0150543	NaN
new_go.protein.monoubiquitination	-0.158304	0.0163267	-0.924357	-1.27263	-0.370921	-0.400749	-0.462919	-0.103033	-0.899126	-0.883879	-0.157698	-0.737846	-0.493667
mips.RNA_polymerase_I	-1.04942	-2.45563	-2.33407	-3.09499	-1.45159	-2.69418	-1.02056	-2.258	-1.64193	-0.494308	-0.481394	-2.76866	-3.7599
new_go.DNAdirected.RNA.polymerase.I.complex	-1.04942	-2.45563	-2.33407	-3.09499	-1.45159	-2.69418	-1.02056	-2.258	-1.64193	-0.494308	-0.481394	-2.76866	-3.7599
new_go.iron.ion.transport	1.34937	2.47167	2.30917	3.38205	0.950754	-0.175378	1.04779	1.64796	0.880775	-0.141695	0.443261	0.953976	0.304061
new_go.budding.cell.bud.growth	-0.313517	-0.0436554	-0.367182	-0.11852	0.141014	-0.666312	-0.691142	0.321612	-0.0437282	-0.520517	-0.901728	-0.0985676	0.751341
new_go.phosphoinositide.binding	0.270801	0.318289	0.795324	0.334126	-0.28982	-0.0610545	0.497241	-0.431195	-0.328715	1.39254	-0.0234189	-0.504529	0.400361
new_go.vesicle.fusion	-0.833403	-0.189656	-0.122312	-0.124739	0.0335725	-0.231711	-0.612934	0.0297881	-0.717866	-0.0103155	0.0718201	-0.157054	0.606201
kegg.Valine,_leucine_and_isoleucine_biosynthesis	0.493866	-0.197086	-0.40997	-0.0981382	-1.88035	-0.828384	0.422908	-1.37237	-0.0421105	-1.34275	1.29468	-1.20941	-0.204128
new_go.transcription.initiation.from.RNA.polymerase.III.promoter	-1.38095	-0.753315	-2.26439	-1.09801	-0.309736	-0.0726723	-0.460062	-0.879382	-0.302655	0.643191	-0.866846	-0.0026203	-1.88178
new_go.phosphatase.activity	-0.219469	-0.0162723	-0.0949317	0.823655	-0.0247401	1.10499	-0.583102	-0.0739111	-0.0713161	0.0411027	1.18575	0.304102	0.00280502
new_go.establishment.andor.maintenance.of.chromatin.architecture	-1.35578	-0.560515	-0.157372	-0.289834	0.150482	-0.876153	-0.694667	-0.663602	-0.746108	-0.931874	-1.49768	-1.19903	-0.373427
new_go.response.to.DNA.damage.stimulus	0.0116615	-0.0761543	-0.303513	0.0274956	0.500198	-0.234792	-0.773202	0.666114	-0.619385	0.397612	-0.930377	-0.727924	-1.28087
new_go.ATPdependent.RNA.helicase.activity	-0.888717	-3.23223	-1.13946	-1.35182	-0.912706	-2.38016	-0.634854	-1.47418	-0.338671	-3.0018	-2.34099	-0.877543	-3.47495
kegg.Folate_biosynthesis	0.551453	0.0143797	0.280107	0.162817	0.482567	0.742747	-0.525453	0.0479625	-0.280177	-0.257903	-0.44523	0.268035	-0.988613
new_go.intracellular.protein.transport.across.a.membrane	-1.7678	-2.8365	-1.65001	-1.49818	-0.868772	-3.69049	-1.50358	-5.08807	-2.59674	-2.75559	-0.977623	-3.01973	-0.958987
new_go.transcription.from.RNA.polymerase.III.promoter	-1.30798	-0.611525	-3.30154	-1.43018	0.174044	-0.838882	-0.399103	-0.190812	-0.530853	-0.527227	-0.860256	-0.749746	-3.38487
new_go.mRNAbinding.hnRNP.protein.import.into.nucleus	-1.73175	-1.42873	-0.793577	-1.99667	-0.431514	-4.21723	-1.23031	-2.05886	-0.979565	-3.19255	-1.09283	-3.24447	-1.88059
new_go.rRNA.export.from.nucleus	-1.73175	-1.39448	-0.864986	-2.17481	-0.496491	-3.64322	-1.87946	-3.24539	-1.51403	-2.46739	-1.1763	-2.45996	-2.01793
new_go.protein.amino.acid.acetylation	-0.499591	0.0606748	-0.158584	NaN	0.0538262	0.218723	-0.0610328	-1.58465	-1.21073	-0.832398	-1.01136	0.314972	0.0804186
new_go.ubiquitinspecific.protease.activity	-0.0715587	0.0665005	-0.128372	-0.929686	-0.0430239	1.09077	0.158451	-1.28319	-0.0275912	-0.494241	-0.344357	-0.321085	-0.645863
new_go.microtubule.nucleation	-0.460246	-1.67731	-0.972009	-0.890742	-1.2504	-0.743618	-2.12708	-1.29919	0.274978	-0.0382128	-0.105792	-0.471123	1.03714
new_go.nuclear.migration.microtubulemediated	-0.260853	-1.2346	0.102029	-0.539183	0.148124	NaN	-0.404086	-0.135175	-0.512849	-0.621834	-0.486078	-0.890527	-0.53097
kegg.Purine_metabolism	-0.370667	0.15146	-0.59268	-0.367175	-0.418341	-1.73735	0.932083	0.237047	-0.732625	0.0168094	-0.190379	-0.829398	-0.218731
new_go.protein.tyrosine.kinase.activity	0.489703	0.588899	0.0565209	0.471475	NaN	NaN	0.0553505	0.233247	-1.71202	0.0585319	-0.20262	0.837455	0.1248
new_go.regulation.of.cell.shape	0.70006	0.739567	0.245873	2.38704	NaN	0.892773	0.137867	0.931892	0.92746	NaN	NaN	0.0556736	NaN
new_go.transcription.initiation.from.RNA.polymerase.II.promoter	-2.52414	-0.111998	-0.123666	-0.193466	-0.685329	-0.5786	-0.0347492	-0.706009	0.436238	0.368229	-2.301	0.0376571	-0.144813
new_go.lagging.strand.elongation	-0.104443	-0.181403	-0.255153	-0.572709	-0.194601	0.155674	-0.102709	0.0112984	-1.14555	-0.0759431	-1.41932	-0.526858	-0.79156
biocyc.folate_interconversions	0.127088	0.792236	0.170917	NaN	-0.00197337	1.37112	-0.0435249	-0.334065	-0.0228865	-0.231226	0.0087951	-0.223675	-1.54783
new_go.nucleartranscribed.mRNA.catabolic.process.nonsensemediated.decay	-0.688314	-1.36044	-0.374268	NaN	-0.418883	-1.30268	-0.134847	-0.850009	-2.50057	-0.804379	-0.367142	-0.0461048	-0.0249344
new_go.ER.to.Golgi.vesiclemediated.transport	-1.55991	-1.5411	-0.839467	-1.29191	-0.352366	-2.09531	-2.8235	-1.45849	-0.602954	-0.488826	-0.897354	-2.12346	1.34114
new_go.amino.acid.transport	0.266538	-0.156648	0.398983	-0.0858471	0.504364	0.489831	2.13354	1.64742	0.46378	0.949505	0.502006	-0.0628152	0.0833769
new_go.cation.binding	0.110856	-0.0404316	0.0991133	-0.30291	-0.171554	NaN	0.567521	0.18812	0.0929436	-0.169063	-0.0587416	-0.0535308	0.343192
kegg.Carbon_fixation	0.0394505	0.336641	0.625657	0.420684	1.9833	1.017	2.04072	-0.0324968	0.0111905	0.988198	0.773558	-0.135566	-0.19498
new_go.fungaltype.cell.wall.organization.and.biogenesis	-0.174598	0.0502974	-0.526785	NaN	-0.979861	-0.0559533	-0.37569	-0.926511	0.417035	-0.638437	-0.0335428	-0.521085	-1.04255
new_go.protein.binding.bridging	0.0833558	-0.0446729	-0.101179	-0.879595	-0.0228721	-0.0338975	-0.228891	-0.898437	-1.09624	-0.348009	-0.548436	-0.262842	-0.267932
biocyc.de_novo_biosynthesis_of_purine_nucleotides	-0.0743685	0.205167	0.920313	0.600658	0.112931	-0.74069	0.596431	-0.0151467	-1.29717	0.128285	-0.483017	-1.19161	-0.550182
new_go.Golgi.to.plasma.membrane.transport	-0.304199	-0.267216	-0.0928915	-0.252279	0.220787	-1.53801	0.120332	0.188354	-1.47397	-0.0918226	-0.163885	0.143124	0.0664955
new_go.mitochondrial.intermembrane.space	-0.0486938	0.00388704	0.0407928	2.27414	0.0431906	-0.109831	-1.16979	-0.619868	0.554962	0.146145	-0.460538	-0.16478	-0.942503
new_go.calcium.ion.binding	-0.749332	-0.586529	0.159489	0.249545	0.307138	0.288846	0.536019	0.0837923	-0.310265	-0.779969	-0.136713	0.49307	-0.814142
new_go.cysteine.biosynthetic.process	0.601449	1.51969	1.00665	0.48437	NaN	0.160612	0.553698	0.185779	0.316076	NaN	0.418228	-0.116793	-0.0692294
new_go.cytosolic.ribosome	-1.75325	-1.90334	0.752115	-1.26931	-2.2944	-0.841693	-0.157987	-0.4493	0.0843833	-0.842947	-0.837181	-0.284492	-0.179844
new_go.hydrolase.activity	-2.38197	-0.663803	-0.856805	-0.262708	-0.0198455	-0.360161	0.23185	-0.629353	-1.16043	-1.25343	-0.237037	0.898847	-0.906667
kegg.Ubiquinone_biosynthesis	-0.490186	0.246322	-0.666118	-0.53652	-0.139128	0.0928769	1.31173	-0.631152	0.260099	0.0465461	-0.380494	-0.526378	-0.730862
new_go.lipid.transport	0.338688	-0.107527	0.342336	0.0975668	2.41505	0.233705	0.473151	-0.678684	0.294512	0.264013	-0.84634	0.254546	-0.405051
new_go.dephosphorylation	-0.177794	-0.689073	-0.0852509	NaN	-0.524673	0.322315	-1.36921	-0.2718	0.0832457	0.0924622	0.689099	-0.172551	NaN
new_go.secretion.by.cell	-0.21411	0.26829	0.202442	NaN	NaN	0.470097	-0.0189101	0.657827	-0.0164549	-0.717151	-0.0844414	-0.0154005	0.05912
new_go.lipid.biosynthetic.process	-0.531686	0.547106	0.184851	0.713441	0.110428	0.541576	0.399135	-0.847196	0.600905	0.551803	-0.0892406	-0.153145	-0.569726
new_go.doublestrand.break.repair	-0.274865	-0.232103	-0.193482	-1.0661	-0.0891663	-0.430092	-1.11896	-0.146109	0.155745	0.0241341	0.334399	-0.192464	-0.28012
new_go.DNAdirected.RNA.polymerase.III.complex	-1.83662	-1.05168	-2.14211	-2.39769	-0.791753	-1.41076	-2.08269	-0.906134	-1.27612	-0.557782	-0.497917	-1.16878	-2.24398
kegg.DNA_polymerase	-0.126315	0.118703	-0.252796	-0.590549	0.448612	-0.00289429	-0.29763	-0.179775	-0.730041	-0.197436	-1.92089	-0.441512	-0.726856
new_go.RNA.elongation.from.RNA.polymerase.II.promoter	-1.24567	-1.78553	-0.455069	-0.583077	-0.126625	-4.13531	-0.45061	-3.9059	-1.35799	-2.15881	-1.30925	-1.90892	-0.874994
new_go.maturation.of.LSUrRNA.from.tricistronic.rRNA.transcript.SSUrRNA.58S.rRNA.LSUrRNA	-4.3053	-1.10163	-3.63434	-2.01034	-4.39626	-1.0628	-2.42574	-1.29193	-0.484015	-2.42043	-0.695251	-1.83846	-3.11111
new_go.filamentous.growth	-0.965957	0.0905599	-0.623836	-0.489106	0.115987	0.179378	1.77338	0.696504	-0.395317	0.163595	-0.00177467	0.560519	0.056232
new_go.mRNA.binding	-2.82387	-1.70881	-0.697683	0.0871189	-1.53477	0.135099	-0.814813	-0.225633	-0.654905	-1.07741	0.0572239	1.04409	-0.292025
new_go.cofactor.metabolic.process	2.00185	0.54023	0.00750912	-0.142489	2.72169	1.09608	1.7215	0.849844	0.546825	-0.409069	0.662246	-0.973166	-0.50858
new_go.mannosyltransferase.activity	-0.106578	0.248204	-0.330448	-0.104178	0.542648	-0.0890886	0.0375123	0.0592188	-0.253591	1.54931	-0.126899	-1.33749	-1.1819
new_go.protein.modification.process	0.269709	-0.21911	-0.00155122	-0.141598	0.25283	0.561666	0.0304211	0.34973	-0.0290524	-0.500169	-2.04847	0.399069	-1.12909
new_go.regulation.of.cell.cycle	-0.830613	-0.309119	-1.88076	0.257879	1.51302	-0.0165854	-0.392406	-1.15479	-1.36075	-0.0463134	-1.58388	-0.304316	-0.077615
mips.other_respiration_chain_complexes	0.548993	0.595481	1.73402	1.19057	1.02559	1.94429	2.04358	0.541024	-0.00202618	0.976842	1.04656	-0.656532	0.140503
new_go.NLSbearing.substrate.import.into.nucleus	-1.21178	-1.35546	-0.651372	-1.63898	-0.635638	-3.95881	-1.54239	-2.57826	-1.05977	-3.1704	-0.926237	-2.54135	-1.60622
new_go.ribosomal.protein.import.into.nucleus	-1.21178	-1.35546	-0.651372	-1.63898	-0.635638	-3.95881	-1.54239	-2.57826	-1.05977	-3.1704	-0.926237	-2.54135	-1.60622
new_go.snRNA.export.from.nucleus	-1.21178	-1.35546	-0.651372	-1.63898	-0.635638	-3.95881	-1.54239	-2.57826	-1.05977	-3.1704	-0.926237	-2.54135	-1.60622
new_go.snRNP.protein.import.into.nucleus	-1.21178	-1.35546	-0.651372	-1.63898	-0.635638	-3.95881	-1.54239	-2.57826	-1.05977	-3.1704	-0.926237	-2.54135	-1.60622
new_go.metal.ion.transmembrane.transporter.activity	0.156465	0.561008	0.148595	-0.211538	0.03787	0.197364	-0.045288	-0.733228	0.00162053	-0.438582	-0.0546457	1.90071	-0.501045
new_go.ATPase.activity.coupled.to.transmembrane.movement.of.substances	1.68424	0.80321	1.99287	0.113343	-0.250814	0.439068	-0.277539	-0.779859	1.01458	0.00822737	0.351383	-0.0205726	-0.317538
new_go.fungaltype.vacuole	-0.450386	-0.154159	1.02501	-0.0517748	1.11694	-0.0998831	0.0589066	2.16144	-0.28011	2.65638	0.983522	0.0565936	0.322324
new_go.exocytosis	-0.328269	-0.211871	-0.0217472	-0.674242	0.136152	-0.0926675	-0.0900303	-1.31321	-0.643255	-0.930007	-0.545445	-0.142477	-0.22576
new_go.glutamate.biosynthetic.process	0.224382	0.661578	1.86793	NaN	0.743042	2.12862	1.50584	0.0740142	-0.496396	0.397336	0.0171671	-0.209152	-0.0142225
new_go.nuclear.membrane	-0.522073	-1.61183	-0.702311	-1.82814	-2.28261	-2.90656	-2.30881	-3.20543	-0.475905	-1.97384	-3.06582	-2.05948	-1.01769
new_go.prospore.membrane	0.357356	-0.12709	0.103429	0.199592	-0.105807	0.0029478	-0.336556	1.03924	1.28	-0.144942	-0.00585335	0.0941334	1.01933
new_go.nuclear.pore	-1.02346	-1.59549	-2.34137	-3.02284	-1.30443	-3.5977	-1.48969	-3.29325	-0.937197	-3.7965	-0.537897	-1.59736	-1.967
new_go.protein.amino.acid.Nlinked.glycosylation	-0.166897	-0.34534	0.23281	-0.0684908	0.174847	-1.42839	0.67636	-0.508781	0.0235048	-0.0937674	-2.2155	-0.603469	-0.55292
new_go.alcohol.metabolic.process	0.26632	0.455379	1.04369	-0.304881	0.962053	-0.126234	1.27373	0.110364	-0.208864	0.759653	0.612029	-1.02297	0.754731
biocyc.folate_biosynthesis	0.382648	1.5569	0.195849	-0.117505	0.0897972	1.98395	0.0292365	-0.466743	-0.0800017	-0.0629101	0.00242366	-0.00525977	-1.79953
new_go.mRNA.metabolic.process	-1.02379	-0.230253	-0.289975	-0.996214	1.03152	-1.22527	-1.74529	-0.507006	-0.372914	-0.353864	-0.50363	-0.767802	-0.491361
new_go.tRNA.export.from.nucleus	-1.15296	-2.7954	-1.0063	-1.23242	-0.661152	-3.42639	-1.18102	-2.8271	-0.722408	-4.1127	-0.366637	-2.7967	-2.01793
new_go.snRNP.U2	0.266006	1.00454	-0.562335	NaN	0.200818	0.017967	0.0912769	0.947339	NaN	NaN	-0.41103	-0.428839	-0.141227
new_go.ubiquitin.ligase.complex	-0.337495	-0.771609	-0.641717	-0.221425	0.216157	0.0420053	-0.0372901	0.518296	-0.341913	-0.505284	-0.230159	0.0163453	NaN
new_go.receptor.activity	-0.0350939	0.620098	0.99782	NaN	0.0230802	0.323549	0.217933	1.69004	0.408953	0.0630478	0.145547	-0.00794862	-0.886399
new_go.transcription.factor.TFIID.complex	-1.05554	-0.29893	-0.411195	-0.377344	0.0589413	-0.921245	-0.167808	-0.437097	-0.384853	-0.128285	-1.42189	-0.335917	-0.118834
new_go.proteasome.core.complex	-2.80936	-1.24404	-0.926303	-0.923776	-0.487489	-2.2998	0.0232542	-0.861117	-3.01276	-1.72812	-0.254534	-2.45022	-1.36665
new_go.late.endosome.to.vacuole.transport	-0.819588	-1.25613	-1.74984	-0.0802629	-0.61875	0.011413	0.326278	-1.7968	0.0734808	-0.513287	-1.05105	0.215999	-1.04276
new_go.chromosome.telomeric.region	-0.0824674	0.49742	-0.0374606	0.087654	-0.129207	-0.0492741	0.0181487	0.297989	1.0605	0.00112839	-2.10701	-2.27733	-0.450388
new_go.metabolic.compound.salvage	-0.545681	0.0300586	0.648979	0.258322	0.519989	-0.138742	0.268596	0.152609	0.3244	-0.69981	0.372639	-1.33383	0.858099
new_go.endosome	-0.130258	-0.972192	-0.027846	0.267215	0.456515	-0.950182	0.875342	-0.722228	0.163926	-0.275618	-0.363427	0.0714949	0.886658
new_go.maturation.of.58S.rRNA.from.tricistronic.rRNA.transcript.SSUrRNA.58S.rRNA.LSUrRNA	-2.88428	-0.334958	-2.15776	-2.01034	-2.87932	-0.962645	-2.19047	-1.5101	NaN	-1.29882	-1.1352	-1.62092	-3.11111
new_go.translational.elongation	-0.849678	-1.53549	-1.1566	NaN	-0.472963	-0.898636	-0.476188	-2.81095	-0.857738	-1.5352	-1.3515	-0.9546	-1.59713
new_go.ribosomal.large.subunit.export.from.nucleus	-1.36837	-1.62198	-0.755325	-2.03677	-2.18022	-2.49393	-1.19751	-0.52874	-0.420596	-2.04127	-1.26593	-0.960538	-0.315899
new_go.chromatin.remodeling	0.553498	-0.194768	0.0658758	-0.116201	-0.584922	-1.25084	-0.534433	-1.45725	0.0902796	0.733482	-2.30184	0.0770522	-0.663363
new_go.DNA.metabolic.process	-0.528147	0.3308	-0.746798	NaN	-0.180313	0.0274378	0.354603	0.278692	0.0214006	0.214345	0.216277	0.15308	NaN
new_go.SWISNF.complex	-0.779168	-0.0970485	0.117201	NaN	-0.0361685	-0.535106	-0.610301	-0.392807	NaN	-0.0154543	NaN	-1.02051	-0.511591
new_go.snRNP.U5	-0.391869	0.0501357	-0.801353	NaN	NaN	-0.842398	-0.496092	-0.0242454	-0.181911	-0.0096787	-0.199586	-0.207047	-0.18677
new_go.4.iron.4.sulfur.cluster.binding	0.343135	1.06887	-0.190006	-0.156527	-0.0954674	0.117046	0.154726	0.00808904	-0.0628896	-0.198073	-0.0851136	-1.20479	-0.0776384
new_go.glycogen.metabolic.process	0.152379	0.287451	0.0169787	0.391327	0.654208	0.796099	1.68104	0.15436	-0.276216	0.00458299	-0.942925	-0.51187	-0.492371
new_go.translational.initiation	-0.670667	-2.9656	-1.53038	-2.14028	-2.14959	-0.935658	-0.1822	-6.35533	-2.80565	-5.17172	-4.3406	-4.1012	-0.414545
new_go.apoptosis	0.179775	0.876492	0.214408	NaN	-0.523365	-1.13578	0.459469	0.176575	0.139634	0.100833	0.347886	NaN	NaN
kegg.Glycine,_serine_and_threonine_metabolism	0.882238	0.365287	0.122337	0.582586	0.423126	0.621876	-0.182321	-0.121005	0.111282	-0.168425	-0.930979	-0.33239	-0.916538
kegg.Glutamate_metabolism	0.997162	2.08319	2.99829	0.559822	0.035031	0.829311	1.07578	0.378681	0.521434	0.0270882	0.106989	-0.0488079	1.3157
new_go.cation.transport	0.0524392	-0.417909	0.603937	0.0804728	-0.0241592	0.24019	0.0204071	0.60361	-0.435722	-0.906503	-0.453164	0.98952	-0.0871978
new_go.cell.communication	0.131288	0.241274	0.353003	0.122591	-0.313883	0.0634522	-0.308106	-0.22384	-0.866184	1.7659	0.223846	-0.305312	1.11645
new_go.FAD.binding	1.14112	1.12437	0.50908	0.0552343	0.432744	0.802032	1.21102	0.054453	0.224804	0.384627	1.289	0.0191377	-0.259074
new_go.DNAdirected.DNA.polymerase.activity	-0.00890012	0.0388265	-0.248368	-0.0246435	0.105918	-0.0136255	-0.515806	0.140517	-0.91393	0.0379335	-0.672316	-0.259072	-0.986521
new_go.ironsulfur.cluster.assembly	0.783881	0.0789088	0.128889	0.477385	0.845691	0.0319624	0.730391	-0.171527	-0.232091	-0.60885	-1.01725	-0.780989	-0.785278
new_go.molecular_function	5.05267	2.63727	0.386667	1.20152	0.569853	0.442708	0.142272	1.53513	-0.615955	-0.873423	-1.95763	-1.48677	-6.68043
new_go.nitrogen.compound.metabolic.process	0.496471	1.46409	1.61091	0.1425	1.55708	1.23037	1.61387	0.885425	0.298719	0.592253	0.208431	0.0181621	0.654812
biocyc.lipid_linked_oligosaccharide_biosynthesis	0.686582	0.489459	-0.2784	NaN	NaN	-0.378021	0.40813	0.460828	0.283437	-0.142469	-0.0455847	-0.0593235	-0.680412
new_go.glycolysis	0.215636	-0.538587	0.00975802	0.0214182	-0.276223	-0.101063	2.61783	-0.459153	0.0103304	1.57729	0.686571	-0.127131	-1.59548
new_go.endosome.membrane	-0.0444445	-0.22866	-0.025169	-0.107688	-0.580172	-0.835066	-0.215016	-0.984311	0.632192	0.00158867	-1.4435	-0.120449	-0.869598
kegg.Porphyrin_and_chlorophyll_metabolism	0.359359	1.04895	0.0195712	-0.146877	NaN	0.395497	0.453709	-0.101624	0.495673	-0.262994	-1.42424	-0.122809	-0.609715
new_go.protein.catabolic.process	0.185859	-0.27861	-0.853238	-0.612454	-0.00994671	-0.4557	-0.288647	-1.21585	-1.27078	-1.48611	0.0444654	0.440723	0.648264
new_go.establishment.of.protein.localization	-0.710566	-1.469	-1.56612	-1.62306	-2.48206	-3.60428	-0.876176	-5.97502	-2.56426	-2.34135	-1.28604	-1.32915	-1.09051
new_go.DNA.damage.checkpoint	0.468479	0.308904	-0.441654	NaN	-0.239327	0.72915	-0.166563	-0.252891	-0.434077	0.429108	-0.154459	0.528602	NaN
new_go.histone.acetylation	-2.29744	-1.5186	-0.172624	-1.34695	-0.435136	-1.01429	-0.797139	-2.27544	-0.84527	-0.454828	-0.298728	-1.09422	-0.244337
biocyc.phosphatidylinositol_phosphate_biosynthesis	0.221758	0.0176006	1.09316	0.134398	0.14544	-0.0147195	0.575162	-0.467666	1.21259	1.33554	-0.982516	-1.50195	-0.406407
kegg.Phenylalanine,_tyrosine_and_tryptophan_biosynthesis	0.550066	0.120988	0.298729	0.124293	0.780153	-0.916503	0.208161	-1.70581	-1.10323	-0.293735	-0.346014	-0.647278	1.21553
new_go.nucleosome.assembly	-0.0112331	0.113252	0.386797	-0.49396	0.865905	-1.12414	0.559114	-0.102381	-0.191612	0.029084	-0.731794	-0.832762	-1.32171
new_go.cellular.respiration	-0.0529704	0.432832	-0.220469	-0.792699	0.705169	-0.336728	0.871943	-0.692631	-0.314059	-2.06546	-0.761362	-1.9571	-2.7562
new_go.integral.to.endoplasmic.reticulum.membrane	-0.24296	0.413179	0.31999	-0.64721	0.0195463	-0.203484	0.0919444	-0.0572187	-0.0611205	0.418468	0.472171	-0.532391	-0.470183
kegg.Aminophosphonate_metabolism	0.00692086	0.513032	-0.212218	0.404289	0.193983	NaN	-0.11658	-0.115681	-1.79695	-0.0562196	NaN	-0.0101022	-0.176847
kegg.GlycosylphosphatidylinositolGPI-anchor_biosynthesis	0.458815	0.205065	1.37416	-0.684816	0.515551	-0.0409184	0.689304	1.26545	-0.314228	0.199867	-0.592215	-0.436079	-0.444446
new_go.manganese.ion.binding	-0.0468288	1.60544	-0.756896	-0.0371698	0.150081	0.119188	1.32929	0.00819079	-0.16794	-0.1988	-0.128674	-0.0966893	-0.143808
new_go.aminopeptidase.activity	-0.505117	0.021575	0.214915	0.0948194	1.19682	1.14978	-0.823441	0.402103	-0.476566	0.117973	-0.032988	0.0305737	0.0100413
new_go.DNA.unwinding.during.replication	-0.0104857	-0.204842	-0.922884	NaN	-0.0990156	0.337934	0.394337	-0.470179	-0.279864	-0.556843	-0.167525	-0.593272	NaN
new_go.damaged.DNA.binding	0.956038	-0.193568	1.12111	1.04626	0.952048	0.23289	-0.205498	-0.00717883	-0.388167	0.280291	0.277811	0.17194	-0.40008
kegg.Pyruvate_metabolism	1.88477	0.941799	0.75042	0.121779	0.566577	0.612984	4.44745	0.385564	0.0890688	0.991768	2.2275	-0.564675	-0.178703
new_go.nucleotideexcision.repair	-1.04738	-0.626742	-0.108939	0.0775114	0.0817295	-0.164436	-1.15192	-0.449595	-1.307	-0.336155	-1.38787	-0.257407	-0.267428
new_go.endoplasmic.reticulum.membrane	0.682323	1.41535	0.188539	-0.664707	0.0191314	-0.568422	-0.895332	-0.553576	0.131201	-0.309237	-1.5858	-0.667693	-2.15707
new_go.mRNA.cleavage	-0.754505	-1.82439	-0.200571	0.102861	-0.190652	-2.62718	-0.761037	-0.19084	-0.433044	-0.804564	-1.46043	-1.85199	-0.84447
new_go.membrane.coat	-2.72066	-1.43203	-0.628889	-0.857561	-0.0684242	-0.681006	-0.71701	-0.903735	-1.13483	-0.762129	-0.0735521	-1.47809	-0.224822
new_go.metalloendopeptidase.activity	-0.208481	0.1307	-0.0136849	0.339203	0.80293	-0.174275	-0.00299779	-0.0178914	-0.0609753	-0.0910638	0.683254	-0.153837	-0.247289
new_go.chromosome	-0.183076	0.403568	0.0235916	-0.543595	0.206976	0.0282982	0.454472	-0.121594	1.4372	-0.878075	-1.70166	-2.48656	-1.46535
kegg.Pyrimidine_metabolism	-0.548229	-0.0260481	-0.156411	0.18543	0.718115	0.228055	-0.258079	0.961815	0.948436	-1.17352	-0.911576	0.187346	-0.34801
new_go.transcription.elongation.factor.complex	-0.407519	-0.806882	-0.339436	-1.44348	-0.61148	-2.99626	-0.572232	-0.967771	-1.12707	-0.193516	-0.226051	-1.46367	-0.328686
new_go.RNA.processing	-3.43178	-1.233	-1.19088	-0.429399	-1.34041	-0.753391	-1.53442	-0.766173	-0.277709	-0.778229	-0.990321	-0.773846	-1.29234
new_go.DNAdependent.DNA.replication	-0.290887	0.789413	-0.595678	-0.579802	0.0274825	0.0304366	0.175386	0.134704	0.655398	0.152022	-0.896298	-0.00513165	-0.54448
new_go.lipid.particle	1.00455	0.537295	0.563516	1.02656	1.4097	1.30375	0.31483	0.583199	-0.127403	-0.242135	0.411505	-0.484104	1.38688
new_go.GTP.binding	-1.50309	-1.83921	-2.96015	-0.656161	-1.9579	-0.752062	-0.421995	-1.0358	-0.944025	-4.90256	-1.65549	-1.45671	-1.17553
new_go.condensed.nuclear.chromosome.kinetochore	-0.0974828	-0.816141	-0.81421	-0.192064	-0.768377	0.298123	-0.426475	0.045067	0.871522	-0.106843	-0.488732	-0.650038	0.11832
new_go.fatty.acid.metabolic.process	1.63873	1.55112	3.52244	-0.434384	0.34285	0.380402	-0.0135933	1.30901	-0.207362	1.07596	0.517686	1.07902	0.912208
new_go.metal.ion.transport	-0.186707	0.33285	0.148595	0.414843	0.03787	0.548232	-0.376572	-1.85179	0.24594	-0.188323	-0.555026	0.0985676	-0.764536
new_go.cellular.metabolic.process	-0.714618	0.117618	-0.969903	-0.566188	-0.449752	0.642404	1.16016	NaN	-0.232439	0.501349	-0.437643	NaN	NaN
new_go.actin.filament.organization	-0.743585	0.288718	-1.03971	-0.738472	-0.448093	-0.733629	-2.00347	-1.86722	-0.842361	-1.54165	0.135106	-0.223389	0.566724
new_go.nucleartranscribed.mRNA.catabolic.process.deadenylationdependent.decay	-0.657637	-1.27868	-1.73954	0.261519	-0.431736	-0.355895	-0.482143	-1.15337	-0.690779	-1.30069	NaN	0.17955	NaN
new_go.mitosis	-0.330425	-1.77558	-1.63892	-0.509342	-1.25655	-0.0261063	-1.31092	-1.30374	0.502731	-0.404501	-1.89633	-0.895617	-0.927798
new_go.SLIK.SAGAlike.complex	-1.21761	-0.386237	-0.486087	-0.771127	0.144088	0.0643611	0.108663	-2.85011	-0.579485	-0.307449	-1.13826	-0.283014	-0.484897
new_go.translation.initiation.factor.activity	-0.708086	-2.5166	-2.65334	-2.29993	-4.03444	-1.05467	-0.188121	-5.41491	-3.55555	-4.91044	-4.62422	-2.64113	-0.99414
new_go.phospholipid.biosynthetic.process	0.550857	0.697685	-0.231883	-0.0778797	0.6028	-0.0505923	-1.09003	-0.810503	-3.98703e-05	0.94325	-0.209151	-0.599488	0.0742233
new_go.vacuolar.membrane	-0.763375	0.14636	1.24497	-0.239518	0.0385617	0.0347434	0.0524945	0.828881	-0.203034	0.34562	-0.566863	-0.192455	-0.193697
new_go.zinc.ion.binding	-0.0794313	-0.148587	1.58391	0.897159	0.517654	0.274801	-0.262776	-0.322801	-0.708544	-0.918713	0.0133502	-0.502347	-2.63223
new_go.rRNA.modification	-2.12708	-1.51694	NaN	NaN	NaN	-2.59038	NaN	-0.324222	-0.18069	-1.81978	-1.10589	-0.0133392	-1.65428
new_go.Golgi.membrane	-0.703098	-0.434668	-0.368461	-0.901621	-0.0946748	-1.07771	-0.0825492	-0.939326	-1.41782	-0.860069	-1.272	-1.64364	-1.22585
new_go.chromatin.binding	0.0293001	-0.904116	0.116066	0.390155	-0.588517	-1.31695	-0.404729	-0.778048	0.262149	-0.637266	-1.20983	-0.396481	-0.533907
new_go.positive.regulation.of.transcription	-0.188508	-0.284844	-0.95194	-0.0613137	-1.47535	-1.06391	-0.420661	-1.05174	NaN	NaN	-0.00148952	-0.101352	NaN
new_go.vacuole	-0.913622	0.187958	1.26709	-0.42067	0.257299	0.137638	0.20126	1.00731	-0.587367	0.748706	-0.482349	-0.467916	-0.269659
new_go.fatty.acid.biosynthetic.process	0.137644	1.14533	0.0669095	0.152874	-0.888927	0.332315	-0.679481	-0.367727	1.33696	-0.394808	0.764978	0.292912	-0.687667
new_go.exosome.RNase.complex	-0.49197	-2.38044	-2.4372	-1.80721	-1.35489	-0.180444	-1.3544	-0.703517	-0.515636	-2.22892	0.038236	-0.49335	-0.820065
new_go.cellular.iron.ion.homeostasis	0.531406	0.158165	-0.390465	0.674993	-0.0102386	0.0882099	1.47118	0.916096	0.637222	0.131005	-1.47297	-0.628196	-0.761978
new_go.DNA.replication.initiation	-0.425857	-0.565915	-1.09983	0.390985	-2.34445	0.339368	-0.394395	-0.719204	-0.309828	-1.45379	-1.39157	-1.04502	-0.357084
new_go.mRNA.export.from.nucleus	-0.77293	-1.3584	-1.92419	-3.72299	-1.23081	-2.9539	-0.717872	-3.4726	-1.65768	-4.59344	-2.01372	-0.908156	-1.42549
new_go.ribosomal.small.subunit.biogenesis.and.assembly	-0.341238	-0.789237	-0.671427	-0.854199	-1.3154	-0.560532	-0.857218	-2.01572	-1.00017	-1.52349	-1.43633	-0.265623	-1.75822
new_go.peroxisomal.membrane	-0.832649	-0.0762409	0.00631388	0.565551	0.206103	2.21809	-0.235988	-0.0957233	-0.133752	-0.251435	0.209636	-0.179867	0.0183474
new_go.RNA.polymerase.II.transcription.elongation.factor.activity	-0.501459	-0.719171	-0.256675	-2.35696	-1.04798	-3.64244	-0.304241	-1.9997	-1.12707	-0.792312	-0.166409	-1.32369	-0.322734
new_go.singlestranded.DNA.binding	0.0454043	-0.157951	-0.346078	0.37755	-1.13038	0.415185	-0.35151	-0.171297	-0.0639726	0.109777	-0.722251	-1.00926	-1.31581
new_go.cytoplasmic.microtubule	0.316775	-1.03899	-0.21807	-0.0954748	0.058666	NaN	-0.950881	0.372186	-0.118394	-0.284514	-0.183485	-0.553092	NaN
new_go.35exoribonuclease.activity	-0.247747	-1.59471	-2.65896	-0.740403	-1.80555	-1.17784	-1.36583	-0.784074	-0.269769	-1.61934	-0.324852	-0.821898	-0.314631
new_go.mitochondrial.nucleoid	-0.562687	-0.217555	0.0881697	-0.00792135	0.34387	-0.0803701	0.357145	-0.694544	-1.37196	-0.0552582	0.0119295	-0.754781	-1.56113
new_go.nuclear.pore.organization.and.biogenesis	-0.985097	-0.74128	-0.936542	-2.46347	-0.572308	-4.85932	-0.975684	-2.76803	-0.915628	-2.52855	-1.25986	-2.7967	-1.42205
new_go.protein.binding	-0.660516	-0.961263	-1.3214	0.519766	-1.01929	0.831415	0.0886099	-1.1643	-0.566964	0.087656	-2.99257	-0.974442	-1.0086
new_go.translation.elongation.factor.activity	-0.649566	-0.921635	-0.425849	NaN	-0.0555519	-0.345603	0.107783	-1.71571	-0.338075	-1.32631	NaN	-0.129789	-1.09604
new_go.baseexcision.repair	0.266932	0.0720462	NaN	NaN	0.237338	1.58337	-0.315147	0.324479	-0.682554	NaN	-0.296022	0.33676	-0.075905
new_go.axial.cellular.bud.site.selection	-0.916446	-0.226703	-1.18965	0.0628533	-0.0385622	-0.148401	-0.308334	0.465996	0.49868	-0.032333	-0.872073	-0.365184	0.119889
new_go.Golgi.apparatus	-1.66452	-2.6106	-1.24048	-1.42031	-0.392641	-1.4348	-0.126656	-1.67455	-1.74912	-1.36813	-2.35827	-3.26658	-3.02013
new_go.cellular.bud.site.selection	0.0971504	0.103283	0.864196	0.244234	-0.65408	-0.3661	-0.0388056	0.237127	0.741465	0.599691	-0.637885	-0.409693	0.214216
new_go.mRNA.polyadenylation	-0.65299	-1.53345	-0.822219	-0.728425	0.164994	-3.11347	-1.26698	-0.445098	-1.79238	-1.39332	-1.49837	-2.38735	-0.790533
new_go.doublestrand.break.repair.via.nonhomologous.end.joining	0.0975384	0.165973	1.15428	-0.0654652	-0.1742	-0.0157116	0.599408	-0.0601393	0.556901	0.387478	-0.871405	-0.267801	-0.0381423
new_go.COPIcoated.vesicle	-0.124846	-0.0502908	-0.56339	-0.0279493	-0.314783	-0.810619	-0.0275145	-0.851606	0.257636	-0.245862	-0.256523	0.942028	NaN
new_go.extrinsic.to.membrane	-0.355527	-0.248399	-0.189139	-0.894078	0.533409	-0.209724	-0.2474	-0.720643	-0.0807412	-1.13006	-1.08103	0.326494	-0.148455
kegg.Aminosugars_metabolism	0.819588	0.562604	0.350049	1.10419	-0.444173	1.65758	-0.19169	0.236569	0.0751796	0.249278	-0.750292	0.651671	0.74303
kegg.Alanine_and_aspartate_metabolism	1.95947	1.17405	2.75206	0.995671	1.23705	0.537127	2.05598	-0.00257379	-0.50194	0.5322	0.411073	-0.500992	0.127049
new_go.INO80.complex	-0.221796	0.0968919	-0.0758822	-0.598249	-0.224557	0.455795	-0.00619165	-0.179575	-0.1518	0.0655253	-0.463966	-0.0111021	-0.76737
new_go.late.endosome	0.120987	0.0960974	1.27878	NaN	0.785684	0.114771	-0.0993369	-0.485442	-0.515093	-0.287143	-0.275071	-0.104351	-0.0480985
mips.COPII	-0.642338	-0.592619	-0.155002	-0.709458	-0.0458762	-0.120947	-0.850395	-0.539573	-0.67124	-0.458014	0.188492	-1.49903	1.27954
new_go.ATPase.activity	0.288342	-0.498294	0.133249	-0.0369032	-2.33626	-0.527753	0.0694257	-1.22479	-0.0588033	-0.935774	-0.864975	-0.318054	-0.543432
new_go.Rpd3L.complex	-0.0695388	-0.0868816	-0.640936	0.0949503	0.0800611	-1.03523	-0.31821	-0.169285	-0.320121	-0.583884	-0.619167	-0.121517	-1.46709
new_go.phosphotransferase.activity.alcohol.group.as.acceptor	0.250009	0.691182	0.209681	0.00887758	NaN	-0.188315	0.585842	-0.877109	0.221592	0.377445	-0.60411	-1.56196	-0.23638
kegg.RNA_polymerase	-2.33442	-2.14009	-2.0926	-2.00259	-1.50023	-3.75838	-1.26169	-2.54291	-2.16661	-0.916835	-1.3019	-3.73519	-5.37848
new_go.chaperonincontaining.Tcomplex	-0.0847394	-1.30844	-0.202338	NaN	-0.393771	-0.743859	-0.235845	-1.46678	-1.20238	-0.455912	NaN	NaN	0.0683573
new_go.histone.methylation	-0.163632	-0.86551	-0.959235	-1.48781	-0.350692	-0.363592	-0.13196	-0.10367	0.0439103	-1.27849	-0.740585	-0.877157	-0.663123
new_go.histone.deacetylase.activity	-0.150342	-0.119948	-0.766656	0.0677098	0.461649	-1.23863	-0.207294	-0.133012	-0.777515	-0.828692	-0.631441	-0.112223	-0.373071
new_go.regulation.of.transcription	0.175199	-0.0711591	-0.252224	-0.0265026	-0.254817	-4.89724	-0.140998	-1.84518	-0.272726	-0.366067	-0.5577	-0.6335	-0.422209
new_go.RNA.helicase.activity	-1.02798	-0.812292	-2.28795	-0.110318	-0.661717	-0.658395	-0.0214925	-0.795516	-0.51758	-1.81209	-1.65266	NaN	0.163705
new_go.protein.targeting.to.ER	-0.3216	-0.000736379	-0.725528	-0.154422	-0.227384	-1.07229	0.0218991	0.623369	-2.24451	-1.55661	-0.346307	-1.28381	-0.884343
new_go.proteasomal.ubiquitindependent.protein.catabolic.process	-0.488663	-0.796424	0.0167766	-0.960433	0.428101	1.04613	0.812067	0.952127	-0.301312	-0.218086	-0.159059	0.04813	-0.415619
new_go.nuclear.envelopeendoplasmic.reticulum.network	-1.21311	-0.109372	-0.286121	-0.360537	NaN	-0.263203	-0.261855	-0.637939	-0.919056	0.468346	-0.0152069	-0.655109	0.323989
new_go.peptidylamino.acid.modification	-0.029678	-0.448508	-0.227627	0.405241	0.204274	-0.0412152	0.193349	-0.269151	0.740906	0.00957061	1.29692	-0.0614415	-0.640096
new_go.histone.acetyltransferase.activity	-0.303575	-0.625424	-0.0614404	-0.632293	-0.00915609	-0.782602	-0.822413	-0.516087	-0.770997	-0.061523	-0.0639272	-0.676545	-0.862129
kegg.N-Glycans_biosynthesis	0.0233295	-0.308227	1.30078	0.138898	0.307884	-0.348639	0.269081	0.368163	0.0545844	0.426698	-0.994005	-0.702171	-1.51975
new_go.G1specific.transcription.in.mitotic.cell.cycle	-1.87339	-0.473787	-0.519123	0.380427	0.53912	-0.336131	-0.218761	-0.18455	-0.0587596	0.507855	-0.787063	0.485919	-0.120793
new_go.postreplication.repair	-0.0550452	-0.767586	-0.964257	-0.631601	-0.606484	0.146821	-0.0821586	-0.510559	-0.531239	-0.347637	-0.95211	-0.417278	0.316703
new_go.replication.fork	-0.0288314	-0.169167	-1.78492	0.111875	-1.18415	0.0882853	0.00410599	-0.109518	-0.789544	0.01169	-1.07267	-0.0486091	0.234966
new_go.mitotic.spindle.organization.and.biogenesis.in.nucleus	0.09614	-0.055926	-0.366257	-0.685203	-0.0255866	-0.0839189	-1.04412	-0.384499	0.506089	-0.228359	-1.20085	-0.22343	-0.0537122
new_go.mitochondrial.matrix	0.692964	1.02872	0.138729	0.94406	0.945097	0.265224	2.91889	0.513035	-0.140784	1.21082	-0.685349	-0.462137	-2.19229
new_go.macroautophagy	-0.50214	0.334758	0.0193333	-0.987628	-0.398951	-0.0751494	0.908493	-0.27109	0.0867368	0.801362	-0.92968	0.996371	0.451272
new_go.actin.cortical.patch.assembly	-0.00507971	0.204534	-0.154061	-0.381444	0.0137384	-0.173104	-1.11004	0.186008	-0.0151194	-0.121614	0.203701	-0.34615	0.943745
new_go.rRNA.metabolic.process	-1.56261	-3.10929	-5.19281	-1.59826	-2.30621	-3.28291	-1.7819	-1.33642	-1.034	-2.47176	-0.731558	-1.42476	-4.64202
new_go.protein.processing	0.313204	0.0952238	-0.369507	NaN	0.908393	-1.16641	0.330242	0.181049	0.74184	0.055757	0.376511	0.772737	-0.828277
new_go.mitotic.recombination	-0.710399	-0.758104	-1.03384	-0.14494	0.485051	-0.198371	-1.96157	-0.645139	-1.31794	-0.750789	-0.214594	0.708378	0.346884
new_go.DNA.replication.origin.binding	-0.425857	-0.290268	-0.150359	0.390985	-2.70869	0.292559	-0.305709	-0.931321	-0.767254	-2.98444	-1.79093	-0.758541	-0.186056
new_go.cell.redox.homeostasis	1.51345	3.56092	0.111544	0.0336709	1.61315	0.832075	0.467232	0.254338	1.18192	0.166179	0.0209697	-0.733758	0.376116
new_go.aerobic.respiration	-0.0745821	0.00272179	0.26097	1.83098	0.134358	0.29477	-0.0742786	-5.81264	-1.00152	-1.16713	-0.358126	-0.94037	-1.37086
kegg.ATP_Synthesis	-0.511612	-1.43133	-0.77211	-0.397474	-0.110213	-0.851912	-0.0320494	-1.79933	-1.61706	-4.58287	-2.54753	-1.26131	-2.33512
new_go.mitochondrial.envelope	-0.0446347	0.686046	-0.51943	-0.279503	0.0291341	0.293526	0.162143	-1.17772	-0.662179	-0.894695	-0.139246	-1.19236	-0.523957
new_go.SCF.ubiquitin.ligase.complex	-0.440198	0.45449	-0.805104	1.18248	0.206133	-0.0119686	-2.32384	0.0229633	-0.571839	-0.0139088	0.0274278	-0.334069	0.110574
new_go.nucleic.acid.binding	-2.73607	-1.88688	-2.83381	-1.08096	-1.03411	-3.61782	-1.44038	-2.25961	-1.71881	-1.85783	-4.88679	-0.374342	-2.51216
new_go.ion.transport	0.590294	0.684427	0.71409	0.830303	1.31059	-0.116785	1.30936	0.26589	-0.204844	-0.949029	-0.692745	0.0766863	-0.979003
new_go.regulation.of.transcription.DNAdependent	-0.240465	-1.91062	-0.85361	-0.593977	-0.848635	-0.859747	-0.205163	-1.54514	-2.02143	-0.931023	-3.24808	-0.61394	-3.79455
new_go.SWR1.complex	0.0943652	0.416431	-0.00222217	-1.10326	-0.298509	-0.471402	-0.189905	-0.844412	0.0178616	0.295143	-0.890063	-0.0588874	-0.350294
new_go.anaphasepromoting.complexdependent.proteasomal.ubiquitindependent.protein.catabolic.process	-0.0308209	0.396251	0.0632718	NaN	-1.48622	0.0105973	0.0657978	0.0475934	0.822526	-0.0238137	NaN	NaN	NaN
new_go.negative.regulation.of.transposition.RNAmediated	-0.512477	-1.56776	0.257494	-0.309554	-0.0271979	-1.11097	0.806511	-0.580645	-0.487911	-0.00691174	-0.940821	-1.20731	0.611732
new_go.motor.activity	-0.131854	-0.381658	0.120973	-1.71906	-0.177066	-0.464955	-0.24639	-0.311361	-0.280189	-0.367373	0.694257	-0.672826	-0.261306
mips.CCR4_complex	0.0104044	-0.206882	-1.33356	-0.0972539	NaN	-0.708906	-1.02663	-0.579615	-0.322199	-0.718598	-1.02132	-0.673125	0.222451
new_go.protein.import.into.mitochondrial.matrix	-0.244676	-0.524569	-0.343684	-1.97763	0.0384152	-0.392348	-0.277551	-1.79348	-1.74053	-0.671128	-0.448989	-0.979238	-0.0675043
new_go.protein.retention.in.Golgi.apparatus	-0.865804	-0.554963	-0.353471	NaN	0.283354	-0.182308	1.37425	-1.45326	-0.0425577	-0.398885	0.0268769	0.209293	-1.32439
new_go.mRNA.transport	-1.80986	-1.46685	-1.91337	-2.58051	-1.26957	-3.33275	-1.40274	-4.87992	-0.763456	-4.64993	-0.903499	-2.59312	-1.74864
new_go.intracellular.protein.transport	-1.38687	-2.68082	-1.51799	-2.55979	-0.379847	-2.08595	-0.00483173	-0.752378	-2.64315	-1.19173	-0.869755	-1.17785	-0.533534
new_go.RNA.polymerase.II.transcription.factor.activity	-0.0883979	0.154497	-0.247101	0.296658	0.0755888	-0.0197023	-0.00605799	-0.348879	0.532308	-0.0213264	-1.01335	-0.469995	-0.32691
new_go.transGolgi.network	-1.25131	-0.5754	-0.168	-1.53124	-0.0252286	-0.0826728	-0.0463585	-0.319286	0.214778	-0.293038	-0.27165	-0.213563	1.40474
new_go.nucleosidetriphosphatase.activity	-0.08027	-0.275702	-0.197637	-0.674855	-1.82494	-0.290968	-0.47076	-0.940951	0.136734	-1.29323	0.199314	-0.661776	-1.18113
new_go.protein.complex.assembly	-0.583912	0.0224172	-1.2322	0.276786	-0.414032	0.419462	-0.636146	-0.912824	-0.226235	-0.663385	-2.1444	-0.794281	-0.376944
new_go.intraGolgi.vesiclemediated.transport	-0.697559	-1.18089	0.230736	-1.13767	-0.730413	-0.062926	-0.531544	-0.333909	-0.1994	-0.000790532	-0.712977	-0.158286	-0.262067
mips.rRNA_splicing_	-3.09416	-1.40761	-0.979578	-0.418899	-3.27911	-3.24763	-2.40878	-2.59014	-1.37924	-1.33248	-1.57512	-0.884752	-2.2967
new_go.protein.dimerization.activity	0.200611	-0.0278835	0.552201	0.134143	-0.0625468	1.7346	0.000346397	0.133163	-0.015372	0.0619845	-0.18329	-0.475226	0.495704
new_go.chromatin.silencing	-0.418958	0.231815	-0.091167	-0.4697	-0.270219	-0.334802	0.1415	-0.231839	-0.933465	0.166781	-1.16783	-0.515835	-0.348942
new_go.autophagy	2.11475	0.188702	0.060584	0.460172	-0.21547	0.967264	1.29132	1.06517	1.27759	1.4497	0.431072	0.506971	-0.888627
new_go.nucleoside.metabolic.process	0.0524194	0.12217	-0.707856	-0.359448	-1.81025	-0.80826	-0.0215511	-0.0631309	0.0099338	-0.828312	0.361686	0.14984	0.325003
new_go.nuclear.chromatin	-0.455097	-0.347266	0.00873398	-0.128593	-0.260924	-0.788771	-2.53765	0.00020823	0.577476	0.731926	-0.865613	-0.174757	-0.918016
new_go.ERassociated.protein.catabolic.process	0.565908	0.745924	0.705381	0.14228	1.62566	-0.157766	0.649306	-0.663978	-2.68582	0.0768047	0.269983	-0.580502	-0.819955
new_go.chromatin.modification	-0.436098	-1.0632	-1.15858	-0.241182	-0.143576	-1.57392	-0.51878	-3.62768	-1.13231	-1.61187	-3.50303	-1.00132	-1.35423
new_go.guanylnucleotide.exchange.factor.activity	-1.19223	0.327158	-0.102231	-1.21323	-0.551487	-0.720222	-2.3699	-0.374493	-0.268847	-0.608033	-0.269634	0.162956	-0.0810564
new_go.monolayersurrounded.lipid.storage.body	0.440835	-0.349265	0.364555	0.732195	0.898567	0.529851	0.0300912	1.13893	0.0191727	-0.2476	0.414007	-1.00743	0.545332
new_go.late.endosome.membrane	-0.302647	-0.24507	-0.311156	-0.102102	-1.02259	0.342949	-0.577497	-0.241338	-0.16991	-0.0152638	-0.0235248	-0.527072	0.0981769
new_go.heme.binding	0.458973	-0.227772	0.0388157	-0.261681	0.201281	0.71574	1.07649	-0.368446	0.132113	-0.177856	0.144124	-0.0262631	-0.651829
new_go.Nacetyltransferase.activity	0.070183	-0.405363	-0.0197545	-0.739821	-0.44923	-0.149172	-1.31649	0.933915	0.0474933	0.584415	-0.345748	0.368799	0.276661
new_go.cell.death	-0.459992	0.104384	0.157871	0.347996	-1.11918	-0.648116	0.0471213	-0.801017	-0.847911	-1.08812	-0.0870859	-0.770081	-0.0470654
new_go.lipid.catabolic.process	-0.253947	0.288994	1.11254	0.483587	0.170243	-0.518588	-0.471103	1.52775	-0.0855223	0.206374	0.215577	0.613569	0.348071
new_go.cell.division	-0.874608	-2.01434	-2.22712	-0.749359	-1.2838	0.0543123	-0.187771	-1.5399	0.347029	-1.31008	-2.28294	-1.44857	-1.511
new_go.nucleocytoplasmic.transport	-2.12963	-2.29007	-1.23701	-0.917184	-1.19318	-3.20887	-1.25517	-5.28468	-0.605079	-0.401012	-2.2394	-1.12084	-1.67637
new_go.regulation.of.translation	-2.05109	-2.06911	-1.92618	-1.006	-1.37839	-2.11149	0.635291	-4.14266	-2.81958	-5.47118	-3.69785	-4.84326	-2.99929
new_go.cytoplasmic.vesicle	-1.56833	-0.619641	-0.287813	-0.991386	1.5151	-1.33293	0.672135	-0.756268	-2.95632	-1.18232	-1.24007	-1.94547	1.37018
new_go.fungaltype.vacuole.membrane	-0.167616	-0.220698	-0.225126	-0.0725947	-0.284027	0.2351	0.628148	1.36911	-0.32605	0.142643	-0.273843	-0.174765	-0.0975147
new_go.condensed.nuclear.chromosome	0.235553	0.0343371	0.00593127	0.749643	0.455271	1.67128	0.0511326	0.402746	-0.0145224	-0.208835	-0.0402912	-0.0734503	NaN
new_go.intracellular.signaling.cascade	-0.00411146	0.755391	0.543578	0.726486	-0.315281	-0.116965	-0.0541728	-0.803341	-0.219982	-1.13401	-1.73306	-1.71068	-0.0933928
mips.SAGA_complex	-0.96633	-0.348726	-0.995057	-1.14604	0.144088	0.0959832	0.0107287	-2.60718	-1.05254	-1.07797	-2.13357	-0.111213	-0.247372
new_go.transcription.corepressor.activity	-0.112365	-0.157678	0.0273336	-0.153123	1.13434	-0.785466	0.399512	-0.180685	-0.804197	-0.0470655	NaN	0.138356	-0.48347
new_go.histone.binding	-1.30583	-0.931334	-0.579872	-0.870164	-1.52093	-0.557767	-0.770965	-0.291129	-0.107276	1.0003	-0.647237	0.348335	-0.780446
new_go.peripheral.to.membrane.of.membrane.fraction	-0.275813	-0.435437	0.464861	0.0689484	0.18236	-1.24702	0.445729	-1.66795	-0.108172	0.933713	-0.0583247	0.888419	0.135101
new_go.protontransporting.twosector.ATPase.complex	-0.350708	-1.21528	-1.085	-0.737214	-0.589302	-0.375859	-0.131728	-2.58034	-1.37393	-3.84735	-2.42223	-2.67411	-1.69847
new_go.outer.membrane	0.598187	0.53837	0.0148095	-0.227582	1.14888	-0.649781	-0.195161	-0.224863	-0.380764	-0.706419	0.129232	-0.180246	-0.864509
new_go.ergosterol.biosynthetic.process	0.181314	0.493541	0.0404283	0.208197	1.55964	0.537033	0.339772	-0.0384329	-0.510507	1.40768	-0.496461	-0.853214	-0.493188
new_go.steroid.biosynthetic.process	-1.28971	-0.539012	0.265881	0.349386	1.1887	0.418716	0.696018	-0.320771	-0.510507	0.814666	-1.24338	-0.729321	-1.0766
new_go.chromatin.assembly.or.disassembly	0.0530519	0.333711	0.102528	-0.168863	-0.181112	-0.129129	0.818119	0.116781	0.359887	-0.0212685	-2.77505	-0.917181	0.0113791
biocyc.folate_transformations	0.311349	0.698021	0.77652	-0.188621	0.23468	0.696952	-0.173881	-0.278099	-0.527964	-0.609507	0.195665	-0.158623	-1.16455
new_go.ubiquitindependent.protein.catabolic.process.via.the.multivesicular.body.pathway	-0.0917929	-2.49291	-0.515355	NaN	-0.0344028	-0.0961079	0.0827736	-0.321255	0.0656921	-0.101704	-0.826826	-0.324115	0.279352
new_go.aromatic.amino.acid.family.biosynthetic.process	0.397963	0.118696	0.276885	-0.24337	0.219034	-0.724759	0.0194032	-1.06489	-1.01441	-0.713093	-0.273434	NaN	0.981619
new_go.phosphatidylinositol.3phosphate.binding	0.161247	0.497988	0.678755	0.288838	0.0321381	-0.164	-0.364658	-0.192976	-0.473635	1.25109	0.344881	-0.424074	0.269795
new_go.biosynthetic.process	1.04002	0.237202	0.576939	1.88916	1.46622	0.0806728	0.585008	-0.0322861	-0.48476	0.176688	0.799608	0.146885	0.302201
new_go.DNAdirected.RNA.polymerase.activity	-2.77281	-1.69621	-2.53921	-2.76848	-1.14477	-3.14631	-1.59877	-1.58798	-1.62611	-1.32844	-2.13087	-3.74041	-6.12317
new_go.isoprenoid.biosynthetic.process	-0.338414	0.857544	0.520626	0.09367	0.111236	-0.284663	NaN	-0.928372	NaN	1.76792	-0.187639	-0.0494937	-0.585845
new_go.retrograde.vesiclemediated.transport.Golgi.to.ER	-0.607213	-1.7921	-0.143915	-0.54943	-0.363347	-0.930609	-0.648501	-1.25131	-0.00545206	-0.506239	-1.38935	-0.679682	-0.119623
new_go.nucleoplasm	-1.50929	-1.67588	-1.50197	-0.557161	-0.512102	-3.06327	-3.25772	-1.06859	-0.0518319	-1.75606	-1.99068	-1.04751	-0.932338
mips.SPB_associated_proteins	-0.358137	-0.297376	-0.720607	-0.621203	-0.049224	-0.475737	-0.6365	-0.811512	0.603618	-0.322811	-0.448557	-0.767472	-0.00886405
kegg.Pentose_phosphate_pathway	0.0403409	0.331976	-0.299024	-0.409324	-0.110472	0.560461	0.208935	-0.132853	-0.761741	-0.267122	0.949267	-0.537643	-0.273788
new_go.nuclear.transport	-1.32452	-0.738444	-0.39937	-0.765214	-0.147684	-2.56023	-0.527987	-3.69169	-0.340145	0.125734	-1.14393	-1.07402	-0.793317
new_go.ATPase.activator.activity	0.725503	-0.87523	0.106151	-0.114046	-0.147253	0.0303192	-0.124353	-1.02735	0.000716965	-1.01058	-0.252482	0.0424058	-0.126668
new_go.cytosol	-1.18281	-0.911304	-0.00747387	-0.913317	-1.07688	-1.34639	1.05685	-1.87286	-1.7492	-1.4634	-0.653154	-0.490984	-0.678918
new_go.vacuolar.acidification	0.0315093	-0.239954	-0.107456	0.0179735	0.259725	-0.0279047	-0.158035	-0.118697	-0.962171	-0.910387	-2.47047	-0.586967	-0.0374036
new_go.nucleotide.metabolic.process	0.311717	-0.585505	0.231079	-0.489784	0.00380339	-0.025457	1.12421	0.0973514	-1.68469	-0.158187	-0.159938	-1.22988	-0.04606
new_go.gluconeogenesis	0.0827404	-0.285508	0.286127	0.245658	0.225389	0.315788	3.03825	-0.216791	0.227509	2.1818	1.13256	0.384958	-0.966126
new_go.proteasome.complex	-2.62937	-1.44086	-1.38148	-1.28872	-0.042426	-1.64378	-1.73993	-1.30695	-1.09296	-1.28926	-1.05323	-1.72697	-0.302752
new_go.mitotic.sister.chromatid.cohesion	-0.314878	-0.0956391	-0.875525	-0.750864	-0.172204	-0.564087	-1.33084	-1.03246	-0.69808	-0.405643	-4.11384	-0.781843	-0.328865
new_go.regulation.of.transcription.from.RNA.polymerase.II.promoter	-0.243194	-0.790456	0.671568	0.0964115	0.283144	-0.40618	-0.538593	-2.32906	-1.16164	-3.55792	-1.40871	-1.67745	-0.904221
kegg.Lysine_degradation	1.56515	2.0644	0.375003	0.565912	0.974527	1.08938	0.567194	0.172595	0.124741	0.26971	0.265115	0.208805	-0.189692
new_go.mitotic.spindle.elongation	-0.454688	-0.757813	-0.169469	-0.244858	-0.758478	0.0056229	0.493445	-0.612927	0.22147	0.00296056	-0.264902	-0.0186976	-1.43948
new_go.preautophagosomal.structure	-0.0228918	-0.173909	0.188973	-0.0857249	0.772254	0.127687	0.354911	-0.279106	0.052862	0.705609	1.05034	0.0817766	1.64005
new_go.chromosome.organization.and.biogenesis	-0.0893486	0.455462	0.661982	NaN	0.0994047	0.368744	0.023612	0.144017	0.617988	-0.113015	-1.34259	-0.183185	-0.577561
kegg.Lysine_biosynthesis	-0.0263491	-0.173021	-1.74228	0.65204	0.258502	1.35861	0.107335	-0.344761	-0.731996	-1.05608	-0.837149	-0.321293	-0.0369639
new_go.chaperone.binding	0.510362	-1.93839	0.00190761	-0.162451	0.436372	0.0457503	-0.755561	-0.122589	-0.500085	-0.130059	-0.430704	-0.658563	-1.1289
new_go.branched.chain.family.amino.acid.biosynthetic.process	-0.217756	-0.0599403	-0.069681	-0.499485	-0.952247	-0.451741	1.04321	-0.833844	-0.249589	-0.600057	0.50665	-1.33542	-0.33547
new_go.exonuclease.activity	-0.38536	-1.69718	-1.18716	-0.27906	-1.31055	-1.25292	-0.821725	-1.15939	-0.122184	-0.679711	0.305624	0.0444966	-0.206573
new_go.transcription.initiation	-0.283227	-0.514787	-0.18407	-0.131467	0.0580592	0.062036	0.0503119	-2.26027	-0.131212	-0.842717	-2.53111	-0.0256547	-0.252422
new_go.proteolysis	-1.02292	-0.0936961	0.510348	0.585052	1.30758	-0.288551	0.861749	0.0535753	-0.485365	-0.745638	-0.670522	-0.886111	0.949647
new_go.positive.regulation.of.transcription.from.RNA.polymerase.II.promoter	1.03128	0.955077	1.38532	0.280323	0.779333	1.21318	1.45677	2.73175	-0.412912	0.694596	-0.532794	0.530077	-0.352432
new_go.polysome	-1.31618	-2.22217	-1.69455	-0.28472	0.381901	-0.584208	-0.621871	-0.12672	0.145755	-1.47336	-0.0175587	-0.90025	NaN
new_go.cell.cycle	-1.35131	-2.2599	-2.75903	-0.0237685	-1.27871	-0.358429	-0.323189	-2.99367	-0.647477	-1.35057	-3.14482	-1.44802	-1.6302
new_go.cyclin.catabolic.process	-0.0308209	-0.237473	0.0345453	NaN	-1.19733	-0.0558298	0.662467	-0.0468593	NaN	-0.0238137	-0.330888	NaN	NaN
new_go.organic.acid.metabolic.process	-0.811066	0.0122415	0.490092	0.0327504	0.598352	1.70664	0.0324901	0.353052	0.365348	0.171025	-0.0510164	0.525693	-0.215659
new_go.pyridoxal.phosphate.binding	1.8479	1.5876	1.64751	0.540211	1.19623	0.694034	0.56536	-0.241056	-0.1861	0.272547	0.362832	-0.234971	-0.173828
new_go.DNA.recombination	0.481409	-0.0699861	-0.452325	-0.00355007	0.107892	0.23233	-0.123172	0.22417	0.508991	-0.0103576	-0.0232046	0.139311	-0.505675
new_go.vesicle.organization.and.biogenesis	0.261162	0.247452	-0.129059	-0.0766951	0.389291	-0.650263	0.0750912	-0.354793	-0.141996	NaN	-0.3469	-0.127874	-0.150125
new_go.ascospore.wall.assembly	0.085336	-0.00666473	0.0859479	0.24928	-1.37379	2.35319	0.0316269	2.62967	1.62326	0.588131	-0.343003	0.423545	1.03865
new_go.peroxisome.organization.and.biogenesis	0.424624	-0.349053	0.917527	0.500157	0.522688	1.3325	0.00616629	0.165528	0.0508602	0.429394	0.139695	0.550175	0.014033
new_go.ligase.activity	-0.181941	-0.144442	-0.171537	-0.17851	0.153734	-0.197689	-0.891441	-0.889801	-0.932592	-0.55432	-0.0601216	-1.61662	-1.37269
new_go.structural.molecule.activity	-4.16533	-2.69244	-1.00855	-0.626052	-1.23894	-4.40172	-1.06765	-4.1318	-3.85983	-4.20201	-0.876048	-3.54185	-2.32196
mips.RNA_polymerase_II	-1.29391	-0.542736	-0.822745	NaN	-0.28938	-2.12319	-0.837172	-1.96314	-1.36477	-2.77233	-0.662675	-1.55487	-2.09846
new_go.tRNA.splicing	-0.677643	-0.00388223	-0.194276	-0.378622	0.535967	-0.159451	-0.421583	-0.889418	-0.768121	0.02471	1.73084	NaN	-0.215727
new_go.cellular.morphogenesis.during.conjugation.with.cellular.fusion	0.557585	0.586526	0.0277715	-0.0271028	NaN	-1.00989	0.0006305	-0.0178253	0.303399	-0.115801	-0.337089	-0.201326	0.172635
new_go.actin.cytoskeleton.organization.and.biogenesis	-0.616726	-0.627118	0.0811128	-1.15446	-0.34763	-1.38716	-0.445953	0.198067	-0.113804	-0.12883	0.066227	0.157383	0.287458
new_go.protein.targeting.to.vacuole	-0.310309	-0.827635	-0.0270076	-0.535891	0.113153	-0.374243	1.18002	-0.0296392	-0.280501	0.248457	-0.397611	-0.375737	0.0832238
new_go.RNA.modification	-0.11138	-0.121513	-0.961059	-0.570432	-0.0537157	-0.685682	-0.318414	0.873806	-0.439744	-0.748866	-1.08295	-0.0433195	-3.39886
new_go.snRNP.U1	-0.250761	0.069429	-0.387963	0.0454595	-0.117414	-0.108069	-1.21142	0.857983	0.149713	-0.0962069	-1.03273	-0.949815	-0.570856
new_go.leading.strand.elongation	-0.16771	-0.508364	-0.330117	-0.683113	-0.231097	0.0291398	-0.519269	-0.164071	-0.730041	-0.112126	0.238483	-1.40623	-0.931253
new_go.ubiquitindependent.protein.catabolic.process	-1.35355	-2.53989	-1.41094	-1.03355	-0.594491	-1.27232	-0.546615	-1.60892	-1.32131	-2.56212	-2.43311	-3.5887	-1.18121
new_go.peroxisomal.matrix	0.441702	0.921272	1.26094	NaN	0.165108	0.486813	0.42009	1.41697	-0.301234	0.134114	1.26977	0.154788	-0.255327
biocyc.ergosterol_biosynthesis	-0.468836	0.590107	0.0147176	0.579013	1.18789	0.183502	0.3107	0.0232733	0.20047	1.38359	-0.416922	-1.1619	-0.450061
new_go.actin.cortical.patch	0.104289	-0.201364	-1.32517	-1.11924	-0.7137	-0.409283	-2.58988	-1.08334	-0.336484	-0.401339	0.261351	-0.0379574	0.000721964
new_go.ATP.synthesis.coupled.proton.transport	-0.168015	-0.465132	-0.397912	NaN	-0.0802286	-0.627578	0.273443	-2.76243	-0.806072	-2.17417	-2.94411	-0.437542	-5.19178
new_go.response.to.oxidative.stress	1.7442	2.3532	1.08874	-0.235151	1.60829	1.39702	2.57976	0.54276	0.716303	0.721566	-0.368607	0.523095	-0.0239649
kegg.Tryptophan_metabolism	0.234367	0.869306	0.9865	-0.235612	0.372457	-1.45834	3.54157	0.131059	-0.211546	0.180767	0.281956	-0.571092	-0.0127577
new_go.telomere.maintenance.via.telomerase	-0.236235	0.290459	-0.45122	0.100046	-0.205254	-0.0925455	0.678678	-0.0124889	-0.208938	-0.72168	-1.09237	NaN	NaN
new_go.nucleobase.nucleoside.nucleotide.and.nucleic.acid.metabolic.process	-0.257478	-0.0712856	-0.311652	0.0409463	-0.221766	-0.524356	-1.54368	-0.901663	-0.136924	-0.685835	-0.561299	0.589318	-0.316148
new_go.heat.shock.protein.binding	0.076899	0.0873344	0.498008	-0.43164	1.73808	-0.730143	0.0799293	-0.17536	-1.95244	-0.381186	-0.163336	-0.032412	-0.0388732
new_go.SNAP.receptor.activity	-0.29138	-0.741307	0.588619	-0.0464808	0.47726	-0.0468134	-0.0522622	0.285724	0.0448543	0.160681	0.887387	-0.268902	2.36642
new_go.adaptation.to.pheromone.during.conjugation.with.cellular.fusion	-0.0185332	0.416181	0.0750937	NaN	-0.124076	-0.281958	-0.030985	0.0433046	0.695962	-0.00589347	NaN	NaN	NaN
new_go.chromatin.silencing.at.telomere	-1.13006	-1.33251	-1.14515	0.0800602	-1.10638	-0.0321252	0.657713	-0.739615	0.0597242	0.221056	-0.992671	-1.8941	-1.43336
new_go.ATPdependent.DNA.helicase.activity	0.757754	0.311426	0.0297341	0.343925	-0.914618	0.172347	-0.0855271	-0.0351225	0.160776	-0.00669787	-0.206975	NaN	-0.609526
new_go.vacuole.organization.and.biogenesis	0.666358	0.626049	-0.111986	NaN	-0.0833244	-0.528447	0.00794282	-0.205641	-0.805718	-0.408569	-1.7083	0.0535107	-0.177185
new_go.RNA.catabolic.process	-0.402764	0.757125	-0.00118991	-0.0390789	-0.234991	0.127944	-0.562372	-0.62194	-0.179524	0.361228	-1.05853	0.541784	-0.0907833
new_go.mitochondrial.inner.membrane	0.609633	0.93473	0.141856	1.12075	0.600767	0.80094	1.51828	-3.50465	-0.380886	-1.3649	-2.89716	-2.06997	-1.58305
new_go.posttranslational.protein.modification	-0.386585	-0.802694	-1.24639	-0.258694	0.589142	-1.07229	-1.62606	-0.41594	0.102187	-0.450837	0.00165253	-0.668185	-0.247104
new_go.regulation.of.protein.metabolic.process	-0.386585	-0.802694	-1.24639	-0.258694	0.589142	-1.07229	-1.62606	-0.41594	0.102187	-0.450837	0.00165253	-0.668185	-0.247104
new_go.small.conjugating.protein.ligase.activity	-0.386585	-0.802694	-1.24639	-0.258694	0.589142	-1.07229	-1.62606	-0.41594	0.102187	-0.450837	0.00165253	-0.668185	-0.247104
new_go.mitochondrion.organization.and.biogenesis	-0.0762439	-0.965644	-0.00850374	0.582648	0.876146	0.299155	-0.255395	-0.694403	-0.382474	-0.926207	-0.395508	-1.01346	-1.28909
new_go.vacuolar.transport	-0.723719	-0.139208	1.48566	-0.123785	1.23952	0.19908	0.835754	0.246808	-0.0538322	-0.418468	-0.772844	1.14744	-0.476621
new_go.histone.deacetylase.complex	-0.370167	-0.00891086	-0.403753	-0.440611	0.160177	-0.224691	0.911834	-1.3806	-0.976116	-0.31972	-1.14098	-1.17422	0.04891
new_go.DNAdirected.RNA.polymerase.II.core.complex	-1.07349	-0.542736	-0.997958	NaN	-0.205721	-1.69323	-0.837172	-1.73465	-1.17241	-2.33178	-0.853533	-1.25142	-2.60856
new_go.condensed.nuclear.chromosome.centromeric.region	-0.626573	-2.72523	-0.65303	0.051007	-0.542026	-0.565398	0.138198	0.111432	0.124683	-0.390327	-0.0216472	NaN	1.17935
new_go.peroxisome	0.373372	0.687342	1.80462	0.844882	1.82593	3.04563	0.153339	0.421602	-0.00494579	0.40834	1.23594	0.0620085	0.250382
new_go.cellular.bud.neck.contractile.ring	-2.26809	-1.23987	-1.2057	-0.356207	-0.653048	-0.270303	-0.231336	-0.717339	-1.14338	-0.522653	0.859844	-0.00529694	-0.879298
new_go.methionine.biosynthetic.process	1.28358	0.895574	2.2124	0.486018	0.996521	1.19437	-0.116547	0.318639	0.174242	-0.261557	-0.301048	-0.465525	-0.947258
new_go.nuclear.exosome.RNase.complex	-0.462729	-1.57011	-1.6175	-1.54823	-1.10476	-0.180444	-1.87874	-0.703517	-0.103727	-1.41348	0.038236	-0.49335	-0.820065
kegg.Ubiquitin_mediated_proteolysis	-0.769807	0.55634	-0.509069	0.428555	-0.0305346	-0.0697624	-0.351826	-0.0350122	0.0199569	-0.0261254	-0.157342	-0.197589	-0.188099
kegg.Histidine_metabolism	0.0378878	0.586605	-0.312129	-0.125486	0.0423165	-0.0795412	0.290307	0.0708708	-0.838763	-0.324656	-0.191794	0.0998546	0.020154
new_go.mitotic.cell.cycle.spindle.assembly.checkpoint	0.0518275	-0.169652	-1.46529	0.0574315	-0.11138	-0.216975	-0.323944	-0.965588	-0.584771	-1.10199	-1.06903	-0.0596496	-0.115903
new_go.lipid.metabolic.process	0.566238	0.874263	1.81398	1.77783	-0.0552647	0.095373	0.102725	1.03251	0.182955	0.327312	2.19315	0.141798	0.519755
new_go.ATPdependent.35.DNA.helicase.activity	0.645831	0.0743078	0.00152455	-0.293507	-0.541419	0.285807	NaN	-1.24507	0.0274232	-0.431387	-1.45305	NaN	-0.568166
new_go.doublestranded.DNA.binding	0.930232	0.134451	0.259473	0.0250018	-0.0290578	0.919713	0.248632	0.251477	-0.0282853	-0.199714	-0.286406	-0.565283	NaN
new_go.response.to.drug	-0.188593	0.329944	0.483444	-0.232256	0.204468	-0.0344116	0.0506392	-0.0392605	0.00127093	-0.144437	-0.299033	-0.598888	-0.487322
new_go.nuclear.organization.and.biogenesis	-1.86488	-0.773774	-0.39395	-0.168822	-0.848009	-2.33809	-0.967238	-1.94611	-0.149731	-0.706409	-0.709977	-1.6466	-1.40549
new_go.NAD.binding	0.287618	1.37485	1.00559	0.87057	0.128514	0.96443	0.838356	0.191508	0.962374	NaN	-0.23394	0.574426	0.344896
new_go.transcription.coactivator.activity	0.108018	0.0206354	0.0944571	0.443183	0.399709	-0.307017	0.244342	-0.612707	-0.0881094	-0.924962	-0.925154	0.087041	-0.0912135
new_go.anaphasepromoting.complex	0.167161	0.402172	-0.145391	-0.742149	-1.10705	0.0125293	0.701909	0.0800741	0.988578	-0.0064906	-0.132583	NaN	NaN
new_go.CVT.pathway	-0.380186	-0.049586	0.381048	-0.124276	0.285432	0.188866	0.165852	-0.148806	-0.0968992	1.02426	-0.621241	1.29796	0.685991
new_go.TOR.signaling.pathway	-0.66664	-0.183786	0.00870313	-0.00857332	-0.366176	-0.802253	-1.58962	-2.52173	0.210524	-0.361179	-0.307223	-0.245388	NaN
new_go.regulation.of.Rab.GTPase.activity	0.157771	0.449148	-0.382871	0.403561	-0.133664	1.3291	-0.177234	-0.626908	0.257314	-0.188532	-1.1088	-0.363774	-0.0672271
new_go.sterol.biosynthetic.process	-1.77578	-0.73163	0.140232	0.0672738	0.759675	0.338713	1.3393	-0.53195	-0.109639	0.676795	-0.721374	-0.844463	-1.22663
new_go.nucleotidyltransferase.activity	-0.556673	0.00330533	-0.230411	-0.0771025	-0.293716	-0.865294	-0.0266221	-0.0568418	-1.27592	-0.132166	-0.597457	-1.16887	-0.729908
mips.Tubulin-associated_proteins	-0.251673	-0.305488	NaN	-0.548223	-0.542435	0.0887286	-1.88458	-0.314024	0.270639	-0.540034	-0.942224	-0.658154	-0.104975
new_go.cell.cortex	0.179358	0.137827	0.723451	NaN	0.227741	0.071214	-1.55651	-1.85535	-0.830332	-0.172988	0.111866	-0.112484	-0.209804
new_go.regulation.of.cell.growth	-0.66664	-0.151797	0.213117	-0.102696	-0.149454	-0.502781	-0.946337	-2.52173	0.210524	-0.306685	-0.112588	-0.114288	NaN
new_go.transcription	-1.39228	-2.4975	-1.78349	-1.21366	-1.09152	-2.41292	-0.998577	-3.2066	-3.35045	-2.61845	-5.24325	-2.11275	-4.95707
new_go.nuclear.envelope	-0.7885	-0.0804684	0.318478	-1.25413	-0.248702	-1.15066	-1.43163	-1.48811	0.616394	-0.199363	-0.616165	-0.776691	0.72903
new_go.vacuole.fusion.nonautophagic	-0.615883	-0.143192	0.536661	-0.297881	-0.122274	0.739259	0.0824707	2.36511	-0.833914	-0.0671723	-0.561359	0.0232534	-0.198282
new_go.glutamine.metabolic.process	0.897182	0.480821	0.398265	NaN	0.246788	-0.0588502	0.620899	-0.0595769	-0.298989	-0.203056	-0.207997	0.0561081	0.533206
new_go.endomembrane.system	-0.0576609	-0.829212	-0.0114573	NaN	NaN	NaN	-0.67674	NaN	-0.00773373	-0.440459	0.23871	1.29602	0.611325
new_go.RNA.metabolic.process	-0.469177	-0.857617	-0.462845	NaN	0.353863	-0.0966625	-1.52004	0.0284672	-1.17234	-0.677055	-0.468727	0.00796628	-0.0655102
new_go.ironsulfur.cluster.binding	0.407277	0.596076	-0.491751	0.00190229	0.407992	0.0287465	0.493889	-0.435939	-1.05063	-0.23885	-0.83142	-1.63579	-0.583557
new_go.SAGA.complex	-0.89138	-0.177731	-0.729765	-0.771127	0.237932	0.138545	0.053153	-2.03111	-0.86615	-0.118577	-0.550289	0.0868733	-0.0692268
new_go.onecarbon.compound.metabolic.process	0.0125232	0.373747	-0.479586	-0.355482	-0.278978	-0.489831	-0.53913	-1.11846	-0.434813	-0.622149	-0.126624	-0.0190765	-1.10374
new_go.mitotic.metaphaseanaphase.transition	0.0359428	-0.372847	-0.0589451	NaN	-1.19733	-0.0157878	0.964562	-0.127937	0.701525	0.0501894	-0.436522	NaN	NaN
new_go.GTPase.activator.activity	1.0679	0.292812	-0.378428	0.54243	0.172475	-0.127334	-0.0969862	-1.04339	-0.229696	-0.706292	-0.286212	-0.336351	-0.483776
new_go.retrograde.transport.endosome.to.Golgi	-0.0558848	0.00229325	0.267521	-0.0713778	0.218931	0.115519	-0.323657	-0.814933	0.232624	0.55945	0.259812	0.691115	-0.483346
new_go.hydrogen.ion.transporting.ATPase.activity.rotational.mechanism	-0.47917	-1.1866	-1.09908	-0.827134	-0.17112	-0.689536	-0.0443394	-2.05696	-1.61706	-4.1351	-2.25794	-2.18064	-1.96523
new_go.histone.deacetylation	-0.559593	-0.16465	-1.62579	-0.0723367	0.474456	-1.57523	-0.290556	-0.422676	-0.950692	-0.159931	-0.864072	-0.350417	-0.212195
new_go.hydrogen.ion.transporting.ATP.synthase.activity.rotational.mechanism	-0.343143	-1.00016	-0.925134	-0.210731	-0.0405373	-0.255501	-0.0414707	-2.28857	-1.13068	-3.74745	-2.89195	-1.25996	-4.37801
new_go.enzyme.activator.activity	-0.00359125	-0.106922	-0.521039	NaN	-0.0390649	-0.130396	0.431504	0.0885255	0.0652611	-0.219466	-1.06029	-0.081612	-0.389157
new_go.helicase.activity	-2.61516	-2.65509	-1.51662	-0.181824	-0.690876	-2.30307	-0.559154	-0.600013	-0.567084	-3.05948	-3.48062	-0.516089	-0.65509
kegg.Arginine_and_proline_metabolism	0.0264346	1.07006	1.06368	1.05139	0.912706	0.471078	1.31769	0.0128549	0.0986818	0.33542	-0.441724	-0.0630132	0.271325
new_go.meiotic.recombination	0.390013	0.153204	0.255342	-0.135342	-0.623911	1.277	0.143183	0.586609	0.70234	0.116099	-0.307543	0.536606	-0.170892
new_go.RNA.elongation	-0.371368	0.40888	-0.356667	0.523188	1.19008	0.123319	-0.224856	-0.32007	-0.110441	-0.775737	-1.59327	0.783796	-1.29512
new_go.phosphorus.metabolic.process	0.048284	-0.834456	-0.462077	-0.0658901	0.208407	-0.197329	2.29994	1.15415	-0.574787	-0.241929	-0.899492	-3.30309	-0.409022
new_go.protein.ubiquitination	-0.687772	-3.27354	-0.568103	-1.42869	-0.222812	-0.237341	-0.731931	0.0285067	-0.300211	-1.24123	-1.17231	-0.34649	-1.60888
new_go.nuclease.activity	-0.220866	-0.494876	-0.781138	-0.156628	-0.701869	-0.414062	-1.36932	-0.0912024	-0.120723	0.000100395	-0.217876	0.592256	0.628444
new_go.transaminase.activity	1.31693	0.940684	0.850248	1.50594	1.31607	0.330039	-0.164933	0.679125	-0.722258	0.00342318	0.167429	-0.569989	-0.0142322
new_go.enzyme.regulator.activity	-1.0726	0.00684454	-0.49892	-0.264461	-0.713909	-0.331166	0.0638161	-0.628246	-2.33224	-1.28435	-0.873032	-0.80641	-0.138247
new_go.protein.import.into.nucleus.docking	-0.495253	-1.14772	-1.43599	NaN	-0.889008	-2.70771	-0.885823	-2.36394	-0.123237	-1.36116	-0.514946	-1.21646	-0.697378
new_go.transcription.regulator.activity	-0.317667	0.00517493	-0.259101	0.0394099	0.142867	-0.90616	-1.10522	-0.553008	-0.171928	-0.753747	-1.29975	-0.0377095	-1.5164
new_go.organelle.inheritance	-0.702703	-0.547548	-0.617177	-1.22298	-0.182546	-1.0655	-1.0115	-0.412363	-0.033457	-0.736353	-0.0801526	-0.547472	NaN
new_go.spindle.pole.body	-0.337224	-1.05394	-2.7091	-0.134419	-1.88912	-0.138205	-1.32424	-1.72152	-0.00225488	-0.132809	-0.27918	-0.566926	-0.110833
new_go.transcription.from.RNA.polymerase.II.promoter	-0.0994172	-0.434797	-0.846112	-0.125727	-0.482758	-2.06026	-0.754966	-1.33916	-0.842808	-1.49303	-1.65775	-1.75793	-2.15213
new_go.mRNA.catabolic.process	-1.25053	-3.37812	-1.67313	-0.2554	-1.39601	-0.480861	-1.75119	-1.15959	-2.28225	-2.72241	-0.810269	-0.667475	-1.28178
[truncated: 6,840 more rows]
