# Supplementary material for: The Role of Nucleosome Positioning in the Evolution of Gene Regulation
Source: PLoS Biol. 2010 Jul 6;8(7):e1000414. doi: 10.1371/journal.pbio.1000414 (PMC2897762; doi:10.1371/journal.pbio.1000414)
Supplement: Table S5 — Gene set enrichments for 3′ chromatin features. For each species (columns) in this study, we display the K-S score (Materials and Methods) for enrichment within functional gene sets (rows) of the 13 3′ chromatin features used in this study. The 13 features are stacked from top to bottom in the following order: 3′NFR-stop codon distance (3′tss_pred), 3′NFR length (3′nfrLen), 3′NFR occupancy (3′nfrOcup), Nuc+N to 3′NFR occupancy (plusN_to_3′nfrOcup), Nuc+N occupancy (plusNOcup), fuzziness of Nuc+N (plusNFuzzy), width of Nuc+N (plusNWidth), median adjacent spacing for Nuc+N−3 to Nuc+N plusNSpacingDown3, Nuc+N+1 to 3′NFR occupancy (plusN+1_to_3′nfrOcup), Nuc+N+1 occupancy (plusN+1Ocup), fuzziness of Nuc+N+1 (plusN+1Fuzzy), width of Nuc+N+1 (plusN+1Width), and median adjacent spacing for Nuc+N+1 to Nuc+N+4 plusN+1SpacingUp3. GO, KEGG, MIPS, BioCyc categories with 10 or more species with valid enrichments are displayed. (0.92 MB XLS) [file pbio.1000414.s022.xls]

## Sheet: All30NFRStats.txt
Gene Set	BY4741_3'tss_pred	Sigma_3'tss_pred	Spar_3'tss_pred	Smik_3'tss_pred	Sbay_3'tss_pred	Cgla_3'tss_pred	Scas_3'tss_pred	Klac_3'tss_pred	Kwal_3'tss_pred	Sklu_3'tss_pred	Dhan_3'tss_pred	Calb_3'tss_pred	Ylip_3'tss_pred
new_go.regulation.of.transcription	3.64626	2.59718	0.565855	0.687389	0.239935	0.0893377	0.379705	0.990027	1.40861	-1.05912	0.541708	0.287502	0.124738
new_go.transcription.factor.activity	2.64777	1.43068	1.05884	1.95514	0.864574	-0.0810742	0.183266	0.611519	0.469262	0.442648	-0.0474867	1.30184	-0.145275
new_go.cellular.bud.neck	2.39899	2.72254	1.96451	0.567851	-0.18512	1.77484	0.181945	0.246428	1.11589	-0.25578	-0.0149716	0.55762	0.0909761
new_go.transcription.regulator.activity	2.38424	0.157538	NaN	0.312013	1.1476	-0.0758339	0.0305706	1.16225	1.62309	-0.254821	0.224615	0.951123	1.15432
new_go.binding	-2.27692	-1.73328	-0.643442	-0.0752704	-0.101251	0.0316999	-0.0346347	-0.99504	0.554183	-0.398971	-0.470402	-0.482472	-0.365303
kegg.Sphingoglycolipid_metabolism	2.01924	0.633963	0.449217	0.374514	-0.114546	1.31724	-0.588269	0.132573	1.13644	2.6455	-0.0406112	0.456526	0.205192
new_go.cytosol	-1.96619	-0.958942	-1.00622	-0.541227	-0.0103164	0.0842217	-0.327911	-0.372672	0.0774414	0.0430839	0.121373	0.622758	-0.570372
new_go.fungaltype.vacuole.membrane	-1.96127	-0.00432265	-0.0925204	-0.477519	0.594225	0.565158	-0.0838541	0.671982	0.436028	1.59951	0.0624078	0.838774	-0.542593
kegg.Oxidative_phosphorylation	1.93792	0.726463	0.976752	1.01365	0.826105	-0.058785	0.232615	2.14078	1.32525	2.02207	0.665698	0.362405	1.06978
new_go.intracellular.protein.transport.across.a.membrane	1.92252	1.37577	1.3855	1.12562	-0.0345033	-0.148649	0.0194375	0.0621774	-0.314789	-0.170559	-0.240532	0.375319	-0.0473893
new_go.cellular.bud.tip	1.78658	0.33402	1.74173	-0.00700743	0.152097	1.41868	0.0838548	0.438287	1.26839	-0.416312	0.344393	1.24213	0.454301
new_go.transcription	1.76176	1.01872	0.00152444	2.08623	0.361112	-0.569186	0.273692	-0.0596554	-0.141541	0.0352029	-0.58969	-0.200121	0.31219
new_go.manganese.ion.binding	-1.61701	-0.0350571	-0.344791	-0.173197	-0.574497	-0.288506	-0.0619044	0.162269	0.580969	0.0992589	NaN	0.544506	-0.317526
new_go.incipient.cellular.bud.site	1.45589	0.586929	0.331895	0.407379	0.193622	0.986861	0.00505487	-0.859376	-0.403277	-0.53442	-0.108764	0.053155	0.198991
kegg.Nicotinate_and_nicotinamide_metabolism	1.38691	1.4412	0.761371	0.0319447	-0.180046	1.01248	-0.515621	0.00480701	0.887615	2.01427	-0.760847	0.494271	-0.159322
new_go.amino.acid.biosynthetic.process	-1.35256	-1.36327	-1.27641	-1.27407	0.16523	-1.96135	-0.653763	-0.727948	1.45714	0.506423	-0.714723	-0.742824	1.38325
new_go.ubiquitindependent.protein.catabolic.process	-1.3105	-0.797707	-0.274504	-0.545741	0.00453433	0.235702	-0.0416037	-1.15847	-0.113314	-0.774349	-0.0285013	0.0561945	-1.06974
new_go.carbohydrate.metabolic.process	1.30507	-0.453031	1.10262	0.891197	-0.211041	1.64226	-0.310901	1.96241	-0.627849	0.787536	0.449958	1.26235	-0.0165206
new_go.response.to.toxin	1.30257	0.169683	0.203977	-0.000497376	0.128252	-0.147765	1.66338	0.214953	0.816266	0.94887	NaN	0.476296	0.000339986
new_go.mitochondrial.membrane	1.297	-0.266041	-0.727378	0.210937	-0.952165	0.647465	-0.598194	0.6386	-0.516773	0.258989	-0.179741	0.3912	0.528061
new_go.iron.ion.binding	1.29333	1.35072	1.45661	0.0995237	0.244423	-0.103705	-0.170229	0.55008	-0.309116	0.0580607	-0.183845	1.18135	0.232014
new_go.vacuolar.protein.catabolic.process	-1.29239	-0.465212	0.719504	0.207305	-0.75558	1.58634	-1.41687	-0.911977	0.462478	0.335491	-1.18697	0.139882	-0.291375
new_go.cytoplasm	-1.27762	-1.20759	-0.34985	-1.09835	-1.05109	0.256056	0.54756	-0.231145	0.569664	-2.08242	-1.20174	-0.0184773	-0.19857
new_go.ATPase.activity	-1.2729	-0.52682	3.21699e-05	-0.114767	-0.289431	-0.61975	-0.121868	-0.195479	0.0332954	-0.226956	8.37071e-07	-0.188971	-0.696786
new_go.specific.RNA.polymerase.II.transcription.factor.activity	1.26768	4.01813	0.831116	0.0680907	1.1749	0.349574	-0.0380859	1.71745	1.09463	0.439005	NaN	0.563732	0.258435
new_go.metabolic.process	-1.26183	-2.49998	0.188911	0.174803	-0.0930992	0.644253	-0.437353	0.239241	0.0421631	-0.124976	-0.680687	-0.0227465	0.428443
kegg.Ribosome	-1.25922	0.148053	-2.05411	-0.228305	-2.0546	-1.13417	-0.619967	1.65093	-0.0304144	-0.519353	-0.329032	1.77352	-0.473177
new_go.endonuclease.activity	-1.18154	-0.476826	-0.0867569	-0.153211	-0.240782	-0.25977	-0.940445	-0.401204	NaN	-1.30176	-0.00197121	-0.209096	-0.0807295
new_go.vacuole	-1.14917	-0.0730186	-0.000136896	-0.537591	1.11931	0.139325	0.00794041	0.76877	0.292956	2.23481	-0.154228	0.276524	-0.790056
new_go.catalytic.activity	-1.14857	-2.2216	-0.104781	-0.184733	-0.217904	-0.302301	-0.669057	0.116262	0.374125	-0.127693	-0.873557	0.221776	0.0138158
kegg.Glycine,_serine_and_threonine_metabolism	-1.13668	0.0420428	0.739443	0.0634182	0.285192	-2.92805	0.0619214	0.144881	1.91762	-1.8258	-0.480063	NaN	-0.166775
new_go.cytosolic.large.ribosomal.subunit	-1.12886	-1.3352	-1.19387	0.341874	-1.86915	-1.19812	-1.47991	1.94097	NaN	-0.709194	-0.0875353	2.26911	0.311119
new_go.mitochondrion.organization.and.biogenesis	-1.11677	-0.937676	-0.00927249	0.0327523	0.0918646	0.00603325	-0.236959	0.922613	-0.0249071	0.359552	0.0853008	-0.0581356	0.0789323
new_go.mitochondrion.inheritance	-1.08251	-0.600236	0.00772421	-1.05205	-0.157038	-0.196398	-0.0712198	0.0590246	NaN	0.265592	NaN	-0.869819	NaN
new_go.molecular_function	-1.07344	-0.0780057	0.089502	-0.0271271	-0.53853	-0.856394	0.915179	-1.45141	-0.0707607	-0.00779342	-2.07217	-0.709506	-0.377021
new_go.cytoskeleton	-1.00994	-0.12591	3.25229e-05	-0.206533	-0.477927	-0.919067	-0.266086	-0.0190468	0.112304	-0.807111	-0.818415	-0.26554	0.424673
kegg.RNA_polymerase	1.00008	0.332845	0.290515	0.236666	0.015418	0.262718	1.01244	0.149864	0.270295	-0.479978	-0.0794497	0.0370856	0.251082
kegg.Starch_and_sucrose_metabolism	0.986795	1.91224	0.071718	1.23892	-0.0115192	0.0941141	-0.254325	0.00354911	1.20514	2.52794	-0.0324362	0.44582	-0.50862
new_go.proton.transport	0.954116	0.204853	1.20351	0.233951	-0.00124285	-0.110003	0.743182	0.321889	0.57176	1.03021	2.08054	0.141226	-0.10427
new_go.intracellular	0.937131	0.514169	-0.344523	-0.0273466	-1.56494	-0.428477	0.526972	0.426494	-0.410916	-0.35936	-1.33006	2.04511	0.299386
new_go.tRNA.metabolic.process	0.927602	0.631851	0.533209	-0.582304	0.666486	-0.342582	0.177219	-0.502931	0.353444	0.149814	-0.0391684	0.24193	-1.15646
new_go.protein.ubiquitination	-0.915694	-1.81677	-0.311427	-0.318847	-0.362082	0.345374	-0.316665	0.16528	NaN	0.471591	0.2946	NaN	-0.690143
new_go.sequencespecific.DNA.binding	0.905262	1.93397	0.277854	2.94231	0.560949	0.490652	-1.03351	1.33617	-0.160865	0.318346	0.963086	1.93993	0.468472
new_go.biosynthetic.process	-0.904695	NaN	-0.803051	-0.371079	-1.02002	1.28654	NaN	0.11785	-0.192255	NaN	-0.873286	0.604867	0.985905
new_go.protein.kinase.activity	0.902909	2.1131	0.856736	0.853192	0.00407922	1.08873	-0.334211	0.0142443	0.438311	1.52499	0.225343	0.456526	0.38999
new_go.protein.amino.acid.phosphorylation	0.900911	1.35652	0.614305	0.737802	0.0181418	1.8675	-0.0628825	0.0555108	0.593468	0.944758	-0.151041	0.632799	0.785653
new_go.regulation.of.transcription.DNAdependent	0.89805	0.59217	-0.0149143	1.10754	0.489312	-0.338579	0.122478	-0.0580465	-0.0496198	0.00567109	-0.323396	-0.0375305	-0.147052
new_go.soluble.fraction	-0.892545	-0.797505	-0.0161558	-0.415492	-0.0101156	-0.251509	0.043213	NaN	0.0372408	-0.584977	0.420658	0.444916	0.458674
new_go.GTPase.activity	0.876952	0.372768	0.475855	0.253937	0.202963	0.337801	0.0657778	-0.153213	1.44796	0.114116	-0.617695	1.00661	-0.213405
new_go.phospholipid.biosynthetic.process	0.86082	0.354528	0.0692202	0.268142	0.286194	0.119671	NaN	0.411401	-0.542513	0.0309884	-0.775991	NaN	-0.298821
new_go.protein.complex	-0.855822	-0.123224	-0.166874	NaN	0.246615	-0.950182	0.157977	-0.513985	0.102722	0.0318319	-0.161121	-0.150315	-3.41862
new_go.nuclear.pore	0.853686	0.325718	1.22637	0.178561	-0.0432683	-0.731399	0.205488	-0.263519	-1.84078	-0.742282	NaN	NaN	-0.207495
new_go.structural.molecule.activity	-0.850031	-0.959557	0.000177431	-0.153969	-0.603244	-0.184384	-0.785779	-1.95324	-2.30493	-0.601632	-0.342424	-0.186536	-0.197027
new_go.DNAdirected.RNA.polymerase.activity	0.827291	0.179187	0.161386	0.236666	0.015418	0.262718	0.941598	0.0235722	0.306874	-0.772832	0.0375432	-0.0361923	0.166869
new_go.mating.projection.tip	0.823225	NaN	1.0424	0.240932	1.75404	0.172579	-0.00593354	0.0229592	0.257082	0.692844	0.151278	-0.0704555	0.0576724
new_go.hydrogen.ion.transmembrane.transporter.activity	0.81534	0.132342	0.981642	0.19627	NaN	0.0544548	0.546812	0.591134	0.98231	1.40252	1.74768	0.141226	-0.0359553
kegg.Inositol_phosphate_metabolism	0.800665	1.60156	0.384365	0.473591	-0.0200632	0.567647	-0.688673	0.203127	1.32666	2.52607	-0.0406112	0.64142	0.100093
mips.cytoplasmic_ribosomal_small_subunit	-0.777814	0.295715	-1.47742	-0.996677	-1.34381	-0.219631	-0.293835	0.066965	0.171311	-0.474213	-0.208058	0.945384	-0.57607
new_go.cell.morphogenesis	0.761984	2.17585	0.292869	-0.190231	-0.602722	-0.701238	-0.59981	-0.447855	0.829257	-0.247632	0.0460171	0.0640057	0.301105
new_go.proteolysis	0.761005	0.388281	-0.2672	-0.0017071	0.305856	0.0382754	-0.1526	-0.474581	0.407221	-1.17311	-0.999286	0.672123	0.991381
new_go.fungaltype.cell.wall	-0.753588	0.131977	4.08709	1.68033	-0.146957	0.0460734	-0.369843	2.40735	0.0801571	0.283202	-0.45576	0.110013	0.277766
new_go.RNA.polymerase.II.transcription.factor.activity	0.752698	0.861427	0.0414597	NaN	0.507585	-0.796536	0.222375	0.14756	NaN	NaN	0.499156	0.0570767	-0.141821
new_go.cell.wall.organization.and.biogenesis	0.743476	1.492	2.35326	0.315229	-0.364847	0.805974	0.77122	-0.0136987	0.589228	0.734781	-0.561847	0.589687	-0.21942
kegg.Benzoate_degradation	0.732515	1.75567	0.677859	0.577595	0.0424046	0.3836	-0.264847	0.425384	1.85549	1.10442	0.075267	0.494271	0.282887
new_go.protein.serinethreonine.kinase.activity	0.732231	1.76608	0.656627	0.642577	-0.00549949	0.957078	-0.334211	0.0142443	0.593468	1.52499	0.252896	0.456526	0.38999
kegg.Fructose_and_mannose_metabolism	0.722485	-0.215642	-0.470354	1.15997	0.0807182	-0.489014	-0.618746	0.729409	0.276753	-0.868154	NaN	NaN	-0.254993
new_go.transcription.activator.activity	-0.716065	-0.40441	-0.535072	-0.46341	0.00763711	0.530757	0.297012	0.0762963	0.41675	0.467996	NaN	0.0386527	0.0413382
new_go.nuclease.activity	-0.705927	-0.277002	-0.378597	0.0127095	-0.00666333	-0.272656	-1.21449	-0.444994	-0.423349	-1.36877	-0.0210681	-0.00137878	-0.0015946
new_go.vacuolar.membrane	-0.701335	-0.118202	-0.0779768	-0.68352	0.725795	0.253173	-0.164517	0.646814	0.320982	1.80366	-0.138856	0.197575	-0.675552
new_go.protein.transporter.activity	0.693916	0.846184	1.38594	1.94593	0.454223	0.0954885	0.363899	0.371242	0.483791	-0.229715	-0.059035	0.264713	-0.00444699
new_go.DNA.binding	0.669472	0.923244	-0.0699772	0.635116	0.663483	-0.644787	0.0476624	-0.511239	0.124747	0.24351	0.118964	0.429345	0.583701
new_go.maturation.of.SSUrRNA.from.tricistronic.rRNA.transcript.SSUrRNA.58S.rRNA.LSUrRNA	-0.658967	-0.0420091	-0.0279758	-0.624162	0.586223	-0.0598657	0.145665	-1.89653	-1.66511	-0.836035	NaN	-0.222362	0.105796
new_go.tRNA.processing	-0.649288	-0.561397	-0.824432	-0.157177	-0.681898	0.304576	-3.03134	-0.0345666	-0.406046	-0.637474	-1.81944	-0.747298	0.161516
new_go.actin.cortical.patch	-0.641889	0.345091	-0.264581	0.257365	-0.128849	-0.113528	-0.177068	-0.485853	0.221252	NaN	0.178134	-0.0298269	1.75156
new_go.RNA.modification	0.630437	0.10439	-0.0512658	0.180647	-0.00639326	-0.426604	-0.371382	0.0456917	1.00694	-0.29737	-0.0690883	-0.184881	-1.14235
kegg.Pyrimidine_metabolism	-0.627713	-0.0106236	-0.791064	-0.229126	-0.0993618	-0.423508	-0.328974	0.0122339	NaN	0.0489273	NaN	NaN	-0.374538
new_go.transcription.from.RNA.polymerase.III.promoter	0.616801	-0.476724	-0.407089	0.350638	0.724496	0.559898	2.26251	-0.0732158	-0.0932588	-0.479978	-0.0829357	0.0538178	0.321203
new_go.magnesium.ion.binding	-0.611494	-0.0861453	0.502118	-0.246363	-0.270173	-2.08718	-0.539735	-1.89532	0.0311249	-0.35596	-0.0852257	-0.529108	1.17677
new_go.mRNA.catabolic.process	-0.601577	-0.0650574	-0.0602977	0.627496	-0.00618222	-0.0363498	-2.72821	-0.0158078	-0.0686131	-0.502396	NaN	0.0316368	-0.107998
new_go.spindle	0.576916	-0.465243	-0.749541	0.087362	1.12767	NaN	-0.254911	NaN	0.210353	0.0877151	-0.892237	NaN	0.321134
mips.cytoplasmic_ribosomal_large_subunit	-0.57385	-0.644795	-1.33031	0.26227	-1.43947	NaN	-1.21442	1.55333	NaN	-0.399064	-0.0341945	2.13499	-0.397427
new_go.oxidoreductase.activity	-0.569866	-0.536684	-0.0402461	0.116343	0.150653	-0.300535	-0.0243734	0.953557	0.482897	-0.0046439	-0.157168	-0.0356432	-0.517248
new_go.90S.preribosome	-0.557417	-1.1327	-0.342601	-0.891016	-0.572846	0.310538	0.613804	-0.409164	-0.4009	0.0126868	-0.88265	0.345725	0.618231
new_go.ascospore.wall.assembly	-0.556897	-0.435894	-0.0727587	0.1598	NaN	-1.29045	-0.0571494	-0.330788	0.597662	-0.213394	NaN	NaN	-0.797221
new_go.regulation.of.transcription.from.RNA.polymerase.II.promoter	0.540672	0.941221	0.344776	0.53674	-0.240928	-0.0836889	0.171345	-0.0491368	0.653657	-0.977912	0.21468	-0.171442	0.156213
new_go.cytosolic.small.ribosomal.subunit	-0.539579	0.219535	-1.61244	-1.25977	-1.01367	0.344159	-0.299343	0.0999694	0.387819	0.403457	-0.208058	1.00313	-0.924017
new_go.ubiquitinprotein.ligase.activity	-0.538179	-1.62383	-0.0720925	-0.337094	-0.155637	0.376391	0.654772	0.108818	0.00139034	-0.480264	-0.47278	-0.253013	-0.332687
kegg.Purine_metabolism	-0.5365	-0.415688	0.0364417	-0.633908	-0.0907704	-1.38012	-0.761755	-0.995131	-0.863946	-0.312034	-0.736282	-0.115124	0.15816
new_go.protein.binding	0.535191	-0.116172	0.0765099	-0.714366	-0.922978	0.127922	-0.773305	-1.33356	-0.206011	-0.701759	-0.500068	-0.219163	-0.0350362
new_go.nucleus	0.527731	-0.332284	-1.30585	0.115452	-0.103597	-1.9241	-0.239757	-1.26231	-0.534205	-4.67504	-3.16103	-1.0532	0.495711
kegg.MAPK_signaling_pathway	0.521822	-0.384112	0.98537	-0.0330928	0.373754	-0.113984	0.0630824	-0.299076	-0.117619	0.111503	-0.118414	0.0987195	0.215525
new_go.RNA.processing	0.517457	0.236128	-0.490556	-0.107444	0.204807	-0.215436	-0.554912	0.420875	-0.351376	-0.726518	NaN	-0.415359	0.0656687
new_go.mitochondrial.inner.membrane	0.509035	0.787126	0.00911028	-0.0596358	0.147379	0.0682102	0.0344549	0.704289	0.670467	0.309795	-1.08459	-0.27804	0.0212185
new_go.transcription.from.RNA.polymerase.II.promoter	0.499714	0.165893	-0.371626	0.142534	-0.266804	1.62992	0.205362	0.178499	-0.703988	-0.835083	0.000133063	-0.51835	-1.19254
new_go.Golgi.membrane	-0.492341	-0.301326	-0.726614	0.433872	0.307301	0.297621	-0.0365183	-0.192531	0.789776	-0.0363759	-1.12073	-0.219982	2.03749
new_go.endocytosis	0.490043	0.727942	0.052441	0.797119	-0.00387094	0.0787889	0.133705	-0.449965	0.463572	0.333192	0.039029	0.0956854	0.252021
new_go.actin.binding	-0.488477	-0.0541479	-0.388279	-0.200425	-0.658933	0.419964	-0.0212441	-0.468671	0.460185	NaN	NaN	-0.204998	1.3966
new_go.positive.regulation.of.transcription.from.RNA.polymerase.II.promoter	-0.486303	1.64961	0.00118766	-0.0729308	0.0728603	-0.0804034	-0.390652	0.590793	-0.0805444	-0.00771614	1.00696	0.0863672	-0.665913
new_go.oxidation.reduction	-0.480479	-0.325119	-0.375841	-0.11078	0.150653	-0.32592	-0.346225	1.93668	0.0406845	-0.199442	0.26112	0.00461045	-0.405007
new_go.mitochondrial.large.ribosomal.subunit	0.476655	0.343868	0.632001	1.05991	0.0975507	1.38767	-0.185203	1.0642	-0.921375	-0.0857637	0.05227	-0.17957	-1.24107
new_go.filamentous.growth	-0.469977	-0.00877536	0.674289	-0.364741	-0.362847	-0.138544	0.149031	0.579339	0.194424	-0.318437	-1.54985	NaN	-0.907228
new_go.aromatic.compound.metabolic.process	-0.469366	-0.125397	-0.170489	0.39589	-0.106037	-0.242757	-0.0465203	0.161575	0.110368	0.194223	-0.130132	-0.122078	0.00547615
new_go.protein.folding	0.457885	-2.04529	-0.960395	-0.621667	-2.20223	0.889491	0.363695	0.0438933	0.336446	-0.160783	-1.06448	-0.970993	0.00461727
new_go.endoplasmic.reticulum.membrane	0.450979	0.00687158	-0.220895	0.511314	0.239666	0.709162	-0.158353	-0.376999	-1.10264	0.351144	-1.56449	0.926716	0.0740472
new_go.regulation.of.cell.cycle	-0.44534	1.13243	-0.0407446	-0.580314	-1.5482	0.587402	0.185587	0.194723	-0.0767654	NaN	-0.304182	0.95814	0.264971
new_go.transcription.from.RNA.polymerase.I.promoter	-0.43872	-0.00446606	-0.708581	-0.0131851	-0.193923	0.429602	0.770346	-0.0448717	-0.703988	-0.152011	-0.892413	0.247926	0.33268
new_go.membrane.fraction	0.436959	0.679932	1.23419	-0.82728	-0.010921	-0.751032	0.452274	0.531809	0.428822	0.914502	0.891343	1.07087	-0.221878
new_go.ribosome.biogenesis.and.assembly	-0.430114	0.0523871	-0.00150711	0.133775	-0.170087	-1.27939	-0.0267662	-1.12122	-0.0659596	-0.492862	-1.11352	-0.00974055	-0.00843194
new_go.nuclear.mRNA.splicing.via.spliceosome	-0.42901	-1.40308	-0.729882	-0.279357	0.226824	-1.19639	0.258859	-0.0446095	-0.0158968	-0.228734	-0.344929	-0.0506623	-0.0686045
mips.mitochondrial_ribosomal_small_subunit	0.410729	0.823419	1.18654	0.0480273	0.674039	-0.111875	-0.162293	0.21843	0.270456	0.458503	NaN	-0.512742	-0.0693829
new_go.mitochondrial.small.ribosomal.subunit	0.410729	0.823419	1.18654	0.267928	0.674039	-0.176513	0.0404968	0.0724332	0.379324	-0.355805	NaN	-0.630986	0.0681007
new_go.cellular_component	-0.400038	-0.640532	-0.327791	0.0586661	-0.760208	-1.2091	0.62227	0.12007	0.334975	-0.396463	-0.449631	-0.508089	0.0366974
new_go.nucleic.acid.binding	0.390969	0.412486	-0.0665228	-0.374809	-0.0460091	-0.861243	0.124229	-0.561394	0.404214	-1.35726	-0.442364	0.0359573	0.213645
new_go.rRNA.processing	-0.379456	-0.0203564	0.0229626	0.367427	-0.109154	-0.0803208	0.0714241	-1.08128	-2.10965	-2.34883	-0.967124	0.0622732	0.245437
mips.mRNA_splicing	0.378799	-0.836562	-1.19883	NaN	0.0317946	-1.60809	0.0378297	-0.599996	NaN	-0.00361957	-0.690384	NaN	0.0853369
new_go.electron.carrier.activity	0.373365	0.191127	0.175356	0.823082	1.34104	-0.106297	0.0330296	0.715564	0.509964	0.249312	-0.670021	0.330253	2.11378
new_go.biopolymer.biosynthetic.process	-0.37259	-0.482774	-0.259567	0.186101	-0.0381709	0.151048	-0.374479	1.63708	1.15234	0.419695	0.105196	0.404669	-0.492921
new_go.cellular.respiration	-0.366248	0.337998	-0.062326	0.215573	-0.115475	-0.0829616	-0.428066	2.44461	-1.31787	0.705662	-0.476724	-0.182323	0.0499444
new_go.lipid.biosynthetic.process	0.358048	0.734215	0.249526	0.342979	0.655713	0.111254	0.810379	1.3377	-1.02976	0.0251463	-0.29252	NaN	0.217033
new_go.outer.membrane	-0.354331	-0.460472	0.075532	2.62408	-0.358077	0.00442574	-0.192752	0.28291	-0.405709	0.115126	0.292166	-0.00622191	-0.281929
new_go.microtubule	0.344352	-0.0109709	-0.192558	-0.241736	-0.401055	-0.48586	-0.090883	0.275935	-0.795987	0.0614153	-0.500127	-0.0979071	0.245648
mips.mitochondrial_ribosomal_large_subunit	0.344055	0.616942	0.396768	0.933648	-0.0884879	1.20264	-0.185203	1.0642	-1.06788	0.0335971	-0.102237	-0.210896	-1.24107
new_go.Golgi.apparatus	-0.336633	-0.931922	-0.335751	0.226069	0.0489508	0.159428	-0.0306076	-0.325934	0.9398	-0.0692004	-0.64286	-0.389246	0.85374
new_go.energy.reserve.metabolic.process	-0.33333	-0.25202	0.643768	0.426822	0.522828	0.227685	-0.144969	3.18767	0.469262	0.218616	0.00732257	1.13828	-0.096361
new_go.chromatin.silencing.at.telomere	0.332537	-0.0120135	-0.313414	-0.00502126	1.31257	-0.426161	0.0731717	-0.650785	-0.0831043	-0.0495876	1.17235	-0.389398	-0.904052
new_go.mRNA.transport	0.332387	-0.0217676	0.875725	0.35658	-0.0423708	-0.868798	-0.0808397	-0.145419	-2.13201	-0.605983	-0.340329	-0.805319	-0.214404
kegg.Glycerolipid_metabolism	0.323491	-0.897307	-0.306446	-0.0350379	0.161037	-0.222165	0.482604	0.939788	1.07053	-0.0555165	0.124964	0.00364571	0.174585
new_go.peroxisome	-0.319944	-0.460472	0.335642	-0.217509	0.0264991	0.64362	0.631737	-0.186184	0.0959684	-0.0131821	-0.00715091	0.580587	-0.299415
new_go.calcium.ion.binding	0.317219	-0.0705228	0.173364	-0.191073	0.373761	-0.149204	0.364637	-0.512132	1.01185	-0.266993	0.964184	NaN	1.25676
new_go.endoplasmic.reticulum	0.299226	-0.0683007	-0.390028	0.426069	0.547588	0.18872	-0.389225	-0.432406	-0.917195	0.220721	-1.86003	0.326297	0.000215616
new_go.fungaltype.vacuole	0.296691	5.13114e-06	0.499277	0.0443866	0.758446	0.114327	0.0540713	1.68529	-0.113688	0.129555	-0.657562	0.488151	0.237276
new_go.nucleosidetriphosphatase.activity	-0.292494	1.16665	0.146005	0.0639879	0.580142	0.277911	-0.172262	-0.399721	0.495004	-0.660572	-0.0179364	-0.95855	-1.31055
new_go.protein.targeting.to.vacuole	-0.291906	0.188751	-0.468346	-0.698368	1.33671	0.0690203	-0.664633	0.896897	-0.088397	0.644179	-0.209842	-0.00601873	-0.11108
new_go.GTP.binding	0.285287	0.169212	0.303535	-0.181028	0.768952	0.21464	0.366837	-0.0426735	0.829491	-0.0430128	-1.20427	-0.343676	-0.394782
new_go.pyridoxal.phosphate.binding	-0.284187	-0.548178	-0.180386	-0.0125145	0.131854	-0.483358	-0.513722	0.826811	1.02437	-0.0294955	NaN	NaN	-0.0138348
new_go.small.GTPase.mediated.signal.transduction	0.284056	-0.00925721	0.0253412	-0.0573967	0.773135	0.326063	1.03015	0.0268825	-0.166884	-0.480602	0.487817	0.603226	-0.00412886
new_go.DNA.recombination	-0.270355	0.806054	0.278931	-0.204887	0.803732	-1.19736	-0.420555	-0.362704	-1.13866	-0.616694	-1.03499	NaN	1.65572
new_go.ATPdependent.helicase.activity	0.265603	0.734215	0.572277	-0.42681	0.8903	-1.965	0.13919	-0.356721	0.0704266	-0.00586487	-0.725081	NaN	-0.471024
new_go.phosphoprotein.phosphatase.activity	0.262414	1.21046	0.744751	0.0210998	0.27341	-0.464293	-0.307147	-0.355811	0.567724	1.25906	NaN	NaN	-0.396253
new_go.chromosome.segregation	0.260914	0.0655802	-0.371025	-0.319708	-0.429631	-0.57444	-0.127215	0.232091	-0.0659933	0.283064	-0.354884	1.53216	0.0681007
new_go.nuclear.membrane	0.26058	-0.204507	1.18975	0.138895	-0.0283267	-0.370225	-0.0365577	-0.647898	-1.3239	-0.589191	-0.523686	-1.88012	-0.0693829
new_go.exonuclease.activity	-0.259258	-0.0597765	-0.237242	0.385033	NaN	-0.119745	-0.375198	-0.444065	NaN	-0.795317	NaN	-0.0869553	-0.00120464
new_go.RNA.splicing.factor.activity.transesterification.mechanism	0.252357	-0.627982	0.121648	-0.0737947	0.596998	0.0623761	-0.0695249	-0.345767	-0.386136	-0.042354	-0.381994	-0.302619	0.0638904
new_go.regulation.of.translation	-0.251131	0.463113	-0.497697	-0.743336	-0.162952	0.531403	0.697067	-0.966993	0.796551	0.0254054	-0.205703	0.071941	-0.357024
new_go.endosome.membrane	0.247728	0.661465	0.848309	-0.20902	0.484204	0.0418994	-0.0528314	-0.197024	-0.0553698	-0.447117	-0.128709	0.363717	0.181455
new_go.mitosis	0.243993	-0.0179073	0.489054	0.00641444	-0.662323	-0.850972	0.125501	-0.648788	-0.0323289	0.0854249	-1.03004	0.0250113	0.0689524
new_go.negative.regulation.of.transcription.from.RNA.polymerase.II.promoter	0.242149	0.207864	0.404835	0.289091	1.15663	0.147083	-0.0684298	-0.15273	-0.306666	-0.453421	1.04699	-0.0136248	NaN
new_go.mitochondrial.outer.membrane	0.2417	-0.073497	0.333817	2.0503	0.358141	0.039432	-0.0256144	0.248397	0.764163	0.74882	0.222534	0.131659	0.160875
new_go.acyltransferase.activity	-0.240735	-0.839186	-0.382863	-0.295623	-0.302468	-0.0157025	-0.592434	-0.195952	-0.0268749	-0.0372397	-0.0675085	-0.0882227	-0.211383
new_go.cell.wall	0.24036	0.843011	2.18614	0.270774	-1.43474	0.678769	-0.794476	0.293557	0.0364043	0.36776	NaN	0.228937	0.237168
new_go.transferase.activity	-0.236046	-0.254547	-0.126682	-0.693712	-0.6513	-0.668577	-2.05119	-0.143327	-0.0201064	0.96147	-0.807761	0.118659	1.11732
new_go.chromatin.remodeling	-0.233864	-0.167409	0.0199823	-0.424926	0.228894	-0.692	-0.407569	-0.0998282	-0.278765	-0.6458	-1.13988	-0.610282	0.504401
new_go.ascospore.formation	-0.216146	-0.39926	-0.093964	0.314512	0.152639	-0.00857672	-0.21384	-0.104858	-0.00310129	0.151849	0.139353	0.248405	-0.0552412
new_go.chromatin.modification	0.203693	-0.0972914	-0.708087	-0.011322	0.14586	-0.165979	-0.208613	-1.48311	-0.518633	-1.72751	-0.688459	-0.477585	1.30928
new_go.transport	0.193245	0.173866	1.37408	0.395031	1.0107	0.299888	-0.0308592	-0.468351	0.518579	0.00722544	-0.933088	0.402931	-0.188858
new_go.biological_process	-0.188314	-0.103109	0.162735	-0.0481585	0.0502693	-0.217838	2.07608	0.551566	0.0215423	0.258581	-0.389626	-0.0759805	-2.08531
new_go.metal.ion.binding	0.185536	0.0508625	-0.140082	-0.232528	-0.0684345	-2.09024	-0.0681945	-0.373529	1.92753	-0.29198	-0.079661	0.198332	0.82921
new_go.cell.cycle	0.179315	0.163043	0.572878	0.237687	-0.54178	-0.411284	-0.524251	-0.276142	1.45753	-0.33217	-1.19046	-0.107944	0.136676
kegg.N-Glycans_biosynthesis	0.178575	-0.719402	-0.724896	0.730782	-0.205343	-0.465334	-0.208267	-0.199776	-0.17319	0.399049	NaN	0.754802	0.52868
new_go.ERassociated.protein.catabolic.process	0.177703	-0.0430057	-0.765294	-0.166877	0.318261	0.0421223	1.08111	0.362861	-0.0924258	-0.793858	NaN	NaN	-0.0269799
new_go.nucleotide.binding	0.175863	0.32776	0.193168	-0.14371	0.00888272	-0.0109872	-0.128552	-2.28944	0.872183	-0.286358	-1.37477	-1.10476	-0.146278
new_go.histone.acetylation	-0.174582	-0.0599139	-0.556132	-0.447162	0.0780107	-0.585123	0.0864444	-0.533666	-1.54689	NaN	0.543953	-0.570713	0.316841
new_go.isomerase.activity	-0.173773	-0.391476	-0.98415	-0.0346523	-0.531863	-0.0219239	0.0722343	-0.902784	0.0123199	-0.385677	-0.1343	-0.76716	0.911648
new_go.hydrolase.activity	-0.172893	-0.229433	0.531308	0.109241	-0.100501	-3.21964	-1.239	-2.29342	0.11599	-1.06967	-0.505377	-0.0303071	-0.420934
new_go.cell.redox.homeostasis	0.171044	0.465718	0.616072	0.381812	0.00763711	-0.377685	-0.295306	-0.0380286	-0.199075	-0.753594	-0.212942	NaN	0.478004
new_go.endosome	-0.170219	0.150467	0.0084961	-0.120412	0.573204	0.100736	-0.00553314	0.112335	0.0136112	-0.795463	0.0104782	-0.00939086	1.47886
new_go.RNA.elongation.from.RNA.polymerase.II.promoter	-0.165377	0.960501	1.02275	0.0377338	1.87043	0.301268	-0.0442851	1.41201	0.0548042	-0.341349	-0.109371	-0.0533775	0.661571
new_go.response.to.osmotic.stress	0.159744	0.600316	0.249044	0.263947	0.214436	0.931944	-0.0231427	0.0155417	0.0463798	1.22467	0.171471	0.0276826	0.726132
new_go.GTPase.activator.activity	-0.159639	0.0612362	0.413688	0.291273	0.258113	-0.0243132	0.394104	-0.286211	-0.0627729	-0.202143	NaN	-0.130232	-0.0327838
new_go.intracellular.protein.transport	-0.159192	-0.649803	0.656723	0.298686	0.0173877	0.0758928	0.0740481	-0.321866	-0.312888	-0.832168	-0.317468	0.137318	-0.758998
new_go.cytokinesis	-0.154982	-0.375267	0.193889	-0.0629114	-1.43284	-0.54808	-0.65626	-0.882373	0.746155	0.295901	0.35575	NaN	1.06524
new_go.nuclear.envelope	-0.154085	-0.147942	-1.2024	0.108877	0.555591	-0.0662115	-0.954722	-0.797791	0.565744	0.292615	NaN	NaN	0.362059
new_go.nucleotidyltransferase.activity	0.150559	0.139233	-1.04942	0.0824612	-0.331237	0.0157248	-0.65296	-1.06752	-0.15755	-0.525457	-0.587788	0.185007	0.435942
new_go.aerobic.respiration	0.149334	0.77322	1.24944	0.169939	0.307603	0.569801	-0.0180924	0.798472	-0.733419	0.531272	-0.47324	-0.108457	0.919611
new_go.translation	-0.148022	0.205165	1.44374	-0.482163	-0.235098	0.0417465	-0.0562977	1.59678	-0.401906	-0.156211	-0.540695	0.199082	-0.421225
new_go.negative.regulation.of.transposition.RNAmediated	0.14627	0.355617	NaN	0.0278687	-0.493032	0.000223457	0.0527669	NaN	0.0343335	NaN	-0.0348291	-0.0436	-0.00240161
new_go.spliceosome	-0.14375	-1.80605	-0.252908	-0.0171121	0.205425	-0.981782	0.605385	-0.98107	-0.0942692	-0.0505447	-0.453989	-0.884486	-0.487151
new_go.response.to.stress	-0.141367	0.469495	-0.012874	-0.20368	-0.118954	1.02642	-0.543313	1.71761	0.541913	0.746467	0.287793	1.66986	0.133388
new_go.response.to.pheromone	-0.140682	0.443288	-1.05683	-0.217516	0.137041	-0.995322	-0.437793	0.105844	-0.971507	-0.0435001	-0.139837	-0.185483	-0.962217
new_go.general.RNA.polymerase.II.transcription.factor.activity	-0.137521	0.000709073	-0.205025	-0.145868	0.140147	-0.529667	1.04175	-0.465798	-1.04039	0.0558928	0.401923	0.00633135	0.07279
new_go.mitochondrial.intermembrane.space	0.13743	-0.0502919	-0.392434	0.398983	-0.238093	-0.709292	-0.767973	0.532414	0.0177524	0.630382	0.28271	0.0537829	-1.13333
new_go.peptidase.activity	-0.134157	0.145007	-0.0390786	-0.389611	0.277159	-1.14555	-0.54356	-0.934026	-0.0349605	-0.223652	-0.273726	0.254845	-0.108765
new_go.kinase.activity	0.132533	1.3854	0.211307	0.076744	0.0436718	0.222776	-0.673836	-0.0202636	0.187391	0.463825	0.0701556	-0.354033	0.840147
new_go.ligase.activity	-0.131361	-0.931018	0.205227	-0.480839	0.196557	-0.451822	0.363426	-0.229735	-0.681189	0.423905	-0.640393	-1.51274	-0.433426
new_go.metabolic.compound.salvage	-0.123581	0.0789862	-0.498042	0.187138	0.913657	-0.125626	-0.0107126	0.15087	0.602697	1.86302	-0.244891	0.144779	0.638738
new_go.response.to.oxidative.stress	-0.122181	-0.783435	-0.0431079	0.934557	0.17939	-0.0095465	0.128467	-0.351521	-1.30155	0.110659	-0.0511935	0.386317	-0.0549615
new_go.structural.constituent.of.cytoskeleton	-0.120851	0.0282279	-0.351273	-0.0846232	-0.276784	0.385173	0.910697	-0.278323	0.210353	0.209741	-0.34172	-0.448263	0.256092
new_go.chromosome	0.119707	-0.320466	-0.274497	0.143866	0.405458	-0.324002	-0.794753	0.208503	-0.252421	-0.157847	0.0790238	0.0650654	-0.576844
new_go.ribosomal.large.subunit.assembly.and.maintenance	0.118869	-0.339393	0.0899445	NaN	NaN	0.0312757	0.385392	0.209257	-0.138434	NaN	-0.173295	0.109663	0.394801
new_go.cell.division	0.115595	0.136655	0.426661	0.130395	-1.0643	-0.0780411	0.0893437	-0.203741	0.147408	-0.0655773	-0.519534	0.115233	0.151339
new_go.lyase.activity	0.110375	-0.0815217	-0.217675	-0.213361	0.402924	-1.36296	-0.29332	0.160787	1.10167	0.186431	-0.614211	-0.671626	0.384967
new_go.extracellular.region	0.109553	0.924055	2.56399	1.08129	-0.356863	0.993323	-0.217474	1.32172	0.519009	0.730741	-0.369823	0.33885	-0.33659
new_go.translation.initiation.factor.activity	0.107127	-0.405112	0.0982717	0.565668	-0.221612	0.0414042	0.105634	0.259597	-0.105532	-0.00780363	-0.513169	NaN	-0.010688
new_go.integral.to.membrane	0.105379	0.0649032	0.214869	0.765165	0.644256	2.38274	-0.338914	0.550695	-0.0206636	0.507778	-0.872097	0.929169	-0.0980414
new_go.protein.transport	-0.103612	-0.363443	-0.574609	0.18538	0.640042	0.889596	-0.0106851	-1.13737	0.033544	-1.22198	-0.462565	0.149836	-0.0273515
new_go.response.to.drug	0.097652	-0.068433	0.160288	-0.0928574	-0.0864895	2.2653	-0.0181541	2.1302	0.627206	1.22402	0.170752	0.0805367	-0.413968
new_go.response.to.DNA.damage.stimulus	-0.0915565	-0.166975	-0.990377	0.00992175	0.138417	-1.21072	-1.3781	-1.82206	-0.169642	-0.665284	-0.934428	-1.4001	0.14386
new_go.transcription.initiation.from.RNA.polymerase.II.promoter	0.0889072	-0.158309	0.00546684	-0.181185	0.0299984	-0.533079	0.384697	-0.386073	-0.353869	0.0248551	0.401923	0.16541	0.0590758
new_go.mitochondrial.matrix	0.0833141	1.19887	0.209102	-0.113778	0.137724	0.0777281	0.0322436	0.105949	0.269782	-0.324266	-0.647419	-0.0777049	-0.0285309
new_go.mRNA.export.from.nucleus	0.0806026	-0.357726	0.371006	-0.266407	0.324127	-0.380301	-0.0499995	0.961347	-1.05419	-0.340982	NaN	NaN	0.975451
new_go.zinc.ion.binding	-0.0769657	-0.084139	-0.472104	-0.169147	-0.35034	-1.67082	0.0771886	-0.166036	1.74113	-0.322667	-0.751275	0.178297	0.481757
new_go.sporulation	-0.0767664	-0.565255	-0.54902	-0.72765	0.174095	-0.103911	-0.638905	0.228729	-0.266112	0.104868	0.0454591	-0.120022	-0.748718
new_go.bipolar.cellular.bud.site.selection	0.0716678	0.383763	0.0843158	-0.0150511	0.156536	0.301864	-0.0571256	-0.142974	-0.464786	-0.156087	NaN	NaN	-0.102216
new_go.methyltransferase.activity	-0.0705394	-0.514557	-0.297396	-0.544546	-1.04352	-1.16803	-0.950203	-0.770713	-0.611273	-0.448838	-0.357767	0.111024	-0.0619553
new_go.helicase.activity	0.0695478	0.154543	-0.117413	-0.803518	0.392289	-2.97678	0.00503982	-0.441795	0.418544	-0.367566	-0.79674	-0.355295	-0.303107
new_go.mitochondrion	-0.0694301	-0.00734674	1.21779	0.331788	0.017824	0.103864	-1.10606	0.664349	-0.161304	1.60961	-2.03239	-0.289619	-0.0828874
new_go.DNA.repair	-0.0673331	-0.244047	-1.21599	0.0537182	0.256668	-1.37751	-0.604663	-2.01189	-0.027304	-0.29445	-0.404958	-1.27692	0.275798
new_go.protein.export.from.nucleus	-0.0663588	-0.55918	0.260277	0.323819	-0.456072	-0.592988	-0.293379	-0.0848601	NaN	-0.398755	NaN	NaN	-0.73583
new_go.pseudohyphal.growth	0.0633251	0.349831	0.330852	-0.0457969	1.74735	0.292305	0.063905	1.02538	-0.000320608	0.338354	0.0340245	0.783938	-0.363675
new_go.G2M.transition.of.mitotic.cell.cycle	-0.0613667	0.492334	0.858229	0.535682	NaN	0.962907	0.405546	-0.21645	0.172875	0.783864	-0.636307	1.26596	1.80405
new_go.DNA.replication	0.0593874	-0.252022	0.01181	-1.20585	-0.215485	-1.61768	-2.79434	-0.358305	0.0414167	-0.0207759	-0.998645	-1.02585	-0.325491
new_go.nucleolus	-0.0575726	0.11303	0.0487412	0.286079	0.0295257	0.474038	2.07323	-0.274328	-1.79069	-1.14656	-0.68687	0.173949	-0.703131
new_go.membrane	0.0557888	0.565655	0.102985	0.465984	1.31304	2.37998	-0.869108	0.422012	0.0513696	0.103732	-2.29686	0.294356	-0.0236617
new_go.RNA.binding	0.0529211	-0.395831	-0.13	0.292492	-0.500122	0.146924	0.239217	-0.068426	-0.477009	-1.52343	-0.270046	0.109234	0.0472812
new_go.transporter.activity	0.0527787	0.792707	0.524596	0.908224	0.171699	0.655216	0.174314	0.513782	-0.131251	1.4148	0.0391907	0.220832	-0.457944
new_go.protein.complex.assembly	0.052079	-0.072917	0.385226	0.269854	-0.305048	-0.111875	-0.0990747	-0.00839536	-0.333451	-0.0216856	-1.50498	-0.503061	0.12507
new_go.ATP.binding	-0.051735	-0.167071	-0.0273152	-0.0493372	-0.166716	-0.182009	-1.04248	-1.82431	0.198172	-0.0853953	-0.467769	-1.12508	-0.0471516
new_go.cellular.bud	0.0500888	-0.0185804	0.931174	0.54979	0.0523699	0.347383	-0.351506	-0.214509	0.56095	0.0900443	NaN	-0.207288	0.211913
new_go.lipid.metabolic.process	-0.0475244	-0.211589	0.0661501	0.0288817	0.543224	0.386941	-0.712919	-0.356474	NaN	-0.615418	-0.341956	-0.876173	0.488635
new_go.establishment.of.cell.polarity	0.0444164	0.0096079	0.0192963	0.212168	0.0478496	0.696549	-0.577213	-0.819481	-0.539276	-0.000229022	NaN	NaN	1.69697
new_go.establishment.of.protein.localization	0.0443947	0.0627705	1.26447	0.332901	-0.387929	-0.644367	-0.503661	-0.145944	-1.97294	-0.00998666	NaN	NaN	0.624096
new_go.RNA.splicing	-0.0430382	-1.38786	-0.492341	-0.000375781	0.11559	-1.2951	0.149074	-0.516641	-0.129417	-0.204935	-0.359493	-0.716721	-0.00776026
new_go.transferase.activity.transferring.glycosyl.groups	0.0384252	-0.584226	-0.189268	0.821946	-1.05003	-0.508322	-0.0735246	0.661145	1.52367	0.256514	NaN	-0.279288	-0.400141
new_go.signal.transduction	-0.036994	0.941938	-0.02843	-0.0306192	-0.332607	-0.59802	-0.128718	0.0438429	-1.09998	0.0377109	-2.05766	0.458597	0.933039
new_go.protein.amino.acid.dephosphorylation	-0.0345105	0.619802	0.542598	-0.628962	1.45358	-0.607468	0.307193	0.0962683	0.324908	0.107815	-0.251656	0.16821	0.317361
new_go.ER.to.Golgi.vesiclemediated.transport	-0.033412	-0.0301575	0.285752	0.533695	-0.555371	0.0872967	0.300136	-0.308244	0.84081	0.339871	-0.870363	-0.519305	-0.0741854
new_go.mitotic.sister.chromatid.segregation	0.0333256	-0.0628897	-0.183607	NaN	-0.00606371	-0.306482	-0.901234	-0.148492	0.00606557	NaN	NaN	NaN	-0.713882
new_go.mRNA.processing	-0.0321639	-1.73087	-0.776732	0.0511067	0.177352	-1.05053	-0.114977	-0.170174	-0.0773672	-0.843389	-0.109464	0.00690179	0.0163614
new_go.spindle.pole.body	0.0317181	0.0150558	1.04465	-0.184079	-0.645972	0.871975	0.0563586	0.28214	-0.0162614	0.0732852	-1.5613	0.106232	0.128676
new_go.ion.transport	0.0309448	0.764166	1.38821	0.60432	-0.182707	0.110848	-0.0998679	0.584134	0.436439	0.766332	1.43721	0.0673071	0.0136792
kegg.Cell_cycle	-0.0304685	0.175164	-0.00693656	-0.127128	-0.243454	0.0435989	0.02682	-0.025606	0.0161844	0.112335	-1.13473	-0.389673	-0.191337
new_go.autophagy	-0.0298408	-0.0267814	-0.208332	-0.0376567	-0.730412	0.0692973	-0.700635	-0.26206	-0.591149	0.688954	-0.666424	0.0574381	-1.11346
new_go.invasive.growth.in.response.to.glucose.limitation	-0.0265297	0.0855223	-0.0179803	0.0825298	-0.08701	-0.17379	0.359585	0.195358	-0.0343165	0.105946	-0.811197	-0.265133	-0.504211
new_go.ribosome	0.0239591	0.0952611	0.481301	0.17527	-0.0612947	0.0135275	-0.584385	0.301756	-0.150492	-0.240095	-0.257129	1.08804	-2.56635
new_go.structural.constituent.of.ribosome	-0.0236449	0.283243	0.80357	0.365768	-0.554171	-0.479357	-0.701795	1.45613	-0.803668	-0.0829775	-0.340567	0.42074	-1.26838
new_go.hydrolase.activity.acting.on.glycosyl.bonds	0.0232082	-0.461449	0.353813	0.459679	-0.630336	0.115285	0.323826	NaN	0.145859	NaN	-0.173295	NaN	1.31694
new_go.plasma.membrane	0.0171934	0.984202	0.520643	0.00295749	0.109641	0.517397	0.104187	1.48583	0.017279	0.3179	-0.27349	0.334078	-0.19895
new_go.rRNA.metabolic.process	0.0165574	0.658903	-0.283992	-0.115486	0.133055	-0.0867154	0.0405154	0.402258	0.0855908	0.0930866	-0.0958259	0.153011	-0.331714
new_go.G1S.transition.of.mitotic.cell.cycle	-0.0151707	-1.38604	-0.805989	1.01457	-0.0632381	0.905237	0.104197	-0.765119	1.59055	0.255387	-0.00929187	NaN	1.17388
new_go.actin.filament.organization	-0.0145114	0.206853	0.845967	0.248769	0.404897	0.37619	-0.722284	-0.176723	-0.586948	0.0427999	NaN	-0.0045681	0.702499
new_go.unfolded.protein.binding	0.0143687	-1.04496	-1.70082	-1.1275	-1.86544	0.950942	0.704054	-0.111659	0.100775	-0.442025	-0.577993	-1.23495	-0.522799
new_go.meiosis	0.0129893	-0.313535	0.238065	-0.127953	0.0122981	-0.227158	-0.388174	-0.344249	0.621414	-0.115589	-1.13719	-0.123548	0.199416
new_go.vesiclemediated.transport	0.0109772	-0.298157	0.0211366	0.528259	-0.0824628	-0.205581	0.0986875	-1.39134	-0.110637	-0.374349	-0.378758	-0.635131	0.0307889
new_go.peptidylamino.acid.modification	-0.00841003	-0.0511094	-0.0449055	-1.00884	0.512982	0.0385372	-1.35675	0.186686	0.214888	-0.471403	-2.33093	0.331824	-0.110173
new_go.nucleocytoplasmic.transport	0.00622689	0.0907449	0.303879	0.444101	-0.250933	-0.611811	0.467971	NaN	NaN	-0.00670394	NaN	NaN	0.10671
new_go.cytoplasmic.vesicle	-0.00425915	0.0756803	0.00808791	0.943652	0.612399	-0.106876	-0.38135	-1.3665	-0.0479717	-0.22554	-0.906213	-0.148374	-0.12947
new_go.smallsubunit.processome	-0.00212639	-0.559281	-1.06503	-0.390147	-0.250116	0.0268975	-0.0712569	-0.984894	-0.42239	0.106274	-0.343999	-0.287038	0.0914125
new_go.ribonucleoprotein.complex	-0.00196805	0.127584	0.29157	0.205372	-0.898246	0.437088	-0.362735	0.76954	-1.74529	-0.473143	-0.23392	0.381588	-0.7589
new_go.alkyl.sulfatase.activity	NaN	NaN	0	0	NaN	0	0	0	0	0	0	0	0
new_go.arylsulfatase.activity	NaN	NaN	0	0	NaN	0	0	0	0	0	0	0	0
new_go.dodecyl.sulfate.metabolic.process	NaN	NaN	0	0	NaN	0	0	0	0	0	0	0	0
new_go.homing.of.group.II.introns	NaN	NaN	0	0	0	0	0	0	0	0	0	0	0
new_go.movement.of.group.I.intron	NaN	NaN	0	0	0	0	0	0	0	0	0	0	0
new_go.translational.initiation	NaN	NaN	0.29479	1.17454	-0.1339	0.00603325	-0.183725	0.578991	-0.0565729	0.0589128	-0.309384	NaN	-0.0978205
Gene Set	BY4741_3'nfrLen	Sigma_3'nfrLen	Spar_3'nfrLen	Smik_3'nfrLen	Sbay_3'nfrLen	Cgla_3'nfrLen	Scas_3'nfrLen	Klac_3'nfrLen	Kwal_3'nfrLen	Sklu_3'nfrLen	Dhan_3'nfrLen	Calb_3'nfrLen	Ylip_3'nfrLen
new_go.regulation.of.transcription	0.612124	0.265178	0.183	0.651867	0.233263	-1.48719	0.654874	-0.026212	1.07982	0.138645	-0.329159	-0.241177	-0.345773
new_go.transcription.factor.activity	1.46462	3.26879	-0.158684	0.932108	0.969488	0.637966	1.28988	0.443013	0.46508	0.626452	0.310186	1.00635	0.166882
new_go.cellular.bud.neck	0.193921	-0.249693	0.411655	0.694344	2.3649	1.42087	0.301442	1.11651	0.149098	0.655485	0.0740615	-0.109576	0.123247
new_go.transcription.regulator.activity	0.266853	0.104057	NaN	NaN	0.292893	-0.234643	0.105338	-0.0165025	1.11859	-0.169554	-2.01894	-0.493345	0.0533377
new_go.binding	0.472475	0.194341	-0.149915	2.07049	0.632843	0.466274	0.0936056	-7.77186e-05	1.12096	-0.0163224	-0.0880089	0.34698	0.297174
kegg.Sphingoglycolipid_metabolism	0.212754	-0.116813	1.15065	0.411448	0.211996	0.20156	1.15193	0.457413	-0.132394	0.488557	0.66151	1.13099	1.79959
new_go.cytosol	0.0862398	-0.257202	0.0796718	-0.12517	0.219506	0.398937	-0.0720371	0.0875082	-0.406975	0.0613151	-0.0481928	0.576972	-0.00923401
new_go.fungaltype.vacuole.membrane	-0.0138415	-0.78585	1.30775	0.324836	-0.476397	0.225714	0.677129	1.13942	0.204318	0.491473	-0.0260573	0.251679	-0.0442084
kegg.Oxidative_phosphorylation	0.50413	-0.11835	0.769557	0.0440783	0.589692	1.03988	-0.306557	0.796149	-0.408411	0.529623	-0.664315	0.587753	-0.208014
new_go.intracellular.protein.transport.across.a.membrane	0.420837	0.384896	-0.0553959	-0.483752	-0.131362	-1.34416	0.288154	-0.583737	0.0803078	0.061197	-0.353733	1.35311	-0.280645
new_go.cellular.bud.tip	0.139018	-0.0633057	0.551616	0.781181	1.40786	0.763615	0.307925	0.86425	-0.0642557	0.0663396	-0.302863	-0.319317	0.742656
new_go.transcription	0.297929	0.387003	-0.627241	0.062649	0.190801	0.043078	0.0026082	0.524578	-0.290817	0.167868	-0.299565	-0.302482	-0.231288
new_go.manganese.ion.binding	0.675712	0.425586	0.499121	-0.105652	0.0168367	0.109422	0.395738	0.168684	0.146091	0.270383	NaN	0.511068	0.00798105
new_go.incipient.cellular.bud.site	0.407548	0.145966	-0.0425423	0.560632	0.866754	-0.143899	0.10338	0.306646	-0.419379	-0.111657	-0.474585	0.187935	0.378528
kegg.Nicotinate_and_nicotinamide_metabolism	0.188849	-0.00459807	0.231765	0.397986	0.199651	0.0407509	0.631841	0.0841249	-0.120323	0.334475	0.28956	0.866246	1.04383
new_go.amino.acid.biosynthetic.process	-0.0520989	0.330113	0.266821	1.57898	1.01413	0.153988	0.612234	0.820526	0.743953	1.52586	0.362066	0.0329729	0.557939
new_go.ubiquitindependent.protein.catabolic.process	0.686786	0.786822	-1.03948	0.145571	-0.0106866	-0.0737256	-0.271204	-0.597431	0.0272213	-0.190442	-0.176335	-0.888528	-1.74878
new_go.carbohydrate.metabolic.process	0.199823	0.24392	0.694827	0.643882	-0.103519	0.102416	1.36928	0.217093	0.711556	0.398016	0.855511	0.900413	0.343306
new_go.response.to.toxin	-0.322014	0.779613	-0.325921	0.128212	0.177509	0.913838	0.67438	2.07236	0.62457	0.101987	NaN	-0.137507	0.221901
new_go.mitochondrial.membrane	0.592513	0.302586	-0.653673	-0.087347	-1.57973	0.302543	-0.210503	0.0594498	0.0419646	-0.142362	-0.345728	0.450673	-0.355863
new_go.iron.ion.binding	0.380422	0.200321	0.695403	0.232543	-0.358401	0.397738	0.237532	2.53513	0.0656915	1.4756	0.910997	0.693752	-0.0954708
new_go.vacuolar.protein.catabolic.process	0.349863	0.482395	0.235486	0.184877	1.93322	-0.666198	2.6701	-0.12456	1.32816	1.81833	0.518225	0.419209	0.0334555
new_go.cytoplasm	0.592316	0.981058	1.11054	0.399817	0.802066	0.427376	0.0327883	-0.086414	1.68164	1.08135	-0.558744	0.0133994	0.14365
new_go.ATPase.activity	1.01219	0.962686	0.445145	1.78816	0.0532269	0.894708	0.389213	1.27897	0.333326	-0.736262	-0.312592	-0.152275	-0.828353
new_go.specific.RNA.polymerase.II.transcription.factor.activity	-0.0195025	0.642452	0.439414	0.298387	1.51999	0.22315	0.399915	0.277292	0.267997	0.0464028	NaN	0.670092	0.105289
new_go.metabolic.process	-0.205331	0.321543	0.920701	2.17514	-0.0917576	1.02725	0.353097	0.334162	1.41332	0.808952	0.114537	-0.551349	0.560878
kegg.Ribosome	2.90151	2.38263	1.58435	0.550035	0.987467	3.20891	0.563175	2.08729	0.804823	3.91338	0.156549	0.432231	2.22028
new_go.endonuclease.activity	0.110852	-0.0335106	0.0362651	NaN	-0.170356	-0.158493	0.156425	-0.245423	NaN	-0.0795433	-0.787987	-0.255968	0.952018
new_go.vacuole	-0.323237	-1.1926	0.347916	-1.24446	-0.00912305	0.230671	1.14045	0.449372	-0.115358	1.12699	-1.07272	0.0991901	0.11383
new_go.catalytic.activity	0.209278	0.453755	0.599464	3.00908	0.0270837	0.541301	0.212325	0.702927	0.831328	1.60979	0.198391	0.0792822	0.361722
kegg.Glycine,_serine_and_threonine_metabolism	-0.990185	0.17435	-0.0421911	-0.0501332	1.26965	1.3986	0.0714576	-0.00565602	1.57827	0.876785	0.157694	NaN	-0.211517
new_go.cytosolic.large.ribosomal.subunit	1.05413	1.11799	1.21624	0.0173798	0.0685575	1.2499	0.133403	1.71633	NaN	2.16618	0.150667	0.224483	1.62071
new_go.mitochondrion.organization.and.biogenesis	-0.168485	-0.0241781	-1.34269	0.244154	-0.358839	-0.014361	0.000141108	0.336106	0.0499877	0.521514	-0.0914368	-0.376739	0.0315487
new_go.mitochondrion.inheritance	-0.023562	-0.179166	-0.402513	0.0956381	1.71904	0.106313	-0.968921	0.252856	NaN	0.115096	NaN	0.240355	NaN
new_go.molecular_function	0.669618	-0.389535	0.0549452	-0.815489	-0.642917	0.124942	-1.14926	-4.02299	-0.740158	-0.728206	-2.37068	-0.111512	-0.0811651
new_go.cytoskeleton	-0.338387	0.959988	0.404171	-0.00753654	0.92628	-0.237283	-0.246768	0.790658	0.115674	-0.447375	-0.161709	-0.768801	-0.459669
kegg.RNA_polymerase	0.56742	0.00443436	-0.124796	0.336623	1.02921	-0.358172	0.383609	-0.0262406	-0.544639	0.100414	-0.119036	-1.79794	-0.286154
kegg.Starch_and_sucrose_metabolism	-0.137477	0.0721043	1.26017	0.496235	0.348514	0.451179	1.85292	0.559004	-0.230389	0.585197	1.26397	1.39605	0.82421
new_go.proton.transport	-0.229891	-0.0146584	0.210672	-0.298564	0.111597	0.356673	-0.473341	0.145031	0.0158069	0.48845	0.63513	0.569158	0.212221
new_go.intracellular	-0.697634	0.0719543	0.0574344	-0.324342	0.456034	1.92488	-0.269215	0.464625	0.365009	0.349551	0.667218	0.00228068	0.399527
new_go.tRNA.metabolic.process	0.396112	0.709232	1.00668	1.4462	0.613802	0.00117375	0.73972	-1.58766	0.532142	-0.00799806	0.179173	1.11016	-0.0461926
new_go.protein.ubiquitination	0.335933	0.453257	-0.0108672	0.328992	1.0407	-0.900983	0.335043	0.0252624	NaN	-0.20355	0.0464852	NaN	0.71372
new_go.sequencespecific.DNA.binding	0.568001	1.13792	0.101855	0.863893	0.210811	0.508318	2.88123	0.301875	-0.064318	0.277438	1.42087	0.410658	-0.238367
new_go.biosynthetic.process	-0.253051	NaN	-0.118429	0.0479039	0.0130963	0.0426091	NaN	0.710979	NaN	NaN	0.302962	0.0482298	0.199934
new_go.protein.kinase.activity	-0.271144	-0.217111	0.521209	-0.680484	0.361438	0.284867	0.637342	1.16284	-0.116928	0.571726	0.888894	1.11693	1.76941
new_go.protein.amino.acid.phosphorylation	0.212425	-0.0951629	0.494958	-0.145739	0.639543	0.494119	0.532706	0.550155	-0.106087	-0.683224	0.237596	1.28536	2.17839
new_go.regulation.of.transcription.DNAdependent	0.370812	0.825122	-0.71667	0.436827	-0.0607392	0.0655323	0.00613403	0.978031	-0.0159115	0.318214	0.0543663	1.33737	-0.0822409
new_go.soluble.fraction	0.0286081	0.769053	0.538749	0.0704986	0.0149894	0.0571311	-0.10006	NaN	-0.211244	-0.14297	-0.203198	0.29902	0.522683
new_go.GTPase.activity	-0.00957241	0.410042	0.995402	0.0246304	1.0023	-0.00128195	-0.561207	-0.338466	-0.52899	0.127609	-0.0959638	-0.0109571	-0.550886
new_go.phospholipid.biosynthetic.process	-0.944628	0.611826	0.258497	NaN	0.309806	-0.358446	NaN	-0.0474125	-0.159929	-0.21336	-0.110555	NaN	-0.109618
new_go.protein.complex	0.439859	-0.148329	-0.844171	NaN	-0.291628	0.568514	0.154174	-0.024136	0.501601	-1.21175	-0.0807038	-0.711036	-3.88585
new_go.nuclear.pore	0.241049	0.676842	0.557124	0.301867	0.138767	-1.56604	0.317363	-0.0452112	0.228389	0.130616	NaN	NaN	-0.00663598
new_go.structural.molecule.activity	0.180303	-0.036066	-0.156764	-1.0768	-0.159586	-0.749491	-0.533081	-0.307897	-0.0544815	0.388708	-0.279816	0.224483	-0.482084
new_go.DNAdirected.RNA.polymerase.activity	0.241639	-0.0130415	-0.247151	0.336623	1.02921	-0.358172	0.170912	-0.0753894	-0.382639	0.0167417	-0.480745	-2.35347	-0.284398
new_go.mating.projection.tip	0.0473733	NaN	0.370423	-0.39146	0.596725	0.0995572	-0.00795589	0.105426	0.0957512	0.123021	-0.998286	0.184661	0.765562
new_go.hydrogen.ion.transmembrane.transporter.activity	-0.451096	0.0198738	0.0643143	-0.178396	NaN	0.547204	-0.277985	0.169204	0.0687556	0.848973	0.37163	0.569158	0.159395
kegg.Inositol_phosphate_metabolism	0.165622	-0.00221104	0.729427	0.328175	0.136596	0.000648397	1.02136	0.619426	-0.165784	0.351947	0.66151	1.27094	1.63536
mips.cytoplasmic_ribosomal_small_subunit	2.31593	0.836192	2.24952	1.20327	1.07534	2.71935	1.08651	2.37259	1.48324	3.84269	-0.062787	0.937591	0.890893
new_go.cell.morphogenesis	-0.388078	-0.209083	0.29103	NaN	0.265663	0.464281	-0.156501	0.349804	0.305555	1.38241	1.12017	0.404754	0.369847
new_go.proteolysis	1.25927	-0.0177297	0.983488	0.917603	0.391601	0.276448	0.38954	-1.12984	0.0615355	0.0344199	-0.599499	-1.79271	-0.37528
new_go.fungaltype.cell.wall	2.00232	1.84143	0.956983	0.60573	1.51555	1.83374	3.018	0.889843	1.87426	2.39509	0.710303	0.149134	0.466592
new_go.RNA.polymerase.II.transcription.factor.activity	0.0827643	1.42694	-0.285521	NaN	-0.0189937	0.207681	0.0714576	0.000842458	NaN	NaN	-0.421182	-0.140162	-1.2997
new_go.cell.wall.organization.and.biogenesis	1.05076	0.389283	0.798402	1.3815	1.59108	2.20041	1.56683	1.03466	0.524759	1.4786	0.349197	0.305302	-0.310255
kegg.Benzoate_degradation	-0.494182	-0.0251874	1.11525	0.411448	0.136596	0.376217	1.00287	0.448851	-0.00453304	0.357824	0.160365	1.25686	0.649905
new_go.protein.serinethreonine.kinase.activity	0.186702	-0.0951629	0.672693	-0.509472	0.308775	0.142602	0.637342	1.16284	-0.0407125	0.420148	1.10453	1.11693	1.36079
kegg.Fructose_and_mannose_metabolism	-0.0374317	-2.20513	0.507899	0.77785	0.18316	1.42311	1.46874	0.314538	0.47363	0.551252	NaN	NaN	1.06788
new_go.transcription.activator.activity	0.620148	0.0314803	0.594673	-0.296004	0.430533	1.80733	0.176271	0.806165	0.744684	0.401033	NaN	-0.107988	-0.0996608
new_go.nuclease.activity	0.30118	-0.0894614	-0.00758323	0.0196136	-0.865836	-0.276979	0.074185	-0.448504	-0.218986	-0.36318	-0.101408	-0.0278903	-0.0445172
new_go.vacuolar.membrane	-1.32427	-0.58573	0.281586	-1.31265	0.00440726	0.172256	0.765381	-0.225159	-0.0776616	0.963298	-0.613954	0.222958	0.07383
new_go.protein.transporter.activity	-0.0344002	-0.0986641	-0.436894	0.205544	0.161922	-0.430457	0.382988	-0.0133201	0.97354	-1.4888	-0.954792	0.2246	-0.0561647
new_go.DNA.binding	0.789898	0.319967	0.0774894	0.441942	0.217946	1.00706	1.11646	0.0590813	0.732758	-0.0442213	-0.377314	-0.703961	0.0609276
new_go.maturation.of.SSUrRNA.from.tricistronic.rRNA.transcript.SSUrRNA.58S.rRNA.LSUrRNA	-0.254383	-0.716596	-0.130368	-0.362726	-0.628636	-0.254072	0.0937126	-0.896395	0.520153	-0.380549	NaN	-0.0175177	-0.0386496
new_go.tRNA.processing	-0.135191	-0.0383839	0.243187	-0.261184	-0.4259	-0.979275	0.0643782	-0.469638	0.275845	0.00921609	0.0264695	-0.179357	-0.530563
new_go.actin.cortical.patch	-1.44453	0.162953	-0.423086	-0.0777927	0.126874	0.251641	-0.113437	0.753277	0.351285	NaN	0.18494	-0.236819	1.17823
new_go.RNA.modification	0.0969473	0.47914	-0.20426	0.0765579	0.116814	-0.189434	-0.0566206	-1.42317	0.472552	-0.594168	-0.000265301	-0.211573	-0.147052
kegg.Pyrimidine_metabolism	-0.840951	-0.556731	-0.0330102	0.194282	-0.196452	-0.259536	0.0394987	-0.57248	NaN	0.685064	NaN	NaN	-0.949064
new_go.transcription.from.RNA.polymerase.III.promoter	0.304397	-0.108353	-0.110562	-0.0757397	-0.0459088	0.075537	0.245815	-0.374852	-0.421458	0.594154	0.084235	-0.329645	-0.170491
new_go.magnesium.ion.binding	1.16772	-0.0865829	-0.648143	0.242787	0.28416	0.124766	1.1414	0.00639722	0.0423211	-0.0460416	0.0186594	0.925748	-0.574089
new_go.mRNA.catabolic.process	0.114635	-0.372083	0.0846732	-1.40481	0.561475	0.0846544	-0.812504	-0.301998	-1.19628	-0.0205227	NaN	0.110332	-1.69962
new_go.spindle	0.254545	-0.123525	-0.51748	-0.0124285	-0.189724	NaN	-0.420853	-0.515201	0.00128958	-0.477854	-1.82112	NaN	-0.996081
mips.cytoplasmic_ribosomal_large_subunit	1.17358	1.70651	1.42068	0.0326439	0.0324928	1.3007	0.374668	2.05094	NaN	2.68314	0.398533	0.306397	1.67211
new_go.oxidoreductase.activity	0.377837	0.311232	0.486195	1.30274	-0.618232	0.79281	1.6041	2.64235	0.283726	1.29571	-0.600541	0.257944	1.15261
new_go.90S.preribosome	0.255427	0.00702272	-0.155222	0.179602	0.0446179	0.295138	-0.246124	-0.313824	2.26868	0.178476	-0.147454	-0.230278	0.0541548
new_go.ascospore.wall.assembly	-0.319429	-0.198641	-0.068936	-0.232909	NaN	-0.189098	NaN	-0.0412689	-0.100862	-1.1426	NaN	NaN	-0.0124621
new_go.regulation.of.transcription.from.RNA.polymerase.II.promoter	0.0867626	0.112339	0.395916	0.110332	0.288453	0.288539	0.0342238	-0.442631	-0.178233	-0.0114318	-0.040541	1.42747	0.934143
new_go.cytosolic.small.ribosomal.subunit	2.61697	1.03365	2.31755	1.4177	0.825256	3.1619	1.05929	2.50121	1.38298	4.11355	-0.062787	1.1049	0.873151
new_go.ubiquitinprotein.ligase.activity	-0.0656272	0.446394	0.299791	0.250993	0.421658	0.25264	0.744733	-0.298848	-0.288518	0.0883445	-0.0220225	0.461202	0.785196
kegg.Purine_metabolism	0.274408	0.684252	-0.117011	0.835515	0.379175	0.388761	0.384314	-0.37956	0.480873	0.578015	-0.161849	0.129602	-0.167397
new_go.protein.binding	-0.664735	-0.957869	0.089727	-0.139392	0.112689	-0.623881	0.20372	-0.350256	0.00471323	-0.529196	-0.306997	-0.541272	-0.0788109
new_go.nucleus	-0.830177	-1.29474	-0.139206	-0.526688	-0.510041	-0.213421	-0.661452	-1.17123	0.239467	0.850316	-2.83395	-0.400924	-0.986526
kegg.MAPK_signaling_pathway	0.0166494	0.0234123	0.291224	-0.558503	-0.00630382	0.147596	0.459297	-0.17432	-0.217216	-0.00854522	0.043214	0.965997	0.970036
new_go.RNA.processing	0.392739	2.33595	0.00990338	0.144893	0.769703	-0.467615	-0.262736	-0.418806	0.416401	0.139417	NaN	-0.0611031	-0.192646
new_go.mitochondrial.inner.membrane	-0.292899	-0.924995	-1.20171	0.125924	-0.110625	0.786941	-0.345119	-0.939346	-0.0317884	-0.156911	-1.40182	0.299499	-0.860073
new_go.transcription.from.RNA.polymerase.II.promoter	0.306382	-0.198345	-0.0329959	0.0348284	-0.189673	-0.545945	-0.0273698	-0.657073	-4.19521	-0.296219	-0.862229	-0.386017	-0.203639
new_go.Golgi.membrane	0.290342	-0.918866	-0.206102	-0.0885114	-1.6858	-0.101412	0.453357	-0.370724	-0.476919	-0.722396	0.521425	-2.22371	-0.00999051
new_go.endocytosis	-0.0409122	0.64118	0.375931	0.506246	-0.0854255	0.19145	0.237371	1.81829	-0.201368	0.23895	0.350129	0.309532	1.07773
new_go.actin.binding	-1.04368	-0.473696	-0.224168	NaN	-0.151237	0.583547	-0.539524	0.193678	0.605413	NaN	NaN	0.1865	0.0363461
new_go.positive.regulation.of.transcription.from.RNA.polymerase.II.promoter	0.311736	1.15739	0.828808	0.240171	1.86417	0.71511	0.430773	0.151752	0.243317	-0.104031	-0.128001	0.136901	0.384073
new_go.oxidation.reduction	0.00187942	0.0354103	0.841531	0.745355	-0.4727	0.997058	0.856852	3.31475	0.676274	1.34129	-0.638372	0.441088	1.04956
new_go.mitochondrial.large.ribosomal.subunit	-0.129357	0.121778	-1.15661	-0.323127	0.0031117	-0.361948	-1.04971	-0.524614	-1.61045	-0.374108	0.578539	-2.85724	-2.11094
new_go.filamentous.growth	0.249849	0.0326791	0.258497	1.64736	0.122155	-0.0267295	0.469129	0.0388126	-0.0600406	-0.168456	0.0170084	NaN	-0.0381824
new_go.aromatic.compound.metabolic.process	-0.574727	-0.199905	0.000687498	0.16245	-0.3797	-0.441999	0.129018	0.0127338	-0.286409	0.0112959	-0.516909	0.103035	-0.464226
new_go.protein.folding	0.285179	0.576545	-1.33837	0.0212027	-0.109961	0.0937832	0.052344	-0.169514	-0.712199	-1.20308	-0.015656	-0.131483	-0.240229
new_go.endoplasmic.reticulum.membrane	0.537561	0.892646	-0.188912	-0.484084	-1.12389	-0.744492	0.0395101	0.078975	-1.38207	-0.700317	-0.516865	0.222916	-0.537184
new_go.regulation.of.cell.cycle	1.33329	1.26925	0.914794	0.0679477	0.563467	0.00767517	0.732966	-0.564387	-0.679317	NaN	-0.195478	-0.491967	0.265835
new_go.transcription.from.RNA.polymerase.I.promoter	-0.0404157	-0.733762	-0.021105	-0.558339	-0.269798	0.0319728	-0.499194	0.0770224	0.512816	0.244198	-0.0575081	-1.05721	0.143425
new_go.membrane.fraction	1.15685	2.4877	0.108622	-0.0306309	0.0410517	0.260308	0.0752625	0.898773	-0.0313005	0.254992	0.294464	-0.13896	2.63851
new_go.ribosome.biogenesis.and.assembly	0.0939455	0.461334	-0.204213	-0.385588	0.3927	-0.735313	-0.170581	-0.468629	-0.0361905	-0.443435	0.227048	0.152507	1.3119
new_go.nuclear.mRNA.splicing.via.spliceosome	-0.513615	0.073741	-0.435949	-1.58036	-0.320353	-0.744113	-1.82823	-0.0525897	0.603412	0.163943	-0.525265	-0.564451	0.425048
mips.mitochondrial_ribosomal_small_subunit	-0.697397	-1.31925	-0.287264	-1.05962	0.59393	-0.277917	-0.23205	-0.744819	-0.979332	-2.24683	NaN	1.13269	-1.03468
new_go.mitochondrial.small.ribosomal.subunit	-0.697397	-1.31925	-0.287264	-0.921385	0.59393	-0.380821	-0.326575	-0.990665	-1.17758	-3.11002	NaN	0.737433	-1.03468
new_go.cellular_component	-0.19195	0.426707	-1.19325	-0.268423	-0.191756	-0.679492	-0.0850686	-0.172006	-0.00107989	0.241959	-0.187309	0.0381798	-0.144248
new_go.nucleic.acid.binding	-0.272436	0.0488438	0.682687	0.0833449	-0.801948	-0.178291	0.275455	0.120843	0.908189	0.65227	0.0967606	-0.0215496	0.0900358
new_go.rRNA.processing	0.235773	0.0630788	0.409917	0.0829884	0.411009	0.284342	-0.401268	-0.371342	0.676636	-0.438122	0.401585	0.169123	-0.0307906
mips.mRNA_splicing	0.315765	0.385064	-0.455386	NaN	0.0810787	-0.729406	-1.72944	-0.385487	-0.0659163	-0.257958	-0.672117	NaN	-0.224086
new_go.electron.carrier.activity	0.0637634	0.252249	0.270316	0.00487927	-0.17986	0.446674	0.185343	2.42757	0.297181	0.034329	-0.139432	0.0796628	0.202424
new_go.biopolymer.biosynthetic.process	0.454491	0.549227	3.64173	2.52145	1.51026	2.51995	3.23616	2.55915	1.32596	2.5941	0.974123	1.81994	0.887109
new_go.cellular.respiration	-0.0497468	-1.48232	-0.156431	-1.83908	0.336862	-0.324784	-0.622886	0.0502207	-0.520221	0.999186	-0.118728	-1.45707	-0.0574709
new_go.lipid.biosynthetic.process	0.426725	0.262269	1.09453	0.3896	-0.20646	0.317602	0.157728	1.82706	-2.48455	1.85394	0.359465	NaN	0.00232395
new_go.outer.membrane	0.371947	-0.0903028	-0.413319	-0.359748	0.619017	0.0481391	-0.527138	-0.190279	0.349736	-0.236241	-0.171372	-0.0268287	-0.417991
new_go.microtubule	-0.00167772	-0.138554	-0.141471	0.0663168	-1.03899	0.0688028	-0.0507296	0.470476	-0.524942	-1.23198	-3.28667	0.822614	-1.16518
mips.mitochondrial_ribosomal_large_subunit	0.100418	-0.0733736	-0.958094	-0.181111	0.0019729	-0.105121	-0.754298	-0.524614	-1.33379	-0.251587	0.197141	-3.14849	-2.01727
new_go.Golgi.apparatus	-0.12915	-0.898795	-0.720275	-0.390584	-1.6143	0.0216279	0.0512707	0.666439	-0.190168	-0.491798	0.576297	-1.06948	-0.385125
new_go.energy.reserve.metabolic.process	1.47361	0.547347	0.568775	1.62058	2.08581	0.25026	0.164167	2.05652	0.690325	1.08026	0.459269	-0.1562	-0.405492
new_go.chromatin.silencing.at.telomere	-0.172838	-1.02747	-0.405308	0.328441	-0.673144	-0.308972	-0.759154	-0.922796	-0.373316	-0.203893	-0.45314	0.374359	-0.546625
new_go.mRNA.transport	0.358918	0.310464	0.285461	-0.350113	0.570157	-1.20199	-0.203003	0.283852	0.453054	0.0255088	-0.343868	-0.0949906	0.0814716
kegg.Glycerolipid_metabolism	-0.140299	-0.663564	0.642848	0.612621	0.531673	0.88637	1.18569	0.425221	0.0967035	0.0619307	-0.474585	0.12478	0.725665
new_go.peroxisome	-0.0215232	0.0105041	-0.00370814	0.0315706	0.0213651	0.0951045	-0.64366	-0.593112	0.413859	-0.542461	-0.430829	0.0585745	-0.0207616
new_go.calcium.ion.binding	-0.618885	-0.0757127	-0.105703	1.60388	0.0130714	-0.491714	0.0477481	-0.0136237	0.161413	-0.860583	-0.168776	NaN	0.513323
new_go.endoplasmic.reticulum	0.0249472	-0.936503	0.171151	-0.305429	-1.56658	-0.925813	0.118296	-0.00743772	-2.00071	-0.557981	0.131295	-0.279299	-0.634836
new_go.fungaltype.vacuole	0.434489	2.51975	0.738827	-0.257062	0.852739	2.0946	1.01447	0.569161	0.196127	0.57991	-0.346576	0.0164223	0.327074
new_go.nucleosidetriphosphatase.activity	-0.176109	0.365272	-0.00902096	0.793617	-0.395204	1.38166	-0.115572	0.408404	-0.886771	0.478925	-0.337544	-0.299783	-0.0904799
new_go.protein.targeting.to.vacuole	-1.33487	-1.47231	0.141805	0.474313	0.00153221	-0.287261	-0.5184	0.0192767	-0.679317	-0.00250121	0.29253	-0.585021	-0.26963
new_go.GTP.binding	-0.0332599	0.225994	0.333393	0.0347732	0.316575	-0.00854018	0.422536	0.84174	-0.272435	0.854423	-0.10751	0.02473	-0.704769
new_go.pyridoxal.phosphate.binding	-0.26859	0.57276	0.991566	-0.158121	-0.0369107	-0.0265932	-0.0675424	1.48488	0.64109	3.2542	NaN	NaN	0.122834
new_go.small.GTPase.mediated.signal.transduction	-0.375654	0.778536	-0.42899	0.110564	0.530983	0.0324994	-0.678243	-0.143693	-1.2928	-0.00952313	-0.989846	-0.65689	-0.887808
new_go.DNA.recombination	-0.331164	0.0904597	0.415122	-0.0365231	-0.0716913	0.084326	0.0174036	-0.280064	-0.064872	0.641826	-0.755544	NaN	0.168017
new_go.ATPdependent.helicase.activity	0.0163102	-0.0395785	-0.376367	-0.0254801	0.116157	-0.291084	-0.684615	0.116556	0.384689	1.60357	-0.589977	NaN	-0.495707
new_go.phosphoprotein.phosphatase.activity	0.379151	0.00268833	0.301676	0.365539	-0.343661	0.0244083	-0.790872	-1.07687	0.604818	0.431241	NaN	NaN	-0.0737026
new_go.chromosome.segregation	0.171107	-0.397196	0.0322691	-0.47421	-0.546744	-0.724862	0.0825564	-0.576445	-0.399714	0.108444	-0.45216	0.52755	-0.0298977
new_go.nuclear.membrane	-0.396488	0.0912581	0.156672	0.279634	-0.120857	-0.946766	-0.285988	-0.193907	-0.146856	0.0496265	-0.000692039	1.0204	-0.0447568
new_go.exonuclease.activity	0.249527	0.147899	-0.11911	-0.578105	-2.02077	-0.554699	0.032713	-0.25284	NaN	-0.0312241	NaN	0.127202	-0.74728
new_go.RNA.splicing.factor.activity.transesterification.mechanism	0.0545676	0.408121	-0.367348	-0.331821	0.164587	-0.22415	-1.26772	-0.344595	-0.236225	0.0392421	-0.909222	-0.0268287	-0.295282
new_go.regulation.of.translation	1.89066	0.330375	0.620477	0.568122	2.39051	0.34552	0.925634	1.94658	2.41376	0.159412	0.628154	0.565709	0.699001
new_go.endosome.membrane	-0.343491	-0.788446	-0.593823	-0.409361	0.00240513	-1.67375	0.0778832	-1.27425	-0.531465	-0.295986	-0.258096	0.276387	-0.177684
new_go.mitosis	0.338005	0.774395	0.105652	-0.244053	0.0360066	-0.342471	-0.0630447	-0.499907	-0.033838	0.469738	-0.542784	0.919831	-0.00794574
new_go.negative.regulation.of.transcription.from.RNA.polymerase.II.promoter	1.31077	-0.0495177	0.438833	-0.0200564	1.62999	1.01976	0.0237552	0.517995	0.462006	0.253486	0.361372	-0.128214	NaN
new_go.mitochondrial.outer.membrane	0.915705	0.266791	-0.419565	-0.0685895	-1.03952	0.101035	0.334678	0.0389605	1.70863	0.0647959	-0.0900956	0.159342	-0.302155
new_go.acyltransferase.activity	-0.640755	-0.061256	-0.458969	0.305042	0.108793	0.160015	0.0791123	0.141896	0.0524972	-0.226015	0.292834	-0.524443	-0.678903
new_go.cell.wall	1.51483	1.16101	1.21684	0.671455	1.66554	1.78958	1.01856	0.184012	1.19321	1.44899	NaN	0.270845	0.466592
new_go.transferase.activity	-0.0238283	-0.232296	-0.0158543	0.311401	0.456968	0.061921	0.391742	0.352908	-0.00550721	0.373938	0.523138	0.368366	0.542694
new_go.chromatin.remodeling	0.380946	-0.0868645	1.00408	-0.438461	-0.149884	0.083628	0.0399202	0.858236	0.00274911	-0.120437	0.850795	1.22576	-0.676962
new_go.ascospore.formation	0.66734	0.333027	0.355399	0.760358	-0.442365	0.101266	0.364716	-0.281983	-0.813011	0.555913	0.528269	1.42746	-0.224431
new_go.chromatin.modification	0.00608202	-0.101613	-0.199221	0.98667	0.158986	-0.96355	-0.207745	1.10966	-0.467098	0.0692437	0.312572	2.28568	-1.59109
new_go.transport	0.194153	-0.185562	0.173346	0.0401461	-0.197136	-0.377784	0.356609	0.234515	0.904785	-0.229991	-0.168227	0.774983	-0.171394
new_go.biological_process	0.353786	1.40936	-0.0222319	-0.820853	-0.415403	-0.141808	-2.28805	-1.18696	-0.689795	-0.157281	-1.70876	0.0865326	-0.332461
new_go.metal.ion.binding	0.303532	0.404642	0.48461	1.31651	0.0741859	0.531535	0.161006	0.57866	0.768894	0.548501	-0.38888	3.25957	0.192054
new_go.cell.cycle	0.646784	0.868643	0.19637	0.801218	0.115187	-0.244463	-0.0686072	-1.04133	-0.0312381	0.625129	0.751639	1.56543	0.0240759
kegg.N-Glycans_biosynthesis	0.515768	-0.822061	1.17591	NaN	-0.141824	-0.512897	0.580241	-0.544212	-0.857985	-0.0147501	NaN	0.0651898	-0.551519
new_go.ERassociated.protein.catabolic.process	-0.271247	-0.505473	0.0798319	-0.248359	0.150863	-0.176197	0.166684	0.00896852	-0.0592045	0.348047	NaN	NaN	0.223855
new_go.nucleotide.binding	0.298136	1.03569	1.62559	0.869869	0.110319	0.739152	1.94203	1.92283	0.344866	1.16874	0.284898	0.80761	1.41975
new_go.histone.acetylation	0.00891247	-0.127269	0.211321	0.800569	-0.305461	-0.761718	-0.0746447	0.546802	-2.39299	NaN	0.432613	0.3611	-0.504106
new_go.isomerase.activity	-1.228	-0.934655	-0.998395	0.137516	-0.206984	0.0704639	-0.0708332	-0.602884	-0.520153	-0.851816	-0.000120082	1.53821	0.405718
new_go.hydrolase.activity	0.33716	0.0458016	-0.169506	0.0116951	-0.13626	-0.327469	-0.0653179	-0.977971	0.211782	0.104819	0.332235	0.0621872	-0.650239
new_go.cell.redox.homeostasis	-0.399485	-0.46596	-0.900177	0.0972437	0.108502	0.362007	0.16953	0.464521	0.622975	-0.0147404	-0.558105	NaN	-0.0504255
new_go.endosome	-0.280469	-0.520688	-0.524972	0.314467	-0.00924997	-0.646506	-0.354579	-0.879295	-0.19486	-0.526105	-0.192415	0.0942637	0.0099939
new_go.RNA.elongation.from.RNA.polymerase.II.promoter	-0.627388	-0.726835	0.00690515	0.298917	1.25109	-1.17997	0.062993	0.306891	0.181746	0.152082	0.0220139	0.498253	-0.442817
new_go.response.to.osmotic.stress	-0.117401	0.115016	-0.0523936	-0.735771	0.0860093	1.25044	1.61201	0.0380316	-0.633096	0.236235	0.0601024	0.440064	0.93228
new_go.GTPase.activator.activity	0.254401	0.612561	-0.0256633	-0.150707	0.240603	-0.770449	-0.001166	0.558688	-0.540235	-0.865153	NaN	-0.201573	-0.629958
new_go.intracellular.protein.transport	0.789737	-0.160163	-0.128792	0.0844475	0.114277	0.0171282	-0.380269	-0.198937	0.48278	-0.733871	-0.761335	0.71748	-0.179613
new_go.cytokinesis	0.115213	0.0147231	-0.764397	0.0330597	0.0983126	0.504277	2.14162	0.944477	0.222152	0.32229	0.821156	NaN	0.157834
new_go.nuclear.envelope	-0.789735	-0.467996	-0.332625	-0.276099	-1.03359	-0.610666	-0.155033	0.0228877	0.317045	-0.838453	NaN	NaN	-1.13779
new_go.nucleotidyltransferase.activity	-0.00827989	-0.745176	-0.367543	0.360075	0.0369107	0.926083	-0.0328125	0.210787	-0.576721	0.106724	-0.682937	-0.326705	0.021725
new_go.aerobic.respiration	0.412702	-0.0794235	0.00884089	0.0757601	-0.460434	-0.47442	-1.28392	0.044624	-0.0668375	-0.375938	-0.844584	-1.20729	0.213245
new_go.translation	1.01377	1.62635	1.69642	0.495465	1.17992	0.821889	0.699932	1.1148	0.194878	0.238088	0.346637	-0.169061	-0.37086
new_go.negative.regulation.of.transposition.RNAmediated	-0.14975	-0.249636	NaN	-0.526029	-0.23026	0.0725223	-0.023647	NaN	-0.57358	NaN	0.0718677	0.773378	0.125035
new_go.spliceosome	-0.238574	-0.164245	-0.367348	-0.528726	-0.345958	-0.937543	-0.246894	-0.60758	0.150137	-0.0912955	-0.37604	-0.57748	0.0249331
new_go.response.to.stress	1.0071	0.404145	0.360576	1.40567	0.421479	2.41225	0.232175	0.398468	-0.142736	0.864703	0.388536	2.08289	-0.1449
new_go.response.to.pheromone	-0.516538	-0.225529	-0.380597	0.159104	-0.792228	-1.901	0.522886	0.0479697	-0.0856171	0.0633037	-0.102744	-0.338215	-0.0505208
new_go.general.RNA.polymerase.II.transcription.factor.activity	-0.0999981	-0.182261	-0.333091	1.35409	-0.764991	-0.0501089	0.0320459	-0.0427137	-0.402307	-0.99288	0.292972	0.459601	-0.885845
new_go.mitochondrial.intermembrane.space	-0.0575486	-0.0635308	-0.478969	-0.000462984	0.0424788	-0.144019	-0.646765	-0.217219	0.0825081	0.537705	-0.0185014	0.102102	-0.342662
new_go.peptidase.activity	0.0985225	0.0456629	-0.0187015	-0.086377	0.618187	-0.131231	0.268096	-1.55532	0.131046	0.210274	0.0480135	-1.90413	-0.211311
new_go.kinase.activity	-0.210623	0.237824	0.305961	0.0878948	0.586554	0.162742	0.804786	0.518727	-0.0473989	2.0832	1.22785	0.842315	1.28731
new_go.ligase.activity	0.00255148	1.01905	0.0782551	0.457666	0.467789	-0.0974938	1.01945	0.066344	0.95961	0.176294	0.273973	-0.125956	0.0469955
new_go.metabolic.compound.salvage	-0.00688563	-0.869863	0.118018	0.346858	0.506919	-0.346214	0.502312	-0.239322	0.126085	0.67249	0.0876512	-0.856445	0.0633907
new_go.response.to.oxidative.stress	0.405082	0.20309	0.250226	-0.416758	-0.221962	0.42283	0.169579	0.214151	0.515923	0.147989	-0.619664	1.9417	0.0375295
new_go.structural.constituent.of.cytoskeleton	-0.18209	-0.244762	0.219805	-0.0527397	-0.0372109	0.426966	-0.0527569	-0.301591	-0.0113817	0.574432	-0.548688	2.17001	-1.10138
new_go.chromosome	-0.00266164	-0.18847	0.424905	0.0336129	-0.315971	1.43673	0.219273	-0.0810929	0.874047	-0.168476	-0.522527	0.024285	0.103025
new_go.ribosomal.large.subunit.assembly.and.maintenance	-0.283649	-0.208892	-0.255728	NaN	NaN	-0.317691	-0.763462	0.837562	-0.0175538	0.441107	-0.00551766	0.488498	0.0904485
new_go.cell.division	0.69225	0.16991	0.207322	0.991862	0.492414	-0.180681	-0.0535264	-0.498657	-0.0477111	1.38697	0.0516637	0.794612	-0.0635636
new_go.lyase.activity	-0.0094907	0.197793	0.370886	0.168347	0.338672	0.011309	0.00195582	0.0823752	0.511222	0.841948	-0.326826	0.0498832	-0.817426
new_go.extracellular.region	1.194	1.08049	0.992962	0.975284	0.85797	1.39331	0.814471	0.723458	0.815334	0.932406	2.77533	0.322022	-0.309714
new_go.translation.initiation.factor.activity	0.117401	0.823735	0.267474	0.523639	0.573514	-0.373967	2.08598	0.107428	-0.109817	0.349842	0.551849	NaN	0.450884
new_go.integral.to.membrane	0.0531446	1.41357	0.0545057	-1.1038	-0.259233	0.396163	0.0397975	-0.053254	-0.861087	-0.838456	-0.0336646	0.344069	-1.78805
new_go.protein.transport	-0.0493985	-0.552629	-0.3962	0.278758	-0.0290062	-2.20317	-0.722913	-0.769184	-0.15299	-0.315607	-1.72458	0.123103	-0.164
new_go.response.to.drug	0.00910642	1.03876	0.032222	0.920081	2.25663	1.42859	1.13295	0.301311	0.0469648	0.186177	0.138532	0.886665	0.103141
new_go.response.to.DNA.damage.stimulus	-1.36761	-1.05907	0.493791	-0.0655034	-1.2185	-0.291215	-0.0142649	0.215196	-0.229527	-0.125276	-1.262	0.0361746	-0.0367867
new_go.transcription.initiation.from.RNA.polymerase.II.promoter	-0.103	-0.0499134	0.0423984	0.437616	-1.12316	-0.0567337	0.576079	0.0192593	0.0596934	-0.452033	0.0446785	-0.318775	-0.159379
new_go.mitochondrial.matrix	0.536459	-0.803678	-0.824648	0.114154	-0.208462	0.668605	-0.0422296	1.31655	0.478685	-0.829399	-0.632692	-1.06183	-0.00155449
new_go.mRNA.export.from.nucleus	-0.503953	0.410989	-0.1925	-0.131706	-0.015017	-0.235456	-0.183494	0.740781	0.11061	2.04439	NaN	NaN	0.00586005
new_go.zinc.ion.binding	0.0849066	0.584745	0.728526	1.0254	0.219471	0.0667878	-0.0962043	-0.0931011	0.484333	0.98077	0.221757	2.50101	1.28797
new_go.sporulation	-0.402519	-0.762151	-0.618543	-0.416512	-0.564821	0.443057	0.855081	-0.203823	-0.163849	0.0045505	0.139353	-0.0206842	0.199764
new_go.bipolar.cellular.bud.site.selection	-0.34141	-0.601028	-0.000456321	0.322104	-0.0274028	0.363649	0.274109	0.923833	-0.269524	0.167502	NaN	NaN	-0.013031
new_go.methyltransferase.activity	0.31466	0.217538	-1.18596	-0.915061	-0.391588	-0.979903	0.754298	-1.47292	0.512742	-0.541719	-0.155833	-0.0489277	-0.02724
new_go.helicase.activity	0.0030159	-0.0505236	0.0224828	0.68187	-0.15047	-0.170219	-0.546432	0.186705	0.0517535	0.503289	-0.187441	0.223046	-0.920047
new_go.mitochondrion	0.107966	-1.52042	-0.546632	0.15688	0.43867	-0.132095	-0.0902057	-0.0157312	0.00584586	0.012843	-0.0863683	-0.305766	-0.548011
new_go.DNA.repair	-1.63064	-0.62741	-0.205121	0.0074261	-1.83413	0.0634356	-0.224072	0.210018	-0.123641	-0.0260374	-0.979607	0.0175804	-0.147585
new_go.protein.export.from.nucleus	-0.0343638	0.00703293	-0.107475	-0.403122	-0.0022922	-0.811687	-0.303937	-0.600005	NaN	0.824318	NaN	NaN	-0.0462923
new_go.pseudohyphal.growth	0.900792	1.84427	0.431897	0.258996	-0.234237	-0.234876	0.996043	0.0593687	0.0228052	1.03778	0.222231	0.91696	0.620883
new_go.G2M.transition.of.mitotic.cell.cycle	0.26122	0.405001	0.830501	-0.0721355	1.08474	-1.34043	-0.455379	0.546447	0.182605	0.0543095	1.80359	-0.0471441	1.14414
new_go.DNA.replication	-1.45064	-0.610942	-0.882227	-0.351839	-0.0661135	0.0186616	-0.522549	-0.261598	1.85694	0.408549	-0.071246	-0.708361	0.450987
new_go.nucleolus	-0.0276231	-0.369327	-0.031864	0.195858	-0.193866	0.89368	-1.26237	-0.88824	0.698671	-0.0801055	0.0488869	-0.0381942	0.0586848
new_go.membrane	0.193211	0.665158	-0.445459	-0.643108	-0.281087	-0.124938	0.00710342	-0.266783	-1.07617	-0.217623	-0.861584	0.507856	-1.56984
new_go.RNA.binding	0.0582068	0.215988	0.186287	-0.127104	0.509718	0.0334807	0.0840194	-0.158501	0.129518	-0.4661	0.516714	0.0339419	0.0145235
new_go.transporter.activity	0.24484	0.253106	0.158885	0.0729102	-0.810481	0.771984	0.827439	0.951542	0.706453	-0.432831	0.441775	0.0187535	-0.298574
new_go.protein.complex.assembly	0.00935894	-0.256852	-0.585036	0.481431	0.151484	-0.0779087	0.0522713	-0.405409	-0.50332	-0.144015	-1.2386	-0.330205	0.00644979
new_go.ATP.binding	0.507164	0.67334	0.770698	0.622869	0.117423	0.660885	1.83269	0.926082	0.103398	0.975888	0.114991	0.868999	1.07056
new_go.cellular.bud	1.22959	-0.0247067	0.147291	NaN	0.47279	1.87823	-0.08014	0.90094	-0.502888	0.184993	NaN	0.00515916	0.5018
new_go.lipid.metabolic.process	0.0904945	0.326346	-0.0641436	-0.604711	-0.304804	0.0641833	0.728463	-0.099146	NaN	-1.65741	0.0567357	-0.0407457	-0.0485236
new_go.establishment.of.cell.polarity	0.0761552	-0.0811744	0.0131843	-0.254808	0.0542181	0.25131	-0.100732	0.568756	-1.65934	-0.160174	NaN	NaN	1.00958
new_go.establishment.of.protein.localization	-0.147537	-0.0743776	0.291636	0.192807	-0.0521705	-0.787284	-0.115334	0.412343	1.28434	0.380568	NaN	NaN	0.21931
new_go.RNA.splicing	-0.0320259	0.257241	-0.724312	-0.815465	-0.00782742	-0.961238	-2.18568	-0.502488	-0.0196778	0.0437226	-1.4919	-0.991851	0.143427
new_go.transferase.activity.transferring.glycosyl.groups	0.696709	-1.18101	0.0584556	-1.08652	0.240713	0.147018	0.918305	-0.149184	0.151177	0.0149298	NaN	-2.07298	-0.0850613
new_go.signal.transduction	0.495168	0.589559	-0.0577647	-0.0181223	0.595812	-0.299064	0.577399	-0.324718	-0.72964	-0.235105	0.381476	0.296397	0.279301
new_go.protein.amino.acid.dephosphorylation	0.159893	0.0901018	0.314756	NaN	NaN	0.839921	0.0678675	-0.324377	0.399979	0.16677	0.361096	-0.237177	0.113585
new_go.ER.to.Golgi.vesiclemediated.transport	0.395841	-0.0339852	-0.309168	-0.260056	-0.527314	0.281279	0.0706623	0.0561607	-0.0872434	-0.8085	0.193404	-0.477009	-0.606871
new_go.mitotic.sister.chromatid.segregation	1.20508	1.1933	0.0513359	NaN	1.07827	0.356582	0.131131	-0.0140585	-0.0464346	-0.0607181	NaN	NaN	0.235647
new_go.mRNA.processing	-0.383852	-0.163031	-0.625945	-0.102072	-0.314798	-0.812277	-1.57744	-0.250481	0.165155	-0.135278	-0.889236	-0.398183	0.788712
new_go.spindle.pole.body	-0.429513	-0.00384035	0.323535	NaN	-0.360433	0.514534	0.527754	-1.01034	-0.0344391	-0.0622305	0.494466	0.663902	-0.385708
new_go.ion.transport	-0.273767	0.00243834	0.355766	0.0274055	-0.0418249	0.853994	0.274045	0.869116	0.0479129	0.234485	1.94477	0.551289	0.355426
kegg.Cell_cycle	0.296262	0.940907	0.0690112	0.150071	1.12644	-0.0558298	0.0974743	-1.01802	1.00497	0.0497581	-0.214731	-0.730998	0.502068
new_go.autophagy	-0.129667	0.0834415	-0.0861026	-0.835874	0.347615	0.721929	-0.525539	-0.0989237	-0.280005	-0.911503	0.247767	-0.0652007	-0.0334912
new_go.invasive.growth.in.response.to.glucose.limitation	-0.389662	-0.682668	0.169679	0.0837189	-0.602417	0.0873169	1.16348	-0.0440872	-0.152843	0.286303	-0.023472	1.1503	0.370164
new_go.ribosome	0.587748	0.89838	1.67214	-0.368365	1.15007	1.35815	-0.0394883	0.00546549	-0.14275	-0.377608	0.329901	-0.0902652	0.641469
new_go.structural.constituent.of.ribosome	0.814295	0.890801	0.474149	-0.449897	0.990028	1.32204	-0.00237991	0.227324	-0.424467	0.457632	0.557026	-0.328644	-0.66015
new_go.hydrolase.activity.acting.on.glycosyl.bonds	-1.21906	0.128393	0.199727	0.155665	0.0417802	-0.0227035	0.126637	NaN	1.47499	NaN	1.78603	NaN	-0.0737355
new_go.plasma.membrane	1.42733	1.66707	1.0209	0.545414	0.476681	1.96655	2.77927	3.10977	-0.170205	0.00323728	0.531005	0.532571	1.2353
new_go.rRNA.metabolic.process	-0.16193	0.0666179	-2.29098	-0.636746	-0.351109	-0.0725855	-0.135515	-0.513458	-0.380939	-0.510837	0.000500646	-0.337457	0.195216
new_go.G1S.transition.of.mitotic.cell.cycle	0.61283	-0.0940732	1.10663	0.0403239	0.516948	0.151514	0.572815	-0.0671843	-0.0158329	0.144427	1.21909	NaN	-0.353621
new_go.actin.filament.organization	-1.14513	0.0526611	0.496304	0.467245	0.246174	0.517463	-0.0736612	0.39029	-0.218986	-0.156816	NaN	-0.84835	0.766121
new_go.unfolded.protein.binding	-0.478826	-0.0390934	-0.955815	0.0103793	-0.182348	0.00251814	-0.339881	-0.0470465	-1.01021	-0.71068	-0.140984	-0.543833	-1.05754
new_go.meiosis	0.0450512	-0.476571	0.0468917	-0.0659571	-0.0340611	0.683999	0.151563	-0.74365	0.024788	-0.226084	0.494705	0.0517198	0.764254
new_go.vesiclemediated.transport	-0.0129424	-0.136366	-0.564419	-0.523065	-0.0572216	-0.465833	-1.66596	-0.207817	0.0265521	-0.96254	-1.81062	-0.564038	-0.303369
new_go.peptidylamino.acid.modification	-0.0140386	0.129045	-1.00532	-0.132714	0.27489	0.0313709	0.161971	-0.197832	1.05923	-1.30766	-0.221568	0.505749	-0.473838
new_go.nucleocytoplasmic.transport	0.211641	0.744135	0.548196	0.405173	-0.516947	-1.00987	-1.1597	-0.15153	NaN	0.607865	NaN	NaN	0.0588173
new_go.cytoplasmic.vesicle	1.12635	-0.336463	-0.116043	0.0799306	0.247404	-0.754065	-0.241055	0.517995	-0.371322	-0.330693	-0.996251	-1.44431	0.116314
new_go.smallsubunit.processome	0.162067	0.201023	0.53385	0.0764868	0.244885	0.0104095	0.425667	-0.499961	1.46348	0.715741	NaN	0.000618405	0.06085
new_go.ribonucleoprotein.complex	1.1782	0.393601	0.18388	-0.412774	0.835741	0.836719	0.275372	-0.00505699	-0.210659	-0.197711	0.182518	-0.026786	-0.230427
new_go.alkyl.sulfatase.activity	NaN	NaN	0	0	NaN	0	0	0	0	0	0	0	0
new_go.arylsulfatase.activity	NaN	NaN	0	0	NaN	0	0	0	0	0	0	0	0
new_go.dodecyl.sulfate.metabolic.process	NaN	NaN	0	0	NaN	0	0	0	0	0	0	0	0
new_go.homing.of.group.II.introns	NaN	NaN	0	0	0	0	0	0	0	0	0	0	0
new_go.movement.of.group.I.intron	NaN	NaN	0	0	0	0	0	0	0	0	0	0	0
new_go.translational.initiation	NaN	NaN	0.732786	1.51801	0.57986	0.459574	1.21939	0.0174721	0.130449	0.476032	0.640193	NaN	1.0095
Gene Set	BY4741_3'nfrOcup	Sigma_3'nfrOcup	Spar_3'nfrOcup	Smik_3'nfrOcup	Sbay_3'nfrOcup	Cgla_3'nfrOcup	Scas_3'nfrOcup	Klac_3'nfrOcup	Kwal_3'nfrOcup	Sklu_3'nfrOcup	Dhan_3'nfrOcup	Calb_3'nfrOcup	Ylip_3'nfrOcup
new_go.regulation.of.transcription	-0.804724	-0.576711	-0.408935	-0.410871	-0.127923	-0.295729	-0.120984	-0.743696	-0.157995	0.321809	0.0751492	0.469901	0.0554659
new_go.transcription.factor.activity	1.24425	0.00415546	0.358995	-0.118175	-0.477671	-0.155128	-0.0184582	0.923016	0.0494214	0.287264	0.389936	-0.828647	-0.772111
new_go.cellular.bud.neck	0.0604475	-0.355671	-0.517777	-0.736069	-1.30403	-0.0193124	0.641419	0.126504	0.0537555	-0.269026	-0.688713	-1.47975	-0.316311
new_go.transcription.regulator.activity	0.0978558	0.0595879	NaN	NaN	0.0561331	0.0250835	0.546716	0.371163	-0.160427	-0.0471321	1.24962	-0.0494731	-0.126603
new_go.binding	0.829095	-0.324308	-0.141893	-1.01645	-0.532893	0.278915	1.33415	0.226349	0.30803	-0.0891978	0.397944	0.38921	-0.709463
kegg.Sphingoglycolipid_metabolism	0.425593	-0.620248	-1.25451	-0.135086	-0.494446	-0.1577	-0.287195	0.510016	0.225955	-0.278871	-0.171298	-0.805624	-0.515277
new_go.cytosol	-0.00795908	0.418013	-0.901132	0.0145529	0.683041	0.64596	1.46463	0.351323	-0.0495947	0.565265	1.06477	0.437484	0.0353941
new_go.fungaltype.vacuole.membrane	-1.80297	-0.219502	-0.923223	-0.16273	-1.81723	-0.24244	0.0497149	-0.012483	0.144385	-0.366719	-0.940589	-0.433606	-0.0867252
kegg.Oxidative_phosphorylation	-2.49972	-0.88803	-3.20904	-1.43872	-2.44296	-0.460937	-0.107134	-1.37441	-0.61269	-0.295044	-0.0334858	-0.73162	-0.0971827
new_go.intracellular.protein.transport.across.a.membrane	0.657325	0.220854	0.00940395	-0.295986	-0.181621	-0.469937	0.34428	-0.405442	0.39369	0.10938	0.520625	-0.134065	0.260779
new_go.cellular.bud.tip	-0.670173	0.0832036	-1.08537	-1.54239	-0.678925	-0.0756978	0.628766	0.417906	0.696654	0.163213	-0.22998	-0.161137	-0.492501
new_go.transcription	1.2882	0.467227	0.179839	0.11592	-0.105236	0.896609	-0.100235	1.22751	1.12076	0.0595605	0.041364	-0.384394	0.14138
new_go.manganese.ion.binding	0.00687034	0.0165043	0.175866	0.0331272	0.0259199	-0.035825	-0.336577	-0.393019	1.28464	-0.16462	NaN	0.325679	-0.405235
new_go.incipient.cellular.bud.site	-0.214769	-1.29992	0.16631	-0.145711	-0.133769	-0.249267	5.30993	0.0221975	-0.06267	-0.568927	-0.219308	0.0739954	0.0438317
kegg.Nicotinate_and_nicotinamide_metabolism	-0.302194	-0.623159	-1.60252	-0.279503	-0.368098	-0.0383474	-0.427271	-0.880455	0.0488397	-0.3305	-0.345287	-0.543565	-0.133551
new_go.amino.acid.biosynthetic.process	-0.89694	-0.682188	-0.898756	0.00667015	-0.281007	0.10391	0.059943	-0.984446	0.174677	-0.0914981	-0.058919	-0.252198	-0.370053
new_go.ubiquitindependent.protein.catabolic.process	0.0550151	0.399733	-0.0623777	-0.434132	-0.255499	0.698001	-0.695803	0.0662619	0.0745565	-0.201314	1.17821	0.120046	0.595517
new_go.carbohydrate.metabolic.process	-0.953047	-0.675207	-0.0599249	-0.491489	-0.264879	0.112651	-0.190402	0.298897	0.325949	0.25634	-0.00351501	0.246942	-1.2169
new_go.response.to.toxin	0.116405	-0.167932	0.653351	0.046658	-0.620196	-0.141316	0.163047	-0.614996	0.160149	0.0268345	NaN	0.325281	0.487381
new_go.mitochondrial.membrane	-1.37021	-0.867371	0.666233	-0.0636343	-0.0750977	-0.11643	0.269239	0.121294	-0.584515	0.464751	0.443175	0.712836	-0.00390279
new_go.iron.ion.binding	-0.79465	-0.699753	-0.898549	-0.307894	-1.0218	-1.48852	-0.860383	0.413805	-0.689662	-0.785054	-0.203721	0.256279	0.786125
new_go.vacuolar.protein.catabolic.process	-0.577954	0.0651367	-0.748716	-1.03264	-0.120829	-1.72256	-1.22318	-0.0347978	-0.137248	-0.682216	-0.119871	-0.27979	-0.61399
new_go.cytoplasm	0.34047	-0.377522	-0.413486	-0.0797983	-0.137333	-0.881659	-0.0805246	0.327478	-0.248285	0.557181	0.0133706	-0.599437	0.45128
new_go.ATPase.activity	-0.127192	-0.811811	0.723375	-0.190611	0.797354	-0.00774797	0.64785	0.957063	1.94573	0.111856	0.0446409	0.080126	0.375393
new_go.specific.RNA.polymerase.II.transcription.factor.activity	0.378552	-0.109075	-0.0406869	0.260751	-0.102893	-0.0264513	0.354157	-0.377055	0.0346203	-0.21387	NaN	-1.16243	-1.48121
new_go.metabolic.process	-0.246977	-0.112104	-0.220018	-0.584244	0.986722	-0.304738	-0.121555	-0.0668003	0.180815	-0.426315	-0.0732097	0.838463	-0.200932
kegg.Ribosome	-2.81757	-1.5311	-0.969813	-1.10204	-0.418536	-1.86076	-3.52778	-0.406952	-0.105433	-1.46261	-0.98799	-1.19962	-3.92714
new_go.endonuclease.activity	0.0646396	-0.411083	2.46089	NaN	0.0883928	0.302316	0.155966	-0.420011	NaN	0.283783	-0.0821338	0.341735	-0.127977
new_go.vacuole	-1.13287	-0.769307	-0.105407	0.0744138	-1.13952	-0.341518	0.30783	-0.0502615	0.408849	-0.705364	1.15817	0.256393	-0.181018
new_go.catalytic.activity	-0.3621	-0.200786	-0.455172	-0.680895	1.80599	0.266401	-0.398434	-0.00176542	0.217863	-0.235986	-0.182102	0.245916	-0.381321
kegg.Glycine,_serine_and_threonine_metabolism	-0.00302748	-0.0584744	1.02756	0.484385	-1.29592	0.941413	0.405281	-2.05218	-1.14281	-1.08573	0.0812742	NaN	1.17018
new_go.cytosolic.large.ribosomal.subunit	-2.34683	-2.30312	-0.921922	-0.590877	-0.0937522	-0.545537	-2.17073	-0.864878	NaN	-0.632728	-0.135417	-0.583214	-1.84247
new_go.mitochondrion.organization.and.biogenesis	1.09373	2.0681	0.565053	0.0871339	0.811082	0.503625	-0.0100694	-0.0776246	-0.0765181	-0.391829	0.667248	0.0346754	0.476746
new_go.mitochondrion.inheritance	0.0836057	0.523356	0.240287	0.249063	1.00638	-0.445184	-0.525756	-0.657269	NaN	-0.590074	NaN	-0.54907	NaN
new_go.molecular_function	0.502086	0.467427	0.000177096	0.8396	-0.390903	-0.441315	0.208947	-0.0992582	-0.651335	0.203102	1.09255	1.26195	0.37583
new_go.cytoskeleton	-1.00425	-0.272897	-0.305013	0.155732	0.667973	0.0833604	0.292866	0.311489	0.247301	-0.463838	-0.341559	-0.60607	1.29367
kegg.RNA_polymerase	0.148033	-0.390807	-0.0802747	-0.910746	-0.0485273	0.462368	-0.447789	-0.418411	0.000235004	-0.64938	0.0108462	0.0980212	0.941549
kegg.Starch_and_sucrose_metabolism	0.973614	-0.395207	-2.16893	0.163231	-0.739972	-0.0943151	-0.303344	-1.46079	0.347773	-1.03632	0.147375	-0.93355	-0.0971103
new_go.proton.transport	-1.32053	-0.391539	-1.3659	-0.916207	-0.638057	-0.282196	-0.407169	-0.681418	0.165587	-0.0388832	0.00191063	-0.975029	-0.511955
new_go.intracellular	-0.559641	-0.571377	-0.020206	0.010536	-0.425849	-0.564468	-0.697094	-0.35555	-0.841823	-0.371585	-0.182747	-0.108824	0.246411
new_go.tRNA.metabolic.process	0.337979	-0.660089	1.6685	-0.220192	-0.667621	0.0785519	0.237567	1.25521	-0.179562	0.514408	0.0890477	-0.960825	0.0620798
new_go.protein.ubiquitination	-0.055901	1.16446	0.408701	-0.0971008	0.2171	-0.359651	0.203575	0.410323	NaN	1.03957	-0.0628891	NaN	-0.746152
new_go.sequencespecific.DNA.binding	-0.303037	-1.42663	-0.240822	-0.409361	-0.548298	-0.975731	0.0204534	-0.0785981	0.169987	-0.231258	-0.352446	-1.38435	-0.712103
new_go.biosynthetic.process	-0.150665	NaN	-0.236201	0.0810497	0.461012	0.023202	NaN	0.869606	NaN	NaN	-0.319977	-0.10967	-0.450718
new_go.protein.kinase.activity	0.14013	-0.557446	-0.401421	0.34011	-0.667421	-0.197418	-0.309701	0.372402	0.0597409	-1.11813	0.392164	-0.680565	-0.284255
new_go.protein.amino.acid.phosphorylation	0.226303	-0.215012	-0.0695656	0.250054	-0.601797	-0.0552925	-0.149085	-0.557997	-0.274604	-0.649738	0.196476	-0.776598	-0.41521
new_go.regulation.of.transcription.DNAdependent	0.939684	0.453139	0.301071	-0.0792944	-0.13199	0.323984	0.0156022	1.04001	0.832289	0.400356	0.0432038	-0.556988	0.0468427
new_go.soluble.fraction	-0.658674	-0.135996	0.492921	-0.0930336	-1.00979	-0.994483	-0.288217	NaN	-0.612697	0.0687063	0.116101	-0.000379022	-0.399338
new_go.GTPase.activity	-0.922001	-0.0137631	0.396549	-1.00571	-1.24468	-0.0189265	-0.342019	0.481403	-0.208837	-0.0207878	-0.115998	-0.669971	-0.179739
new_go.phospholipid.biosynthetic.process	0.112236	0.832311	0.237642	NaN	-0.0646314	1.20652	NaN	0.0375017	0.296074	-0.795353	-0.845336	NaN	0.323672
new_go.protein.complex	0.669184	0.946744	-0.682583	NaN	0.437241	0.487007	0.0508478	-0.128551	-0.101454	0.400246	0.460468	0.321625	1.54412
new_go.nuclear.pore	0.00146669	0.723255	-0.0539295	-0.450734	0.221894	-0.0881469	0.698906	0.210268	0.916414	-0.425909	NaN	NaN	0.530811
new_go.structural.molecule.activity	-0.225568	1.13158	0.108654	-0.010067	0.927987	0.0105227	0.836999	0.0237703	0.329298	0.164191	-0.526786	-0.246492	-0.0312481
new_go.DNAdirected.RNA.polymerase.activity	0.267456	-0.281708	-0.182396	-0.910746	-0.0485273	0.462368	-0.506822	-0.197159	0.0100569	-0.867526	0.00938038	0.183914	0.383314
new_go.mating.projection.tip	-0.11307	NaN	-0.378739	-0.00734493	-0.362609	0.173256	2.44638	0.686345	0.0847931	-0.447024	0.0541962	-0.440297	-0.204221
new_go.hydrogen.ion.transmembrane.transporter.activity	-1.5366	-0.506069	-2.1636	-1.21695	NaN	-0.224568	-0.127805	-0.534987	-0.293854	-0.0257609	0.0651682	-0.975029	-0.826214
kegg.Inositol_phosphate_metabolism	-0.836174	-0.657759	-2.5243	-0.0693689	-1.1158	-0.1577	-0.229284	-0.411824	0.145028	-0.405512	-0.171298	-0.596976	-0.338745
mips.cytoplasmic_ribosomal_small_subunit	-0.318913	-0.917488	-0.566951	-1.6882	-0.76417	-1.00366	-2.0676	-0.711172	0.0172165	-0.543372	-0.815213	-0.442587	-1.88945
new_go.cell.morphogenesis	-0.200075	0.0518519	-0.652209	NaN	-0.264212	-0.0678427	0.256774	0.171121	-0.0310857	-1.2615	-0.350892	-0.672441	-0.274121
new_go.proteolysis	0.0636538	-0.480863	-2.2199	0.434488	0.139532	-0.00351786	1.29224	-0.00328451	3.78381e-05	-0.747716	0.228218	0.196102	-0.281777
new_go.fungaltype.cell.wall	-1.86488	-1.4289	-0.645633	-0.424	0.323293	-0.0497563	-0.870757	-0.218508	-0.323288	-0.596982	0.00883534	-0.0657768	-0.600237
new_go.RNA.polymerase.II.transcription.factor.activity	0.392046	0.699007	0.349998	NaN	0.291044	-0.224371	-0.573009	-0.0887782	NaN	NaN	-0.820598	0.0493296	0.419183
new_go.cell.wall.organization.and.biogenesis	-0.58262	-0.628018	-1.27137	-1.12281	-0.0523095	-0.957738	-0.740398	-0.0104192	0.207961	-0.438391	-0.416824	-0.0973155	-0.537022
kegg.Benzoate_degradation	-0.430369	-0.335704	-1.60252	0.377186	-1.1158	-0.0882288	-0.330455	-0.608021	-0.448867	-0.935646	-0.0732451	-0.272408	-0.0924212
new_go.protein.serinethreonine.kinase.activity	0.181516	-0.650117	-0.549864	0.302441	-0.779109	-0.166709	-0.309701	-0.533117	0.102931	-1.2468	0.289914	-0.680565	-0.247504
kegg.Fructose_and_mannose_metabolism	0.790383	0.262481	0.0213273	0.752439	0.559953	0.536979	0.612425	0.203898	-0.0283112	0.0116018	NaN	NaN	-0.212911
new_go.transcription.activator.activity	0.00594386	1.25562	0.0871203	-0.0902362	-0.0448593	-0.049289	0.134756	0.10412	0.168056	0.247881	NaN	-0.0224563	-0.780199
new_go.nuclease.activity	0.624617	0.680017	1.76905	0.211979	0.799191	0.398777	0.386551	-1.53382	-0.582537	0.19688	0.0374683	0.141561	0.263243
new_go.vacuolar.membrane	-1.5644	-0.548132	-0.258905	-0.0703184	-0.702254	-0.097831	0.67049	0.206652	0.579284	-0.849278	1.39576	0.594419	-0.0989126
new_go.protein.transporter.activity	0.344929	-0.0650164	0.325289	0.766286	-0.566575	-0.337102	0.0485701	0.786908	-0.0444103	0.319807	0.221251	-0.355167	0.485978
new_go.DNA.binding	1.24395	0.113578	1.17629	-0.36969	0.0233894	-0.385589	-0.0224933	0.359523	0.129138	0.378465	0.108618	0.495796	-0.32076
new_go.maturation.of.SSUrRNA.from.tricistronic.rRNA.transcript.SSUrRNA.58S.rRNA.LSUrRNA	-0.0137403	0.0801074	0.718619	0.397611	-0.291628	-0.738495	0.420616	-0.212928	0.337078	0.0598531	NaN	-0.0712263	-0.321285
new_go.tRNA.processing	0.615182	-0.756092	-1.42703	-0.131465	0.0598075	0.0621197	0.469242	-0.70944	-1.94086	-0.258611	0.0497052	1.3604	-0.134699
new_go.actin.cortical.patch	0.315229	0.368697	0.0945534	-0.800743	0.187297	-0.0118377	0.013371	0.969973	1.21016	NaN	-0.122994	-0.628653	0.0361135
new_go.RNA.modification	-0.194972	-0.626785	0.0855411	0.542251	-0.0327776	0.353658	0.353598	0.507583	-0.0638618	0.470051	1.72214	0.323496	0.138718
kegg.Pyrimidine_metabolism	0.458373	0.0683533	-0.23052	0.0726895	0.0276749	0.244503	-0.0135436	1.1879	NaN	-0.772069	NaN	NaN	-0.202323
new_go.transcription.from.RNA.polymerase.III.promoter	0.235987	-0.137088	0.366748	-0.01799	0.703975	-0.641133	0.0990241	-0.807384	0.000590525	-0.690506	0.0224731	-0.444595	0.479381
new_go.magnesium.ion.binding	0.0403433	0.549086	0.94926	-0.678223	0.571303	0.467231	0.150308	0.369639	-0.0388066	0.344816	-0.397114	0.450945	0.0827658
new_go.mRNA.catabolic.process	0.0160898	0.564127	0.0227806	0.514601	-0.0472815	0.269812	-0.535388	-0.274966	-1.64781	-0.180524	NaN	-0.232896	0.789203
new_go.spindle	1.22593	0.0581141	0.0645921	-0.397007	0.340482	NaN	0.52338	0.513497	-0.0847381	0.0487655	-0.246779	NaN	0.0731289
mips.cytoplasmic_ribosomal_large_subunit	-2.68287	-1.915	-1.0248	-0.9253	-0.234933	-0.918246	-2.04308	-0.5523	NaN	-0.479535	0.0304303	-0.960741	-1.86137
new_go.oxidoreductase.activity	-0.193002	-0.32339	-0.903812	-2.39772	-0.990521	-1.86991	-0.859481	-0.784553	-0.940072	-0.0780886	-0.674378	-0.266488	-0.207127
new_go.90S.preribosome	-0.0280535	0.226727	0.14268	-0.169331	0.322194	-0.177785	-0.28522	-0.0547576	0.369442	-0.0758408	-0.775054	0.74669	-0.119342
new_go.ascospore.wall.assembly	0.541533	0.158143	-0.0653935	0.0941319	NaN	-0.335737	NaN	-0.0308153	0.0261996	-0.564754	NaN	NaN	-0.423629
new_go.regulation.of.transcription.from.RNA.polymerase.II.promoter	0.0289313	0.419235	0.152863	-0.66953	0.342915	0.109427	-0.520957	0.0458582	0.247258	0.253846	-0.00615428	0.158668	-1.11996
new_go.cytosolic.small.ribosomal.subunit	-0.478085	-1.0493	-0.6778	-1.8351	-0.902497	-1.09987	-1.33414	-0.550655	0.164104	-0.99437	-0.815213	-0.163988	-1.34473
new_go.ubiquitinprotein.ligase.activity	-0.350913	0.67205	-0.773169	0.0445986	-0.16524	-0.32835	0.265185	0.128147	0.106263	-0.583204	-0.131388	0.0888485	-0.356597
kegg.Purine_metabolism	-0.733946	-0.0998985	-0.0529321	-0.257805	0.825031	1.60501	0.112676	1.07652	-0.257368	0.132251	-0.750705	-0.559325	-0.45222
new_go.protein.binding	0.533541	1.67228	1.97408	0.24682	0.0587298	0.0293057	0.206909	-0.178348	0.357941	1.05616	0.12166	0.416512	-0.0314212
new_go.nucleus	2.56409	1.53506	0.317444	0.141117	0.896281	-0.228316	0.888314	0.747421	1.68455	0.768404	0.211156	0.999227	0.691467
kegg.MAPK_signaling_pathway	-0.521909	0.062314	-0.396549	0.132562	0.124026	-0.263368	-0.0253514	1.60886	0.586261	0.426133	0.633925	0.176474	-0.336425
new_go.RNA.processing	0.113899	0.164016	-0.199367	1.02004	-0.0656209	1.30129	0.112133	-0.779036	-1.24148	0.236307	NaN	-0.199897	0.187995
new_go.mitochondrial.inner.membrane	-0.501646	0.0453781	-0.0607278	-0.548595	-1.79451	0.063951	0.543283	-0.419029	-0.0832197	0.101593	0.444707	-0.0927947	0.467089
new_go.transcription.from.RNA.polymerase.II.promoter	-0.328427	-0.0217683	-0.250522	-0.47421	0.342008	0.3372	-0.70278	0.0651354	0.0189959	0.091778	-0.389151	0.814058	0.0520508
new_go.Golgi.membrane	0.631539	0.397094	0.797295	0.718337	-0.388085	-0.147838	-1.29463	0.393906	-0.216677	1.47646	0.522164	0.434921	-0.815073
new_go.endocytosis	-0.656632	-0.110777	0.444024	-1.30841	-1.01049	0.00782789	0.309557	1.05589	0.851639	0.095566	-0.618591	-0.186037	-0.689508
new_go.actin.binding	-0.0277393	0.320814	0.119289	NaN	0.333564	-0.127759	0.767661	-0.0680511	-0.537827	NaN	NaN	-0.959179	0.634051
new_go.positive.regulation.of.transcription.from.RNA.polymerase.II.promoter	0.282449	0.301701	-0.208621	0.0776219	-0.131243	-0.0998331	-0.442084	0.219761	0.154198	-0.368926	0.240731	-2.39427	-0.130201
new_go.oxidation.reduction	-0.158176	-0.413493	-1.08232	-2.81278	-0.51402	-1.43385	-1.02889	-0.528795	-0.85664	-0.0279719	-0.910837	-0.122732	-0.464939
new_go.mitochondrial.large.ribosomal.subunit	-0.924903	-0.307885	-0.0468229	-0.10587	-0.322085	0.100747	-0.21814	0.214144	1.13323	0.131671	-0.897454	-0.177131	0.976674
new_go.filamentous.growth	0.707682	0.0461844	-0.112982	0.507102	-0.609535	-0.0152386	-0.018045	0.239941	-0.12163	-0.149582	0.205066	NaN	0.462462
new_go.aromatic.compound.metabolic.process	-0.374627	0.296319	1.33505	-0.140029	-0.0629232	-0.340385	-0.407004	-0.0654417	-0.981593	0.141218	-0.0115054	-1.40858	0.461592
new_go.protein.folding	0.0262521	-0.210994	-1.49971	0.178895	0.0219205	-0.884446	0.0113841	0.254006	-0.266925	1.03574	-0.173672	-0.459386	0.687468
new_go.endoplasmic.reticulum.membrane	0.23072	-0.0113408	-0.0345223	-0.392506	0.756594	0.3295	-1.55298	0.00271896	0.0737906	-0.151912	-0.457811	0.142713	0.284618
new_go.regulation.of.cell.cycle	-0.225122	-0.0207652	-0.268231	-0.0361146	-2.38241	0.335843	1.59533	0.289082	0.389485	NaN	-0.176043	-0.311076	0.0716078
new_go.transcription.from.RNA.polymerase.I.promoter	-0.52511	-1.84371	0.435901	-0.14682	0.228936	1.22332	0.194152	-0.168945	-0.343066	-0.46156	0.00584767	0.169493	0.157573
new_go.membrane.fraction	-0.664306	-1.97899	-0.595813	-0.556949	-0.928604	-0.00268724	0.23451	0.00983762	-0.0198023	-0.20386	0.155152	-0.0915753	-0.722904
new_go.ribosome.biogenesis.and.assembly	0.308677	0.567302	0.41525	0.441238	1.10575	0.0707673	0.343615	0.104556	-0.163535	-0.131611	-1.85263	0.968017	-0.196725
new_go.nuclear.mRNA.splicing.via.spliceosome	0.189558	0.0274858	-0.422991	-0.922744	0.0559166	-0.51659	0.585415	0.105171	0.394559	0.557729	0.00369836	-0.0999808	-0.368442
mips.mitochondrial_ribosomal_small_subunit	-0.687876	-0.336089	0.404074	-0.185913	0.115271	-0.112469	-0.933832	-0.0618216	0.142729	0.921382	NaN	-0.768589	0.0053211
new_go.mitochondrial.small.ribosomal.subunit	-0.687876	-0.336089	0.404074	-0.0227131	0.115271	-0.177283	-0.649093	-0.0431028	0.18455	1.07858	NaN	-0.902562	0.00313655
new_go.cellular_component	0.458297	0.172403	0.0128298	0.28483	-0.368446	0.189924	-0.094639	0.613371	-0.0930966	-0.190026	0.409844	0.290184	0.900327
new_go.nucleic.acid.binding	2.68273	0.272701	0.162822	0.246494	0.262308	0.174764	0.0233102	0.0669865	0.0873439	0.0683545	-0.47892	0.900799	-0.187272
new_go.rRNA.processing	-0.00345473	0.19841	0.111553	0.00675549	0.24383	-0.0140831	0.188712	-0.101294	-0.203978	0.2274	-2.9486	0.453342	0.0859161
mips.mRNA_splicing	-0.064798	0.104527	-0.377398	NaN	0.1655	0.122257	1.23875	0.37907	0.402848	0.380329	0.324858	NaN	-0.533721
new_go.electron.carrier.activity	-0.165014	-1.1433	-0.434439	-1.332	-1.81073	-1.00079	-0.916754	-0.58147	-0.206952	0.00516683	-0.0177906	-0.287739	0.0751575
new_go.biopolymer.biosynthetic.process	-0.44723	-0.142472	-2.31352	-0.930238	-0.0226715	-1.33662	-0.0837539	-0.040159	-0.157509	-2.15072	0.325187	-1.0581	-0.89787
new_go.cellular.respiration	0.000405473	0.123546	0.141793	-1.80575	-0.256699	0.331998	-0.352937	0.477287	-0.881709	0.421411	0.702014	0.312482	0.220943
new_go.lipid.biosynthetic.process	-0.0374529	-1.49162	0.46046	-1.13484	-0.476782	-0.291257	0.401297	0.480907	0.647814	0.0575707	-0.14472	NaN	-0.857069
new_go.outer.membrane	0.68204	0.112411	0.2773	-0.172815	0.119234	0.825422	1.17033	-0.0668739	-1.0059	-0.114419	1.75432	0.275878	0.564827
new_go.microtubule	-0.318749	-0.0652462	-0.92363	0.232775	1.00074	-0.0125611	0.439271	0.262404	-0.0847381	-0.00192003	-0.0458289	-0.729719	0.646749
mips.mitochondrial_ribosomal_large_subunit	-0.634641	-0.473613	-0.0125696	-0.163928	-0.427495	0.100747	-0.21814	0.214144	0.817409	0.155314	-0.897454	-0.208224	1.48369
new_go.Golgi.apparatus	0.266155	-0.000982176	1.44181	1.03295	0.130225	0.110326	-0.627456	-0.110257	-0.211271	1.99839	0.932135	0.00815283	-0.540798
new_go.energy.reserve.metabolic.process	-0.161028	-1.82329	-1.35167	-1.62878	-0.443403	-0.265659	-0.0465944	-0.0163022	0.25192	-0.05528	-0.461854	-0.0296385	-0.0794838
new_go.chromatin.silencing.at.telomere	0.602239	0.618302	0.835202	0.336117	0.65474	0.0907677	1.0347	0.883726	-0.245365	0.725631	0.627934	-0.0796628	-0.164601
new_go.mRNA.transport	0.0437356	0.723255	-0.259615	-0.288638	-0.00518151	-0.473939	0.838068	0.286888	0.0530448	0.353984	-0.0317105	-0.0460726	0.0674811
kegg.Glycerolipid_metabolism	0.03074	-0.0252413	-0.0097099	-0.230984	-0.0553177	0.6475	-0.288957	-0.427567	-0.010908	-0.0419876	-0.442329	-0.332477	-0.593732
new_go.peroxisome	0.540645	0.247543	0.292437	0.0829262	-0.0369425	-1.41337	1.11928	0.238713	0.0644605	1.17954	0.289894	0.345183	-0.444721
new_go.calcium.ion.binding	-0.147314	0.0249074	-0.00045617	-0.625343	0.204084	0.360683	0.0236155	-0.0913176	0.64974	-0.216998	-0.538036	NaN	-1.33111
new_go.endoplasmic.reticulum	-0.268628	-0.0222844	-0.269549	-0.0754007	-0.0272389	-0.317453	-1.76197	0.203407	0.182452	-0.120765	-0.939881	0.369371	0.388202
new_go.fungaltype.vacuole	-1.73654	0.34279	-0.0550801	-0.26561	-1.08029	0.345097	-0.153576	-0.212686	-0.182851	-0.831115	0.922328	-0.0416277	-0.43299
new_go.nucleosidetriphosphatase.activity	0.244548	0.00893747	0.439425	0.135038	0.702202	-0.191228	0.194616	0.72808	1.68451	-0.0317624	-0.0740054	0.380265	0.482591
new_go.protein.targeting.to.vacuole	0.47932	0.286346	1.32309	0.310891	-0.225937	-0.900628	-0.0848999	-0.117193	-0.000404589	0.108885	-0.500138	-0.0769907	0.0565594
new_go.GTP.binding	-0.596845	-0.324845	0.172458	-1.85759	-1.60597	0.181349	-0.376039	0.460159	0.0707408	-0.0200008	-0.0620521	-0.520818	0.713554
new_go.pyridoxal.phosphate.binding	-0.22847	-0.424371	-1.14702	0.298474	0.0619909	0.116227	-1.60093	0.0514015	-0.183	-0.84347	NaN	NaN	0.0178446
new_go.small.GTPase.mediated.signal.transduction	-2.19792	-0.676638	-0.320607	-0.161765	-1.75633	0.0463081	-0.00932315	0.805232	0.518647	-0.160498	1.21154	-0.825274	0.0678255
new_go.DNA.recombination	0.602532	1.34254	0.0602523	-0.471665	0.00891349	-0.434293	0.121737	-0.963443	0.326392	0.882657	0.0538809	NaN	-0.208072
new_go.ATPdependent.helicase.activity	1.69464	0.138684	0.114063	1.57175	0.200241	0.275536	0.909985	-0.0787757	0.2363	0.013153	-0.117545	NaN	0.0657838
new_go.phosphoprotein.phosphatase.activity	-0.202664	-0.0643699	-0.091278	-0.131933	0.0300246	1.41647	0.0899721	-0.0753814	-0.0593377	-1.50677	NaN	NaN	0.0631299
new_go.chromosome.segregation	0.941984	0.342557	0.0657455	-0.477658	1.85227	0.638219	0.0524575	2.19753	0.0652436	-0.00717064	0.266967	0.295303	0.524426
new_go.nuclear.membrane	0.433081	1.41258	-0.132481	-0.299613	0.561553	0.384697	0.541503	0.102102	0.274763	0.0810062	-0.339609	-0.849124	-0.235801
new_go.exonuclease.activity	0.766029	0.632756	0.36918	1.18903	1.17146	0.0137025	-0.427223	-0.686003	NaN	0.644016	NaN	-0.137108	0.577315
new_go.RNA.splicing.factor.activity.transesterification.mechanism	-0.237549	-0.675972	-0.268451	-0.0315694	0.0979188	0.550225	0.190346	-0.344068	1.08036	0.0848717	0.0640654	-0.306819	-0.203188
new_go.regulation.of.translation	-1.06514	-0.360228	-0.920178	0.571161	-0.110789	-0.0801528	-0.398231	0.889137	0.256461	-0.594845	-0.0159061	0.1068	-0.235772
new_go.endosome.membrane	0.182832	0.0188594	0.575237	1.12731	-0.21196	0.033594	1.40974	-0.751807	0.469442	0.952075	0.5488	-0.205523	0.31441
new_go.mitosis	0.0747678	-0.0359594	-0.177599	0.389591	1.25976	-0.0207843	0.612081	0.0559898	0.752677	-0.279411	0.403087	0.121963	0.00181703
new_go.negative.regulation.of.transcription.from.RNA.polymerase.II.promoter	0.572834	0.349048	0.106927	0.31606	-0.213671	-0.464486	0.106722	0.706308	1.23923	-0.434444	0.212179	-1.55518	NaN
new_go.mitochondrial.outer.membrane	0.0799958	-0.131156	0.470923	-0.0472858	0.447427	0.215167	-0.136083	0.416346	-0.857117	-0.0696188	0.977904	-0.02911	-0.323645
new_go.acyltransferase.activity	-0.100483	0.446535	0.118038	0.490183	-0.0621177	0.381542	-3.50985	0.427323	-0.274278	0.5478	-0.868219	0.179848	-0.310263
new_go.cell.wall	-1.20392	-1.06102	-1.46099	-1.43318	-0.949526	-0.425706	0.0510089	-0.407918	0.25503	-0.738827	NaN	-0.273357	-0.26598
new_go.transferase.activity	0.102189	-0.184781	0.11179	0.152512	0.226647	1.04472	-0.330324	0.0830579	0.31142	-1.97027	-0.628942	-0.972509	-0.522227
new_go.chromatin.remodeling	0.796507	1.43054	1.0689	0.745311	0.248796	0.00393974	0.162099	0.0410377	0.527206	0.634473	0.100919	0.0169701	0.124155
new_go.ascospore.formation	1.154	-0.285268	-1.56049	-0.38698	0.265388	0.0526695	-0.743501	0.07356	0.125046	-0.526284	-1.02467	-1.37246	-0.416882
new_go.chromatin.modification	0.490662	-0.00429009	0.238339	0.0800145	0.509538	0.876329	0.352703	0.800032	0.708675	0.751086	0.0610798	-0.810771	1.1293
new_go.transport	-1.15563	-0.871244	-0.114422	-0.339889	-1.44994	-0.933993	-0.0686385	0.131835	-0.249059	0.130431	0.211491	-0.116205	-0.257994
new_go.biological_process	0.117158	-0.285247	-0.119453	-0.430243	-0.150949	-0.323024	0.133074	-0.275105	-0.776228	0.0555164	0.210091	1.03112	0.385297
new_go.metal.ion.binding	-0.803409	-0.404869	-0.299419	-0.292423	0.359421	-0.0186098	-0.19493	0.630062	0.0290083	0.429047	0.509108	-0.215667	-0.328507
new_go.cell.cycle	0.812021	-0.135013	-0.0555691	-0.246365	0.247046	-0.452406	0.397243	0.938096	1.12148	-0.25072	-0.432504	0.714895	0.212929
kegg.N-Glycans_biosynthesis	1.7103	0.198041	0.0587445	NaN	0.126812	0.290939	-0.160343	-0.0480398	0.00347095	-0.00144869	NaN	-0.0193233	0.489672
new_go.ERassociated.protein.catabolic.process	0.389946	0.00672042	-0.22548	0.660402	0.26203	-0.00694449	0.206691	-0.0354264	0.371133	-0.0672091	NaN	NaN	1.2791
new_go.nucleotide.binding	0.215237	-0.0641132	-0.365833	0.00474332	0.0794746	0.292375	0.689394	0.922143	0.939407	-0.544603	-0.805255	-0.355232	-0.0579403
new_go.histone.acetylation	-0.0159719	-0.0208812	-0.775766	-0.281619	0.173016	1.27497	-0.477128	0.488123	0.425582	NaN	0.658929	-0.0494187	1.40479
new_go.isomerase.activity	-0.19489	-0.183283	-0.443604	0.20415	0.209434	0.0128565	0.104142	-0.0112873	-0.452279	0.21524	-0.230647	-0.38948	-0.115853
new_go.hydrolase.activity	0.538017	0.491834	0.286951	0.130594	0.764115	1.43746	0.0267093	0.358133	-0.160266	0.00394894	0.39288	0.00720932	0.0587098
new_go.cell.redox.homeostasis	0.177234	-0.819495	-0.502614	-0.201473	-0.274762	-0.804029	-0.101693	-0.112853	-1.05676	0.298957	0.301455	NaN	-0.123688
new_go.endosome	0.074775	0.278963	3.07507	1.30174	0.0495963	0.0171734	0.928714	-0.949892	0.158382	0.181138	0.674986	0.171157	-1.61856
new_go.RNA.elongation.from.RNA.polymerase.II.promoter	2.53036	1.6748	0.241792	0.0143902	-0.4857	-0.0110497	-0.127334	0.153679	-0.251091	0.839546	-0.35887	0.672813	-0.000340581
new_go.response.to.osmotic.stress	0.394415	-0.207578	0.872062	0.274962	0.42886	-0.240675	-1.71712	0.482085	0.208147	-0.107667	-0.0129584	-0.226902	-1.0648
new_go.GTPase.activator.activity	0.0730628	-1.15819	0.829055	0.0177963	-0.0488249	0.695861	0.144253	-0.0461786	-0.236495	-0.0125178	NaN	0.0493243	0.0939118
new_go.intracellular.protein.transport	-0.00867774	0.36495	0.884958	-0.151051	-0.404483	-0.0506013	0.940731	1.33984	0.211289	1.25729	1.05764	-0.76456	-0.0850245
new_go.cytokinesis	-0.140299	-0.135118	-0.276696	0.623938	0.0849651	0.492584	0.0761525	-0.26886	-0.849738	-0.238702	-1.55364	NaN	-0.12634
new_go.nuclear.envelope	-0.109232	0.313088	-0.724594	0.127632	-0.0121531	-0.121335	0.717365	0.717559	-0.346494	0.0286369	NaN	NaN	0.891922
new_go.nucleotidyltransferase.activity	0.76264	0.31675	-0.00658097	-0.914218	-1.55574	-0.274691	-0.0244752	1.79797	1.69842	-0.870579	0.622691	-0.171244	-0.218656
new_go.aerobic.respiration	-1.08177	-0.137843	-1.02769	-0.07609	-0.0868791	0.030315	-0.49586	-0.895375	-0.920238	0.0131155	-0.641136	0.178599	1.15759
new_go.translation	-2.05613	-2.51605	-1.36936	-2.76154	-2.44196	-0.368346	-3.32199	-0.744254	0.694761	-0.43169	-0.427791	-1.91125	0.0628752
new_go.negative.regulation.of.transposition.RNAmediated	0.394925	0.503913	NaN	0.151278	0.428066	-0.614311	-1.38624	NaN	0.396392	NaN	0.178588	-0.12852	-0.494733
new_go.spliceosome	-0.335401	-0.230945	0.109422	0.0361097	0.645128	0.773797	0.641555	0.172898	1.38711	2.0787	0.189682	0.257389	-0.107131
new_go.response.to.stress	-2.02444	-0.0184958	-1.87344	-0.791487	-0.285527	0.0390922	0.335895	-0.521426	-0.229933	-0.682445	0.0355012	-0.599876	0.47781
new_go.response.to.pheromone	-0.203237	0.15003	0.144811	0.042906	0.457832	0.620938	-0.0758496	0.0694603	0.077065	-0.17573	0.43839	-0.155346	0.0260845
new_go.general.RNA.polymerase.II.transcription.factor.activity	0.683453	0.94167	-0.21233	0.895089	-0.0422194	-0.134788	-0.283812	-0.0171579	1.14721	0.0100001	-0.449164	-0.220938	0.928628
new_go.mitochondrial.intermembrane.space	0.0851475	-0.718099	0.768048	-0.721784	0.22427	-0.604104	-0.920219	-0.190897	-2.11834	0.0953539	0.880085	-0.360126	-0.657958
new_go.peptidase.activity	-0.299001	-0.52413	-1.11335	-0.238654	-0.0768428	0.309146	-0.00988348	0.233136	-0.370902	-0.530382	0.775677	-0.477513	-0.619324
new_go.kinase.activity	-0.476471	-0.225955	-0.444839	-0.0385647	-0.558587	0.347319	0.0946095	0.272381	0.32209	-0.671196	0.059808	-1.14362	-0.299988
new_go.ligase.activity	0.392704	-0.111261	0.0899608	0.125818	-0.447427	0.146799	0.202053	-0.316892	0.0543684	0.447972	0.505962	0.54634	-0.0704218
new_go.metabolic.compound.salvage	0.473997	0.49979	2.11611	0.803937	0.215048	0.392066	-0.241307	1.01296	-0.124252	0.00734112	0.242553	-0.413813	0.184898
new_go.response.to.oxidative.stress	-0.0969909	0.0213251	-0.0148773	0.305153	-0.211901	-0.0734126	-1.53856	0.258406	-0.628407	0.00814237	0.0531349	0.0315221	-0.537029
new_go.structural.constituent.of.cytoskeleton	-0.59397	-0.394483	-0.588324	-0.152445	0.440649	-0.201432	0.531657	0.0293764	-0.363671	-0.0670194	-0.693278	-0.741423	0.104855
new_go.chromosome	0.102079	0.0816609	-0.5921	-0.00685162	0.0205769	1.06358	0.285656	0.964209	-0.988682	0.712744	-0.209313	-0.154884	0.0957513
new_go.ribosomal.large.subunit.assembly.and.maintenance	-0.283866	-0.590549	0.00206739	NaN	NaN	0.419835	1.09595	-0.210462	-0.237029	-0.337496	-4.12712	-0.174057	0.0278157
new_go.cell.division	-0.133305	0.326404	0.172133	0.10717	0.997748	-0.130932	0.922328	0.310312	0.541556	-0.638892	0.226437	0.204576	0.0712933
new_go.lyase.activity	-0.34398	1.47431	0.197856	0.0696367	2.45415	-0.0612844	0.0141597	-0.0695533	-0.425593	0.929385	-0.251731	0.591446	0.340836
new_go.extracellular.region	-2.9573	-1.17334	-1.23316	-1.00047	-0.886575	-0.0759811	-0.0187054	-0.215757	0.134539	-0.522385	0.00676493	-0.0657768	-0.236211
new_go.translation.initiation.factor.activity	-0.0477924	-0.447167	-0.669386	-1.04039	-1.32748	0.006597	-0.00956714	0.351582	0.245365	0.384172	-0.486781	NaN	0.441291
new_go.integral.to.membrane	-1.46983	-0.430688	-0.199472	-0.147065	-0.141857	-0.319693	-1.13874	-0.0285951	-0.0838469	-0.0357544	1.1511	1.15876	1.1759
new_go.protein.transport	0.518212	0.305229	1.06632	0.459253	-0.190129	-0.160264	0.668869	-0.154866	0.651725	0.666887	1.76807	-0.384804	-0.376516
new_go.response.to.drug	-0.53513	-0.393746	-0.0711496	0.0499214	0.0727435	-0.349638	-0.667434	0.0153662	0.346463	-0.347431	0.875784	-0.247719	0.117073
new_go.response.to.DNA.damage.stimulus	0.748454	1.54441	1.39624	-0.465634	0.523944	-0.719755	2.76452	0.548143	0.584928	1.24964	-0.0265343	-0.340501	-0.063868
new_go.transcription.initiation.from.RNA.polymerase.II.promoter	0.202765	0.331139	-0.0824975	0.1921	-0.179513	-0.216798	-0.310104	0.0981134	0.458569	-0.165126	-0.773885	-0.0241402	0.410981
new_go.mitochondrial.matrix	-0.0818595	-0.0607498	-0.00962389	-0.133308	-0.331825	0.934763	0.125942	0.216814	-0.207787	0.0229036	-0.333055	0.397998	-0.615299
new_go.mRNA.export.from.nucleus	0.201542	0.644119	0.123224	0.0807947	0.059924	-1.0557	0.192679	0.0681152	-0.0168821	0.1354	NaN	NaN	0.108137
new_go.zinc.ion.binding	0.202316	0.00961174	0.384624	0.0624052	0.356285	0.0222908	0.551341	0.870376	0.100615	0.637458	0.823224	-0.933997	-0.526896
new_go.sporulation	-0.369763	-1.29477	-0.679416	0.711722	-0.747505	0.964268	-0.806954	0.242048	0.2132	-0.00236209	-0.757771	0.154634	0.0976328
new_go.bipolar.cellular.bud.site.selection	0.105674	0.44516	0.143097	0.215263	0.368864	-0.406317	0.136808	0.224558	-0.270697	-0.147552	NaN	NaN	-0.479259
new_go.methyltransferase.activity	0.0533478	-0.0110501	1.03138	0.675521	0.0332817	0.654301	1.16432	0.436366	0.0619589	-0.164694	-0.986505	0.0574091	0.218036
new_go.helicase.activity	2.70407	0.193232	0.451466	0.385946	1.20753	0.442594	1.37368	0.11224	0.127791	-0.0640245	-1.19756	-0.157773	0.188243
new_go.mitochondrion	-0.875488	-0.563321	0.318979	-1.64024	-1.6984	0.351012	-1.15659	0.180266	-1.03109	0.0527004	-0.341868	0.034009	0.138218
new_go.DNA.repair	0.571173	1.17546	1.38387	-0.245187	0.810149	-0.133603	2.66788	0.680043	0.617985	0.573771	-0.245237	-0.074731	0.0756292
new_go.protein.export.from.nucleus	0.159479	1.19403	-0.00975054	0.336162	0.0280092	-0.0587766	0.691917	-0.239165	NaN	0.345568	NaN	NaN	-0.284001
new_go.pseudohyphal.growth	-1.30668	0.411163	-1.43473	-0.0282446	0.376799	-1.49145	-0.235506	0.548991	0.23569	-0.798137	0.129925	-0.305946	-0.0889759
new_go.G2M.transition.of.mitotic.cell.cycle	-0.426833	-0.224444	-0.0673064	-0.179105	-1.42149	-0.502538	-0.250729	-0.050143	-0.0349843	-0.604225	0.305465	0.142064	0.467492
new_go.DNA.replication	1.47939	1.1933	0.0214154	0.907072	-0.717168	-0.161987	-0.0140132	2.76554	0.419458	0.822972	0.374332	0.885861	-0.515642
new_go.nucleolus	-0.0315622	0.142504	0.0284147	-0.170099	0.164214	-0.479511	0.537062	-0.461916	0.762401	-0.479295	-1.4906	0.0577409	-0.291618
new_go.membrane	-1.43728	-0.490143	0.20824	0.0557961	-0.582052	-0.755764	-0.165351	-0.179544	-0.00727908	-0.0138481	0.303338	-0.740704	-0.222338
new_go.RNA.binding	-0.0248952	-0.495318	-0.155916	0.0125501	-0.0322611	0.611555	-0.237283	0.588081	-0.0304416	-0.0444768	-1.88781	0.47551	0.154528
new_go.transporter.activity	-0.332136	-0.765096	-0.870009	-0.126116	-0.178677	-1.02433	-0.900337	-0.0383255	-0.592837	0.399752	0.0553831	0.787961	-0.14748
new_go.protein.complex.assembly	-0.445505	0.525594	0.0263079	-0.368029	-0.0359183	0.711184	0.530404	0.334315	0.0997643	0.132411	0.214374	-0.612904	1.2331
new_go.ATP.binding	0.358458	0.0419883	-0.342571	0.367399	1.31553	0.188425	1.42517	0.585978	1.21434	-0.287304	-0.188473	-0.0519025	-0.0451355
new_go.cellular.bud	-0.120199	-0.187304	0.089319	NaN	0.284528	0.970442	1.07651	0.229181	-0.184689	-0.413498	NaN	-0.161721	0.607373
new_go.lipid.metabolic.process	0.395351	0.313214	1.75039	-0.111971	-0.8977	0.199569	-0.0504494	0.670958	NaN	0.240997	0.146605	0.522363	-0.18019
new_go.establishment.of.cell.polarity	-0.225851	0.141434	0.0467686	0.0824944	-0.467956	-0.280088	0.164329	0.583743	-1.52334	-0.398725	NaN	NaN	-0.336302
new_go.establishment.of.protein.localization	-0.0984592	0.496444	-0.026655	-0.697116	-0.173156	-0.218376	-0.252446	1.20139	0.0771433	0.720267	NaN	NaN	0.164962
new_go.RNA.splicing	-0.200455	0.118688	-0.206699	-0.0150006	0.0170288	0.49313	0.545837	0.0105471	1.38255	0.72736	0.125935	0.574969	-0.196889
new_go.transferase.activity.transferring.glycosyl.groups	0.599085	-0.264127	0.358642	0.592282	1.5076	0.511919	-1.03931	-1.28993	-0.00597188	-0.388211	NaN	0.105615	0.189326
new_go.signal.transduction	-0.309556	-0.248314	0.452344	0.587659	0.536086	1.01515	0.09164	0.55685	-0.399581	0.962462	0.0480364	-0.0163743	-0.133745
new_go.protein.amino.acid.dephosphorylation	-0.449484	-0.0643699	-0.29932	NaN	NaN	0.29092	-0.543313	-0.26312	-0.146718	-1.32719	-0.2757	-0.656392	0.0131991
new_go.ER.to.Golgi.vesiclemediated.transport	1.20229	-0.957397	-0.0353394	-0.0936206	0.876325	-0.381651	-0.481742	-0.116741	-0.00137013	1.16752	0.202342	-0.347514	0.721004
new_go.mitotic.sister.chromatid.segregation	0.250495	0.813108	0.814369	NaN	0.577492	-0.157739	1.37183	-0.00663052	0.103833	2.68712	NaN	NaN	0.0481259
new_go.mRNA.processing	0.182457	1.05263	-0.0592392	-0.273799	0.035686	1.49999	0.0392629	-0.210766	1.2977	0.581937	-0.062138	-0.0908797	0.0722009
new_go.spindle.pole.body	1.31863	0.891501	0.234091	NaN	0.532341	0.423307	-0.256516	1.37742	0.376636	0.0269309	-0.119562	-0.279519	-0.0642914
new_go.ion.transport	-1.23333	-0.488997	-2.80232	-1.00642	-0.566023	-0.060826	-0.119247	-0.517854	-0.802002	-0.0830279	0.0550445	-0.605108	0.350815
kegg.Cell_cycle	-0.115018	-0.0346581	-0.282915	-1.25339	-0.418196	-1.85003	0.127823	0.905287	0.612187	-0.12916	0.482157	0.0463578	0.0641436
new_go.autophagy	-0.399557	0.0305712	0.597137	-0.285917	0.0620459	-0.0559448	0.878075	0.458996	0.393764	0.699707	-0.00990458	1.49537	0.615336
new_go.invasive.growth.in.response.to.glucose.limitation	0.456338	1.34469	-0.117732	0.596584	0.00821021	1.0924	0.121929	0.903656	0.294481	-0.33739	0.368609	-0.155346	-0.910856
new_go.ribosome	-2.9691	-2.9752	-1.10916	-1.84329	-1.20213	-1.14266	-3.22609	-0.615831	0.43266	-0.836076	-1.0445	-0.85151	-0.0892985
new_go.structural.constituent.of.ribosome	-2.77035	-1.78995	-0.704867	-0.748214	-0.770924	-0.650986	-3.90789	-0.262141	0.724464	-0.573214	-1.11088	-1.2736	-0.109925
new_go.hydrolase.activity.acting.on.glycosyl.bonds	-1.24487	-0.337139	-0.00596755	-0.0572105	0.460363	0.00730546	0.266707	NaN	-0.111115	NaN	-0.00794582	NaN	-0.686917
new_go.plasma.membrane	-0.931528	-1.07763	-0.740771	-0.238203	-0.643709	-0.744423	-0.491247	-0.0744406	0.0961553	-0.266243	-1.68859	-0.984934	-0.50325
new_go.rRNA.metabolic.process	0.550161	0.72649	0.306059	0.698413	0.192637	0.658853	1.4361	0.217982	-0.0356256	0.140891	-0.895455	-0.0143132	-0.0897773
new_go.G1S.transition.of.mitotic.cell.cycle	-0.348233	0.539243	-0.0202806	-0.591708	-0.253291	-0.315106	0.0886233	0.285661	0.368027	0.00824977	-0.252749	NaN	0.213674
new_go.actin.filament.organization	-0.957435	0.242587	-0.311252	-0.613463	0.356618	0.142223	-0.0403882	0.344021	-0.0329917	0.0810628	NaN	-1.03601	-0.596714
new_go.unfolded.protein.binding	-0.70506	-0.682296	-1.23147	-0.316976	0.0963609	-0.252153	-0.00941514	-0.268902	0.035066	0.454675	0.18739	-0.587886	0.392273
new_go.meiosis	-0.0817511	-0.494532	-0.533201	-0.63544	1.13363	0.0278197	0.793023	1.54166	0.242796	0.312236	-0.32008	-0.306759	-1.37912
new_go.vesiclemediated.transport	0.98841	1.14655	1.53373	0.0270543	0.483398	1.24583	0.271664	1.57255	-0.497392	-0.0394068	0.803156	-1.25806	0.294151
new_go.peptidylamino.acid.modification	0.167941	0.420902	0.589644	0.655086	0.0234396	0.107589	-0.313869	0.0551521	0.193045	1.21999	0.98848	0.223778	0.229773
new_go.nucleocytoplasmic.transport	0.0273167	0.371973	-0.54886	-0.191491	0.0349177	0.194487	-0.898964	1.59717	NaN	-0.406211	NaN	NaN	0.499874
new_go.cytoplasmic.vesicle	0.185383	0.440364	0.242369	-0.103596	0.6148	1.83253	0.579181	0.342229	0.130124	0.302659	0.121726	0.0502244	-0.231581
new_go.smallsubunit.processome	0.0653782	0.70605	0.255225	0.197936	-0.564625	-0.0801993	0.105889	-0.723478	0.704755	0.469875	NaN	0.248654	0.0616428
new_go.ribonucleoprotein.complex	-2.20042	-1.3176	-1.13542	-0.0584877	-1.45108	-0.960668	-2.6699	-0.47201	0.717218	-0.643773	-1.37398	-1.06987	0.0379142
new_go.alkyl.sulfatase.activity	NaN	NaN	0	0	NaN	0	0	0	0	0	0	0	0
new_go.arylsulfatase.activity	NaN	NaN	0	0	NaN	0	0	0	0	0	0	0	0
new_go.dodecyl.sulfate.metabolic.process	NaN	NaN	0	0	NaN	0	0	0	0	0	0	0	0
new_go.homing.of.group.II.introns	NaN	NaN	0	0	0	0	0	0	0	0	0	0	0
new_go.movement.of.group.I.intron	NaN	NaN	0	0	0	0	0	0	0	0	0	0	0
new_go.translational.initiation	NaN	NaN	-1.41192	-1.86581	-1.77179	0.00491816	0.0821692	1.17229	0.0209102	0.139449	-0.911137	NaN	0.349902
Gene Set	BY4741_plusN_to_3'nfrOcup	Sigma_plusN_to_3'nfrOcup	Spar_plusN_to_3'nfrOcup	Smik_plusN_to_3'nfrOcup	Sbay_plusN_to_3'nfrOcup	Cgla_plusN_to_3'nfrOcup	Scas_plusN_to_3'nfrOcup	Klac_plusN_to_3'nfrOcup	Kwal_plusN_to_3'nfrOcup	Sklu_plusN_to_3'nfrOcup	Dhan_plusN_to_3'nfrOcup	Calb_plusN_to_3'nfrOcup	Ylip_plusN_to_3'nfrOcup
new_go.regulation.of.transcription	0.059595	0.0792774	0.633839	0.130027	0.184852	-0.22729	0.830665	0.386698	0.527661	-0.607336	-0.181268	0.630958	-0.243575
new_go.transcription.factor.activity	-1.52283	-0.0979664	-0.807302	0.194915	-0.128827	0.0180087	-0.153354	-1.00175	-0.191589	-0.414003	0.0703538	0.187408	1.1399
new_go.cellular.bud.neck	-0.336782	0.244674	0.0163673	0.0344427	0.64036	-0.0818114	-0.212433	-0.250064	-0.450143	0.372107	0.902147	-0.088096	0.390577
new_go.transcription.regulator.activity	-0.326859	-0.0266552	NaN	NaN	-0.71834	-0.475059	-1.4415	-0.602124	1.44322	0.0489496	-0.357956	0.203589	0.220291
new_go.binding	0.245245	0.0565786	-0.0736013	1.59437	0.162903	0.0935432	-2.26518	-0.153502	-0.748897	0.339391	-1.8684	-0.95553	0.0481763
kegg.Sphingoglycolipid_metabolism	-0.419651	0.224487	1.28202	-0.775685	0.132217	-0.230467	0.387471	0.0364637	-0.40962	0.0591684	0.48196	1.39844	0.0187062
new_go.cytosol	0.076331	-0.154421	0.335654	0.174496	-1.1261	-0.463517	-0.363772	-0.0341347	0.637194	-0.273326	-0.426	-0.609327	-0.0779108
new_go.fungaltype.vacuole.membrane	1.35186	0.373247	0.673835	0.890565	0.955575	0.241275	0.413393	0.20279	0.0535952	0.828751	-0.533068	0.690422	0.393618
kegg.Oxidative_phosphorylation	3.29764	1.5973	2.2778	0.293198	1.73243	0.255178	0.349075	0.578037	0.203799	0.16251	0.00257321	-0.167045	0.257289
new_go.intracellular.protein.transport.across.a.membrane	-0.221032	-1.68516	-0.0669561	-0.0249486	0.0437266	-0.0753919	-0.0157547	0.298149	0.163497	0.0996817	-0.0208693	0.234786	-0.179876
new_go.cellular.bud.tip	0.202088	-0.254818	0.102936	0.690554	1.08787	-0.0300042	-0.525267	-0.562187	-0.833069	-0.0967925	0.445573	-0.357413	0.160837
new_go.transcription	-1.57964	-0.263557	-0.0894113	0.479007	0.413126	-0.729927	0.382877	-1.14831	-0.569417	-0.415271	0.428202	0.210049	-0.528214
new_go.manganese.ion.binding	0.738498	-0.0171361	0.291689	-0.508152	-0.0222922	0.040212	1.14697	0.4619	-0.499958	-0.151034	NaN	-0.682459	0.618573
new_go.incipient.cellular.bud.site	0.256337	0.375462	-0.092348	0.132048	0.265905	0.0826612	-1.02184	0.140901	0.0930908	0.965464	0.0303927	0.0322986	0.102235
kegg.Nicotinate_and_nicotinamide_metabolism	-0.17726	0.358373	1.1391	0.232713	0.639834	-0.483107	0.64435	0.341949	-0.244935	0.0965704	0.888122	0.288916	0.0277163
new_go.amino.acid.biosynthetic.process	1.25511	1.49501	0.806129	0.388091	0.450651	0.503372	0.259018	0.882757	-0.437792	0.487389	0.178233	0.57949	0.147784
new_go.ubiquitindependent.protein.catabolic.process	-0.528522	-0.718043	0.123941	-0.176766	-0.00330194	-0.348407	0.440308	0.00436176	-0.649109	0.152472	-0.69955	-0.0945964	-0.610942
new_go.carbohydrate.metabolic.process	1.05782	1.05592	0.102093	1.39505	-0.185222	-0.365191	0.257351	-1.42323	0.0240132	-0.634726	0.000520906	-0.0753521	1.37007
new_go.response.to.toxin	-0.217047	0.0325137	-0.216522	0.515302	-0.399432	0.250155	-0.0393923	0.2145	-0.513055	0.0113028	NaN	-0.0879773	-0.731395
new_go.mitochondrial.membrane	0.780178	0.77818	-0.211193	-0.0407113	0.392851	-0.367879	0.230675	-0.51772	-0.0598983	-1.1929	-0.310147	-0.595378	-0.00443768
new_go.iron.ion.binding	0.860454	1.08165	0.511301	0.577611	0.351429	1.3346	1.63933	-0.635968	0.165411	0.0172735	0.861194	0.0765541	-1.01821
new_go.vacuolar.protein.catabolic.process	1.55863	-0.0866811	0.564613	0.795264	0.660723	0.0196385	0.296798	-0.00014751	-0.109596	0.722442	0.232575	0.0801548	0.0525375
new_go.cytoplasm	-0.298663	-0.343294	0.2285	0.182977	0.382113	0.017682	-1.00074	-0.485258	-0.859118	-1.31166	0.156402	-0.018454	-0.532433
new_go.ATPase.activity	1.38617	0.363949	-0.346656	-0.92318	-0.372839	-0.461643	-0.140404	-0.647664	-0.431409	-0.0542799	-0.676686	-0.143263	-0.256627
new_go.specific.RNA.polymerase.II.transcription.factor.activity	0.154162	-0.858318	0.184578	-0.0225258	-0.0210395	-0.0369097	-0.284181	0.316576	0.0497346	-0.387611	NaN	0.408185	1.44159
new_go.metabolic.process	0.331584	0.131768	0.113989	1.04172	-0.964791	0.0554817	0.0754242	-0.3121	-0.682849	-0.0100259	-0.417924	-1.29076	0.072662
kegg.Ribosome	-0.145432	-0.29291	-1.6598	-0.131397	0.319388	0.454737	-0.178832	0.143607	-0.205139	0.255965	1.19161	-1.17843	1.99262
new_go.endonuclease.activity	-0.09766	-0.182831	-1.71614	NaN	-0.522906	-0.105106	-0.592697	0.390278	NaN	-0.33165	-0.0692103	-0.101386	0.10451
new_go.vacuole	0.704717	0.38741	0.0517828	0.2611	0.547563	0.491602	0.116069	0.172169	0.110808	0.40455	-0.610977	-0.618097	1.13776
new_go.catalytic.activity	0.436847	0.183475	0.765781	0.419779	-1.73426	0.823695	0.0350387	0.272535	0.0439733	-0.640583	0.00720597	-0.48401	0.26061
kegg.Glycine,_serine_and_threonine_metabolism	0.391348	0.463288	-2.45741	-1.15339	0.711787	-0.32022	-0.00233758	0.252559	0.0681213	0.954429	0.0569908	NaN	-0.991596
new_go.cytosolic.large.ribosomal.subunit	-0.98776	0.25146	-0.507444	-0.244139	0.286364	0.427332	0.118726	0.107221	NaN	0.82702	-0.511379	-1.78185	0.553405
new_go.mitochondrion.organization.and.biogenesis	-0.386274	-0.408628	-0.72221	-0.059343	-0.166726	-0.402672	0.575559	-0.0661224	-0.146718	0.160944	-0.938725	0.00655323	-0.037586
new_go.mitochondrion.inheritance	-0.114771	-0.501763	0.0750426	0.984684	-0.172521	0.213067	-0.599254	0.348409	NaN	0.373486	NaN	1.15742	NaN
new_go.molecular_function	-0.0675313	0.123118	-0.0297603	-0.419719	0.668846	0.0908936	-0.398047	0.277591	0.625842	-0.16542	-0.0422499	-0.112963	-0.255104
new_go.cytoskeleton	1.17178	0.303477	0.115191	-0.419334	-0.310682	0.190017	-1.02006	-0.124909	-0.287779	0.083219	0.828331	0.661212	-0.841254
kegg.RNA_polymerase	-0.185849	0.310375	-0.0876623	-0.101686	-0.0525969	-0.0694013	1.48915	0.433845	0.410243	0.0897621	0.319644	-0.0415962	-0.465412
kegg.Starch_and_sucrose_metabolism	-0.734815	-0.0327779	1.70763	-0.777638	0.165549	0.36149	0.343672	0.532801	-0.178951	0.216021	0.00166699	0.574129	0.128079
new_go.proton.transport	1.01418	0.0845517	0.982401	0.679769	0.0443702	0.0064617	0.458112	0.358341	-0.00549874	0.0756384	-0.559291	0.376263	0.392352
new_go.intracellular	-0.229121	-0.661625	-0.992138	-0.366227	0.291042	-0.0267552	-0.569332	-0.0188819	-0.282441	-0.971526	0.142898	-0.796185	-0.25582
new_go.tRNA.metabolic.process	-0.0444379	0.401264	-0.717676	1.27078	1.56442	-0.0436947	0.029515	-0.613166	0.550002	-0.939486	-0.867052	0.586371	0.051558
new_go.protein.ubiquitination	0.578621	-0.803802	-0.154532	-0.207049	-0.0346081	0.00805233	-0.681826	-0.905886	NaN	-1.08171	0.163844	NaN	0.720016
new_go.sequencespecific.DNA.binding	0.247519	0.730846	0.321192	0.268859	1.03341	0.1472	-0.127267	-0.0431755	0.651784	0.224168	-0.181369	0.751114	0.997803
new_go.biosynthetic.process	0.181071	NaN	0.808395	0.0589794	-0.0547364	-0.305958	NaN	-0.676418	NaN	NaN	1.44813	-1.70623	-0.258703
new_go.protein.kinase.activity	-0.623716	0.130204	0.0580825	-0.919843	0.130318	-0.0920149	0.122321	-0.135507	0.411972	0.195365	0.31228	0.646374	0.125825
new_go.protein.amino.acid.phosphorylation	-0.597569	0.161505	0.0319425	-1.26199	0.108539	-0.476805	0.37958	0.231829	-0.186173	0.110623	0.471694	0.746968	0.240989
new_go.regulation.of.transcription.DNAdependent	-1.02283	-0.203377	-0.0404756	0.904569	0.939038	-0.34641	0.523151	-1.28465	-0.557589	-0.453789	-0.522557	0.144117	-0.110684
new_go.soluble.fraction	0.516538	0.0162486	-0.231858	0.137516	0.287687	1.21844	-0.13354	NaN	0.250846	-0.119559	-0.00842324	-0.167117	0.629552
new_go.GTPase.activity	0.650528	1.04047	-0.491681	0.535228	1.54298	-0.199034	0.200152	-0.286092	0.526987	-0.119846	1.09642	1.04867	0.191729
new_go.phospholipid.biosynthetic.process	0.082104	-0.793512	-0.222813	NaN	-0.00655708	-0.621542	NaN	0.124735	-0.657761	-0.113905	0.732795	NaN	-0.494031
new_go.protein.complex	-0.108748	-1.23454	-0.0328454	NaN	-2.22775	-0.494116	0.636115	-0.149137	0.37643	-0.685959	-0.636474	-0.370562	-1.63835
new_go.nuclear.pore	-0.273992	-2.38673	-0.165835	-0.173093	-0.50826	0.00925431	-1.01394	-0.417353	-0.908148	-0.726327	NaN	NaN	-0.586946
new_go.structural.molecule.activity	0.00463386	-0.195882	-0.424456	0.108582	-0.255893	-0.152512	-0.418354	-0.00773291	-0.677362	-0.612164	1.02499	0.0200172	-0.689246
new_go.DNAdirected.RNA.polymerase.activity	-0.237011	0.106764	-0.106722	-0.101686	-0.0525969	-0.0694013	0.619223	0.330803	0.170719	0.209045	0.104918	-0.0657768	-0.0985618
new_go.mating.projection.tip	0.240003	NaN	-0.134326	-0.0250852	-0.0115975	-0.891481	-0.439981	-0.14235	0.202474	0.211638	0.039558	0.67488	0.131902
new_go.hydrogen.ion.transmembrane.transporter.activity	1.16811	0.230291	1.55813	0.943158	NaN	0.0364492	0.266074	0.343768	-0.0128431	0.0391106	-0.434265	0.376263	0.613212
kegg.Inositol_phosphate_metabolism	-0.196052	0.394286	1.48872	-0.270136	0.448635	0.15976	0.194992	0.152593	-0.227491	0.0946906	0.48196	0.821673	0.0490201
mips.cytoplasmic_ribosomal_small_subunit	-0.0603042	-1.4396	-0.82357	0.0589287	0.0704671	0.435138	-0.101294	0.153761	-0.226131	0.19279	0.708068	-0.541039	0.617657
new_go.cell.morphogenesis	-0.151919	-0.0330394	-0.159608	NaN	0.0963984	-0.519603	-0.0286817	-0.0292775	0.0712596	0.836362	0.872179	-0.240306	0.177031
new_go.proteolysis	-0.353044	0.289196	2.66485	-0.930605	-0.536562	0.0698782	-0.106688	0.875618	0.442815	0.178242	0.41287	0.0314827	0.333104
new_go.fungaltype.cell.wall	2.14059	0.985916	0.5037	0.294142	0.14786	0.236839	0.369259	-0.29932	0.108989	0.302133	0.0403375	-0.874183	0.573285
new_go.RNA.polymerase.II.transcription.factor.activity	-0.250263	0.00572989	-0.106997	NaN	0.0181835	-0.131858	0.584533	0.0717332	NaN	NaN	-0.0522311	-0.48538	-0.393544
new_go.cell.wall.organization.and.biogenesis	0.139694	0.0776689	-0.471995	0.855994	0.2574	0.271411	0.270572	0.330423	-0.632688	0.0738032	0.466746	-0.281987	0.0495375
kegg.Benzoate_degradation	-0.160218	0.154896	0.719324	-0.427275	0.448635	0.117192	0.200777	0.0655317	0.0744628	0.355385	0.285269	0.527326	0.0033417
new_go.protein.serinethreonine.kinase.activity	-0.464867	0.176262	0.114213	-1.03794	0.200351	-0.127197	0.122321	0.113666	0.384603	0.357676	0.442073	0.646374	0.0212396
kegg.Fructose_and_mannose_metabolism	-0.746052	-0.808486	0.0806096	-1.71226	-0.742634	-0.499324	-0.882826	-0.0639298	0.0634496	0.19763	NaN	NaN	0.0396515
new_go.transcription.activator.activity	0.723447	-1.03231	0.0433729	0.647952	0.134749	-0.297662	-0.182959	-0.296726	-0.138612	-0.23139	NaN	-0.366724	0.198851
new_go.nuclease.activity	-0.220292	-0.394572	-1.18393	-0.463247	-1.21955	-0.311945	-0.190315	0.53454	0.160439	-0.529652	-0.401216	-0.753003	-0.283376
new_go.vacuolar.membrane	0.840853	0.279287	0.388407	0.249712	0.415787	0.802353	-0.414256	-0.132515	0.0671651	0.246773	-0.755525	-0.91229	0.596341
new_go.protein.transporter.activity	-0.195061	0.0180253	-0.134429	-0.736231	0.420196	0.0093091	-0.2672	-1.21334	0.587826	0.21025	0.340081	0.0689708	-0.298693
new_go.DNA.binding	-2.73417	-0.363178	-1.0479	0.557206	0.222028	0.19793	0.310953	-1.24978	-0.705778	-0.962551	-0.369222	0.128041	0.280645
new_go.maturation.of.SSUrRNA.from.tricistronic.rRNA.transcript.SSUrRNA.58S.rRNA.LSUrRNA	0.0204331	-0.369087	-0.702574	-0.0735218	-0.479687	-0.0831959	-0.459908	0.0712666	-0.169622	-0.604722	NaN	-0.0750604	0.0133968
new_go.tRNA.processing	0.192014	-0.00753857	1.43522	-0.0537453	0.18596	-0.893721	-0.13608	0.475015	1.71894	-0.190335	0.279068	-0.348545	-0.171829
new_go.actin.cortical.patch	-0.384887	-0.0589762	-0.081804	-0.00377684	-0.0218726	0.295219	-0.0524883	-0.564139	-1.09576	NaN	0.15365	0.198351	0.0338695
new_go.RNA.modification	0.255866	0.478289	0.27093	0.1498	0.577835	-0.0439393	-0.114789	-0.189924	0.00250303	-0.848041	-0.829618	-0.263144	0.221062
kegg.Pyrimidine_metabolism	0.165825	-0.0707195	1.24551	0.0812595	0.192614	-0.00399666	0.381334	-0.0501221	NaN	0.841866	NaN	NaN	0.437375
new_go.transcription.from.RNA.polymerase.III.promoter	-0.599028	0.0104082	-1.22139	-0.067778	-0.569304	0.420239	-0.950349	0.664765	0.335661	0.367906	0.291704	0.216957	-0.372255
new_go.magnesium.ion.binding	-0.0433054	0.248656	-0.642539	0.729326	0.0349966	0.252135	-0.281698	0.213694	-0.00765117	-0.020599	0.23924	0.00448405	-0.149544
new_go.mRNA.catabolic.process	-0.000940941	-0.260614	0.502763	-0.508517	0.18196	-1.31984	0.427764	-0.00177181	0.446738	0.420586	NaN	-0.800626	-1.16001
new_go.spindle	0.31441	0.0489225	-0.190042	0.360658	-1.93259	NaN	0.129465	-0.14493	0.846651	-0.583269	1.00909	NaN	-0.195492
mips.cytoplasmic_ribosomal_large_subunit	-0.803313	-0.0494666	-0.700179	-0.10456	0.155273	0.535875	-0.0616729	0.0175122	NaN	0.684738	-0.670401	-2.05351	0.889179
new_go.oxidoreductase.activity	0.324023	0.134612	0.190679	2.70023	0.321099	1.65874	0.472013	0.995215	0.952286	-0.420923	-0.0276793	0.0512796	0.489267
new_go.90S.preribosome	-0.294508	0.0783923	-0.763526	-0.618273	-0.172766	-0.537871	-0.444929	-0.0375375	-0.565663	-1.17628	-0.0694173	-1.07428	-0.123896
new_go.ascospore.wall.assembly	0.00380432	-0.0172294	-0.321757	-0.466754	NaN	0.482857	NaN	0.0136994	-0.00636824	1.14532	NaN	NaN	0.167597
new_go.regulation.of.transcription.from.RNA.polymerase.II.promoter	-0.428325	-0.836148	-0.134145	0.227943	0.325454	-0.697364	0.182433	0.792972	-0.315034	0.0955233	-0.162075	-0.0397467	0.528363
new_go.cytosolic.small.ribosomal.subunit	-0.0297248	-1.07207	-0.55152	0.19311	0.165251	0.355711	-0.183228	-0.135703	-0.370922	0.729891	0.708068	-0.732789	-0.355206
new_go.ubiquitinprotein.ligase.activity	0.761415	-0.331292	1.19465	0.0325597	0.371944	0.0704658	-0.441552	-0.325237	-0.390595	0.438693	0.0210516	-0.975968	0.724747
kegg.Purine_metabolism	1.17358	0.503992	0.17087	0.966014	-0.224625	-1.31204	-0.12359	-0.322423	0.52952	-0.0835167	1.04626	0.110977	-0.16254
new_go.protein.binding	-0.62805	-0.344808	-1.16024	-0.0311639	0.333859	0.39874	0.34287	0.425333	-0.174577	-0.7455	-0.400359	-0.594893	0.211981
new_go.nucleus	-2.60669	-1.73178	-0.178406	-0.528322	-0.975606	-0.0342525	-0.244668	-1.08597	-0.693571	-1.01382	-0.853833	-1.99168	-1.17695
kegg.MAPK_signaling_pathway	0.0264258	0.229448	0.342188	0.338576	-0.0169829	0.194212	0.21775	-0.68031	0.236778	-0.195196	0.146099	-0.014765	0.0683433
new_go.RNA.processing	-0.24818	-1.23533	1.62483	-0.745151	-0.0570186	-1.41319	-0.604092	-0.084328	1.03395	-0.640768	NaN	-0.602068	-0.439666
new_go.mitochondrial.inner.membrane	0.142	0.10581	0.305392	0.170952	0.8143	0.728966	0.249817	0.0683858	0.694281	-0.324405	0.0667206	-0.0125827	-0.19627
new_go.transcription.from.RNA.polymerase.II.promoter	0.385539	0.32825	0.647952	0.294389	-0.380493	-0.640101	0.496038	-0.449009	-0.146487	-0.194792	0.00262142	-0.365345	0.117685
new_go.Golgi.membrane	-0.13065	0.675399	-0.28927	-1.43483	-0.312149	0.129506	0.51572	-0.443446	-0.094436	-0.975917	-0.0133687	-0.564244	0.0800308
new_go.endocytosis	0.239595	1.00469	-0.136735	0.343404	1.35091	0.718574	-0.0119443	-1.38893	-1.11762	-0.737813	0.212208	0.67666	0.835761
new_go.actin.binding	0.0856215	-0.551161	0.375109	NaN	-0.307026	0.00903931	-1.41946	-0.0561485	-0.487162	NaN	NaN	0.863333	-0.506011
new_go.positive.regulation.of.transcription.from.RNA.polymerase.II.promoter	0.481106	-0.291775	0.915656	-0.0297384	0.641593	0.347047	0.762484	-1.51076	0.011163	-0.316402	-0.670867	1.24041	0.412457
new_go.oxidation.reduction	0.507125	0.238853	-0.0116869	2.57154	0.0953882	1.15904	0.850007	0.124738	0.895718	-0.12594	0.0104252	0.0783643	0.777025
new_go.mitochondrial.large.ribosomal.subunit	1.14398	0.0865657	-0.432291	-0.899259	0.284116	-0.0150094	0.622526	-0.71937	-0.883273	0.36494	1.59573	0.288743	-2.50026
new_go.filamentous.growth	-0.405219	0.166253	0.104241	0.0102384	0.0309177	0.0870895	-0.047097	0.036359	-0.357788	0.231383	0.320593	NaN	-0.558632
new_go.aromatic.compound.metabolic.process	0.103135	-0.596242	-1.00585	-0.78509	-0.0534528	0.53572	0.190755	-0.0135767	-0.125965	-1.00416	-0.0787807	1.1587	-1.05246
new_go.protein.folding	-0.0643927	0.694779	0.980999	0.0485912	0.210863	-0.324834	-0.392824	0.0395712	0.617071	-0.203699	-0.0629748	-0.315597	-0.841591
new_go.endoplasmic.reticulum.membrane	-0.119232	0.115189	0.0238267	-0.20524	-0.460285	-0.0409376	1.26414	-0.119426	-0.187909	0.309655	0.130123	-0.0529369	-0.554467
new_go.regulation.of.cell.cycle	0.445285	0.81435	1.30728	0.0871344	1.77729	-0.181313	-0.26619	-0.746633	-0.662756	NaN	0.129805	0.214346	-0.106256
new_go.transcription.from.RNA.polymerase.I.promoter	0.668515	0.930729	0.262665	0.0671347	0.000148801	-0.799312	-0.119804	1.2962	0.282719	0.956352	0.243902	0.306093	0.00154154
new_go.membrane.fraction	0.119313	0.782064	0.795025	0.657229	1.00214	0.0707715	0.0279433	-0.133792	0.102656	-0.150467	-1.70473	-0.969766	0.597244
new_go.ribosome.biogenesis.and.assembly	-0.465146	-2.49573	-0.813058	-0.0469503	-0.957208	-0.947295	-0.385303	-0.77698	0.0665992	-0.791604	0.93498	-0.77325	-0.102967
new_go.nuclear.mRNA.splicing.via.spliceosome	-0.357695	-0.00270252	0.215554	0.214885	0.00103367	0.187771	-0.0482369	0.221827	0.0574761	-0.50668	-0.132132	-0.000704515	0.97295
mips.mitochondrial_ribosomal_small_subunit	-0.085207	0.0592426	-0.177931	0.324059	-0.170445	0.125798	1.33322	0.283549	-0.0960299	-0.83574	NaN	0.788749	-0.283763
new_go.mitochondrial.small.ribosomal.subunit	-0.085207	0.0592426	-0.177931	0.0812932	-0.170445	0.124922	0.562382	0.0978453	-0.246117	-0.524186	NaN	1.11792	-0.037198
new_go.cellular_component	0.413927	0.355794	0.492553	0.0283358	0.538887	-0.0793665	0.166661	-0.0252886	-0.193384	0.693355	-0.21812	0.316479	-0.552434
new_go.nucleic.acid.binding	-1.40157	-0.0861774	0.326406	0.0725277	0.00628344	0.200715	-0.424479	-0.0548309	-0.402373	-0.271367	0.60266	-0.366454	-0.124405
new_go.rRNA.processing	-0.0100411	-0.284114	-0.00700696	-0.0665707	-0.955209	-0.781581	-0.585146	-0.245788	-0.0357923	-1.45713	1.26217	-1.29342	-0.132353
mips.mRNA_splicing	-0.0117785	0.0723965	0.932972	NaN	0.0360925	0.147884	0.131887	0.379923	0.160624	-0.183833	-0.80639	NaN	-0.109934
new_go.electron.carrier.activity	0.891968	2.35991	0.416307	1.03588	0.15931	0.912489	0.807912	1.14704	0.0931025	0.0134679	-0.643145	0.796188	0.149454
new_go.biopolymer.biosynthetic.process	0.123391	-0.224935	0.754932	-0.104148	-0.390398	0.518949	-0.0556336	-0.00280939	-0.258119	0.494276	-0.967594	0.162665	1.09895
new_go.cellular.respiration	0.26005	0.312693	-0.00581064	1.17601	-0.00970165	0.606888	0.535264	-0.487932	0.197953	-0.242541	0.172851	-0.313312	-0.646691
new_go.lipid.biosynthetic.process	-0.441771	0.404419	-0.349913	-0.0407077	-0.282503	0.194258	-0.74947	-0.719093	-0.328208	0.0546385	-0.171549	NaN	0.534684
new_go.outer.membrane	0.0947472	0.175633	-0.0134818	0.406903	0.0465773	-0.0890526	-0.574332	0.00511577	0.269524	0.465546	-0.27152	0.16375	-0.888934
new_go.microtubule	0.0297781	0.116831	0.0188127	-0.316554	-3.22961	-0.34777	-0.136274	-0.518273	-0.0417275	-0.30541	0.316036	0.080388	-0.584817
mips.mitochondrial_ribosomal_large_subunit	0.894665	0.089564	-0.352306	-0.515348	0.386831	-0.0394912	0.622526	-0.71937	-0.51625	0.317144	1.59573	0.472897	-2.50026
new_go.Golgi.apparatus	-0.0993948	0.958907	-1.83876	-1.61204	-0.112307	-0.0580141	0.912261	0.28709	0.509024	-0.332109	-0.253793	0.043305	-0.00233284
new_go.energy.reserve.metabolic.process	0.470864	1.79315	0.0398653	0.42688	0.574651	0.148414	0.704456	-0.0136209	1.2121	-0.373056	0.109036	0.00862264	0.0895817
new_go.chromatin.silencing.at.telomere	-0.0740525	-0.125895	-0.43865	-0.14287	-0.0803995	-0.251813	-0.227922	-0.235682	-0.280149	-0.919511	-0.735963	0.187242	-0.26637
new_go.mRNA.transport	-0.473676	-1.73959	-0.029387	0.147047	-0.297954	0.114753	-0.890891	-0.00135918	-0.084551	-0.42715	0.212604	0.0300179	-0.0641599
kegg.Glycerolipid_metabolism	-0.0090122	-0.00797916	-0.0187401	-0.0144055	-0.0504922	-0.404715	-0.00856493	0.158639	-0.62486	-0.302611	0.565334	0.343464	-0.16039
new_go.peroxisome	0.188714	0.25426	-0.831209	-0.00276398	0.468604	0.15126	-2.24146	-0.0118242	-0.551912	-0.805517	0.353744	-0.348528	0.354476
new_go.calcium.ion.binding	0.0530736	0.946591	0.305317	0.654011	-0.391119	-0.125366	-0.0479357	0.0498803	-0.623742	-0.121771	0.158059	NaN	0.583457
new_go.endoplasmic.reticulum	-0.0251025	0.0557639	0.175596	-0.413656	-0.150197	-0.0519454	1.62294	-0.253832	0.0301927	-0.0584891	0.0597842	-0.129502	-0.590907
new_go.fungaltype.vacuole	0.52386	0.157421	0.199761	-0.461514	2.34755	0.514114	0.384042	-0.290555	0.070666	0.373858	-0.677962	-0.518912	0.773832
new_go.nucleosidetriphosphatase.activity	-0.0859296	-0.570222	-0.622099	-0.921716	-0.178866	0.37381	0.938901	-0.418413	-0.759657	0.12136	-0.0860631	-0.681025	-0.15141
new_go.protein.targeting.to.vacuole	-0.320789	-0.0216695	-0.229973	0.0340208	0.186933	1.53499	0.86076	-0.0281974	0.236949	-0.403725	-0.460769	0.29311	-0.0322664
new_go.GTP.binding	1.12129	1.23119	-0.596248	1.46417	2.0021	-0.310892	-0.29092	-0.108578	0.225985	-0.0384834	0.771715	0.477482	-0.224086
new_go.pyridoxal.phosphate.binding	0.855911	0.844575	0.779849	-0.769391	-0.110729	0.334863	1.64784	-0.38909	0.013813	1.27123	NaN	NaN	-0.696234
new_go.small.GTPase.mediated.signal.transduction	0.74683	1.06625	0.081555	0.554519	0.255614	-0.200482	0.0432824	-0.704181	0.341559	-0.277733	-0.0801453	0.596789	-0.255558
new_go.DNA.recombination	-1.62084	-1.45388	-0.293679	0.0923916	-0.773643	0.373537	-0.955903	0.9984	-1.16348	-0.900685	0.373037	NaN	0.222301
new_go.ATPdependent.helicase.activity	-2.34903	-1.40678	-0.0597789	-0.172984	-1.1826	0.222489	-0.749644	0.000743924	-0.148242	-1.05888	-0.253473	NaN	-0.330136
new_go.phosphoprotein.phosphatase.activity	0.126328	-0.645022	-0.0341722	-0.482436	0.0177209	0.0854732	-0.591419	0.264318	-0.0041387	0.867355	NaN	NaN	0.334986
new_go.chromosome.segregation	-0.00245567	0.0100724	-0.613567	0.247833	-0.060508	-0.215524	-0.208408	-1.45886	-0.0117665	0.0147237	0.250483	-0.60649	-0.328053
new_go.nuclear.membrane	-0.139544	-2.14275	-0.512726	-0.192807	-0.147357	-0.217902	-0.164785	-0.184936	-1.27217	-0.0724102	-0.212626	0.151809	0.0911045
new_go.exonuclease.activity	-0.519776	-0.686937	-0.0499823	-0.813548	-1.20214	-0.0260335	0.314213	0.399854	NaN	-0.43757	NaN	-0.0167435	-0.75708
new_go.RNA.splicing.factor.activity.transesterification.mechanism	-0.551451	0.0382639	0.224179	-0.418223	0.0822582	-0.494447	-0.0216644	0.971629	0.0342021	-0.0569117	-0.388738	0.10967	0.392796
new_go.regulation.of.translation	0.362706	0.137154	0.38905	-0.258285	-0.058683	-0.331897	0.596475	-1.28797	-1.76571	0.0491005	-0.824134	-0.114248	-0.102205
new_go.endosome.membrane	-0.382524	-0.144333	-1.01559	-0.170895	0.217832	0.267752	-0.517857	0.167457	-0.721306	-0.622052	0.0407022	0.45671	-0.715925
new_go.mitosis	0.106782	0.141527	-0.091793	-0.303997	-1.52473	0.461247	0.266686	-0.421193	-0.435239	-0.0618683	0.455192	-0.658259	-0.557817
new_go.negative.regulation.of.transcription.from.RNA.polymerase.II.promoter	-0.298789	-0.35192	-0.0475556	0.733503	0.361192	0.223423	0.0772298	0.187685	-0.737449	0.624933	-0.737833	0.59113	NaN
new_go.mitochondrial.outer.membrane	0.110406	1.11291	-0.168831	0.367611	-0.157918	0.169445	0.153323	-0.0463233	0.806065	0.00669149	-0.00642363	0.0347023	0.185198
new_go.acyltransferase.activity	0.283976	0.0165323	0.435901	0.0943901	0.143798	-0.156497	2.41929	-0.0940732	-0.292534	0.480791	0.396525	-0.321822	-0.167684
new_go.cell.wall	1.43905	0.880585	1.34332	1.51502	0.216118	-0.0853579	0.117222	0.223876	-0.197482	0.196308	NaN	-0.28605	-0.188092
new_go.transferase.activity	0.0264354	0.520405	1.13222	0.229352	-0.0256341	-1.5449	1.06583	-0.276289	-1.53455	0.46242	0.0125699	0.246432	-0.677464
new_go.chromatin.remodeling	-0.936799	-0.797461	-0.448157	-1.37249	-0.59237	-0.113498	0.433868	0.108707	-0.14785	-0.0454974	-0.478045	-0.535198	-0.550479
new_go.ascospore.formation	-0.304209	0.384718	0.632442	-0.645674	0.0949519	0.0245957	0.227729	-0.595598	-0.0397344	1.53769	0.265686	1.12945	0.209432
new_go.chromatin.modification	-0.137764	0.0422705	-0.0748712	-0.605009	0.140198	-1.33018	0.00506012	-0.729738	-0.36738	-0.192017	-0.317611	0.542232	-0.864374
new_go.transport	0.827483	1.091	-0.298416	-0.407671	0.368084	1.45713	0.136528	-0.165531	0.0854908	-0.0824836	-0.611664	0.00403646	0.00121489
new_go.biological_process	0.0804232	0.663781	0.301754	1.02617	0.694568	0.112231	-0.30183	0.22374	0.834847	0.280233	-0.113204	0.345422	-0.450936
new_go.metal.ion.binding	0.543405	0.538115	0.41461	0.327046	0.183182	0.346543	1.6234	-0.0112466	0.261376	-0.165545	-0.55965	0.169911	0.411475
new_go.cell.cycle	-0.128665	0.145799	-0.11031	0.409472	-0.192204	0.824639	-0.0144228	-0.674629	-0.692124	-0.259694	0.065295	-1.73447	-0.200373
kegg.N-Glycans_biosynthesis	-0.733946	-0.101844	0.0786618	NaN	0.147628	-0.191734	0.347295	-0.218695	-0.639584	-0.0335455	NaN	0.678358	-2.33078
new_go.ERassociated.protein.catabolic.process	-0.0532884	-0.588011	-0.205726	-0.540458	-0.781386	-0.0706976	-0.146097	-0.352899	-0.697043	0.0429003	NaN	NaN	-1.35019
new_go.nucleotide.binding	-0.229685	0.30507	0.622143	-0.375026	-0.383953	-1.51163	-0.319891	-0.250646	-0.985192	-0.0298328	0.600373	-0.000331991	0.182418
new_go.histone.acetylation	0.283534	0.029413	1.41563	-0.844112	0.191268	-0.281233	0.131412	-0.256959	-0.401569	NaN	-0.429944	0.531253	-0.835941
new_go.isomerase.activity	0.171107	0.0891371	0.0401804	0.0758277	-0.0640077	-0.253937	-0.216604	-0.0261831	0.399659	-0.198017	-0.315032	0.0756638	0.638268
new_go.hydrolase.activity	-0.0218569	0.0378699	0.373341	-1.0649	-0.256838	-0.294681	0.185	-0.470718	0.258297	-0.214651	-1.1056	-0.136547	0.124203
new_go.cell.redox.homeostasis	0.602214	1.42875	1.68758	0.042311	-0.0805293	0.364865	0.0753464	0.804068	0.404506	-0.190875	-0.0210358	NaN	0.152453
new_go.endosome	-0.116279	-0.0488052	-1.19041	-0.283644	-0.127212	0.0546211	0.0779626	0.514609	-0.446032	0.131872	0.0494756	0.166945	1.32977
new_go.RNA.elongation.from.RNA.polymerase.II.promoter	-2.11253	-1.57713	0.190313	-0.000818614	0.394306	-0.138903	1.07424	-0.288476	-0.147067	-0.194767	0.147493	-0.18789	-0.269393
new_go.response.to.osmotic.stress	-0.0961659	0.246819	-0.189416	-0.0512657	0.0999124	0.475869	1.10941	-0.607193	-0.358317	-0.0338145	-0.48443	0.574788	0.417803
new_go.GTPase.activator.activity	0.467817	0.100677	-0.418401	0.440714	0.458559	-1.77639	0.0735204	-0.566282	0.436423	-0.115249	NaN	0.0932359	-0.282711
new_go.intracellular.protein.transport	0.275653	-0.176885	-1.32024	0.111487	-0.130482	0.303017	-0.931571	-0.633508	-0.225985	-0.226251	-0.229481	0.375564	-0.124689
new_go.cytokinesis	-0.00649003	0.240697	-0.11495	-1.80544	0.108844	0.219013	-0.132873	0.221432	0.322491	0.500085	1.0534	NaN	0.17795
new_go.nuclear.envelope	-0.0878935	-0.0494526	0.141471	-0.189677	0.11574	0.302619	0.146	-0.15183	0.492642	-1.05459	NaN	NaN	-0.618585
new_go.nucleotidyltransferase.activity	-0.142907	0.403195	-0.214516	0.782493	0.991649	-0.352382	0.129008	-0.890622	-0.338879	-0.270205	-0.70648	-0.0552664	-0.123461
new_go.aerobic.respiration	1.89942	0.293967	0.556616	-0.0182159	-0.0290995	1.09554	1.33791	0.280936	1.37429	0.00866304	0.100166	-0.0959857	-0.0733355
new_go.translation	0.0938032	0.17354	-0.400731	0.260192	0.455304	-0.005534	-0.0429524	-0.0008204	-0.906265	-0.596734	0.39712	0.332054	-0.926941
new_go.negative.regulation.of.transposition.RNAmediated	-0.969945	-0.59311	NaN	-0.202658	0.198741	1.01707	1.3691	NaN	-1.53106	NaN	-0.616939	-0.26553	-0.104389
new_go.spliceosome	0.0736437	0.144551	-0.121802	-0.24076	0.141475	0.0176784	-0.271386	0.32486	-0.628936	-3.06142	-0.471308	-0.530362	-0.0380275
new_go.response.to.stress	1.50752	0.233412	0.867264	0.632135	0.34108	-1.23299	-0.444743	-0.413367	0.238656	0.557415	0.274655	0.0181885	-0.210284
new_go.response.to.pheromone	0.0719827	0.00246726	-0.245561	-0.012807	-0.700729	0.0440933	0.876655	-0.111363	0.287168	-0.0422999	0.13276	0.538	-0.600758
new_go.general.RNA.polymerase.II.transcription.factor.activity	-0.132413	0.0384712	0.484319	0.152235	0.604472	-0.0247549	-0.0227256	0.131857	-1.29962	0.222188	0.266826	-0.0361731	-0.575467
new_go.mitochondrial.intermembrane.space	0.142173	0.721852	0.0996457	0.792704	-0.875372	0.326782	1.70939	-0.189485	2.73666	-0.341981	0.0375278	0.157953	0.626724
new_go.peptidase.activity	0.417033	0.400103	1.91161	-0.0742747	-0.0487998	-0.0826476	0.804938	0.0327571	0.132933	0.32777	-0.608759	0.477513	0.277814
new_go.kinase.activity	0.122645	0.281209	0.566667	0.762721	0.115982	-0.55181	0.15535	-0.28502	-0.617307	-0.246972	0.0306481	1.05136	-0.233513
new_go.ligase.activity	0.00581371	0.0576572	0.0574113	-0.0520838	0.473667	-0.591535	0.183783	0.421331	-0.689026	-0.606291	0.0354878	-0.85403	0.210086
new_go.metabolic.compound.salvage	-2.12579	-0.639046	-1.59404	-0.431522	0.264206	0.380291	0.314339	-0.641828	0.159652	-0.462695	-0.0946469	0.445124	-0.191058
new_go.response.to.oxidative.stress	0.192531	0.51719	0.310939	-0.0957486	0.0245509	0.0674891	2.6447	-0.124414	0.807376	-0.00328569	-0.384336	-0.066868	0.318925
new_go.structural.constituent.of.cytoskeleton	0.84475	0.739565	0.0864277	-0.227811	-0.357081	0.0404263	-0.57431	0.0377792	0.797941	0.677971	1.38168	0.121042	-0.0747413
new_go.chromosome	-0.298994	-0.738353	0.173668	-0.463862	-0.723377	-0.928543	0.240092	-0.417995	0.0540803	-0.675564	-0.181347	-0.124751	-0.00595199
new_go.ribosomal.large.subunit.assembly.and.maintenance	-0.389664	0.243296	-0.0715537	NaN	NaN	-1.96226	-1.36561	-0.264762	0.0379238	0.66169	4.29856	0.0675145	-0.588998
new_go.cell.division	0.336329	0.129568	-0.151902	-0.0450248	-1.00297	0.308004	-0.18435	-0.222872	-0.669511	0.159898	0.0505059	-1.62823	-0.811616
new_go.lyase.activity	0.246483	-0.651869	-0.525022	0.121399	-1.87885	0.400887	0.0705722	0.195101	0.378606	-0.118786	0.0449087	-0.00512872	-0.346193
new_go.extracellular.region	1.98003	0.46975	1.08032	2.04307	0.271793	-0.267119	0.570025	0.0518589	-0.362553	0.365884	0.684851	-0.0861502	-0.266886
new_go.translation.initiation.factor.activity	0.31477	0.282985	0.638613	2.80669	2.44191	-0.643711	-0.657293	-0.864797	-0.88853	-0.388439	-0.00847275	NaN	-0.441291
new_go.integral.to.membrane	0.405826	0.875889	0.703571	-0.281031	0.0598313	-0.101393	1.37089	-0.0296611	0.170398	0.0432226	-2.17281	-0.0388676	-0.551147
new_go.protein.transport	-0.528401	-0.283561	-0.468293	-0.307175	0.301486	0.498569	-0.0576576	0.216905	0.206822	-0.0785316	-0.168235	0.220777	0.0243835
new_go.response.to.drug	-0.217087	0.0314583	0.0874697	-0.559738	-0.60252	0.0365174	0.311723	-0.802757	-0.186211	0.123188	-0.0686471	-0.446675	-0.219548
new_go.response.to.DNA.damage.stimulus	-1.31754	-0.611028	-0.522566	-0.449702	-0.0829399	0.176486	-0.715741	-0.520071	-0.620814	-1.27212	0.419877	-0.154173	0.496865
new_go.transcription.initiation.from.RNA.polymerase.II.promoter	-0.167086	0.00409666	0.0362645	0.0751884	0.79124	0.248301	0.195443	-0.323961	-0.750591	1.25477	0.250475	-0.382543	-0.122032
new_go.mitochondrial.matrix	0.112396	0.357707	0.128566	0.0473408	0.0914709	0.0994212	-0.0175403	-0.245919	0.0814527	-0.0171	-0.131751	-0.299016	0.00708229
new_go.mRNA.export.from.nucleus	-0.886676	-1.57786	-1.40325	-0.0694778	-0.0168376	0.0165037	-0.396067	-0.292669	0.0472919	-0.381491	NaN	NaN	-0.340072
new_go.zinc.ion.binding	0.000200577	0.472317	0.200457	0.219296	0.241479	0.044195	0.604018	-0.0529159	0.416323	-0.0485352	-0.340948	0.0203536	0.745376
new_go.sporulation	-0.0885114	0.701477	0.957261	-0.696727	0.0114482	-0.355131	0.62683	-0.894409	-0.0399844	0.065255	0.105579	0.503156	0.159442
new_go.bipolar.cellular.bud.site.selection	-0.649207	-0.260671	-1.19076	-0.313197	-0.269629	0.79979	-0.0348796	0.191382	-9.77966e-05	-0.385331	NaN	NaN	0.32728
new_go.methyltransferase.activity	0.0183673	-0.0297324	-0.967367	-0.898993	-0.216995	-0.542118	-1.43352	-0.826453	-0.121509	-0.508777	-0.65114	-0.200993	-0.201158
new_go.helicase.activity	-2.21228	-1.02637	0.0149712	-0.3847	-1.57822	0.19133	-0.744844	-0.178354	-0.059137	-0.212232	0.839213	0.0481049	-0.0415944
new_go.mitochondrion	1.03216	0.5218	0.178289	0.632664	0.785785	-0.735716	0.707344	-0.143083	0.0709982	-0.48797	0.198788	0.185681	-0.361593
new_go.DNA.repair	-0.900931	-0.592123	-0.714351	0.450887	-0.348429	0.0811226	-1.26317	-0.411581	-1.37723	-0.715237	-0.150895	-0.504674	1.19761
new_go.protein.export.from.nucleus	-0.169492	-1.9168	-0.37894	-0.813758	-0.0565181	-0.0119186	-0.120979	-0.0793477	NaN	-0.790413	NaN	NaN	-0.431122
new_go.pseudohyphal.growth	0.381629	-1.13691	1.25718	0.125062	-2.3139	0.549501	0.0151644	-0.476965	-0.122733	0.47134	0.193354	-0.287155	-0.109961
new_go.G2M.transition.of.mitotic.cell.cycle	0.62827	1.04476	0.100307	-0.566998	0.381433	-0.104915	0.0337168	0.193215	0.0069055	0.554683	0.0648017	-2.26005	-0.0104256
new_go.DNA.replication	-1.26947	-1.19965	-0.0777537	-0.252483	0.0275261	-0.0163568	0.403758	-2.35996	-0.139521	-0.492771	-0.0200625	-0.275602	0.670083
new_go.nucleolus	-0.265396	-0.31354	-0.325026	-0.060015	-1.09539	-0.645107	-1.62752	-0.218179	-0.0260965	0.341902	0.754175	-0.230683	-0.101267
new_go.membrane	1.0938	1.28927	0.0207947	-0.184556	0.207029	0.407942	0.600349	0.197023	0.164933	-0.169144	-0.838563	-0.0156553	-0.185151
new_go.RNA.binding	-0.465457	-0.137712	0.250738	-0.18944	-0.181813	-1.72693	-0.125446	-0.338085	-0.0449161	0.138097	0.0394522	-1.35053	-0.313363
new_go.transporter.activity	0.247726	0.678047	0.870009	-0.838077	0.021759	0.911035	0.821535	-0.461425	0.39096	-0.897761	-1.15273	-0.296127	0.27524
new_go.protein.complex.assembly	0.0951149	-0.23072	-0.316143	0.0878289	-0.0390292	-0.70233	-0.017122	-0.868236	-0.0997643	0.0236205	0.10305	0.669505	-0.891581
new_go.ATP.binding	-0.870217	0.230134	0.687686	-1.90415	-0.537041	-0.746031	-0.148498	-0.229796	-1.67063	-0.116122	0.0694951	-0.390031	0.0279848
new_go.cellular.bud	0.580378	0.432684	-0.812641	NaN	-0.187795	-0.58207	-0.0671508	-0.710337	0.0968518	0.0450824	NaN	0.0981625	-0.0138883
new_go.lipid.metabolic.process	-0.309795	-0.123301	-1.82267	0.0224111	1.25867	-1.01102	0.488352	0.0353559	NaN	-0.732564	-0.0829225	-0.768906	0.165285
new_go.establishment.of.cell.polarity	0.136746	-0.2799	-0.170194	-0.323281	0.173716	-0.0383421	-0.172232	-0.392317	1.75781	-0.533813	NaN	NaN	0.359894
new_go.establishment.of.protein.localization	-0.10878	-1.2751	-0.0212835	-0.341128	0.051836	-0.0191648	-0.100251	-1.83666	-0.2479	-0.716585	NaN	NaN	-1.18046
new_go.RNA.splicing	-0.220451	-0.0838034	0.468015	-0.182248	0.137302	-0.0032996	0.0919257	0.782404	-0.418819	-1.1239	-0.355764	-0.495653	0.248934
new_go.transferase.activity.transferring.glycosyl.groups	-0.182505	0.127208	0.321282	-1.82269	-1.36485	-0.385435	0.672056	0.470538	-0.181809	0.291096	NaN	-0.184448	-0.480588
new_go.signal.transduction	0.00523623	0.714861	0.137286	0.0435002	0.260689	-0.49284	0.00762678	-0.686963	1.17696	-0.544558	0.408403	-0.00588499	0.208033
new_go.protein.amino.acid.dephosphorylation	0.41848	0.0109367	0.0460949	NaN	NaN	0.283294	0.296776	0.619729	0.0083548	0.968448	0.515707	0.655787	0.19428
new_go.ER.to.Golgi.vesiclemediated.transport	-0.6549	0.749097	-0.243047	-0.631714	-0.341868	0.0292514	0.207035	0.0753558	-0.00550379	-0.607935	0.151222	0.564196	-0.585133
new_go.mitotic.sister.chromatid.segregation	0.0295764	0.564642	-0.388944	NaN	-0.605617	-0.0702374	-0.322551	0.113214	-0.0712736	-3.27024	NaN	NaN	0.350575
new_go.mRNA.processing	-0.365449	-0.192525	0.56065	0.283025	0.00758314	-0.00173594	0.0264635	0.820945	-1.22976	-0.798453	-1.44856	-0.124763	-0.130654
new_go.spindle.pole.body	-0.224848	-0.017609	-0.165298	NaN	-1.71419	-0.0989922	-0.0594732	-0.749062	0.447653	-0.160607	0.874364	-0.155004	-0.110272
new_go.ion.transport	1.70111	0.592647	1.97656	0.510207	1.02404	-0.00704275	0.551219	0.116512	0.135256	-0.0115408	-0.973445	0.63632	-0.0309414
kegg.Cell_cycle	0.513973	0.377011	0.913091	-0.317374	-0.67936	1.78845	0.920041	-0.641013	-1.07637	-0.13873	0.389571	-0.313513	-0.980622
new_go.autophagy	0.134622	-0.378556	-0.247679	0.158023	-0.488683	-0.522411	0.130968	-0.424119	-0.552268	-1.17253	-0.0216417	-0.214949	-0.157294
new_go.invasive.growth.in.response.to.glucose.limitation	-0.509704	-0.611731	0.756277	-0.0989987	-0.643036	-0.679463	-0.282599	-0.430788	0.19167	0.757382	0.235611	0.0326252	0.338197
new_go.ribosome	0.366756	-0.141713	-1.16343	0.364594	0.0947496	0.535593	-0.378829	0.732674	-0.877412	0.495683	1.31914	-0.41987	-0.202031
new_go.structural.constituent.of.ribosome	-0.0283573	-0.329169	-2.24125	-0.273159	0.158864	0.741422	0.0408006	-0.0702495	-1.02012	-0.521181	2.63135	-0.469805	-0.422003
new_go.hydrolase.activity.acting.on.glycosyl.bonds	0.800872	0.263628	0.168215	0.192859	-0.236549	0.325483	-0.732202	NaN	0.672406	NaN	0.222107	NaN	0.00581807
new_go.plasma.membrane	0.732602	0.618288	0.552238	0.384457	0.483217	0.410002	0.522831	-1.30286	-0.516218	0.654153	0.891411	0.557413	0.341795
new_go.rRNA.metabolic.process	-0.644821	-1.82556	0.215598	-0.327929	0.0164132	-0.896634	-0.370568	-0.826355	0.484993	-0.419402	0.203142	0.360747	0.422916
new_go.G1S.transition.of.mitotic.cell.cycle	0.835369	0.0574339	0.484742	0.135097	-0.132742	1.28478	0.0624631	0.120635	-0.710408	-0.123349	-0.207507	NaN	-0.0200712
new_go.actin.filament.organization	0.229133	-1.1762	0.190313	0.176122	-0.060508	-0.610478	-0.0351351	-0.172092	2.68909e-06	-0.575039	NaN	1.91409	0.506057
new_go.unfolded.protein.binding	0.112866	0.196113	0.613567	0.653369	0.116132	-0.235818	-0.116454	0.998733	0.0797545	-0.151767	-0.506546	1.17224	-0.171542
new_go.meiosis	-0.295968	0.0459408	0.050062	0.387786	-0.445703	0.295212	0.0072206	-0.158883	0.0268596	0.016812	0.134529	0.0168097	1.8753
new_go.vesiclemediated.transport	-1.02588	-0.414726	-0.893357	-0.570249	-0.517973	-0.195211	-0.182589	-0.297206	0.752555	-0.037743	0.0519246	0.967868	-0.521451
new_go.peptidylamino.acid.modification	-0.0364588	-0.102706	-1.66807	0.0478932	0.000746601	0.278678	0.367063	-0.189372	0.0293276	-1.24489	-0.321222	-0.390836	-0.584706
new_go.nucleocytoplasmic.transport	-0.0606057	-0.0795694	0.328672	-0.0261484	-0.321932	0.262541	-0.120828	-0.621687	NaN	0.394813	NaN	NaN	-1.12324
new_go.cytoplasmic.vesicle	-0.68405	0.342219	-0.0820004	-0.0176419	-0.271064	-0.248794	-0.180377	0.570984	-0.0167644	-0.312625	0.41643	0.175566	0.110466
new_go.smallsubunit.processome	-0.0786233	-0.625819	0.196943	-0.214667	-0.347095	-0.180599	-0.188873	0.0831178	-0.0170221	-1.16641	NaN	-0.151749	-1.0247
new_go.ribonucleoprotein.complex	-0.468319	-0.398114	-0.886208	-1.3244	1.01978	0.0451956	0.124252	0.109503	-0.605464	-0.363946	2.26974	-1.30091	-0.798055
new_go.alkyl.sulfatase.activity	NaN	NaN	0	0	NaN	0	0	0	0	0	0	0	0
new_go.arylsulfatase.activity	NaN	NaN	0	0	NaN	0	0	0	0	0	0	0	0
new_go.dodecyl.sulfate.metabolic.process	NaN	NaN	0	0	NaN	0	0	0	0	0	0	0	0
new_go.homing.of.group.II.introns	NaN	NaN	0	0	0	0	0	0	0	0	0	0	0
new_go.movement.of.group.I.intron	NaN	NaN	0	0	0	0	0	0	0	0	0	0	0
new_go.translational.initiation	NaN	NaN	0.440782	2.31103	1.54609	-0.433559	-0.922023	-1.98587	-0.463052	-0.350396	-0.00518095	NaN	-0.336961
Gene Set	BY4741_plusNOcup	Sigma_plusNOcup	Spar_plusNOcup	Smik_plusNOcup	Sbay_plusNOcup	Cgla_plusNOcup	Scas_plusNOcup	Klac_plusNOcup	Kwal_plusNOcup	Sklu_plusNOcup	Dhan_plusNOcup	Calb_plusNOcup	Ylip_plusNOcup
new_go.regulation.of.transcription	-1.16421	-0.778166	-0.0161876	0.00273486	0.42745	-0.276732	0.403224	0.0819003	0.210223	0.041772	0.0825072	1.08791	0.118919
new_go.transcription.factor.activity	-0.162022	0.140661	-0.257214	0.0341611	-0.262362	-0.015478	-0.428786	-0.494618	0.135658	1.42839	-1.24406e-05	-0.0585214	-0.157605
new_go.cellular.bud.neck	-0.294251	0.00626195	-0.970825	0.000107576	0.239027	-0.514853	0.267612	-0.0310703	-0.0738171	-0.0107568	0.0324386	-2.08918	0.483584
new_go.transcription.regulator.activity	-0.281582	-0.17433	NaN	NaN	-1.17234	-0.0655987	-0.793472	-0.286595	0.784826	-0.215907	0.0696936	0.549098	0.153376
new_go.binding	0.541883	-0.103695	-0.244172	0.0347366	-0.4091	0.00971765	0.0319157	-0.00416267	-0.509755	-0.414341	-0.495455	-0.405823	-0.441206
kegg.Sphingoglycolipid_metabolism	-0.653149	-0.137274	0.414523	-0.228833	0.0852093	-0.110041	0.588528	0.148314	0.282288	-0.000523491	0.229226	-0.0792152	-1.31287
new_go.cytosol	0.0110335	0.0354638	-0.210278	0.012595	-0.159399	0.27791	0.807658	0.191402	0.308617	-0.00501351	0.0908591	0.24324	-0.446873
new_go.fungaltype.vacuole.membrane	0.0464084	0.0926605	0.213152	0.610606	-0.00180994	0.0040851	0.116659	-1.41275	0.335398	0.00431482	-1.05208	0.00266718	0.633093
kegg.Oxidative_phosphorylation	-0.0318939	0.139356	-0.00311416	-0.568865	0.126085	0.0226579	0.339737	-0.543364	-0.158068	-0.765746	-0.0160049	-0.671386	0.573759
new_go.intracellular.protein.transport.across.a.membrane	0.256402	-0.149741	-0.821128	-0.228833	-0.9062	-0.720795	0.00123812	-0.0673992	0.230712	0.253862	0.159328	-0.0637306	-0.0432098
new_go.cellular.bud.tip	-0.20665	-0.141158	-0.918013	-0.318942	0.475541	-0.212083	0.4052	0.286967	0.0140897	-0.200693	-0.0691927	-0.472237	0.280519
new_go.transcription	-0.718173	-0.0996088	0.725074	1.00452	-0.00866682	0.00573632	0.803334	-0.581451	-0.118285	-0.0730763	0.262054	-0.0739401	0.0288568
new_go.manganese.ion.binding	0.357896	0.0187248	0.767652	-0.595603	0.50494	0.562166	0.0522982	-0.152838	-0.149815	-0.16081	NaN	-0.0205243	0.188179
new_go.incipient.cellular.bud.site	-0.149875	-0.0848902	-0.0659649	-0.530191	0.0574967	-0.155623	1.17027	1.4808	-0.016091	-0.0110974	-0.329397	-0.000625237	0.480106
kegg.Nicotinate_and_nicotinamide_metabolism	-0.750888	-0.00535765	0.285058	-0.316964	0.668439	-0.303004	0.972075	0.443706	0.234136	-0.114837	0.210273	-0.319561	-0.611312
new_go.amino.acid.biosynthetic.process	0.0755456	0.0301245	0.0929333	1.12581	1.22637	1.57135	0.476184	0.723684	-0.422799	-0.00302158	0.222254	-0.200598	0.0663227
new_go.ubiquitindependent.protein.catabolic.process	0.17213	0.0172835	-0.23009	-0.633321	-0.313796	-0.70336	0.0337705	0.0175443	-0.142438	-0.13219	-0.154743	-0.603358	-0.282903
new_go.carbohydrate.metabolic.process	-0.000411559	0.10362	0.0521463	0.13252	-0.738539	0.0130032	-0.0638979	-2.75452	0.0749507	-0.260968	0.284529	0.124116	0.353384
new_go.response.to.toxin	0.030663	0.114456	-0.525135	0.349365	-1.43205	0.430741	0.314847	-0.883348	-0.472779	-0.317144	NaN	0.111407	-0.185669
new_go.mitochondrial.membrane	0.00439077	0.626486	0.171012	-0.0757397	0.0784861	-0.129063	0.109936	-0.477907	-0.0127924	-0.396254	-0.391052	-1.16895	-0.0819088
new_go.iron.ion.binding	0.172923	-0.0638923	-1.37541	0.10329	-0.700257	0.0276911	1.60473	-0.120292	-0.417556	-0.798499	0.377705	0.341885	-0.748657
new_go.vacuolar.protein.catabolic.process	1.50231	0.039592	-0.582156	-0.00544084	0.0708084	-0.704286	0.0529554	-0.189519	-0.159685	0.00641118	-0.0418244	-0.918668	0.00558439
new_go.cytoplasm	-0.0244311	-0.713475	-0.885571	0.0206916	0.00147678	-0.344961	-0.971604	-0.0592022	-0.680285	-0.565442	0.340012	-0.226862	-0.0144768
new_go.ATPase.activity	0.07222	-0.0471555	-0.127456	-0.634146	-0.0115112	-0.295002	0.0037587	-0.0621712	0.227318	0.276853	-0.232952	-0.217762	0.471059
new_go.specific.RNA.polymerase.II.transcription.factor.activity	0.00591445	-0.245425	-0.00908457	0.0414449	0.146779	-0.0530906	-0.0424406	-0.269349	0.12393	-1.25216	NaN	-1.14944	0.901069
new_go.metabolic.process	0.0974248	-0.0738218	-0.434001	-0.0364632	-0.607463	0.00877396	-0.733931	-0.0341284	-0.42938	-0.384408	-0.536455	-0.270741	-0.282058
kegg.Ribosome	-4.80735	-6.38182	-4.60722	-3.45711	-0.450689	-0.0757048	-4.35873	-0.37135	-0.940294	-0.630682	0.331985	-2.46565	-1.32066
new_go.endonuclease.activity	-0.150665	-0.0310243	0.206883	NaN	-0.405483	0.279503	0.0902893	0.431111	NaN	0.0642703	-0.121301	0.383744	0.00335256
new_go.vacuole	0.012333	0.153061	0.0389456	0.800961	-0.150589	0.140267	0.474623	-0.00863826	0.240708	-0.0735068	-0.0484741	0.211526	0.404776
new_go.catalytic.activity	0.342055	0.235997	0.100868	0.000208377	-0.216399	0.670959	-0.046301	-0.174579	-2.62501e-06	-0.141027	-0.0769079	-0.280365	0.327049
kegg.Glycine,_serine_and_threonine_metabolism	0.117401	0.0111692	-1.26868	-0.981339	0.154388	0.724236	0.49235	-0.999375	-0.231689	0.0326119	-0.100296	NaN	-0.441047
new_go.cytosolic.large.ribosomal.subunit	-2.45773	-3.41833	-3.13836	-2.22343	0.116572	0.0600188	-1.73589	-0.921685	NaN	-0.370776	-0.102307	-3.7471	-0.286154
new_go.mitochondrion.organization.and.biogenesis	0.140377	1.15485	0.188831	-0.00297901	0.21448	-0.248467	0.417236	-0.175467	-1.09298	0.287499	0.284472	0.482614	0.196248
new_go.mitochondrion.inheritance	-0.265747	0.730136	0.356609	0.00991764	0.394358	0.147005	-0.470888	0.127468	NaN	-0.0943967	NaN	1.00486	NaN
new_go.molecular_function	0.995368	1.15442	-0.124	0.669502	0.221973	-0.0153773	0.0471687	0.709915	0.0116369	0.138309	0.133274	0.0382703	0.281492
new_go.cytoskeleton	0.00793792	-0.0395593	-0.0161876	-0.183777	0.417522	0.499808	-0.0696452	-0.24757	-0.0961561	0.0594195	0.45314	0.194045	0.418851
kegg.RNA_polymerase	-1.20337	0.00265751	-0.675618	-0.00934954	-0.44042	0.123506	-0.0793513	0.103849	0.0346467	-0.713276	0.634183	0.0644378	-0.0414091
kegg.Starch_and_sucrose_metabolism	-0.898405	-0.033899	0.145048	-0.0914707	-0.0592764	0.0158728	1.3963	0.14768	0.267531	-0.0762734	0.0483558	-0.0328276	-0.357786
new_go.proton.transport	-0.466763	0.105765	-0.0562639	-0.699097	-0.882911	-0.376245	0.266841	-1.09553	-0.069467	-0.964463	-0.355659	-0.396952	0.324431
new_go.intracellular	-1.12043	-1.93228	-1.62249	-0.884504	0.000791398	-0.497008	-1.89091	-0.36876	-0.898712	-1.1012	0.0593383	-0.244313	-0.651831
new_go.tRNA.metabolic.process	0.000452404	-0.11106	0.0395197	0.823174	0.462626	-0.0865614	0.286813	-0.0308004	-0.138673	0.0655192	-0.916083	-0.468163	0.329688
new_go.protein.ubiquitination	0.0288455	0.170932	0.290125	-0.565977	0.0189846	-0.129063	-0.387149	-0.553352	NaN	-0.461861	-0.0614751	NaN	0.198334
new_go.sequencespecific.DNA.binding	-0.00311428	-0.0470446	0.203274	0.0734123	0.457696	-0.504294	-0.0278789	-0.244035	0.122838	0.248723	-0.138887	-0.221783	-0.0984243
new_go.biosynthetic.process	-0.00115096	NaN	0.106727	0.042311	0.439164	-0.942309	NaN	0.435138	NaN	NaN	0.904523	-2.24296	-0.207548
new_go.protein.kinase.activity	-0.418267	-0.198248	0.222363	0.145419	0.187713	-0.263017	0.840968	-0.181603	0.437249	0.0588037	0.120461	-0.0792152	-0.241338
new_go.protein.amino.acid.phosphorylation	-0.299824	-0.0497877	0.340901	-0.0308457	0.194833	-0.562828	0.778565	-0.535622	0.0725644	0.000852448	0.334626	0.0185933	-0.0802954
new_go.regulation.of.transcription.DNAdependent	-0.651584	-0.0686253	1.09811	1.35792	0.238352	0.0103076	1.12109	-0.895615	-0.130844	0.424235	0.0345959	0.0915361	0.126804
new_go.soluble.fraction	0.190898	0.451399	0.350554	0.43587	-0.0298079	0.285682	-0.191514	NaN	-1.02595	0.0433933	0.0783628	-0.333843	0.324124
new_go.GTPase.activity	0.0941598	0.311609	0.0395197	0.102169	1.33007	-0.12699	-0.109764	0.183075	0.121444	-0.152383	0.902084	-0.10932	0.00291189
new_go.phospholipid.biosynthetic.process	0.592821	-0.117263	-0.823686	NaN	-0.0389267	-0.0317237	NaN	0.670626	-0.216093	-0.793761	1.8052e-05	NaN	-1.23243
new_go.protein.complex	0.00107074	-0.183548	-0.903379	NaN	-0.972161	-0.0312357	0.524709	-0.172448	0.054824	-0.391477	-0.121301	-0.55868	0.0441793
new_go.nuclear.pore	-1.07566	-1.10035	-3.14749	-0.0579029	-0.0585336	-0.244587	-0.378222	0.322565	-0.131575	-1.13411	NaN	NaN	-0.160066
new_go.structural.molecule.activity	0.0182585	0.916331	-0.361255	-0.0157971	0.0217163	-0.0199972	0.294307	0.342421	-0.239738	-1.20411	0.434379	-0.480834	-0.604199
new_go.DNAdirected.RNA.polymerase.activity	-0.613565	-0.0031051	-0.481993	-0.00934954	-0.44042	0.123506	-0.17881	0.00890037	-0.0395939	-0.884902	0.203627	0.111407	-0.00928763
new_go.mating.projection.tip	0.374002	NaN	-0.206078	0.0186322	-1.94253	-0.412874	0.480545	0.0456173	0.314281	-0.176877	0.0741582	-0.00674321	-0.240533
new_go.hydrogen.ion.transmembrane.transporter.activity	-0.247916	0.0574614	0.109214	-0.509066	NaN	-0.212663	0.154105	-0.589937	-0.158914	-0.812063	-0.182556	-0.396952	0.0840875
kegg.Inositol_phosphate_metabolism	-0.85842	-0.0018941	0.396458	0.0124306	0.388666	-0.0102785	1.62084	0.129414	0.301177	-0.0824356	0.0627466	-0.0607745	-1.13859
mips.cytoplasmic_ribosomal_small_subunit	-1.22471	-4.0473	-1.78541	-1.09457	-0.639614	-0.792541	-2.67027	-0.443573	-1.17814	-0.508309	0.189183	-0.691301	-1.27208
new_go.cell.morphogenesis	-0.151919	-0.190675	-0.248884	NaN	-0.0515722	-0.381012	1.09565	-0.192323	-0.429104	-0.700215	0.847058	-1.0193	-0.360152
new_go.proteolysis	-0.0796006	0.211999	0.126118	-0.126695	-0.241582	-0.295335	0.30334	0.854909	0.0118348	-0.159428	1.20846	-0.0301289	0.11983
new_go.fungaltype.cell.wall	0.840219	0.181002	-1.62742	-0.134092	-0.0309418	0.148727	-0.0902446	-0.26567	0.00663207	-0.505819	0.0232289	-1.26844	-0.208003
new_go.RNA.polymerase.II.transcription.factor.activity	-0.739674	0.29671	0.158104	NaN	0.842811	-0.559593	-0.252648	-0.235961	NaN	NaN	-0.357719	-0.204351	0.00890241
new_go.cell.wall.organization.and.biogenesis	0.307484	-0.164148	-2.04527	0.154458	-0.0187172	0.00137557	0.0018348	0.173516	-2.14215	-0.394696	0.014417	-0.0472464	-0.342581
kegg.Benzoate_degradation	-0.653149	-0.062279	0.285058	-0.0465175	0.0298863	0.0220885	0.778565	-0.245476	-0.0110942	-0.0754782	0.2645	0.0688963	-0.420897
new_go.protein.serinethreonine.kinase.activity	-0.356261	-0.0792336	0.260344	0.102127	0.288184	-0.133212	0.840968	0.269003	0.393476	0.163311	0.193097	-0.0792152	-0.473022
kegg.Fructose_and_mannose_metabolism	-0.320668	-0.585163	1.10712	-0.4007	-0.586984	0.282644	-0.360721	-1.2317	-0.73601	0.193654	NaN	NaN	0.021169
new_go.transcription.activator.activity	1.10534	-0.213125	0.448777	0.279957	0.0440243	-0.219665	-0.0198035	-0.00770998	0.13911	-0.102547	NaN	-0.0857902	-0.186724
new_go.nuclease.activity	-0.0688494	-0.167858	0.00749788	-0.307381	0.0267399	0.277109	0.539692	1.17856	-0.00611807	0.0848865	-0.0103634	-0.0682709	0.43687
new_go.vacuolar.membrane	0.147892	-0.076679	-0.152835	0.751483	-0.262663	0.245734	0.120484	-0.00515246	0.900178	-0.428178	-0.006455	0.144892	0.139419
new_go.protein.transporter.activity	0.31935	0.0732346	-0.00121789	-0.0931279	-0.406242	-0.343147	-0.000183742	-0.169863	0.000754226	0.734273	-0.59109	-0.271597	-0.036739
new_go.DNA.binding	-0.930913	-0.418386	0.0459587	0.0517582	0.0857495	-0.560815	0.100238	-1.01514	-0.425605	-1.8784	-0.624871	-0.0585725	-0.99216
new_go.maturation.of.SSUrRNA.from.tricistronic.rRNA.transcript.SSUrRNA.58S.rRNA.LSUrRNA	-0.421623	-0.0497605	-0.00126468	-0.355299	-0.421296	-2.37701	-0.404479	0.00437352	-0.434039	-0.130647	NaN	-0.961523	-0.175723
new_go.tRNA.processing	0.0419372	-1.67264	0.0254543	-0.394889	-0.0285381	-0.265087	0.186267	-0.217113	0.365139	-0.0590156	0.245582	0.755314	-0.530232
new_go.actin.cortical.patch	0.0766114	0.230362	0.126862	-0.496947	0.89849	1.72417	-0.0416237	0.0730099	-0.226065	NaN	-0.0415484	0.278574	-0.114883
new_go.RNA.modification	-0.0439836	7.50197e-05	0.491681	1.40526	0.615256	0.589788	0.875972	0.250826	-0.0656393	0.296463	-0.0859862	-0.0313149	0.955359
kegg.Pyrimidine_metabolism	1.27564	0.0148996	0.326497	0.507655	0.559634	-0.199331	0.315924	1.15975	NaN	-0.0554836	NaN	NaN	0.087933
new_go.transcription.from.RNA.polymerase.III.promoter	-0.239577	-0.252651	-0.457566	-0.704452	-0.00786743	0.000669328	-0.715813	0.231459	0.0031725	-0.49028	0.509291	0.0657072	-0.0385726
new_go.magnesium.ion.binding	0.25379	0.952035	0.299885	0.0177798	0.000546112	0.694215	-0.0105863	0.588083	-0.0736882	0.0243627	-0.00212256	0.476608	-0.00477214
new_go.mRNA.catabolic.process	-0.180715	0.0994436	0.558736	-0.0153766	-0.253641	-0.191626	0.0862825	-1.22633	-0.0404219	0.000640441	NaN	-1.42053	0.00199766
new_go.spindle	0.540212	0.240711	-0.119927	0.0101514	-0.950031	NaN	0.667731	0.484843	0.12393	-0.0171956	0.324943	NaN	0.130652
mips.cytoplasmic_ribosomal_large_subunit	-3.19881	-3.63668	-3.80939	-2.46294	-0.0143888	-0.0212101	-1.96996	-0.734828	NaN	-0.329358	-0.180813	-4.11209	-0.138858
new_go.oxidoreductase.activity	0.0269561	-0.131438	-0.24263	0.257834	-0.103923	0.200461	-0.612266	-0.568683	-0.0167875	-0.151296	-0.546303	0.00712001	-0.232142
new_go.90S.preribosome	-1.07566	0.710737	-1.31865	-2.11907	-0.302339	-2.30661	-0.787871	-0.090855	-0.289762	-0.649687	-0.0622832	-0.355167	-0.769386
new_go.ascospore.wall.assembly	0.373534	0.0423527	-1.74562	-0.527167	NaN	0.0782635	NaN	-0.0628211	0.000266967	0.121207	NaN	NaN	-0.000403
new_go.regulation.of.transcription.from.RNA.polymerase.II.promoter	-0.393089	-0.319285	-0.0093793	0.0141012	0.0365142	0.0558941	-0.26147	-0.00983823	-0.0200473	0.220277	-0.136824	0.402322	-0.108545
new_go.cytosolic.small.ribosomal.subunit	-0.943642	-3.60843	-2.16222	-0.707439	-0.545367	-0.916809	-2.63099	-1.06513	-0.699146	-0.721016	0.189183	-0.636675	-0.96952
new_go.ubiquitinprotein.ligase.activity	0.261851	-0.0665893	-0.0725939	0.0710026	0.137668	-0.42479	0.296959	-1.07414	0.584631	-0.0867181	0.324692	-0.372276	1.34184
kegg.Purine_metabolism	0.0886514	0.712676	0.0502867	1.00959	0.0248735	0.212105	-0.00724881	0.21663	0.116991	0.149747	1.7412	-1.14232	-0.0534577
new_go.protein.binding	-0.0273904	0.504047	-0.0033132	-0.0184506	1.12881	0.0811471	1.22594	0.704741	0.39374	0.0682904	-0.157295	-0.134869	0.111813
new_go.nucleus	-0.732299	-0.0259459	0.164452	0.057068	-0.386625	-0.396194	0.485374	-0.489098	0.298503	-0.630365	-0.44888	-0.135131	-0.327505
kegg.MAPK_signaling_pathway	-0.00434257	1.26297	-0.980976	1.04885	-0.237615	0.119841	0.102455	0.0706588	0.357355	0.292214	0.815885	-0.0989728	-0.0835678
new_go.RNA.processing	-0.196469	-0.108714	0.195036	-0.318582	-0.889391	-0.084397	-0.556009	-1.53931	0.136977	-0.192906	NaN	-0.451556	-0.603006
new_go.mitochondrial.inner.membrane	0.139365	0.245135	0.342842	-0.22219	-0.174709	1.04527	0.400865	-0.333485	0.000538052	0.0387373	0.402537	-0.110162	-5.79779e-06
new_go.transcription.from.RNA.polymerase.II.promoter	-0.323154	0.0873028	-0.0349822	-0.00222208	0.399429	-0.0324478	-0.0803834	-0.809493	-0.982717	-0.086091	0.107398	0.0596343	0.192605
new_go.Golgi.membrane	-0.0245623	0.602218	0.447296	-0.0271177	0.0329829	-0.0658603	5.19583e-05	-0.0101682	-0.559622	0.0170047	0.321041	-0.279511	-0.814178
new_go.endocytosis	-0.012623	0.928089	0.476763	-0.376746	0.543243	1.87282	-0.240676	-0.582619	-0.0212247	-0.67292	-0.0753443	0.385306	-0.769567
new_go.actin.binding	0.0197801	-0.527647	0.0495097	NaN	0.181708	0.450837	-0.543031	-0.367012	-0.425511	NaN	NaN	-0.106498	5.27231e-06
new_go.positive.regulation.of.transcription.from.RNA.polymerase.II.promoter	0.519247	-0.108686	0.795696	0.275305	0.575519	-0.344246	0.000128372	-0.0883153	0.754937	-0.414707	-0.500326	-0.294069	-0.173131
new_go.oxidation.reduction	0.175115	-0.0411579	-0.712032	-0.0187268	-0.0479921	0.979183	0.000925146	-0.452789	-0.238494	-0.0137756	-0.245446	0.0558137	-0.0812598
new_go.mitochondrial.large.ribosomal.subunit	-0.449084	-0.0116724	-0.945528	-1.29722	0.0165132	-0.100944	0.00262634	-0.308784	-0.0578473	0.356034	0.564298	0.213398	-0.0823004
new_go.filamentous.growth	0.117401	1.19	-0.421792	0.987337	-0.421296	-0.0557138	-0.180606	0.654327	0.00508368	0.585265	0.310641	NaN	0.491468
new_go.aromatic.compound.metabolic.process	-0.720382	-0.415025	-0.325685	-1.29722	-0.398212	0.279503	0.0866723	-0.137185	-1.42803	-0.0530902	-0.144199	-0.077213	-0.371126
new_go.protein.folding	-0.185336	1.116	-0.115242	-0.011095	0.193615	-1.67629	-0.611513	1.17409	0.323979	0.393872	-0.393223	-0.0103709	-0.101345
new_go.endoplasmic.reticulum.membrane	-0.25306	0.14447	0.0549359	-0.3809	0.00960954	-0.00111898	0.0848173	-0.378213	0.659109	-0.352755	-0.229718	-0.0855321	-0.310393
new_go.regulation.of.cell.cycle	-0.00758097	0.170932	0.682608	-0.0804131	0.640399	-0.0473647	0.209699	-0.593471	0.0226101	NaN	-0.0623171	-0.522061	-0.466232
new_go.transcription.from.RNA.polymerase.I.promoter	0.349151	0.0380808	0.158879	0.0640154	0.225099	-0.0757863	0.106702	1.21026	-0.242325	-0.600074	0.379838	0.308553	0.259537
new_go.membrane.fraction	-0.00331695	-0.262688	-0.128194	0.967504	-0.0131456	0.526077	6.24283e-05	-0.348915	0.169532	-0.680003	-0.126741	-1.21313	0.028632
new_go.ribosome.biogenesis.and.assembly	-0.0869463	-1.12839	-0.458612	5.99455e-07	-0.146596	-0.731084	-0.0391083	-1.20944	-0.0619122	-0.847306	-1.94335	-0.0276005	-0.335831
new_go.nuclear.mRNA.splicing.via.spliceosome	-0.112396	0.408397	0.0184778	-0.101021	0.437871	-0.00124219	0.229986	0.971091	0.0393767	0.421764	-0.210361	-0.3761	-0.306864
mips.mitochondrial_ribosomal_small_subunit	-1.25112	-0.212995	-0.0809296	0.0514604	-0.360711	0.22382	0.0217067	0.192103	-0.00265428	-0.224885	NaN	0.462937	-1.12423
new_go.mitochondrial.small.ribosomal.subunit	-1.25112	-0.212995	-0.0809296	0.193523	-0.360711	0.355915	-0.0146625	0.136423	-0.00611807	-0.0735339	NaN	0.301641	-1.12423
new_go.cellular_component	2.56866	1.27196	0.835779	0.602708	0.378811	-0.00721728	-0.320693	0.584975	-0.206162	0.14746	-0.164953	0.152469	-0.632279
new_go.nucleic.acid.binding	-0.115327	-0.147176	0.865417	0.0093264	0.635615	0.747553	-0.217541	-0.0588094	-0.0899339	0.118898	-0.0688287	0.0142577	-0.661682
new_go.rRNA.processing	-0.150253	-0.118807	0.182459	-0.539834	-1.6244	-2.17046	-0.0606377	-0.356254	-0.0332806	-2.5741	-0.380145	-1.24804	-0.0929695
mips.mRNA_splicing	-0.100255	0.371424	0.416261	NaN	0.0891181	0.763729	0.530135	0.388065	0.14025	-0.0646162	0.225595	NaN	-0.308085
new_go.electron.carrier.activity	0.48154	0.219488	0.00411106	0.00184777	-0.430939	0.111957	0.312321	0.339219	-0.21797	0.522995	-0.632087	0.1576	0.639634
new_go.biopolymer.biosynthetic.process	-0.210541	-0.333874	-1.08331	-1.71595	-0.098201	-0.0524146	-0.044835	-0.114765	-0.310991	-0.82347	-0.174919	-0.400899	-0.260602
new_go.cellular.respiration	0.000868082	0.780116	0.341574	-0.0106396	-0.0545917	1.44899	0.391823	-0.447589	-0.0305959	-0.0832274	0.858322	-0.140146	-0.242542
new_go.lipid.biosynthetic.process	-0.879846	-1.01938	-0.147083	-1.66513	-1.09693	0.746728	-0.270595	-0.251005	-0.124968	0.353269	-0.702014	NaN	0.546459
new_go.outer.membrane	0.210015	0.0543635	0.175086	-0.0757397	0.204025	0.428166	0.40751	-0.0447931	0.000401643	1.15684	-0.00401659	0.0100168	0.113778
new_go.microtubule	-0.0386832	0.066596	-0.872183	-0.00379079	-1.22873	-0.241062	0.0242721	0.554196	-1.63578	-0.0141829	0.383753	-0.57748	-0.233358
mips.mitochondrial_ribosomal_large_subunit	-0.223072	-0.122828	-1.14747	-1.09457	0.00624343	-0.0084262	0.00262634	-0.308784	0.0565492	0.266954	0.564298	0.130038	-0.00150319
new_go.Golgi.apparatus	-0.156348	1.00277	-0.823588	-0.0725499	-0.103827	-0.158552	-9.95376e-11	0.0914989	0.200338	0.678782	0.503918	0.0847932	-1.63526
new_go.energy.reserve.metabolic.process	0.462641	0.137447	-1.02732	-0.372985	-0.163801	-0.470591	0.0657596	-0.409267	0.046325	-0.0137287	0.491291	0.0102812	-0.179534
new_go.chromatin.silencing.at.telomere	0.261851	0.647825	0.446188	0.0136624	0.00236723	0.196225	0.0525828	1.1463	-0.678874	-0.0622899	-0.359345	-0.42749	-0.17434
new_go.mRNA.transport	-1.52351	-0.646043	-3.44213	0.00983983	-0.801643	-0.0372281	-0.0524802	0.126855	-0.0314819	-0.474932	-0.357719	-1.08243	0.045034
kegg.Glycerolipid_metabolism	-0.0867523	-0.891816	0.0638288	-0.588882	-1.16345	0.199181	-0.338967	-0.392116	-1.57443	-0.10682	0.0667455	2.59084e-05	-0.714561
new_go.peroxisome	0.976267	0.471466	0.07192	0.0678986	0.486307	-0.17992	-1.45853	1.66254	-0.433296	-0.36988	0.927677	-0.399675	-0.85689
new_go.calcium.ion.binding	0.222753	0.437686	0.270073	-0.118602	-0.127242	0.531818	-0.0025405	-0.0800004	-0.14807	-0.329954	-0.029327	NaN	0.85493
new_go.endoplasmic.reticulum	-0.66337	0.283666	-0.316774	-0.659279	-0.150869	-0.00251963	0.106627	-0.0116785	1.36807	-0.663624	-0.19456	-0.500175	-0.130501
new_go.fungaltype.vacuole	-0.558944	0.131313	-0.00123852	-0.205059	0.150405	0.344763	-0.0518961	-0.738487	0.00663207	-0.940978	0.00459934	-0.409399	0.00476592
new_go.nucleosidetriphosphatase.activity	0.00793792	-0.106784	0.000306703	-0.283879	0.444283	0.0400796	0.56327	-0.0653377	-0.00782833	0.313769	-0.0451469	-0.325488	0.890143
new_go.protein.targeting.to.vacuole	0.138967	0.187681	1.99763	0.218502	0.00372901	0.218817	0.420694	-0.0524218	0.118492	-0.51082	-0.0926582	0.0865211	-0.684958
new_go.GTP.binding	0.00112218	0.277413	-0.0121582	-0.026469	0.896475	-0.148008	-0.646779	0.216072	0.0766158	-0.0210751	0.665811	-0.0370841	0.0536207
new_go.pyridoxal.phosphate.binding	0.396502	0.0433899	-0.226675	-0.0563504	-0.219666	1.04119	-3.9993e-05	-1.80584	0.168001	-0.0347326	NaN	NaN	-0.0645389
new_go.small.GTPase.mediated.signal.transduction	-0.0225886	-0.0912033	0.114572	1.17518	0.0502641	-0.222382	0.83922	-0.0816856	0.43819	-1.4043	1.0127	0.253643	-0.0119794
new_go.DNA.recombination	-0.133423	-0.0201543	-0.0485701	0.108105	-1.21477	-1.6673	-0.674012	0.402972	-0.546095	0.0245256	0.100051	NaN	0.369365
new_go.ATPdependent.helicase.activity	-0.739674	-1.55324	-0.0052548	0.00964798	-0.152241	0.328743	-0.292109	-0.36299	-0.26951	-0.793761	-0.696926	NaN	0.0298977
new_go.phosphoprotein.phosphatase.activity	0.261851	-0.193725	-0.685234	-1.02129	0.0400402	1.85263	-0.170623	-0.0811452	-0.0968518	-0.340704	NaN	NaN	0.606106
new_go.chromosome.segregation	0.226436	0.617126	-0.0798845	0.118898	0.364795	0.583317	0.276563	-0.0615796	0.0353557	0.598426	0.0963024	0.681565	0.0273508
new_go.nuclear.membrane	-1.15638	-0.268465	-2.09332	-0.0354418	0.0509553	-0.341695	1.16608	0.0241471	0.0954321	0.0888545	-1.06217	-0.151809	0.164679
new_go.exonuclease.activity	0.00371697	-0.0353573	0.0284698	-0.296608	-0.00375011	0.0274383	0.802101	-0.442316	NaN	0.0116469	NaN	-0.398411	0.942297
new_go.RNA.splicing.factor.activity.transesterification.mechanism	-0.505701	-0.0916244	0.0355569	0.0322115	0.780733	-0.754246	0.552642	0.17419	0.291151	-0.451965	-0.00207873	-0.236654	9.04277e-05
new_go.regulation.of.translation	0.301905	-0.0180489	-0.692237	0.0140789	-0.566522	-0.241194	0.826367	-0.420805	-1.30247	-0.08355	-0.876602	-0.0958007	-1.41121
new_go.endosome.membrane	-0.0903266	-0.153343	0.00923142	0.430224	0.0478931	0.292738	0.226038	-0.0292914	-0.0467087	0.169704	0.0226968	0.0588749	-1.14119
new_go.mitosis	0.617522	0.936206	-7.9166e-06	-0.00423185	0.0692395	0.267072	1.24201	-0.197498	0.148743	-0.907479	0.362366	-0.771955	-0.417314
new_go.negative.regulation.of.transcription.from.RNA.polymerase.II.promoter	-0.00586344	-0.162327	0.00437798	0.851197	0.761813	-0.947038	0.619161	0.547421	0.00451073	0.73117	-0.821851	0.121548	NaN
new_go.mitochondrial.outer.membrane	0.0332252	0.13559	-0.00493797	-0.000934369	0.344098	0.58471	0.412845	0.0626587	-0.0268958	-0.453853	0.0888278	-0.00326434	0.400503
new_go.acyltransferase.activity	0.102527	2.40584	0.611878	0.448188	0.00641739	0.0424029	-0.50413	-0.0441941	-1.1208	1.60051	-0.0527801	-0.433233	-0.264485
new_go.cell.wall	1.78732	0.369548	-1.1075	-0.0220324	0.273209	-0.00471878	0.435461	0.350628	0.176202	-0.685728	NaN	-0.923827	-0.266564
new_go.transferase.activity	0.0736256	0.0752423	0.988646	0.144652	0.451164	0.332404	0.683692	-0.157629	-0.113823	-0.415253	-0.0613765	-0.0287305	-1.68743
new_go.chromatin.remodeling	-0.00398775	-0.0441731	0.370767	-0.00191115	-0.17536	-0.148119	1.23852	0.517094	0.201951	1.18994	-0.702014	-0.35309	-0.58091
new_go.ascospore.formation	0.0940002	-0.0284837	-0.225952	-0.438933	-0.0703297	0.197596	-0.116838	-0.0392849	-0.00387908	0.120011	-0.0854519	0.0514817	-0.130966
new_go.chromatin.modification	-0.0231839	0.413859	1.32916	-0.00319413	0.0896242	-0.0380014	0.201369	-0.00705676	0.0656322	0.571655	-0.186944	0.0302552	0.0289133
new_go.transport	-0.12486	-0.0143818	-0.22552	-0.189366	-0.817335	-0.168497	0.00163869	-0.174543	-0.816339	0.115085	-0.121262	-0.366097	-0.340846
new_go.biological_process	0.908747	1.89664	0.0143449	0.575065	0.00277149	0.00294931	-0.152372	0.468652	0.000569364	0.349631	-0.183684	1.18977	0.211615
new_go.metal.ion.binding	0.0101337	0.402599	0.874495	0.230147	0.0637726	0.54786	2.48154	0.60915	-0.00803881	-0.095092	1.34198	0.130734	-0.593183
new_go.cell.cycle	0.473319	0.871469	0.00492025	0.279301	0.246498	0.1705	1.15989	0.178145	-0.308527	-0.372188	-0.0846884	-0.580862	-0.128724
kegg.N-Glycans_biosynthesis	0.159965	-0.0602315	1.33928	NaN	0.371314	0.148893	0.00953919	-0.108024	-0.308173	-0.273286	NaN	0.00946208	-1.13779
new_go.ERassociated.protein.catabolic.process	0.188856	-0.61981	-0.907237	0.0514604	-0.210488	-0.0622644	-0.317711	-0.610027	0.11923	-0.0839517	NaN	NaN	0.00991811
new_go.nucleotide.binding	-0.278528	0.423653	0.690845	0.278305	0.451953	-0.605173	0.286912	0.0731816	-0.628389	-0.371203	-0.0484523	-0.190204	-0.0569781
new_go.histone.acetylation	-0.478085	0.465436	1.43535	-0.550414	0.465427	0.576044	0.0015723	0.0284349	0.201951	NaN	0.486379	0.393307	0.0522905
new_go.isomerase.activity	0.171107	0.000690702	0.0306912	0.0456057	-0.165314	-0.639837	-0.815497	-0.220903	-0.423878	0.013578	-0.475132	0.0715274	0.100138
new_go.hydrolase.activity	-0.347845	0.648533	0.248278	-2.54925	0.00710176	0.246591	-0.0218711	0.0545592	0.041693	-0.771364	-0.0398509	-0.0775734	0.246866
new_go.cell.redox.homeostasis	0.0423022	0.288743	0.271417	-0.0757397	-0.0374414	0.00468261	0.146076	0.515069	-0.518173	0.0785223	0.297029	NaN	-0.0408942
new_go.endosome	-0.159345	0.233118	0.165368	0.625818	0.393578	0.0841744	0.0825335	0.168925	-0.422799	0.0360422	0.365559	0.0361117	-0.552559
new_go.RNA.elongation.from.RNA.polymerase.II.promoter	-0.0294339	-0.169981	0.863871	-0.000157935	-0.041664	-0.0868296	0.942889	-0.139009	-0.718956	0.197118	-0.122921	-0.429884	-0.146791
new_go.response.to.osmotic.stress	0.083182	-0.44765	0.261853	-0.209965	1.03616	0.496687	-0.100573	-0.239414	-0.213383	-0.433014	-0.168776	0.468163	-0.0951403
new_go.GTPase.activator.activity	0.132026	-0.532389	0.0152183	0.475238	0.0693705	-0.8044	0.233885	-0.432544	-0.335336	-0.628079	NaN	0.293359	0.0563072
new_go.intracellular.protein.transport	-0.0132373	-0.171984	-0.0868174	0.466492	-0.402353	0.389694	-0.469982	-0.0170237	-0.00924118	0.696039	-0.0144479	-0.0238171	-0.297499
new_go.cytokinesis	-0.222676	-0.213125	-0.730666	-0.0220324	1.59523	0.41659	0.280677	0.106438	-0.0467087	0.000619562	-0.163463	NaN	-0.197156
new_go.nuclear.envelope	-0.321662	0.000461789	0.288141	-0.247862	0.439164	-0.187645	1.03227	0.175261	1.2031	-1.42809	NaN	NaN	0.361153
new_go.nucleotidyltransferase.activity	0.0595976	0.00224384	-0.00792965	-0.00159166	-0.766404	-0.212344	0.625911	0.552439	0.213133	-0.694044	0.0240362	-0.479402	-0.390458
new_go.aerobic.respiration	0.460628	-0.00236002	-0.014157	-0.0479191	-0.292944	0.699295	0.0673717	-0.407492	0.134575	-0.0193257	-0.00480404	-0.243372	0.220845
new_go.translation	-3.59692	-2.73116	-3.42409	-0.805008	-0.401549	-0.217268	-2.13771	-1.66668	-1.19506	-0.800496	0.089603	-0.270091	-2.07993
new_go.negative.regulation.of.transposition.RNAmediated	-0.27841	-0.532883	NaN	-0.0275117	0.119727	0.350963	0.565489	NaN	-1.85209	NaN	0.00354999	-0.557725	-0.00106963
new_go.spliceosome	-0.103	0.0951628	0.189381	0.132838	1.04292	0.158435	0.273658	1.23565	0.0282326	-0.780424	-0.39543	0.128727	-0.549201
new_go.response.to.stress	0.334943	-0.0182456	-0.257423	0.258039	0.355228	-1.0802	-0.0746825	-0.440808	-0.227811	-0.387158	0.273895	-0.186099	0.434651
new_go.response.to.pheromone	0.017565	0.0202702	-0.631811	0.0312793	-0.0811424	0.53477	0.450884	-0.0275567	2.395	-0.655602	0.480379	-0.100968	-0.30113
new_go.general.RNA.polymerase.II.transcription.factor.activity	0.334935	0.15873	0.316997	0.596392	0.870177	-0.661384	-0.378222	0.46826	0.0352614	0.0794009	0.174255	-0.279143	0.0464377
new_go.mitochondrial.intermembrane.space	0.193965	0.610794	0.960874	-0.0870975	-0.0465336	0.1729	1.2533	-0.70273	0.000102878	-0.000306317	2.02322	0.162873	-0.499939
new_go.peptidase.activity	0.0172599	0.568144	0.0845479	-1.68112	-0.727312	-0.112084	0.491465	-0.0204257	-0.0127507	-0.202171	0.0913871	-0.000692949	-0.302343
new_go.kinase.activity	0.0125618	0.0362434	0.462117	1.44959	0.205623	0.392022	1.62122	-0.116734	-0.00186717	-0.00888858	0.0399071	-0.204553	-0.326974
new_go.ligase.activity	0.707011	0.0735704	0.151692	-0.192528	3.4633e-06	-0.214562	0.252524	0.459023	-1.27399	-1.83234	0.723744	0.213176	-0.125094
new_go.metabolic.compound.salvage	-0.658819	-0.287337	0.146189	0.0186726	0.0735556	0.678749	0.0245011	-0.0371847	-0.00880803	-0.00781682	-0.101598	-0.0966195	-0.00885356
new_go.response.to.oxidative.stress	0.0102231	1.20212	0.0311943	0.0282153	0.00772618	-0.391739	0.319253	0.43051	0.779974	0.386737	-0.0964652	0.00245575	0.000209402
new_go.structural.constituent.of.cytoskeleton	0.190898	-0.00328302	-0.117464	-0.0870975	-0.0508606	0.236269	-0.0011291	0.01467	-0.0129256	0.158196	0.0212863	-0.522061	0.167011
new_go.chromosome	0.0314302	-0.440118	-0.350721	-0.763678	-1.46964	-0.113388	0.0533724	-0.804794	-0.735579	-0.747936	-0.65193	-0.0234171	0.00565429
new_go.ribosomal.large.subunit.assembly.and.maintenance	-0.038695	-0.561802	-0.0215147	NaN	NaN	-0.742728	-0.00795433	-0.519531	-0.732087	0.46254	0.460211	-0.451556	-0.997879
new_go.cell.division	0.625978	1.21852	0.047779	-0.0634384	0.0734331	-0.0896039	1.1316	-0.0697424	-0.159019	-0.953551	0.172171	-0.825739	0.385769
new_go.lyase.activity	-0.000987549	0.264035	-0.456178	1.19416	0.0377997	0.232147	-0.0237527	-0.0600174	-0.110167	0.360891	0.0345477	0.384874	0.0325753
new_go.extracellular.region	0.719517	-0.19688	-0.51264	0.214438	-0.131134	-0.13086	0.19967	-0.11809	-0.20603	-0.59502	0.643764	-0.410658	-0.519192
new_go.translation.initiation.factor.activity	1.05225	-0.0803588	0.387108	0.164044	1.83448	-0.275367	-0.557306	-0.419362	-0.0314819	-0.0349316	-0.13747	NaN	-0.794932
new_go.integral.to.membrane	0.303117	0.0138137	0.159546	-1.03726	-0.193108	-0.85556	0.261386	-0.055298	0.31076	-0.135116	-0.359863	-0.396995	-0.538119
new_go.protein.transport	-0.159917	0.0145175	0.050904	0.391861	-0.00493474	-0.0728882	0.00139053	0.12205	-0.0406346	0.336598	0.276352	-0.399702	-0.756153
new_go.response.to.drug	-1.78853	-0.0260261	0.109805	0.0578125	-0.0739026	-0.497387	-0.614466	-0.482366	-0.00509314	-0.553962	-0.0449292	-0.0407122	-0.108053
new_go.response.to.DNA.damage.stimulus	-1.34641	0.0788071	0.416594	0.037871	-0.348991	-0.178539	0.0935267	0.00534911	-0.00785681	-0.150832	0.276788	-0.155406	0.180953
new_go.transcription.initiation.from.RNA.polymerase.II.promoter	-0.719788	0.09143	0.00742376	0.425284	0.477798	-0.156501	-0.183114	-0.525078	0.275187	0.303654	0.174255	-0.312318	0.0689918
new_go.mitochondrial.matrix	0.00546389	0.219785	-0.0203811	-0.011095	5.72645e-05	1.12216	0.159226	-0.431579	-0.152086	-0.109168	-0.240402	0.0355878	-0.00510273
new_go.mRNA.export.from.nucleus	-0.857992	-0.880722	-3.14749	-0.153026	-0.351884	-1.37044	-0.0973477	-0.165195	0.149973	-0.247109	NaN	NaN	-0.237958
new_go.zinc.ion.binding	0.101367	1.01872	0.128532	0.346774	1.03082	0.815714	0.771545	0.126902	-0.071186	0.414565	1.43992	-0.324465	-0.121523
new_go.sporulation	-0.319047	-0.0489262	-0.0757687	-0.0286232	-0.0512219	-0.162484	0.0500208	-1.70521	-0.000166876	0.000329399	-0.143605	0.437855	0.0352571
new_go.bipolar.cellular.bud.site.selection	-0.27841	-0.527647	-0.733732	0.0054701	-0.166729	0.0770139	-0.298848	-0.151847	-0.429104	-1.62159	NaN	NaN	-0.233062
new_go.methyltransferase.activity	0.168596	-0.839239	0.0731282	-0.252717	0.377321	-0.536212	-0.0789418	-1.13183	-0.135567	-0.186956	-1.77759	0.30198	-0.230318
new_go.helicase.activity	-0.0516324	-0.380124	0.787723	-0.0579029	0.0145313	0.558042	-0.185505	-0.294533	-0.0338693	-0.186956	-0.417492	-0.0168685	0.0433135
new_go.mitochondrion	0.0171221	0.398219	1.17486	-0.408625	-0.432328	-0.263883	0.887401	-0.269074	-0.154174	-0.328537	0.0162576	0.000435148	-0.90521
new_go.DNA.repair	-0.733807	-0.0446	0.847988	-0.0458884	-0.621598	0.039941	0.423605	0.0161372	0.00679841	-0.0178295	-0.455084	-0.6648	0.46204
new_go.protein.export.from.nucleus	-0.382236	0.102593	-2.23332	-0.0122373	-0.00827012	-0.588118	0.0321712	-0.0151582	NaN	-0.26627	NaN	NaN	-0.792829
new_go.pseudohyphal.growth	-0.0159385	-0.520996	-0.0659649	0.0062404	-1.94306	-1.48509	-0.00632053	-0.82497	0.364861	-1.2848	0.0869644	-1.22228	-0.474332
new_go.G2M.transition.of.mitotic.cell.cycle	0.0135626	0.122716	-0.146699	-2.22247	-0.0210867	-0.39014	0.00517176	0.169032	0.0631941	-0.0658221	0.365238	-2.43992	0.433046
new_go.DNA.replication	0.0047876	0.10362	0.395921	0.0806541	-0.0851333	0.0405855	0.287401	-0.553341	-0.0110078	0.352349	0.224876	0.158717	-0.321795
new_go.nucleolus	-0.454205	-0.489069	-0.544656	-0.427188	-2.18802	-2.94704	-1.01342	-1.31097	-0.0374133	-2.17943	-1.15564	-0.164952	-1.0244
new_go.membrane	0.178198	0.148293	-0.00853005	-0.931379	-0.029261	-0.250052	0.526023	-0.120044	0.248257	-0.271443	-0.0552797	-0.852427	-0.933001
new_go.RNA.binding	-0.516916	-1.25046	-0.036377	-0.000361643	-0.685288	-0.457298	-0.71873	-0.157257	-0.00219911	-0.0405409	-2.40603	-1.20884	-1.46942
new_go.transporter.activity	0.138704	0.00886521	-0.0835769	-0.233597	-0.0244489	-0.202244	0.0850457	-0.831983	0.0906641	-0.0110587	-0.323463	0.213398	0.84634
new_go.protein.complex.assembly	-0.330208	-0.256419	-0.0684556	-0.00205877	-0.0283112	0.140232	0.027652	-0.712498	-0.120427	0.819785	0.945472	-1.28422	-0.0365031
new_go.ATP.binding	-0.716505	0.734349	1.2502	0.121507	0.175696	-0.107109	0.930992	-0.142208	-0.360618	-0.137118	-0.0355365	-0.269815	-0.0022338
new_go.cellular.bud	0.352284	-0.0022378	-0.0710389	NaN	-0.0773474	-0.00227766	1.72986	0.0894392	-0.530522	-0.307824	NaN	-0.288615	0.0919428
new_go.lipid.metabolic.process	0.417079	-0.160712	-0.265432	-0.452917	0.0469714	-0.00975148	-0.0529822	0.420527	NaN	-0.122362	-0.0409493	0.250598	-0.242943
new_go.establishment.of.cell.polarity	0.571045	-0.216746	-0.207239	-0.0153766	0.520116	-0.19759	0.00950865	-0.277652	0.591437	-0.491206	NaN	NaN	-0.340339
new_go.establishment.of.protein.localization	-0.34744	-0.120824	-0.536144	-0.0354418	-6.9124e-06	-1.05718	-0.559669	-0.0854025	0.304474	-0.385456	NaN	NaN	-0.475386
new_go.RNA.splicing	-0.271547	-0.0979137	0.131324	-0.0303673	1.20989	0.020064	0.467716	0.937598	0.158079	-0.477122	-0.0658666	0.0014563	-0.461141
new_go.transferase.activity.transferring.glycosyl.groups	0.0852567	-0.146994	0.227406	-0.406076	0.316481	0.620874	-0.182654	-0.0053281	-0.121511	-0.0802412	NaN	-0.187814	-1.05754
new_go.signal.transduction	0.193036	0.0243801	0.948429	0.768689	0.882349	0.0594909	0.521966	-0.630891	0.407553	0.0115776	1.02183	-0.461581	-0.0390944
new_go.protein.amino.acid.dephosphorylation	0.117401	0.152814	-0.246061	NaN	NaN	1.43706	-0.236068	0.330222	0.0386781	-0.525613	0.195046	-0.68784	0.27293
new_go.ER.to.Golgi.vesiclemediated.transport	-1.40557	0.692432	-0.662084	-0.61974	-0.191163	-0.101223	0.00754853	0.213802	-0.00461028	-0.523877	1.0762	0.626826	-0.0390944
new_go.mitotic.sister.chromatid.segregation	0.204554	1.67889	0.46054	NaN	-0.114492	-0.141494	0.387294	0.141201	0.0292684	-0.473999	NaN	NaN	0.325797
new_go.mRNA.processing	-0.673928	-0.0797451	0.0962095	0.0350327	0.349725	0.626813	0.335581	0.197892	-0.00137291	-0.241778	-1.1467	-0.454059	-0.258071
new_go.spindle.pole.body	0.0112942	0.377062	-0.527586	NaN	-0.0308046	0.00278034	-0.0901861	-0.139009	0.0292684	-0.0405742	0.88298	-1.37107	0.0273508
new_go.ion.transport	0.19268	0.2743	-0.521021	-1.26407	-0.342003	-0.374219	0.710134	-1.4361	-0.517449	-0.793427	-1.16181	-0.00156251	0.682622
kegg.Cell_cycle	0.313263	0.242332	0.473358	-2.25142	-0.223662	0.0218933	0.0549003	-0.148252	-0.0960405	-0.515074	0.0388425	-0.83437	-0.412253
new_go.autophagy	0.109649	-0.153688	0.422406	0.0145967	0.207308	-0.485621	1.45084	-0.627808	0.0243811	-0.120903	-0.952821	0.649388	0.00238108
new_go.invasive.growth.in.response.to.glucose.limitation	-0.0453758	0.0353867	0.00761713	0.496165	-0.0967323	-0.01668	0.00457702	0.056328	1.33451	0.184432	0.445561	-0.026709	-0.0246379
new_go.ribosome	-5.0889	-5.81323	-3.73977	-1.13259	-0.546527	-0.235529	-2.29226	-0.115024	-0.967347	0.0653288	0.59104	-0.607848	-0.84776
new_go.structural.constituent.of.ribosome	-6.71112	-5.65507	-5.09974	-3.12827	-0.497373	-0.00686689	-1.94654	-0.565172	-0.0915381	-0.216102	0.57375	-0.933156	-1.53473
new_go.hydrolase.activity.acting.on.glycosyl.bonds	-0.0999888	0.101042	0.0722492	0.0210015	-0.142009	0.553065	-0.265179	NaN	0.000215689	NaN	0.209727	NaN	-0.22457
new_go.plasma.membrane	0.0507563	-0.10156	0.222661	0.104213	-0.0166129	0.119521	0.576713	-0.989411	0.287736	-0.0589683	0.133563	-0.653831	-0.487804
new_go.rRNA.metabolic.process	-0.0416463	-0.200027	0.772805	0.195702	0.644804	-0.0541506	0.194653	-0.749148	-0.0162136	-0.0665275	-0.837172	0.00363539	-9.39538e-05
new_go.G1S.transition.of.mitotic.cell.cycle	1.21957	1.30211	0.0423295	-0.998954	-0.0437268	0.0471117	0.28536	0.723458	-0.0681237	-0.272126	-0.109226	NaN	0.964268
new_go.actin.filament.organization	-0.0401937	-0.0467214	-0.568805	-0.0704986	0.432627	-0.199904	-0.0944732	-0.449942	-0.0354182	-2.35053	NaN	-0.0322492	0.453292
new_go.unfolded.protein.binding	-0.483349	-0.104482	-0.095903	0.00654925	0.0743198	-0.395947	-0.136184	1.13908	0.406881	0.132201	-0.147456	0.590056	-0.0194476
new_go.meiosis	-1.20159	-0.355423	-0.283752	1.81218e-05	0.266217	0.5439	0.135702	0.135025	0.506982	0.131571	-0.267757	0.0634418	0.135001
new_go.vesiclemediated.transport	-1.10504	0.6816	0.0962095	-0.154609	0.0151047	0.0827946	0.151445	0.0400043	-0.0025049	-0.011137	0.5804	0.450089	-0.0979902
new_go.peptidylamino.acid.modification	0.185872	0.589806	-0.809711	0.411285	0.148131	0.0135012	0.0657515	-0.0877623	0.0908736	0.129092	-0.151698	-0.535081	0.184021
new_go.nucleocytoplasmic.transport	0.0267255	0.0643815	-1.21894	0.0910075	-0.18104	0.458267	-0.161759	0.388566	NaN	-0.503396	NaN	NaN	0.201769
new_go.cytoplasmic.vesicle	-0.11648	1.06329	-0.0314391	-0.117838	-0.525099	0.360755	0.231316	2.82383	0.0038235	-0.0768256	0.815885	0.00410023	-0.0874629
new_go.smallsubunit.processome	-0.0547802	-0.0275735	0.34893	-0.897075	-0.93904	-2.2495	-0.183175	0.040525	0.177252	-0.839713	NaN	-0.0493296	-0.405035
new_go.ribonucleoprotein.complex	-4.20247	-3.28083	-3.80907	-4.10962	-0.291804	-0.66247	-0.994473	-0.803286	-0.000351198	-0.423949	-0.0719781	-1.42894	-0.964991
new_go.alkyl.sulfatase.activity	NaN	NaN	0	0	NaN	0	0	0	0	0	0	0	0
new_go.arylsulfatase.activity	NaN	NaN	0	0	NaN	0	0	0	0	0	0	0	0
new_go.dodecyl.sulfate.metabolic.process	NaN	NaN	0	0	NaN	0	0	0	0	0	0	0	0
new_go.homing.of.group.II.introns	NaN	NaN	0	0	0	0	0	0	0	0	0	0	0
new_go.movement.of.group.I.intron	NaN	NaN	0	0	0	0	0	0	0	0	0	0	0
new_go.translational.initiation	NaN	NaN	0.16953	-0.0235449	0.960317	-0.172208	-0.50956	-0.753627	-0.280149	-0.0603705	-0.0623171	NaN	-0.915482
Gene Set	BY4741_plusNFuzzy	Sigma_plusNFuzzy	Spar_plusNFuzzy	Smik_plusNFuzzy	Sbay_plusNFuzzy	Cgla_plusNFuzzy	Scas_plusNFuzzy	Klac_plusNFuzzy	Kwal_plusNFuzzy	Sklu_plusNFuzzy	Dhan_plusNFuzzy	Calb_plusNFuzzy	Ylip_plusNFuzzy
new_go.regulation.of.transcription	-1.21439	-0.154823	0.190905	0.124632	-0.220048	-0.191352	-0.106686	-0.0265579	-1.36244	0.513705	0.120238	-0.131154	-0.347801
new_go.transcription.factor.activity	1.4327	0.176745	0.0149814	0.0237079	-0.441591	0.57302	0.00601988	3.90273	0.171321	0.584575	0.662975	0.121416	0.275745
new_go.cellular.bud.neck	0.408765	-0.13189	-0.976167	1.05981	0.0270693	0.698417	0.0920215	1.11518	-0.15855	-0.254401	1.14242	0.00559346	-0.0832812
new_go.transcription.regulator.activity	-0.0350752	0.372237	NaN	NaN	-0.220006	-0.0186585	0.223145	0.103436	-0.402743	0.5271	0.152521	-0.179848	-0.42075
new_go.binding	0.620574	0.198354	0.106628	0.468053	-0.868395	0.613386	1.86149	1.67945	0.796921	0.546148	2.71965	0.906701	0.132083
kegg.Sphingoglycolipid_metabolism	0.246635	0.599703	0.0179491	1.03025	0.205536	0.527866	0.776047	0.283826	0.91726	0.0688963	0.0517094	-0.412621	-0.045583
new_go.cytosol	0.321714	0.252101	0.147468	0.701402	-0.427785	0.686038	1.22454	-0.0169989	0.443857	-0.095081	0.865184	-0.000269327	-0.181173
new_go.fungaltype.vacuole.membrane	-0.740006	0.00812962	0.436096	-0.521263	-0.449123	0.13075	0.0726594	0.803922	-0.601038	-0.758618	0.0945545	-0.0379542	0.0365386
kegg.Oxidative_phosphorylation	-1.37249	-0.88803	-0.741848	-1.40364	-0.911589	-0.257803	-1.56091	-0.206474	-0.502799	0.148703	-0.806477	-0.294847	-0.0157011
new_go.intracellular.protein.transport.across.a.membrane	0.0401675	0.1785	-0.802926	-1.86546	-0.558913	0.61019	0.397749	-0.258395	0.0742436	1.30548	-0.199693	0.1965	0.630585
new_go.cellular.bud.tip	0.400719	0.035132	-0.208975	0.207177	0.199531	0.317554	0.345777	0.0166693	-0.0511928	0.10177	0.203338	-1.30863	-0.029208
new_go.transcription	0.789744	0.718339	1.13838	-0.0266828	-0.249621	1.94837	-0.160642	1.61349	0.659081	1.30081	1.14215	-0.124471	0.408377
new_go.manganese.ion.binding	0.645088	1.08126	0.983233	0.302686	-0.134835	0.790321	0.381247	0.576562	0.119988	-0.148774	NaN	1.60958	-0.0834602
new_go.incipient.cellular.bud.site	-0.241515	-0.095313	0.422468	2.15349	0.221266	1.08065	0.783749	0.0593344	0.0472919	0.0280553	0.27464	-0.728686	-0.282099
kegg.Nicotinate_and_nicotinamide_metabolism	0.0221855	0.922108	0.134616	2.27622	0.529036	0.416123	1.02518	-0.147278	0.330157	-0.115608	0.0418797	-0.483718	-0.0843531
new_go.amino.acid.biosynthetic.process	-1.58287	-0.431711	0.17243	0.738278	0.32637	0.650364	0.103178	-0.863079	1.19874	0.342432	-0.365822	1.10638	-0.460279
new_go.ubiquitindependent.protein.catabolic.process	0.267726	-0.057433	0.00851541	-0.506397	-0.617311	-0.0025679	-0.527687	0.0332858	0.294704	-0.47571	-0.955272	-0.00432142	0.328846
new_go.carbohydrate.metabolic.process	0.111607	0.00256383	-0.178194	-0.051195	-0.209043	1.55326	0.325283	3.16335	0.0262941	1.20941	0.822137	0.112101	0.348417
new_go.response.to.toxin	-0.627069	-0.015287	-0.0453541	-0.169999	-1.82941	-0.545257	0.863915	1.27624	-0.979986	-0.0307423	NaN	0.0843426	0.534245
new_go.mitochondrial.membrane	-0.283534	-1.13248	0.0139313	0.0346728	0.152242	0.858729	-0.0647005	0.181559	-1.48542	-0.342482	0.0476954	-0.0384157	-0.671623
new_go.iron.ion.binding	-1.29818	0.188945	-0.697211	0.459378	-0.866638	0.020827	-0.596992	0.5578	0.0273334	1.33513	-0.878916	0.524684	1.22386
new_go.vacuolar.protein.catabolic.process	0.312737	0.601416	-1.6351	0.192869	-0.289173	0.814452	1.19671	0.319316	0.295702	-0.327627	-0.43173	-0.132038	0.626624
new_go.cytoplasm	0.182759	0.275674	0.103852	0.0921397	0.00598747	0.285798	0.516714	0.189477	0.472388	1.47804	0.894024	0.0205505	0.230545
new_go.ATPase.activity	0.083611	-0.0401234	1.06514	-0.21208	0.335217	1.91323	1.39185	0.355888	0.581103	0.103236	0.412562	0.69485	-0.259374
new_go.specific.RNA.polymerase.II.transcription.factor.activity	0.394534	-0.254415	0.334616	0.142746	-0.371459	0.123911	0.0910972	0.346866	-0.247665	0.287731	NaN	0.744915	-0.995508
new_go.metabolic.process	-0.178876	-0.527679	0.0879556	0.0930177	1.04613	0.258967	1.30591	-0.322641	0.0342137	1.00624	0.79098	0.850155	0.194272
kegg.Ribosome	-2.11715	-1.50239	-0.857103	-1.34986	0.667622	1.36743	-3.26178	0.979636	0.287792	1.71152	-0.371038	-0.473154	-0.498292
new_go.endonuclease.activity	1.13536	0.54466	0.0588731	NaN	0.259763	0.228161	0.206785	0.699236	NaN	0.765574	0.00486605	0.0857902	-0.528421
new_go.vacuole	-0.556442	-1.14077	0.752647	-0.199718	-1.18683	0.14004	-0.0858397	0.555439	-0.159616	-0.881821	0.0512355	0.0782483	0.297481
new_go.catalytic.activity	0.20836	0.303724	-0.564744	0.291752	0.620395	1.03562	2.08062	0.789758	0.299046	0.832493	1.06348	1.33614	0.045697
kegg.Glycine,_serine_and_threonine_metabolism	0.551512	0.432115	0.107224	-0.0368132	-0.280562	-0.126399	1.53724	-0.471565	0.217799	-0.945888	-0.0370212	NaN	0.109418
new_go.cytosolic.large.ribosomal.subunit	-0.561504	-2.61057	-0.611999	-0.575221	0.100438	1.20407	-1.79611	0.32089	NaN	1.3075	0.364513	-1.40498	-0.317268
new_go.mitochondrion.organization.and.biogenesis	0.379511	0.235922	-0.0610436	-0.300992	0.672181	0.0170621	0.198045	1.05704	-0.183732	0.30371	-0.257725	0.6866	-0.126676
new_go.mitochondrion.inheritance	0.241973	0.0753126	-0.276798	0.0508046	0.173102	-0.603006	-0.515454	-0.167183	NaN	0.0468484	NaN	-0.0324629	NaN
new_go.molecular_function	-0.964354	-0.465547	-0.635348	-0.450671	-0.309465	-2.18631	0.211709	-0.131036	-0.936825	-1.35917	-0.163545	-0.195489	0.414437
new_go.cytoskeleton	-0.0180696	0.0504261	0.925124	-0.45782	0.193146	0.443753	0.728585	0.273027	0.00730275	0.878262	0.427103	-0.136689	0.760806
kegg.RNA_polymerase	-0.800899	1.04775	-0.412824	-0.07174	-0.0978667	0.341511	-1.37143	-1.20745	0.0227472	-0.540237	-1.85549	-1.06549	0.537934
kegg.Starch_and_sucrose_metabolism	0.12754	0.1246	-0.0367007	1.39989	-0.318851	0.746073	1.04732	-0.227842	1.8592	-0.2152	0.922532	-0.875221	0.0508061
new_go.proton.transport	-1.31014	-1.08198	-1.42138	-1.81421	-0.68859	-0.0381292	-0.271354	-0.796935	-0.0986552	0.159646	0.0783628	1.20762	-1.73998
new_go.intracellular	-1.02103	-0.448554	-0.304063	-0.873676	0.166668	0.382176	-0.933657	-0.265141	-0.339755	0.992735	-0.0337413	-0.620157	-0.473944
new_go.tRNA.metabolic.process	0.48011	-0.366226	0.360102	0.371349	0.0744281	-0.35674	0.124704	0.0860412	-0.25931	0.0699503	0.658161	0.027793	-0.452324
new_go.protein.ubiquitination	0.199459	0.102508	0.828253	-0.255679	-0.115028	0.0249035	-0.0550548	-0.00835877	NaN	0.996844	-1.10352	NaN	-0.0819465
new_go.sequencespecific.DNA.binding	-0.163262	-1.07031	-0.194368	-0.164027	0.617039	0.00767907	-0.0439065	0.634116	-0.042453	-0.582676	-0.0351205	-0.144431	-0.199461
new_go.biosynthetic.process	0.846141	NaN	-0.29534	0.138977	0.252886	0.634025	NaN	-0.0884438	NaN	NaN	0.127313	0.113073	-1.25485
new_go.protein.kinase.activity	0.088075	0.796953	0.204787	1.62963	-0.0819973	0.304825	1.12813	0.17419	0.607106	0.477945	0.467803	-0.872074	-0.0827147
new_go.protein.amino.acid.phosphorylation	0.212199	0.708135	0.222199	1.60981	0.141445	0.152283	1.2031	-0.0904728	0.27663	0.752018	0.0131368	-1.02627	-0.253149
new_go.regulation.of.transcription.DNAdependent	1.27007	0.248514	1.17972	-0.0322557	-0.37594	1.25249	0.169888	2.90137	0.668896	1.54805	1.69233	0.392466	-0.44418
new_go.soluble.fraction	-0.502201	-0.211111	-0.0823956	0.350189	0.128902	-1.01211	0.0543791	NaN	0.317744	0.0258952	-0.20081	0.693125	0.617496
new_go.GTPase.activity	-0.288417	-0.199217	-0.15147	-0.439168	0.0353295	-0.157697	-0.900942	0.169073	0.511279	0.112773	0.00924003	-1.28974	1.06133
new_go.phospholipid.biosynthetic.process	0.322914	0.073182	0.878436	NaN	-0.543992	0.228575	NaN	-0.121739	-0.0696288	-0.0538886	-0.231435	NaN	-0.428343
new_go.protein.complex	-0.653452	0.696488	-0.83388	NaN	-0.841646	0.596415	-0.683511	0.107826	-0.172848	-0.429627	0.0526022	0.0601378	0.13442
new_go.nuclear.pore	0.994832	0.497358	0.331842	0.723662	0.284901	1.73801	0.910987	0.0792119	0.693943	1.39358	NaN	NaN	0.682382
new_go.structural.molecule.activity	-0.0825516	1.95422	0.0457112	-0.649924	0.476945	1.28518	0.561899	0.822037	1.95291	0.476832	0.0463743	-0.00429107	-0.0432477
new_go.DNAdirected.RNA.polymerase.activity	-0.183009	0.719241	-0.534859	-0.07174	-0.0978667	0.341511	-1.32579	-0.921629	0.0887686	-0.333127	-1.96574	-0.589851	0.268771
new_go.mating.projection.tip	0.186813	NaN	-0.538475	0.402247	-0.433727	0.655798	0.329743	0.052715	-0.0261981	0.390852	0.799338	-0.101491	-0.261708
new_go.hydrogen.ion.transmembrane.transporter.activity	-1.73562	-0.943627	-1.83419	-2.40069	NaN	-0.135345	-0.320478	-1.00111	-0.0583748	0.13978	0.0498972	1.20762	-1.49528
kegg.Inositol_phosphate_metabolism	0.027143	0.512606	-0.0123154	1.79628	0.177844	0.255623	0.82209	0.113363	0.616811	0.219258	0.24464	-0.739747	0.114637
mips.cytoplasmic_ribosomal_small_subunit	-1.49528	-0.0765168	-0.740303	-0.864001	-0.965479	0.604653	-2.91205	0.874377	1.62929	0.856657	-0.322757	0.164959	0.139939
new_go.cell.morphogenesis	-0.0524393	-0.00238105	-0.0990387	NaN	0.0232585	0.89432	0.37733	1.25466	-0.00189311	0.223041	0.344441	0.0491388	-0.0859791
new_go.proteolysis	0.245996	0.248019	-0.0843394	0.228692	0.549929	0.392289	0.629956	-1.01247	1.26635	0.101503	0.0454501	0.337235	1.80435
new_go.fungaltype.cell.wall	0.0338743	-0.0537652	-2.13649	-1.72245	0.0437748	1.95882	1.36905	0.420836	0.0122261	0.172673	0.194048	0.0157029	0.0362024
new_go.RNA.polymerase.II.transcription.factor.activity	-0.513561	0.00225247	-0.217952	NaN	-0.0847531	-0.0574758	-1.32703	0.0262646	NaN	NaN	0.159135	0.442485	0.0184706
new_go.cell.wall.organization.and.biogenesis	0.849647	-1.32057	-0.334348	0.019737	0.302892	0.205468	1.04146	0.870407	0.769146	0.0928069	0.867189	1.13353	-0.0738913
kegg.Benzoate_degradation	0.0801022	0.512606	-0.00128411	2.02591	0.177844	0.160258	1.39706	0.528841	0.462509	-0.446162	0.43173	-0.483718	0.00810627
new_go.protein.serinethreonine.kinase.activity	0.0625827	0.708135	0.122948	1.39989	-0.101625	0.185355	1.12813	0.17419	0.877418	0.313034	0.25124	-0.872074	-0.192765
kegg.Fructose_and_mannose_metabolism	0.147031	0.0213805	0.461588	0.452905	-0.12858	-0.136057	0.59087	1.25471	0.0195989	0.0629399	NaN	NaN	-0.272427
new_go.transcription.activator.activity	0.289843	0.457165	0.0516156	0.0626989	0.65988	0.551289	2.05232	1.53507	-0.454825	0.608151	NaN	-0.208845	-2.52304
new_go.nuclease.activity	0.456068	0.28754	1.01886	-0.123266	0.129941	1.45771	0.0585641	-0.173919	-0.0599167	0.143388	0.0426787	-0.315232	-1.3197
new_go.vacuolar.membrane	-0.404086	-0.531185	1.33178	-0.76499	-0.737496	-0.417088	0.00866484	0.535586	-0.0906991	-0.502741	0.0703984	0.251127	0.0782857
new_go.protein.transporter.activity	-0.201778	-0.137222	0.193699	-0.00459565	-0.398345	-0.0539452	-0.554909	-0.0114029	-0.258407	-0.0575001	-1.33651	-0.386017	0.00266429
new_go.DNA.binding	0.219173	0.350258	0.447182	0.0560653	0.0453442	1.52611	0.254716	1.06648	0.104328	0.745021	0.259701	-0.699053	0.261231
new_go.maturation.of.SSUrRNA.from.tricistronic.rRNA.transcript.SSUrRNA.58S.rRNA.LSUrRNA	0.772273	1.05189	0.0672811	0.58164	-0.314274	-0.368244	0.859966	0.00244202	-0.118107	0.812973	NaN	0.270613	0.0120241
new_go.tRNA.processing	0.230179	0.157386	-0.313465	-0.297235	-0.930441	-1.18165	0.139525	-0.806735	-0.876047	-0.227179	-0.529507	0.0576764	-2.50576
new_go.actin.cortical.patch	0.0474795	0.912558	1.16177	-0.686855	1.46872	0.0586845	0.32145	0.3216	0.7924	NaN	0.0914424	0.0241754	1.18944
new_go.RNA.modification	0.156061	0.129638	-0.673715	0.956709	0.091256	0.595805	0.0963371	0.00426316	-0.264797	-0.303663	0.263101	-0.70666	-0.569349
kegg.Pyrimidine_metabolism	1.12029	0.962606	0.213513	0.37337	0.218349	0.630052	-0.0373198	-0.00807915	NaN	-0.205883	NaN	NaN	0.227107
new_go.transcription.from.RNA.polymerase.III.promoter	-0.407887	0.325674	-0.0135354	-0.392994	-0.286125	-0.97842	-0.281264	-1.05695	0.0595948	-0.904178	-1.32597	-0.219581	0.740485
new_go.magnesium.ion.binding	2.93091	0.819731	1.2261	0.701451	1.85246	0.786726	0.366655	0.264497	0.0312085	0.00801148	1.10079	0.729576	-0.0446604
new_go.mRNA.catabolic.process	0.287628	0.347955	0.495488	0.0278814	-0.360172	0.476864	-0.0428469	-0.751098	-0.248397	-0.138936	NaN	0.171024	-0.243999
new_go.spindle	0.441186	0.0899838	-0.493764	-0.125584	-0.612251	NaN	0.00612745	-0.578468	-1.01769	-0.0996544	-0.34934	NaN	0.115502
mips.cytoplasmic_ribosomal_large_subunit	-0.495897	-2.01764	-0.573694	-0.849283	0.240958	1.00847	-1.64079	0.446349	NaN	1.65959	0.775884	-1.2472	-0.462819
new_go.oxidoreductase.activity	1.01537	0.0733733	0.128407	0.440172	-0.245729	0.33085	1.48003	0.487604	0.004321	1.00612	-0.0708752	-0.150733	0.63253
new_go.90S.preribosome	-0.460966	0.0773074	-0.0235704	-0.589832	-0.201527	0.60898	0.19091	0.292998	0.0373488	0.861313	0.34249	0.782351	0.834491
new_go.ascospore.wall.assembly	-0.248512	-0.172995	-0.139933	-0.442727	NaN	-0.0980483	NaN	0.427038	-0.490516	-0.923571	NaN	NaN	-0.239131
new_go.regulation.of.transcription.from.RNA.polymerase.II.promoter	0.26321	0.0971172	1.05524	-0.753562	0.192716	1.03874	-1.04413	0.11438	-0.288737	1.1836	0.661011	1.03186	-0.565949
new_go.cytosolic.small.ribosomal.subunit	-1.64806	-0.138242	-0.93563	-0.45037	-0.831012	0.710797	-1.83302	1.05147	1.85002	0.574051	-0.322757	0.198741	0.115418
new_go.ubiquitinprotein.ligase.activity	0.846041	-0.0299734	0.429513	0.063744	0.0803969	-0.433971	0.489289	0.461889	0.532142	-0.238976	-0.00454478	-0.50388	0.0090054
kegg.Purine_metabolism	0.865297	0.184962	-0.0695417	0.446959	0.617434	1.25033	0.0658531	0.931511	-0.76984	0.00502359	-1.55001	-0.441442	-0.12051
new_go.protein.binding	0.542018	0.031703	-0.109901	0.0122159	-0.0528263	-0.00186118	0.64114	-0.878717	1.06223	0.122983	0.191963	0.717657	-0.09694
new_go.nucleus	2.00589	0.581413	-0.0556061	-0.759169	-0.813715	0.523754	-0.224447	0.112587	0.917577	1.14559	0.092991	-0.00667442	0.00558443
kegg.MAPK_signaling_pathway	1.09264	0.270338	0.0162665	0.270961	-0.304804	0.370888	-0.451639	1.48692	0.0224971	0.271747	0.636686	0.460124	-0.156792
new_go.RNA.processing	0.0957689	0.0729353	0.441992	-0.144893	-0.094572	1.05478	0.0444242	-0.261152	-2.27427	0.14261	NaN	0.142064	0.545812
new_go.mitochondrial.inner.membrane	-0.31983	-0.306218	-0.10438	-0.644898	-2.31808	-0.571457	-0.539935	-0.845399	-0.621475	0.0365077	-1.35654	0.578257	0.367689
new_go.transcription.from.RNA.polymerase.II.promoter	-0.601966	-0.219696	-0.158629	-0.146327	0.110768	0.694815	-0.496038	-0.818685	0.673462	0.152514	-0.645247	-0.931106	0.0627807
new_go.Golgi.membrane	0.18934	0.29251	1.06479	0.175502	0.343878	-1.43124	-0.283938	0.0410269	0.0834533	0.312825	0.414869	-0.154204	0.0253228
new_go.endocytosis	-0.378552	-0.00922128	0.539544	-0.0679214	0.830849	-0.0525348	-0.0866634	1.56628	0.531362	-0.489922	0.284716	1.04763	0.393315
new_go.actin.binding	0.0469789	-0.00389619	0.0668689	NaN	0.186917	0.0326965	0.833026	-0.127229	0.271092	NaN	NaN	-0.452081	0.739498
new_go.positive.regulation.of.transcription.from.RNA.polymerase.II.promoter	0.269037	-0.408971	-0.222244	-0.351455	1.43076	0.0465039	-0.154755	0.357174	-0.417782	-0.389265	0.378302	0.0189074	-0.182995
new_go.oxidation.reduction	0.474512	0.0613238	0.311271	-0.643168	-0.158294	0.0594631	0.671475	0.441047	0.074591	1.21585	-0.318547	-0.304752	0.541728
new_go.mitochondrial.large.ribosomal.subunit	-1.50363	-0.719068	-0.20189	-0.142749	-0.59579	-0.99044	-1.41287	-1.17872	-0.643632	-0.796644	-1.7186	-2.04219	-0.72791
new_go.filamentous.growth	0.586569	0.0660005	-0.0978772	0.495696	0.42341	0.170669	0.448066	0.0626911	0.553487	0.200859	0.442329	NaN	0.767046
new_go.aromatic.compound.metabolic.process	-0.544463	0.0125574	-0.134386	-0.218135	-0.209794	-0.147155	0.88297	-0.141131	0.215533	0.576633	0.292977	-0.153485	0.313491
new_go.protein.folding	-0.504281	0.316613	-0.149887	-0.121172	-0.445773	0.0558587	-0.0305478	-0.917138	-2.11788	0.169089	-0.227538	-0.0335738	0.139682
new_go.endoplasmic.reticulum.membrane	-0.066221	-0.682412	-0.161599	-0.358587	0.285302	0.197651	-1.10809	-0.591666	0.0342932	0.662424	-0.286896	0.0905167	-0.109394
new_go.regulation.of.cell.cycle	-0.396529	-0.191599	-0.971676	0.649748	0.368568	0.243054	0.291343	0.532693	0.385064	NaN	0.178944	0.372544	-0.1771
new_go.transcription.from.RNA.polymerase.I.promoter	0.0717875	-0.721739	-0.36882	-0.15082	0.208082	-0.152133	-0.330462	-0.53232	0.368374	-0.198963	-0.366829	-0.677483	-0.00931991
new_go.membrane.fraction	-0.535007	-0.993822	-0.600853	0.228367	-0.618627	0.513498	-0.544467	0.65709	0.513282	0.468301	0.684485	0.0548976	-0.294646
new_go.ribosome.biogenesis.and.assembly	0.967125	1.20633	-0.500388	-0.0308355	0.241604	0.652869	-0.0642684	0.334767	0.52365	0.426694	-0.000945924	0.43795	0.194458
new_go.nuclear.mRNA.splicing.via.spliceosome	-0.0703345	0.169102	-1.62537	-0.116033	-0.0798371	-1.37319	-0.7208	-1.1734	-0.0251132	0.0992472	-0.130134	-1.12518	-0.681133
mips.mitochondrial_ribosomal_small_subunit	-0.529268	-0.608697	-0.0593736	0.133543	0.0319011	-0.199519	-0.728964	-2.63986	-0.85065	-0.22971	NaN	0.0816839	-1.48209
new_go.mitochondrial.small.ribosomal.subunit	-0.529268	-0.608697	-0.0593736	0.0255556	0.0319011	-0.2658	-0.757099	-2.30813	-1.07237	-0.114206	NaN	-0.209864	-1.48209
new_go.cellular_component	0.104718	0.118051	-0.144371	0.337129	0.0284409	-0.696933	0.545569	0.665988	0.623417	-0.440004	0.734326	-0.378727	0.39294
new_go.nucleic.acid.binding	0.123577	0.498235	0.117537	0.632755	0.89167	0.449916	0.397087	0.00927929	-0.476639	0.789429	1.39895	0.201669	0.596371
new_go.rRNA.processing	0.155264	1.29723	0.0402078	-0.241644	-0.369271	0.763686	-0.453055	-0.157888	-0.104914	-0.0774797	-0.00719834	-0.463416	-0.0610059
mips.mRNA_splicing	-0.580901	-0.3882	-1.38798	NaN	-0.102391	-1.10566	-0.573829	-0.14657	0.445738	0.210124	0.0254538	NaN	0.869894
new_go.electron.carrier.activity	-0.781742	0.611524	0.266503	-0.701105	-0.799637	0.0684162	-0.44732	-1.85124	0.587468	0.656601	-0.484152	-0.848721	-0.0229882
new_go.biopolymer.biosynthetic.process	0.580233	0.0503097	-0.00552459	1.01901	-0.0189428	0.688575	0.854937	0.356472	0.173368	0.120563	0.236751	0.178742	-1.19997
new_go.cellular.respiration	-0.147802	-0.307131	-0.544244	-0.164647	0.157894	0.414612	-0.757135	-0.125169	-0.441291	0.0282987	-0.472794	-0.449643	-0.0107229
new_go.lipid.biosynthetic.process	0.0139653	-0.0444649	0.408436	0.0510549	1.17956	0.450397	0.684889	0.268563	0.234934	0.538232	-0.894591	NaN	0.0534047
new_go.outer.membrane	0.0282643	-0.084022	-0.551444	0.507381	0.228915	-0.787555	-0.484879	-0.330398	-1.64086	-0.0937826	-0.142482	0.935682	-1.68441
new_go.microtubule	-0.265791	-0.432821	-1.52481	-0.464887	-0.0271436	0.532309	0.548212	0.316838	0.0667057	0.36296	-0.342927	-0.217115	-0.0814091
mips.mitochondrial_ribosomal_large_subunit	-1.2551	-0.971116	-0.281387	-0.403549	-0.524941	-0.574211	-1.41287	-1.17872	-0.73197	-0.701609	-1.7186	-2.33914	-0.72791
new_go.Golgi.apparatus	-0.31248	-0.238419	2.14201	0.46219	0.73727	-0.688691	-0.269731	-0.0371615	-0.466837	0.0350941	-0.0271597	-0.0291708	0.617144
new_go.energy.reserve.metabolic.process	-0.217447	-0.0035086	-1.03217	-0.262802	-0.143817	-0.571937	0.142934	1.72642	0.276243	0.0229401	0.745749	-0.358365	0.390776
new_go.chromatin.silencing.at.telomere	0.619251	0.479886	0.341574	-0.267384	0.0527847	2.68912	0.445207	0.176193	0.149973	0.434904	1.6322	0.224088	-0.464866
new_go.mRNA.transport	0.705663	1.18695	0.139725	-0.62525	-0.0334406	1.36766	1.45128	0.0287275	0.595268	0.819392	0.941346	-0.165789	0.0303953
kegg.Glycerolipid_metabolism	0.523795	-0.306858	0.418695	-0.0654686	0.04485	-0.0837723	0.246941	1.17292	-0.298218	-1.20416	-0.325613	0.657807	0.171278
new_go.peroxisome	0.616041	1.59159	-0.107601	0.0267584	0.281868	-0.546185	0.43092	0.185429	0.839941	-0.0415964	0.0545598	-0.309195	-0.218614
new_go.calcium.ion.binding	-0.133452	-0.00754592	0.119476	-0.364232	-0.268127	0.454133	0.528909	0.502004	0.304303	1.03261	0.247873	NaN	-1.18231
new_go.endoplasmic.reticulum	-0.354366	0.0402347	-0.36216	-0.42592	0.0808739	-0.434806	-1.1147	-0.216476	0.138051	0.217822	-2.06273	0.23941	0.670608
new_go.fungaltype.vacuole	-0.174036	-0.0512586	0.248898	0.0310077	0.0408577	-0.213234	0.0158481	0.319008	0.678096	-0.879257	-0.113899	-0.0839646	0.240071
new_go.nucleosidetriphosphatase.activity	0.0238503	-0.0030142	0.9547	0.126847	-0.0461626	0.351912	1.45107	0.585497	1.41668	-0.304263	0.282471	0.187685	0.472158
new_go.protein.targeting.to.vacuole	-0.252817	0.359703	1.01555	0.312857	-0.482492	-0.0380157	0.0485959	-0.974298	0.133782	-0.45174	0.0110982	-0.0313449	0.172884
new_go.GTP.binding	-0.116051	-0.384314	-0.0303894	-0.166777	0.0268223	0.0226201	-0.391496	0.0519995	0.57155	0.217878	0.0585668	-0.27894	0.106621
new_go.pyridoxal.phosphate.binding	-0.608429	0.195425	-1.6876	-0.198821	-0.799469	0.610998	0.188706	0.941847	0.396874	0.276	NaN	NaN	0.506332
new_go.small.GTPase.mediated.signal.transduction	-0.0827841	-0.15935	0.713633	-0.246037	0.250782	0.0264943	-0.187358	0.0976582	0.0750961	0.0394342	-0.0598456	-0.543709	0.334109
new_go.DNA.recombination	1.85146	-0.215561	-0.148199	-0.062575	0.0699087	-0.0110431	1.46413	-0.0230471	0.868683	1.54311	-0.846018	NaN	0.285969
new_go.ATPdependent.helicase.activity	-0.0260783	0.0115799	0.10912	0.0447912	-0.024542	1.2217	0.742573	0.470572	0.449179	0.420051	0.623252	NaN	2.93719
new_go.phosphoprotein.phosphatase.activity	-0.211145	1.19883	0.583154	0.0289419	0.47833	0.502076	0.248337	-0.235222	0.268047	-0.0322439	NaN	NaN	1.01357
new_go.chromosome.segregation	-0.165372	-0.124089	-1.15849	-0.764768	0.00179315	0.661549	0.0713507	0.493022	0.014704	0.906254	-0.108879	0.184971	1.58488
new_go.nuclear.membrane	0.0755406	0.544419	0.339837	0.176671	0.0596999	1.11852	1.44137	0.0136393	1.48546	1.17522	0.119217	-0.0883387	0.00787188
new_go.exonuclease.activity	0.989329	-0.00190843	1.87603	-0.0938852	-0.49553	0.756218	0.19257	-0.0881799	NaN	0.113407	NaN	-0.607797	-1.00166
new_go.RNA.splicing.factor.activity.transesterification.mechanism	-0.669234	-0.0397686	-0.121379	-0.015738	0.228776	-0.509201	-0.18187	-0.92351	0.0374902	0.0232334	-0.155179	0.333552	-0.272322
new_go.regulation.of.translation	0.420335	1.09543	0.510307	0.454229	-0.279324	0.980907	1.05061	1.78888	1.10699	0.171606	1.38895	0.880042	0.27171
new_go.endosome.membrane	0.156931	1.30859	0.182302	1.43857	0.465033	-0.0526312	0.678403	-0.271899	0.516241	0.0653791	-0.640607	-0.14551	0.159023
new_go.mitosis	0.25949	1.07624	0.0649952	0.221404	-0.0439379	-0.260497	0.942303	0.688243	0.398208	0.0974763	-0.0629748	0.692919	-0.0340818
new_go.negative.regulation.of.transcription.from.RNA.polymerase.II.promoter	-0.386274	0.7693	0.751509	0.18408	0.793815	0.682154	0.130255	0.206493	-0.555352	0.526832	0.00159148	-0.0486123	NaN
new_go.mitochondrial.outer.membrane	0.27428	-0.0632565	-0.137552	0.685813	0.0769094	-0.0612241	-0.447656	-0.268467	-0.494647	-0.0209192	-0.590542	0.813327	-1.99012
new_go.acyltransferase.activity	-0.274408	0.423317	0.819715	0.426623	0.316171	-0.410759	-0.129301	0.0657946	-0.186072	-0.0991609	-0.185417	-0.0436369	-0.681901
new_go.cell.wall	-0.110543	-1.33489	-2.38983	-0.0734255	0.0978819	0.56406	0.673951	-0.184012	0.49742	0.119246	NaN	0.149789	-0.00983217
new_go.transferase.activity	0.771452	0.159232	0.752465	1.60511	0.878613	0.941118	0.292167	0.0519849	0.601072	0.271894	0.138768	0.34089	-0.087164
new_go.chromatin.remodeling	0.036834	-0.0668775	0.754029	0.49112	-0.0323107	1.82596	-0.178224	1.22598	0.336225	0.0745076	1.42653	-0.0684535	0.110711
new_go.ascospore.formation	-0.019825	0.311578	-1.4898	0.0288197	0.73136	0.52664	-0.165524	0.0303148	0.366873	0.219827	0.174646	-0.424603	0.137655
new_go.chromatin.modification	-0.122781	0.307869	0.332577	-0.363639	-0.0850201	1.10901	0.146363	1.56765	-0.0554443	1.22534	1.02758	0.116354	1.29041
new_go.transport	-2.02128	-1.33118	0.0889691	-0.0723311	-0.96768	-0.00272313	0.0908474	0.104907	0.333655	0.229255	0.350097	0.0898463	0.260562
new_go.biological_process	-0.531954	-0.985052	-0.0214416	-1.25197	-0.797399	-2.26801	0.782067	-0.779172	-0.66973	-2.08703	-0.455987	-0.0634424	0.081632
new_go.metal.ion.binding	0.24824	0.716471	-0.0600889	1.05011	0.996841	1.09565	-0.0628009	0.866421	0.0656182	0.103176	0.3888	1.65414	0.41576
new_go.cell.cycle	0.46667	0.224446	-0.0351767	0.384178	0.446807	-0.101563	0.798488	0.52436	1.11039	0.00440093	0.376853	0.119437	0.104859
kegg.N-Glycans_biosynthesis	1.35283	-0.160537	0.434077	NaN	0.336475	-0.559855	-0.646038	0.138702	0.0679504	-0.539907	NaN	1.93331	1.01885
new_go.ERassociated.protein.catabolic.process	-0.770653	-0.142365	0.74516	0.386135	-0.0480878	0.000403063	-0.356472	0.115368	0.651784	0.276566	NaN	NaN	0.670926
new_go.nucleotide.binding	0.155852	1.3575	0.902372	0.614298	0.939474	1.84521	2.99094	0.273214	2.48731	1.50257	0.963081	0.36405	0.508432
new_go.histone.acetylation	-0.356186	-0.166555	0.0959079	-0.255564	0.735498	0.868359	0.158834	3.19573	-0.05469	NaN	0.527096	0.199328	0.866095
new_go.isomerase.activity	-0.117775	-0.71263	-0.0214702	0.0277411	-1.78951	0.29807	0.183809	-0.0689269	-1.16614	-0.18014	-0.0458004	-1.25518	0.580911
new_go.hydrolase.activity	0.924671	1.54483	0.253347	-0.0394433	0.579778	2.14895	1.04516	0.949723	0.346657	0.457983	1.67604	0.153025	0.430333
new_go.cell.redox.homeostasis	-2.62147	-0.96115	1.17972	-0.150235	-0.52091	-0.316747	-0.210047	-1.04657	0.506323	-0.0644991	-0.860722	NaN	-0.27465
new_go.endosome	-0.312566	-0.250473	0.582491	1.45273	0.42227	-0.611389	0.0121282	-0.582393	1.19902	-0.202737	-0.259204	0.550719	-0.773955
new_go.RNA.elongation.from.RNA.polymerase.II.promoter	1.4951	1.08963	0.151479	-0.0202817	-0.355788	-0.146276	0.124121	0.151258	0.13181	0.122333	0.103208	1.3411	0.0563236
new_go.response.to.osmotic.stress	-0.0367865	0.222911	1.17943	-0.168062	0.319274	0.164973	0.692652	0.559754	-0.108668	-0.72796	0.149747	1.35906	-0.726308
new_go.GTPase.activator.activity	-0.212201	-0.0222485	1.01321	0.255431	-0.270533	0.634595	0.266899	0.484573	-0.177073	0.0566306	NaN	0.109013	-0.0729308
new_go.intracellular.protein.transport	-0.948386	-0.0412923	0.928085	-0.0402667	-0.667631	-0.363176	-0.256838	0.601824	0.0214002	-0.00615535	-0.602143	-0.246942	0.424871
new_go.cytokinesis	-0.293671	0.377655	0.56961	0.642608	1.72895	0.725559	0.786167	0.796822	-0.000573185	-0.199168	0.505283	NaN	-0.123487
new_go.nuclear.envelope	-0.604217	0.115074	0.476269	0.0287558	0.947027	-0.588535	1.13839	0.36425	0.0277737	-0.198934	NaN	NaN	-0.069338
new_go.nucleotidyltransferase.activity	0.511743	-0.106797	-0.0742497	-0.207225	0.354052	0.193672	0.144696	0.291515	1.49272	0.520978	0.104671	-0.821028	0.022842
new_go.aerobic.respiration	-0.312871	-0.303427	0.0976881	-0.130742	-0.0343756	-0.394363	-2.36514	-0.78572	-1.0685	-0.154702	-0.551364	-0.557016	0.565949
new_go.translation	-2.06824	-1.02762	-1.10451	-0.71044	-2.45003	0.385624	-3.18329	-0.265813	-0.775234	0.25486	-0.85176	-0.909981	-0.0246013
new_go.negative.regulation.of.transposition.RNAmediated	1.10861	0.789226	NaN	-0.0401861	0.0116759	1.70949	-0.382192	NaN	1.55407	NaN	0.0967139	-0.309108	-0.048699
new_go.spliceosome	-0.0556144	0.423948	-0.424552	0.631566	-0.107513	-1.15902	-0.161433	-1.26285	0.0374902	0.50066	0.125982	-0.0100757	-0.802168
new_go.response.to.stress	-0.207683	-0.689779	-0.243803	0.000683817	-1.02232	0.25091	0.168909	-0.153894	0.161956	0.104571	0.136224	0.52122	0.500206
new_go.response.to.pheromone	-0.369513	0.0758312	0.967793	0.566667	-0.155727	-0.266324	-0.337984	-0.0521631	1.39126	1.49205	0.498205	0.0153162	0.553985
new_go.general.RNA.polymerase.II.transcription.factor.activity	-0.380663	0.723255	-0.341623	0.290466	-0.481994	-1.42601	-0.291343	0.24276	0.285115	0.0487215	1.2714	-0.397908	0.258727
new_go.mitochondrial.intermembrane.space	-0.335496	-0.309686	-0.385332	-1.62163	0.581481	-0.051714	-1.09367	-0.0741811	-0.076712	0.0938894	-0.197164	-0.351155	-0.0787971
new_go.peptidase.activity	0.0875741	-0.212566	-0.0195032	0.197679	-0.265878	0.240043	-0.227714	0.629074	0.415669	-0.0957989	0.452796	-0.292754	0.409388
new_go.kinase.activity	0.56794	1.20143	0.119165	2.7336	0.415901	0.242709	0.612439	0.564558	0.933967	0.589782	0.472401	-0.143468	0.706077
new_go.ligase.activity	0.41848	1.34754	1.80482	0.0151531	0.289517	-0.27922	0.106566	0.771529	0.0849011	1.41776	0.332835	1.34798	0.312421
new_go.metabolic.compound.salvage	-0.0579226	1.14998	1.79302	1.52732	0.880822	-0.479595	1.12928	0.0610131	0.835681	0.0630938	-0.33509	0.534539	0.745348
new_go.response.to.oxidative.stress	-0.0113234	0.557452	0.147524	-0.0895367	0.179788	-0.215208	-1.0092	0.313269	0.908096	-0.296444	-0.574967	0.612895	-0.71911
new_go.structural.constituent.of.cytoskeleton	-0.0212002	-1.53114	-0.71131	-0.360971	0.0355409	0.0059548	0.453572	-0.145573	-0.235952	0.599491	0.237349	0.00882018	-0.524916
new_go.chromosome	-0.236165	-0.0520831	0.251404	-0.016957	-0.135415	0.217788	0.170309	0.161695	-0.374382	-0.111657	-0.558077	0.0692326	-0.389926
new_go.ribosomal.large.subunit.assembly.and.maintenance	0.605363	0.0988884	-0.117878	NaN	NaN	0.597204	0.179084	1.13468	0.314246	0.0646884	-1.75979	0.0074669	0.282512
new_go.cell.division	0.241834	0.00271143	-0.359205	0.185761	-0.00718665	0.0101798	0.502241	1.03996	0.163747	-0.0254179	0.087644	0.74653	0.116211
new_go.lyase.activity	-0.0640076	0.0830195	0.770392	0.188716	0.879228	-0.062014	0.643549	-0.235934	-0.262332	-0.183327	0.168824	0.11157	0.157082
new_go.extracellular.region	-0.0167094	-0.16068	-0.855469	-0.756159	0.273265	0.214283	0.414991	-0.0986772	0.537477	-0.0259251	-0.515701	0.163646	0.00770205
new_go.translation.initiation.factor.activity	0.296617	0.225481	-0.0855747	-6.36361e-05	-0.442457	0.581575	0.325542	0.685628	-0.143626	-0.0445749	0.803239	NaN	0.315156
new_go.integral.to.membrane	-1.13508	-0.566706	1.27125	-0.486023	-0.089461	-0.302004	-0.49927	-0.037558	-0.251508	0.0749123	0.747051	0.747185	0.0164838
new_go.protein.transport	-0.661641	-0.67066	0.449227	0.11279	-0.337658	-0.112077	0.109672	-0.762533	0.178887	-0.277798	-0.525831	-0.2122	0.549839
new_go.response.to.drug	-1.10032	0.470786	0.659949	-0.045598	-0.6139	1.21661	0.0468596	0.506952	0.111797	0.868829	0.407807	-0.366142	-0.123194
new_go.response.to.DNA.damage.stimulus	0.620515	0.366889	1.10439	-1.12171	0.783764	0.917949	2.13365	0.508726	1.54307	0.361382	-0.030859	0.0868232	0.419352
new_go.transcription.initiation.from.RNA.polymerase.II.promoter	-0.308927	0.0362141	0.511254	0.366194	-0.771944	-0.708029	0.0692129	1.52002	0.212561	-0.139449	0.73706	0.126317	-0.082898
new_go.mitochondrial.matrix	1.00311	-0.167802	-0.137313	1.50084	0.0684238	0.220662	0.0444423	0.121768	0.554352	0.216329	-0.180825	-0.370843	0.64341
new_go.mRNA.export.from.nucleus	0.845909	1.51282	0.155019	0.928292	-0.00787215	1.36766	1.32192	-0.363227	0.649484	0.964326	NaN	NaN	0.134424
new_go.zinc.ion.binding	0.825691	0.868024	-0.0394246	0.842993	1.31238	1.13847	0.272497	0.998244	-0.119023	-0.19513	1.69232	0.811754	0.418022
new_go.sporulation	-0.0529203	-0.640772	-0.203501	0.00153228	-0.987512	0.00155669	-0.44544	1.42818	-0.050501	-0.849551	0.108276	-0.236504	-1.46548
new_go.bipolar.cellular.bud.site.selection	-0.0489698	-0.09982	0.727182	0.564667	0.106351	-0.308076	0.167661	0.0414445	-0.0168821	0.337953	NaN	NaN	-0.213627
new_go.methyltransferase.activity	-0.19581	0.0772132	0.144739	0.407901	-0.0379751	-0.0623531	0.188873	-0.211535	-0.0938829	0.00683413	0.00217764	0.884063	0.122229
new_go.helicase.activity	0.158805	0.716244	0.0296551	-0.0444275	0.43961	1.64003	0.604707	0.0461214	0.245025	0.218644	1.0906	0.335074	2.16989
new_go.mitochondrion	-0.306888	-1.13003	-0.239673	-0.187535	-0.0822661	-0.989224	-0.275047	-0.0943123	-1.38989	0.105805	-0.911112	-0.16074	-0.497394
new_go.DNA.repair	0.655337	0.250373	1.31388	-1.34079	0.85126	2.1267	0.512729	0.604522	0.870334	0.24594	0.297699	0.245694	0.602929
new_go.protein.export.from.nucleus	0.552385	0.380257	0.0486983	0.709033	-0.0382283	1.23561	0.967078	-0.456385	NaN	0.769707	NaN	NaN	-0.908954
new_go.pseudohyphal.growth	1.08669	1.62777	-0.603282	0.134082	-0.24553	0.00634434	-0.679938	0.352779	0.729442	-0.131854	0.59946	0.0296972	1.15785
new_go.G2M.transition.of.mitotic.cell.cycle	0.533445	0.445202	-0.535317	-0.630352	-0.438359	0.122505	-0.260922	0.0680571	0.929272	-0.599516	0.721919	-0.58866	1.04914
new_go.DNA.replication	0.616239	0.213324	0.218201	0.0339608	0.564244	0.533084	0.262211	1.41551	0.901276	-0.108216	0.923952	-0.992063	0.613799
new_go.nucleolus	0.0999895	1.20609	-0.0181353	-0.260504	-0.1	0.361	-0.012577	0.247515	-0.0728819	0.0424315	-0.0444796	0.0252457	-0.0414111
new_go.membrane	-1.23933	-0.649785	0.634088	-0.251871	-0.617555	-0.0689178	0.0396931	-0.46971	0.00680914	0.161274	0.218698	0.702449	0.203325
new_go.RNA.binding	0.0532211	-0.171331	-0.105822	-0.0897519	-0.532016	0.831731	-0.72866	-0.106325	-0.503586	0.14171	-0.0391523	-0.105029	1.00321
new_go.transporter.activity	0.269168	-0.551198	0.682924	0.165322	0.0680813	-0.206814	0.559056	0.834826	-0.907692	-0.454631	0.750177	0.078081	1.15836
new_go.protein.complex.assembly	-0.481755	-0.490988	-0.256497	-0.0686739	-0.3899	0.30053	3.35856e-05	0.991377	-0.0933021	0.039508	-1.56683	-0.050634	0.151533
new_go.ATP.binding	0.550869	2.11332	0.644548	1.5231	0.505379	1.95391	3.65431	1.22447	1.28037	1.08917	0.982997	0.723762	0.192749
new_go.cellular.bud	-0.778158	-0.0358322	0.0121566	NaN	-0.0945216	0.543062	1.78866	0.402235	-0.0844227	0.000784635	NaN	-0.121797	1.25353
new_go.lipid.metabolic.process	2.62136	0.980012	0.93917	0.141156	0.373282	0.00588345	-0.032713	1.02633	NaN	-0.0020035	0.104021	0.439494	-0.319158
new_go.establishment.of.cell.polarity	1.30012	0.101262	0.326434	-0.411111	0.204342	-0.16106	0.880149	0.475709	-0.0211991	-0.0348827	NaN	NaN	0.0880178
new_go.establishment.of.protein.localization	0.159965	0.442341	-0.394409	-0.136855	0.0404612	1.74891	0.434116	0.367533	0.857535	0.583842	NaN	NaN	0.546463
new_go.RNA.splicing	-0.0484118	1.17536	-1.22147	-0.138437	-0.0634028	-0.778609	-1.6036	-1.37838	0.0839807	0.103296	-0.297244	-0.30789	-0.66595
new_go.transferase.activity.transferring.glycosyl.groups	1.52021	-0.142793	0.770675	-0.040887	0.865836	-0.272563	0.379725	-0.564124	0.100948	-0.0519315	NaN	0.534875	-0.271061
new_go.signal.transduction	0.205831	0.875768	0.778505	0.495586	-0.0362623	0.207459	0.190617	1.64957	-0.401991	0.504221	0.500841	-0.0170645	0.124501
new_go.protein.amino.acid.dephosphorylation	0.247916	1.28619	-2.05233	NaN	NaN	0.432849	-0.0482271	-0.565331	0.101392	0.0787769	0.653442	-0.0130529	1.18025
new_go.ER.to.Golgi.vesiclemediated.transport	-1.60866	-0.525191	-0.0334181	-1.20607	0.830214	-0.823304	-0.930228	-0.26413	-0.0178947	0.724757	-0.234366	-0.0598982	2.6374
new_go.mitotic.sister.chromatid.segregation	0.0737118	-0.166598	1.47737	NaN	-0.0395089	0.677696	1.23247	-0.480754	0.101688	0.691994	NaN	NaN	-0.422414
new_go.mRNA.processing	-0.108043	0.61185	-0.524933	0.0196646	-0.177429	-0.77197	-1.57151	-1.19696	0.15609	0.612719	-0.0248923	-0.224267	0.548115
new_go.spindle.pole.body	0.31406	0.16362	-0.362026	NaN	-0.269629	0.525748	0.0478169	0.315492	0.422291	0.0970861	-0.0152211	1.40898	0.178683
new_go.ion.transport	-2.29151	-0.491439	-1.15911	-0.265592	-0.317504	-0.058152	-0.110253	0.135252	0.0791571	0.215892	0.591619	0.562063	0.905395
kegg.Cell_cycle	0.143098	1.08022	0.0969416	-0.769297	0.135838	0.00331848	0.0440927	0.898166	0.867909	-0.183701	0.256239	0.241943	0.21063
new_go.autophagy	-0.0412766	1.32337	0.602351	-0.0700058	-0.247191	0.467869	0.890702	0.770357	0.783342	0.22073	1.34382	0.120729	1.03816
new_go.invasive.growth.in.response.to.glucose.limitation	1.87691	2.48461	0.107966	1.39125	0.323265	0.903142	0.341302	0.978741	0.75204	-0.0277112	0.645961	-0.507604	0.133746
new_go.ribosome	-2.61355	-3.79637	-1.62997	-1.35339	-0.959533	-0.271039	-2.84383	-1.60296	-0.232626	1.08055	-0.878688	-1.76295	-0.580981
new_go.structural.constituent.of.ribosome	-2.72661	-2.20632	-1.05498	-0.997125	-0.958303	-0.138954	-5.23972	-2.04351	-0.118397	0.869347	-0.661321	-2.26593	-0.54718
new_go.hydrolase.activity.acting.on.glycosyl.bonds	-0.851085	-0.505581	-0.0518962	-0.0552799	0.366103	0.0192518	1.03757	NaN	0.325063	NaN	0.801542	NaN	0.1556
new_go.plasma.membrane	-0.210775	0.097352	0.0739951	1.0396	0.268159	0.803205	0.0499436	0.918281	1.42617	-0.716423	0.201619	-0.0941402	2.63044
new_go.rRNA.metabolic.process	-0.238061	0.253033	-0.0502659	0.471891	1.16502	0.416432	0.176242	0.31381	0.0719153	-0.254109	-0.373387	0.243986	0.189461
new_go.G1S.transition.of.mitotic.cell.cycle	0.716828	1.7403	0.233622	-0.284808	-0.214947	-0.374156	0.307438	0.120868	0.494982	-0.13974	-0.385601	NaN	0.845669
new_go.actin.filament.organization	0.178356	0.94505	0.0121705	-0.596036	0.324605	-0.332	0.00549829	-0.00630842	0.367644	-0.0798739	NaN	-0.415036	0.25128
new_go.unfolded.protein.binding	-0.901912	-0.632577	-1.42958	-0.000770466	-1.90682	0.125588	-0.266395	-0.850422	-1.29249	-0.0733068	-0.46683	-1.01984	-0.095243
new_go.meiosis	0.194598	0.0701993	0.0881829	0.106798	-0.214772	0.826652	1.26442	0.645485	0.470977	0.663876	0.348963	0.0595683	0.177318
new_go.vesiclemediated.transport	-1.08182	0.117503	0.766563	-0.571151	0.598699	-0.733111	-0.808718	-0.483314	0.171089	0.0229814	-0.247558	-2.64781	0.31183
new_go.peptidylamino.acid.modification	0.298771	0.341067	0.42827	0.183518	0.110516	-0.0291815	0.127443	-0.361063	0.200999	0.164333	-0.0167064	-0.216583	-0.237963
new_go.nucleocytoplasmic.transport	0.599356	0.270319	0.497507	0.0123423	-0.112714	0.180753	0.954875	1.10371	NaN	0.494141	NaN	NaN	0.156628
new_go.cytoplasmic.vesicle	-0.336955	0.2799	-0.230575	-1.40549	-0.623274	-0.626857	0.0321122	-0.0116496	-0.156849	0.106724	-0.217301	-0.998445	-0.244867
new_go.smallsubunit.processome	1.35592	1.48881	0.466478	-0.160813	-0.102666	-0.180453	0.265335	-0.015896	0.322709	0.381488	NaN	0.786088	-0.252577
new_go.ribonucleoprotein.complex	-3.24052	-2.31218	-2.22289	-1.66302	-0.307755	-0.0504929	-3.65825	-2.8265	-0.617328	0.394389	-1.09885	-2.05477	-0.87012
new_go.alkyl.sulfatase.activity	NaN	NaN	0	0	NaN	0	0	0	0	0	0	0	0
new_go.arylsulfatase.activity	NaN	NaN	0	0	NaN	0	0	0	0	0	0	0	0
new_go.dodecyl.sulfate.metabolic.process	NaN	NaN	0	0	NaN	0	0	0	0	0	0	0	0
new_go.homing.of.group.II.introns	NaN	NaN	0	0	0	0	0	0	0	0	0	0	0
new_go.movement.of.group.I.intron	NaN	NaN	0	0	0	0	0	0	0	0	0	0	0
new_go.translational.initiation	NaN	NaN	-0.917297	-0.206231	-0.804712	0.659257	0.713442	1.62399	-0.0620792	0.0437888	0.446716	NaN	0.433423
Gene Set	BY4741_plusNWidth	Sigma_plusNWidth	Spar_plusNWidth	Smik_plusNWidth	Sbay_plusNWidth	Cgla_plusNWidth	Scas_plusNWidth	Klac_plusNWidth	Kwal_plusNWidth	Sklu_plusNWidth	Dhan_plusNWidth	Calb_plusNWidth	Ylip_plusNWidth
new_go.regulation.of.transcription	-0.326618	-0.464625	-0.608232	-0.187235	-0.441182	0.0245226	0.123569	0.14868	0.216686	-0.204995	-0.0125466	-0.448669	-0.110735
new_go.transcription.factor.activity	0.134282	-0.474003	-0.0186324	-0.00529954	-0.628257	0.139095	-0.10223	0.146099	0.0722198	0.0294614	0.252497	1.71475	1.12414
new_go.cellular.bud.neck	0.031905	0.0121815	-0.215399	0.132283	1.60175	0.523979	0.184788	0.576006	0.0704886	0.525957	-0.598304	0.0456188	-0.0504834
new_go.transcription.regulator.activity	-0.0121861	-0.0599271	NaN	NaN	NaN	1.31511	-0.828272	0.18346	0.14114	-0.407829	0.0011177	-0.475316	0.0677333
new_go.binding	0.675576	0.840717	1.59296	0.846528	-0.948633	-0.0259205	0.966467	0.180632	-1.58506	0.476948	0.0928024	1.04345	-0.362349
kegg.Sphingoglycolipid_metabolism	0.538726	0.61922	0.505175	1.01313	0.416645	0.838424	0.266657	-2.04781	0.951227	1.15732	-0.790122	-0.555566	-1.02956
new_go.cytosol	0.30802	-0.146159	-1.04292	-0.0441581	0.286252	-0.815903	0.248635	0.0728158	-0.690703	0.415522	-0.0925013	0.00908127	0.114778
new_go.fungaltype.vacuole.membrane	-0.085728	-0.718057	-1.91039	-0.404694	0.107053	-0.059897	-0.596983	0.281796	0.111249	-0.218724	0.333404	-0.0845851	-0.114298
kegg.Oxidative_phosphorylation	0.0286755	0.058766	0.255608	-0.367246	-0.0221257	-0.290714	0.614445	-0.2105	0.347002	-0.268082	0.108791	0.500386	-0.028294
new_go.intracellular.protein.transport.across.a.membrane	1.07017	0.564922	-0.459208	0.887131	-0.0691069	0.390531	0.645609	-0.322183	0.178205	0.926275	0.286099	0.127133	0.31269
new_go.cellular.bud.tip	0.0182327	0.264995	-0.0107103	-0.508047	0.972872	1.28225	0.326438	1.5513	0.0592755	-0.0586457	-0.00334459	0.182936	-1.98417
new_go.transcription	-0.219987	0.0323907	0.47279	0.0631083	0.0795704	1.31439	-0.501286	0.392689	1.45164	-0.747184	-0.805099	0.266531	0.281298
new_go.manganese.ion.binding	-0.297864	0.263378	-0.687204	-0.122096	-0.714906	0.233174	-0.819015	-0.117271	0.0722509	-1.32001	NaN	-0.297259	-1.18462
new_go.incipient.cellular.bud.site	-0.154204	-0.606767	0.127493	0.146896	0.237667	0.401456	0.000727369	0.522931	0.193607	0.0254884	-0.875429	0.354275	-0.118706
kegg.Nicotinate_and_nicotinamide_metabolism	0.291058	-0.216577	0.430313	0.668515	0.402826	1.26647	0.226184	-1.49128	0.332304	1.34002	-0.0976586	-0.773776	-1.17335
new_go.amino.acid.biosynthetic.process	-0.784703	-0.664749	0.154179	0.0221337	-0.387164	-0.0633096	-0.149066	1.15989	0.242887	0.272234	-0.207446	-0.868667	0.432542
new_go.ubiquitindependent.protein.catabolic.process	-0.216353	-0.119127	0.00330986	-0.0724431	1.02535	-1.40232	0.776184	1.09264	0.0176062	0.198556	0.869112	0.681355	0.138905
new_go.carbohydrate.metabolic.process	-0.555521	0.157757	-0.209304	-0.721906	-0.00974139	0.741835	0.595058	0.583297	-0.0874523	1.73295	-0.0918102	0.134869	-0.0798912
new_go.response.to.toxin	0.513345	-0.0739965	0.0748525	-0.0629089	0.56516	-0.891023	0.485238	0.0290181	-0.261139	-0.0701397	NaN	-0.193815	0.0767504
new_go.mitochondrial.membrane	-0.116184	0.109799	2.06207	0.531099	-0.654862	0.423037	0.164113	0.373326	0.257668	0.558511	0.303746	0.30604	-0.554495
new_go.iron.ion.binding	0.105243	0.480906	-1.10841	0.137101	0.00342237	-0.0370306	-1.18739	0.168719	-0.236092	-0.712206	0.0120697	0.571809	-0.0638423
new_go.vacuolar.protein.catabolic.process	-0.245278	-0.114995	-0.167504	-0.339613	0.710284	0.947411	0.434723	-0.581992	-0.306252	-0.989797	-0.481922	1.05898	-0.0997176
new_go.cytoplasm	0.361068	0.639141	0.0305161	0.111221	0.042298	0.308146	0.366838	0.603893	0.053906	-0.03546	-0.163934	0.195765	0.0624933
new_go.ATPase.activity	-1.24343	-0.0181705	0.0454696	-0.61842	0.118045	0.224336	0.157221	0.0981491	0.208966	-0.334	0.308389	0.205493	1.21183
new_go.specific.RNA.polymerase.II.transcription.factor.activity	-0.0866766	-0.609061	-0.563606	-0.185238	-0.337603	-0.0433504	-0.00127867	0.39433	-0.339516	0.272869	NaN	3.3314	1.30244
new_go.metabolic.process	-0.266782	-0.928668	-0.116706	-0.375897	-0.0972063	-0.720225	-0.228112	-0.146916	-0.343197	-0.313634	0.0641495	1.05978	0.151873
kegg.Ribosome	-0.344784	0.209684	0.335838	0.46268	-0.654471	1.03803	0.896373	0.306139	-0.0049362	0.759257	-0.0810058	-0.557878	0.125847
new_go.endonuclease.activity	0.354309	-0.247255	0.312702	NaN	0.0466805	1.05278	0.257182	0.205559	NaN	-0.00262683	0.297117	0.403786	-0.188687
new_go.vacuole	-0.31318	-1.52832	-0.187588	-0.672751	0.314502	-0.099219	0.419415	0.0706417	0.922714	-0.990801	0.0686525	-0.567501	-0.323448
new_go.catalytic.activity	0.0316546	-0.0466706	0.203709	-0.0117634	0.199813	-0.343011	-0.174604	0.39869	-0.0916466	-0.669985	0.104733	0.78759	0.0378833
kegg.Glycine,_serine_and_threonine_metabolism	1.64715	-0.151263	0.00814219	1.32427	-0.496285	-0.00795734	0.0552074	-0.701655	-0.9581	2.63055	-0.0331002	NaN	-0.504156
new_go.cytosolic.large.ribosomal.subunit	-0.0974748	0.455301	0.0014013	-0.746386	0.256514	1.67851	-0.328613	0.496677	NaN	0.900337	-0.344786	-0.985308	-0.530026
new_go.mitochondrion.organization.and.biogenesis	0.365978	0.213532	-2.70777	-0.638624	1.28621	-0.0216185	-0.0860281	-0.00142685	-0.581905	-0.142646	0.598251	1.28864	-0.90939
new_go.mitochondrion.inheritance	0.0388804	-0.429819	-1.24707	-0.282123	0.419649	-0.73181	-0.0913884	-0.0874987	NaN	0.294585	NaN	0.314431	NaN
new_go.molecular_function	0.526202	0.166744	1.28321	-0.0194645	0.387842	-0.800361	0.425477	0.073187	-0.108061	0.248112	0.13498	-0.0429225	0.264923
new_go.cytoskeleton	0.100156	0.176379	0.781717	0.956753	-0.108094	0.799812	0.496345	0.00509816	-0.660195	-0.254062	0.146771	0.13948	-0.101213
kegg.RNA_polymerase	-0.571622	-1.14534	0.0960165	-0.485283	0.279149	-0.314409	-0.214044	-0.441165	0.630973	-3.40834	-0.355239	-1.79063	0.234956
kegg.Starch_and_sucrose_metabolism	0.326263	0.965003	1.23309	-0.0735263	0.0343349	1.83392	0.429579	-2.08256	0.762321	0.837111	-1.11485	-1.10238	-0.514882
new_go.proton.transport	0.595002	0.331432	-0.0517189	-0.0794916	-0.45593	-0.430981	0.262386	-0.235754	0.689479	0.143447	1.47986	0.136943	-0.0235441
new_go.intracellular	0.0836938	-0.769633	-0.09679	-1.40803	0.018584	0.0553542	-1.02292	-0.251317	-0.0084908	-0.996585	-0.104663	-0.248417	0.396984
new_go.tRNA.metabolic.process	0.0490366	-0.637129	0.193182	0.315525	-0.0135753	-0.299387	-0.38589	0.143359	-0.153454	-0.0517564	-0.224923	0.0920451	-0.25592
new_go.protein.ubiquitination	-0.0270655	-0.154959	-0.414926	0.486993	-0.590315	1.05534	-0.820915	0.576541	NaN	-0.124394	-0.399166	NaN	-0.334665
new_go.sequencespecific.DNA.binding	1.04338	-0.024316	-0.0835781	-0.645885	0.470518	0.189461	-0.386635	0.20554	0.878906	-0.0848952	0.0133711	1.34869	0.374884
new_go.biosynthetic.process	-0.298756	NaN	-0.0221702	0.594609	-0.816	-0.869138	NaN	0.8324	NaN	NaN	1.11818	0.631346	-0.101523
new_go.protein.kinase.activity	0.950787	-0.154736	0.660368	0.0503997	-0.00344141	0.419047	0.327524	-1.78505	0.0719407	0.396815	-0.181736	-1.05524	-0.773356
new_go.protein.amino.acid.phosphorylation	0.637953	0.159808	0.710139	0.0675203	0.107734	0.137005	0.399021	-2.30652	0.410744	0.279571	-0.122553	-0.756218	-0.869351
new_go.regulation.of.transcription.DNAdependent	-0.0516434	0.153827	-0.362893	0.188014	-0.0467534	0.467586	-0.574159	0.633034	1.33267	-0.0692588	-0.6576	0.733774	0.37242
new_go.soluble.fraction	-0.372807	-0.03261	0.12214	-0.185387	-0.573289	-0.150259	0.106005	NaN	-0.280398	-0.165208	0.341765	0.613296	-0.167461
new_go.GTPase.activity	-0.597227	0.0467718	-0.0243797	0.182653	-0.121269	0.270763	0.370895	0.438028	0.698237	0.365334	-0.183763	0.0224292	0.158956
new_go.phospholipid.biosynthetic.process	-0.0118565	-0.195368	-1.57028	NaN	-0.879069	-0.869138	NaN	0.568222	0.997011	-0.160867	-0.299588	NaN	-0.19815
new_go.protein.complex	-0.331873	-0.00238098	-0.381061	NaN	-0.0273718	-1.90367	1.90722	0.501454	-0.151426	-0.993638	0.876298	0.118648	1.00509
new_go.nuclear.pore	0.276287	0.108901	0.0149321	1.60499	-0.173996	0.621062	0.0945788	-0.397374	1.43593	0.428802	NaN	NaN	0.607477
new_go.structural.molecule.activity	0.438676	0.275261	-0.0449157	-0.972578	0.0868375	0.844472	0.659317	-0.0804288	1.23343	-0.847824	0.0331261	0.0681272	0.309027
new_go.DNAdirected.RNA.polymerase.activity	-0.465435	-1.02556	0.0634942	-0.485283	0.279149	-0.314409	-0.026255	-1.21006	0.842892	-3.36709	-0.267198	-1.14333	0.0855208
new_go.mating.projection.tip	0.875351	NaN	-0.192246	NaN	NaN	0.445706	0.0764385	0.408579	0.52829	-0.473043	0.0766307	0.197007	-0.21494
new_go.hydrogen.ion.transmembrane.transporter.activity	0.921527	0.652719	-0.33933	NaN	NaN	-0.565051	0.428082	-0.133555	0.332451	0.112119	1.3103	0.136943	-0.119271
kegg.Inositol_phosphate_metabolism	0.68154	0.342712	0.715862	0.940575	0.0852409	0.505343	0.246248	-1.8698	0.480778	1.22851	-0.43309	-0.807599	-0.865441
mips.cytoplasmic_ribosomal_small_subunit	-0.165278	0.266974	-1.0245	0.245113	-1.16694	0.269127	0.925293	-0.0996594	0.0484198	0.820047	-0.280941	0.540496	-0.279209
new_go.cell.morphogenesis	-0.17505	-0.0923015	-0.613442	NaN	-0.455232	0.913692	0.743406	0.00136684	0.00145583	0.455248	-0.0187299	1.77551	-0.168038
new_go.proteolysis	-0.0400707	0.0832459	-0.718582	-0.354014	0.0575566	-0.0178435	0.2046	-0.828905	-0.0338242	-0.290355	0.458723	-0.768028	-0.714541
new_go.fungaltype.cell.wall	0.0508501	0.380713	0.467768	0.228364	0.203309	0.882203	-0.820966	-0.448813	-0.967344	0.275976	-0.481095	-0.199165	-0.14498
new_go.RNA.polymerase.II.transcription.factor.activity	-0.447781	1.55648	0.188185	NaN	NaN	0.419014	-0.57929	-0.0376725	NaN	NaN	-0.84023	0.61497	-0.340733
new_go.cell.wall.organization.and.biogenesis	0.183981	-0.0457078	-0.343089	-0.264403	0.026915	0.0854592	-0.394047	-0.412391	-0.839856	-0.0115992	-0.00354554	0.386555	-0.329196
kegg.Benzoate_degradation	0.536483	0.342712	0.718783	0.600496	0.274491	1.26647	0.0603226	-2.64958	-0.0429989	0.93163	-0.224854	-0.456139	-1.55955
new_go.protein.serinethreonine.kinase.activity	1.05342	-0.105435	0.770399	0.0759602	-0.0368024	0.289368	0.327524	-1.3953	-0.185667	0.538926	-0.156938	-1.05524	-0.886145
kegg.Fructose_and_mannose_metabolism	-0.215745	1.34639	0.280193	1.51341	0.671826	-0.0340061	0.359465	-0.510438	-0.460918	0.960194	NaN	NaN	-0.636756
new_go.transcription.activator.activity	0.0588355	-0.00335989	0.0449271	-0.134448	0.0765164	-0.0827383	2.34515	0.307908	-0.291139	0.816311	NaN	-0.266056	0.911977
new_go.nuclease.activity	-0.0594401	-0.215189	0.738279	0.328775	-0.573369	0.891366	0.0447243	0.356584	-0.291868	0.0223196	0.449915	-0.0164844	0.290832
new_go.vacuolar.membrane	-0.448385	-0.655568	-0.221887	-0.733971	0.720947	-0.174638	-0.407146	-0.0437715	1.21227	-0.987846	0.0603509	0.0637265	0.0835062
new_go.protein.transporter.activity	0.765973	0.119282	0.0972038	0.324173	0.0762511	-0.519838	0.411485	-0.112278	-0.242615	0.598693	0.326873	-0.0408414	0.784618
new_go.DNA.binding	-0.242877	-0.204752	-1.01384	-0.0842596	0.174068	0.202679	-0.0829764	0.835726	0.668462	-0.422438	0.183428	0.167558	0.352847
new_go.maturation.of.SSUrRNA.from.tricistronic.rRNA.transcript.SSUrRNA.58S.rRNA.LSUrRNA	-0.327802	0.132087	0.817808	-0.0370398	-0.227181	-0.141851	-0.0316287	0.312551	-0.630941	0.920662	NaN	-0.332968	-0.698092
new_go.tRNA.processing	0.458358	-0.0289632	-0.37312	-2.19228	-0.228471	-0.12192	0.186306	-0.576951	-0.654596	-0.0220639	0.19322	0.19811	-0.57721
new_go.actin.cortical.patch	0.0866017	1.11832	1.56505	1.69377	-0.113629	0.179858	0.644258	0.799812	0.11073	NaN	-0.631747	-0.151977	-1.2433
new_go.RNA.modification	0.13398	-0.265468	0.928623	1.01936	-0.131496	0.493234	-0.822842	-0.012059	-0.729355	0.410213	-0.169144	0.0678289	-0.0336263
kegg.Pyrimidine_metabolism	-0.591648	-0.0599072	-0.46138	-0.731397	0.44153	0.268217	-0.149713	0.248934	NaN	-1.01037	NaN	NaN	-0.109613
new_go.transcription.from.RNA.polymerase.III.promoter	-0.140855	-0.70488	0.822144	-0.0587289	0.642942	-1.32852	-0.368898	-0.326207	0.594653	-1.00663	0.165605	-1.03009	1.28787
new_go.magnesium.ion.binding	-0.400788	-0.660891	0.00114913	0.0175303	1.57735	0.0091533	-0.451526	0.24304	-0.0522347	-0.458941	0.316392	-0.697168	-1.54325
new_go.mRNA.catabolic.process	0.436409	0.758153	1.99979	0.173828	-1.58393	0.106125	-0.426549	-0.00514247	-0.73487	-2.15299	NaN	-0.693248	0.184747
new_go.spindle	-0.00580145	-0.474934	0.517675	0.383754	0.705191	NaN	0.361662	-0.0867557	-0.146954	0.0756317	-0.25227	NaN	-1.02153
mips.cytoplasmic_ribosomal_large_subunit	-0.144445	0.662287	0.0213334	-0.620156	0.12351	1.28685	-0.402909	0.668439	NaN	0.681209	-0.174002	-1.09505	0.0932285
new_go.oxidoreductase.activity	0.958836	0.0770241	-0.347139	-0.038943	0.486569	-0.0540193	0.766105	-0.0989468	-0.201143	0.204789	0.000717317	0.519039	-0.496403
new_go.90S.preribosome	0.0653529	0.174268	0.400476	0.220321	0.56224	-0.0195655	0.456238	0.203151	0.740027	0.693858	0.496071	0.897028	-0.672745
new_go.ascospore.wall.assembly	0.129177	0.0119899	-0.058416	-0.882394	NaN	-0.279995	NaN	0.216304	0.0387126	0.0481786	NaN	NaN	-0.176919
new_go.regulation.of.transcription.from.RNA.polymerase.II.promoter	-0.73733	0.599722	0.205153	-0.517831	-0.301039	0.802242	0.139353	0.457328	0.0878007	0.0833769	0.17268	0.0743854	0.0784278
new_go.cytosolic.small.ribosomal.subunit	0.212065	0.133645	-1.27559	0.213062	-0.738555	0.374018	0.562547	0.139143	0.165849	0.613112	-0.280941	0.415438	-0.0676663
new_go.ubiquitinprotein.ligase.activity	-0.024909	0.170895	-0.457395	0.084801	0.315949	0.00399203	0.732599	-0.469039	0.150785	-1.11094	-0.422423	0.379388	0.0934617
kegg.Purine_metabolism	-0.0646474	0.0585025	-0.408422	0.0311671	0.103296	0.130901	0.49083	0.736736	-0.182193	-1.0697	0.219834	-0.0987418	-0.228976
new_go.protein.binding	0.510694	-0.539637	0.172313	-0.49384	0.0475012	0.35077	0.0958191	1.01568	-0.198352	0.287419	-0.000302971	0.0490103	-0.179377
new_go.nucleus	0.223435	0.429335	0.106882	0.0344088	0.0425685	-0.210862	-0.255931	-0.113752	0.41817	-0.349327	-0.0533209	0.58425	-0.0614043
kegg.MAPK_signaling_pathway	1.28165	0.0806792	-0.136281	0.27683	-0.925026	0.0278587	-1.90066	0.688718	-0.0495461	0.176553	-0.00590206	0.230922	-0.329321
new_go.RNA.processing	0.221659	-0.0131552	0.887817	-0.660449	-0.31534	0.25893	0.109903	0.0634457	-0.130763	-0.20831	NaN	0.106978	-0.421089
new_go.mitochondrial.inner.membrane	0.913912	0.239309	0.214393	0.586882	-0.0366937	0.31352	0.390832	0.175741	-0.0801367	1.03921	0.109473	-0.0349687	-0.0911552
new_go.transcription.from.RNA.polymerase.II.promoter	0.329056	-0.0460068	-0.0664503	-1.09098	0.669337	0.483433	0.716615	0.808554	0.781662	-0.873147	0.0693753	0.0025434	-0.19791
new_go.Golgi.membrane	0.0104161	-0.0411964	-0.113687	0.648584	-0.199311	-3.00885	-0.305734	-0.0844586	0.00503085	0.827884	-0.336816	-0.89132	0.700631
new_go.endocytosis	0.266561	-0.150301	0.28649	0.134058	-0.0165726	-0.431672	-0.0140909	0.161288	0.378291	-0.491234	-0.247399	1.07344	-0.277514
new_go.actin.binding	-0.220695	0.022578	0.0404385	NaN	-0.525839	0.145962	2.01925	0.40522	-0.507231	NaN	NaN	-0.0889204	0.0798772
new_go.positive.regulation.of.transcription.from.RNA.polymerase.II.promoter	0.293867	-0.548119	0.00948913	-0.235751	0.00112008	0.897739	0.704786	-0.335307	0.15733	-0.987976	0.260471	-0.637153	0.667274
new_go.oxidation.reduction	1.18261	0.00768234	-0.192187	-0.038943	0.44306	-0.470687	0.687772	-0.117133	-0.18973	0.156054	-0.010787	-0.0452105	-0.761347
new_go.mitochondrial.large.ribosomal.subunit	-0.214821	-1.04927	-0.702347	-0.148585	0.00974188	0.0420577	-0.401651	-0.624281	-0.0610814	0.122565	-0.57064	-0.442278	0.00997285
new_go.filamentous.growth	0.127707	0.105672	0.497599	-0.100991	-0.058401	-0.469031	0.846453	-0.575993	0.161174	-0.169247	-0.548496	NaN	1.1662
new_go.aromatic.compound.metabolic.process	0.230282	-0.528775	-0.169506	0.480834	-1.27934	0.199006	0.199615	-0.0786224	-0.819182	0.112547	-0.184573	-0.712398	-0.194092
new_go.protein.folding	-0.718845	-0.396603	0.644828	0.0733397	1.04412	0.273487	-0.162365	0.0507704	-0.266643	0.400855	-0.0546212	0.774745	2.07747
new_go.endoplasmic.reticulum.membrane	-1.16792	-0.251375	-1.65593	-0.0319122	0.411142	-0.581037	-0.351923	-1.07535	-0.120097	-0.324803	-0.499861	-0.494029	0.519971
new_go.regulation.of.cell.cycle	0.0794566	0.902681	-0.422198	-0.337055	-0.751049	1.41301	-0.299964	-0.686855	0.854548	NaN	-0.363024	-0.937051	-0.213315
new_go.transcription.from.RNA.polymerase.I.promoter	-0.33092	-1.0659	1.34522	0.475182	0.0235596	-0.142802	0.295531	-0.336299	0.601575	-1.21177	-0.322957	-0.665545	0.0136369
new_go.membrane.fraction	0.730504	-0.146388	-0.0835055	0.259805	0.080146	0.000119324	-0.33602	0.023061	0.466178	-0.740543	0.598241	0.00794752	0.000927234
new_go.ribosome.biogenesis.and.assembly	0.530077	0.483298	0.892052	0.226668	-0.0985078	0.0627818	-0.341703	1.1676	-0.311278	0.0265271	1.15651	0.0411452	0.00518552
new_go.nuclear.mRNA.splicing.via.spliceosome	-0.184608	-0.456482	0.116725	-0.615743	-0.260135	-0.592455	-1.16741	0.109038	0.0013709	-0.0312774	-0.0766568	-0.0520403	-1.04469
mips.mitochondrial_ribosomal_small_subunit	-0.115198	-1.14958	-0.149601	-0.250234	0.938228	-0.619674	0.102395	-1.96317	-0.323497	-0.00882638	NaN	-0.410625	-0.28917
new_go.mitochondrial.small.ribosomal.subunit	-0.115198	-1.14958	-0.149601	-0.270404	0.938228	-0.41199	-0.0598057	-1.8699	-0.468733	0.000828061	NaN	-0.587534	-0.177671
new_go.cellular_component	0.582541	-0.0401798	0.460044	-0.0495794	-0.262985	-0.266838	0.288728	0.336363	-0.301173	-0.0528907	0.18403	-0.816351	-0.542766
new_go.nucleic.acid.binding	0.00885416	1.8716	0.0641766	0.0430426	0.873734	0.643463	-0.707366	0.958055	-0.152959	0.938503	-0.0119137	-0.575433	-0.949475
new_go.rRNA.processing	-0.0173017	-0.35424	0.369695	-0.588173	-0.0553439	-0.080072	0.439456	0.92998	-0.348043	0.0467232	0.213177	0.30535	-0.121101
mips.mRNA_splicing	-0.0701542	0.452804	-0.16437	NaN	-0.471833	-0.111055	0.0168276	-0.0780532	-0.497021	0.233094	0.0399648	NaN	0.434008
new_go.electron.carrier.activity	0.245783	-0.0857505	0.140055	-0.322471	-0.254409	0.316322	-0.246217	0.214493	0.137896	-0.238011	-0.0422122	-0.159132	-0.173037
new_go.biopolymer.biosynthetic.process	0.585693	-0.25529	-0.113706	0.203165	0.404176	0.77381	0.247154	-0.206352	0.109557	0.238925	0.260248	-0.523158	-0.573944
new_go.cellular.respiration	-1.15557	-0.36098	-0.284834	0.144152	-0.357701	-0.375142	-0.0912983	-0.211531	-0.352679	0.0214329	0.214029	0.157448	-1.20493
new_go.lipid.biosynthetic.process	-0.572845	0.26921	-0.479628	0.454439	-0.101624	-0.128298	-0.186881	-0.0612803	0.265835	0.81358	-0.429411	NaN	-0.182506
new_go.outer.membrane	0.845878	0.676285	-0.45213	-2.02928	0.312855	0.0842277	-0.157649	-0.391773	-0.744876	-0.223417	0.373085	0.382982	-0.623141
new_go.microtubule	0.392174	0.400667	-0.564349	-0.099971	0.29097	-0.204473	-0.0159876	-0.148942	0.593511	0.576743	-0.916723	-0.113979	-1.47134
mips.mitochondrial_ribosomal_large_subunit	-0.410404	-0.93375	-1.00763	-0.33863	0.0728638	0.23939	-0.12462	-0.624281	-0.013025	-0.0468129	-0.630433	-0.247251	0.133274
new_go.Golgi.apparatus	-0.895743	-0.686268	-0.526139	0.759714	0.0812645	-1.45284	-0.905203	0.251251	0.300977	1.09522	0.524491	-0.482348	0.539957
new_go.energy.reserve.metabolic.process	-1.24038	-0.388809	-1.20186	0.0615637	0.278624	-0.0126719	-0.229501	-0.602143	0.320554	0.161892	0.65948	-0.356631	0.426613
new_go.chromatin.silencing.at.telomere	1.08268	0.699912	0.387965	0.953365	-0.405706	1.76269	0.554358	0.0949837	0.163164	-0.911536	-1.15703	0.243451	-0.428792
new_go.mRNA.transport	0.0259651	-0.554094	-0.235174	0.510103	-0.427505	0.539098	0.579649	-0.0434243	1.42633	-0.194104	-0.0113582	0.646492	-0.581881
kegg.Glycerolipid_metabolism	-0.126063	-0.357994	-0.351052	1.62408	-0.547392	-0.088136	0.0719468	-0.659536	-0.16652	0.815227	0.0244899	0.114558	-0.230617
new_go.peroxisome	0.86257	-0.313677	-0.183849	-0.142379	-0.629401	0.259493	-0.450453	-1.49316	-0.014919	0.438193	0.592968	0.761396	-0.0310136
new_go.calcium.ion.binding	-0.532694	-0.343574	2.08997	-0.115694	0.708252	0.946689	-0.51042	-0.363111	-0.195219	0.0557793	0.0762833	NaN	-0.159336
new_go.endoplasmic.reticulum	-2.73617	-1.14976	-1.48523	0.316478	0.659552	-0.375302	-0.289649	-0.448034	0.0561472	0.787641	-0.705501	-1.28257	0.0552534
new_go.fungaltype.vacuole	-0.70012	-0.154457	0.726396	-0.842827	0.316486	0.0595482	0.3867	-0.585679	0.775478	-0.505921	-0.0939412	-0.485639	-0.372783
new_go.nucleosidetriphosphatase.activity	-0.530168	0.134012	-0.0238143	-0.0729916	-0.366224	0.49961	0.173889	0.0586899	0.441107	-0.20907	0.350175	-0.0473348	0.103928
new_go.protein.targeting.to.vacuole	-0.471243	-0.451341	0.114728	-0.18626	-0.302076	-0.464447	-0.0560286	-0.318372	-0.241012	0.0146862	-0.142499	-0.0772623	-0.744741
new_go.GTP.binding	-0.0116922	-0.532731	-0.0524956	0.563259	0.504434	0.98289	0.769009	0.457587	0.947475	0.261856	-0.332438	0.204246	0.967484
new_go.pyridoxal.phosphate.binding	1.52943	-0.0111719	-0.0864784	0.454104	-0.645493	-0.0440338	-0.584079	0.216857	0.338085	0.124588	NaN	NaN	0.0932205
new_go.small.GTPase.mediated.signal.transduction	0.129219	0.144846	0.0308581	-0.23884	-0.026224	0.282334	0.325584	0.543053	-0.0210111	0.048886	0.151072	-0.0629881	0.266407
new_go.DNA.recombination	-0.0884752	0.556847	-0.278672	0.395866	1.18899	0.131055	0.30459	-0.145258	-0.0150255	0.808834	-0.312037	NaN	-0.134749
new_go.ATPdependent.helicase.activity	0.0360154	1.52406	-0.113112	-0.151801	0.664438	0.0408282	0.170048	0.289461	0.342003	-7.26333e-06	0.0169354	NaN	0.510395
new_go.phosphoprotein.phosphatase.activity	-0.615356	-0.272165	-0.761765	0.184742	-0.159924	-0.0335281	-0.193869	-0.137481	-0.0560905	0.0772103	NaN	NaN	-0.802372
new_go.chromosome.segregation	0.390749	0.386443	0.37444	-1.06413	1.18155	0.0612154	-0.0843995	0.888927	-0.329769	0.517195	-0.231102	-0.372918	-0.493052
new_go.nuclear.membrane	-0.0891005	-0.205984	-0.698607	0.271868	-0.133522	0.304678	0.306308	-0.167049	0.283858	-0.0543193	-0.00713544	-0.118069	-0.474434
new_go.exonuclease.activity	-0.253047	0.272815	0.830782	0.500148	NaN	0.169078	-0.150077	0.385597	NaN	0.0410317	NaN	-0.98272	0.0756091
new_go.RNA.splicing.factor.activity.transesterification.mechanism	0.148202	0.00120842	-0.0664392	-0.48388	0.0233998	-0.373016	-0.0930759	-1.20169	-0.0456263	-0.43258	-0.00474142	0.0773156	-0.623301
new_go.regulation.of.translation	-0.411952	0.227834	-0.753297	0.250485	0.0566906	1.32389	-0.0140196	-0.256428	0.404991	0.132167	0.431027	0.373798	-0.458143
new_go.endosome.membrane	0.456874	-0.48883	0.564049	0.318798	0.133557	-0.0176015	-0.316864	0.153773	-0.274496	-0.829608	0.335741	0.153209	-0.0684686
new_go.mitosis	-0.812443	0.301662	0.305689	0.0542739	-0.0572893	1.00545	0.290212	-0.168468	0.536061	0.474171	-0.622292	-0.433864	-0.226493
new_go.negative.regulation.of.transcription.from.RNA.polymerase.II.promoter	0.591257	-0.0906476	-0.12308	-0.316285	0.734873	-0.20606	-0.331113	-0.0632162	-1.33778	-0.221166	0.0308242	0.225506	NaN
new_go.mitochondrial.outer.membrane	1.10202	0.154587	-0.214709	-1.06994	-0.202541	-0.217083	-0.0659577	0.122403	-0.703691	-0.466741	-0.00672955	0.173116	-0.588949
new_go.acyltransferase.activity	-1.9551	-0.763761	0.253597	-0.670029	0.889694	0.157774	0.0149596	-0.294961	0.0864196	-0.338519	-0.21847	0.414902	-2.15206
new_go.cell.wall	0.602453	0.548312	0.398967	-0.718616	0.0874423	0.0969365	-0.53224	-0.658691	-0.639063	0.0816086	NaN	0.177917	-0.14498
new_go.transferase.activity	-0.150661	-0.811393	-0.0658353	-0.0729664	-0.2916	1.50005	-0.168683	-1.18897	0.199062	0.745844	0.0868951	-0.229423	-0.819669
new_go.chromatin.remodeling	-1.14119	0.287714	0.36335	0.204214	0.0885269	0.616893	-0.0567684	1.5808	0.751003	0.163925	0.601134	0.523635	0.40881
new_go.ascospore.formation	0.592809	-0.238326	-0.143581	-0.461825	0.413599	-0.29238	0.413114	0.0969434	0.0268669	-0.385473	-0.283343	-0.11307	-1.1947
new_go.chromatin.modification	0.0492743	0.248406	-0.315033	-0.601184	1.73084	0.965322	-0.574856	-0.10557	0.183072	-0.387535	0.425109	0.385608	-0.530466
new_go.transport	-0.504036	-1.21198	-0.812552	0.512354	-0.195585	-0.219542	0.442354	-0.09676	0.825532	0.385125	0.0505985	0.886292	0.325614
new_go.biological_process	0.0901201	-0.153123	0.586886	-0.0750828	-0.196008	-0.642757	0.430645	0.0601979	-0.958284	-0.873233	0.00144727	-0.107048	0.307578
new_go.metal.ion.binding	0.662323	0.475968	-0.492483	0.0355612	0.125304	0.243379	-0.419638	-0.166062	0.605848	-1.47555	-0.729863	0.208205	-2.17135
new_go.cell.cycle	-0.0491233	-0.0594678	0.264302	-0.111319	0.275371	0.484553	-0.759575	0.440897	-0.117016	0.0847725	-0.324768	0.224572	-0.0711925
kegg.N-Glycans_biosynthesis	-0.18323	-0.658816	-0.441091	NaN	-0.0758095	-0.192617	-0.097905	0.0376232	-0.393277	0.033116	NaN	0.761692	-0.0379137
new_go.ERassociated.protein.catabolic.process	-1.14727	-0.136698	0.364133	0.615222	0.115918	-0.256819	-0.181738	-0.27056	-0.0695572	-0.384532	NaN	NaN	0.781595
new_go.nucleotide.binding	-0.422947	0.18894	0.18838	-0.268113	0.234582	2.65684	0.65414	0.726335	-0.163785	1.53083	-0.0353202	0.308066	-0.276876
new_go.histone.acetylation	-0.47882	0.0591011	0.300305	-1.53669	0.184185	0.365189	-0.379547	0.0720718	0.458449	NaN	0.107844	-0.0394325	-0.344157
new_go.isomerase.activity	-0.0155324	0.195518	0.176319	0.0430682	0.38732	-0.68099	0.144188	0.658639	-0.0653557	-0.00375813	0.184097	0.227378	0.118782
new_go.hydrolase.activity	-0.448	-0.0794974	-0.0428095	0.112607	0.450873	0.0829063	0.13896	0.990103	0.11844	-0.169853	0.21304	0.0661538	-0.973932
new_go.cell.redox.homeostasis	-0.2316	-0.123112	0.757645	-1.94913	0.152678	-0.0492775	0.0956086	-0.0141135	0.12526	0.0386497	0.174904	NaN	0.614806
new_go.endosome	0.175923	-0.5052	-0.239322	0.305281	-0.018121	-0.0192008	-0.148871	0.789356	-0.262773	-0.0745159	0.201231	0.725387	-0.210224
new_go.RNA.elongation.from.RNA.polymerase.II.promoter	0.614092	1.036	-0.254237	0.400485	0.103119	0.104287	-0.0723321	-0.0452693	-0.857446	0.0662302	-0.363927	0.392595	-0.0748206
new_go.response.to.osmotic.stress	-0.322229	-0.0357538	1.25879	-0.028717	-0.191458	-0.0509215	-0.01379	0.233602	0.222594	-0.33482	-0.672659	0.503927	0.0244706
new_go.GTPase.activator.activity	0.278607	-0.834477	-0.0353055	-0.5479	0.507258	0.238184	-1.02571	0.87807	0.0756722	-0.85733	NaN	-0.092271	0.103925
new_go.intracellular.protein.transport	0.231592	-0.0748384	0.118867	-0.0937213	0.280659	-0.784511	0.703211	1.73236	-1.09022	0.0976078	1.24674	0.0730489	0.772137
new_go.cytokinesis	-0.0535139	0.801536	-0.00150473	1.85883	0.354223	0.846513	0.360818	0.402555	0.84979	1.08233	0.27582	NaN	-0.12509
new_go.nuclear.envelope	-0.490221	-0.0711463	0.154791	0.104792	-0.666169	0.373717	0.480446	-0.350086	-0.00970928	-0.455482	NaN	NaN	-0.265241
new_go.nucleotidyltransferase.activity	-0.108681	-0.728117	-0.283957	0.0828217	0.0933424	0.183262	0.168361	0.023739	1.10972	-0.865565	0.0318423	-0.231291	-0.0416909
new_go.aerobic.respiration	0.269597	-0.00291499	0.116793	-0.543274	-0.240079	-0.0214542	-0.0349427	0.228142	0.531062	-0.942224	0.029009	-0.0383708	0.126234
new_go.translation	-0.546508	-0.310317	-0.268745	0.257275	0.160649	0.510739	0.175374	-0.437607	-0.326936	0.236936	0.183653	-2.14859	0.0776373
new_go.negative.regulation.of.transposition.RNAmediated	-0.0858982	-0.00252706	NaN	0.351861	0.252431	0.978745	-0.317579	NaN	-0.213841	NaN	-0.0320529	0.258307	-0.0409304
new_go.spliceosome	0.512116	0.320517	-0.224246	-0.409283	0.0210442	-0.124925	-0.452362	-0.0601548	0.244217	0.744211	0.149003	0.0292097	-0.444945
new_go.response.to.stress	0.697001	0.736104	0.266806	-0.901219	0.656495	-0.0457316	2.37995	-1.22883	-0.0288045	0.180145	0.0925448	0.132306	0.137764
new_go.response.to.pheromone	0.268171	0.449094	-0.32132	NaN	0.47667	0.0387108	-3.77286	0.268153	-0.194732	-0.414068	0.391052	0.0985061	0.139523
new_go.general.RNA.polymerase.II.transcription.factor.activity	-0.32163	0.690677	-0.192893	-0.135299	-0.036907	-0.189065	-0.00284819	0.228173	0.484285	-0.100287	0.0871201	0.132649	0.0350334
new_go.mitochondrial.intermembrane.space	0.616969	-0.173306	-0.86673	0.902349	NaN	0.697642	-0.120007	0.276875	-0.42473	0.332492	0.485863	-1.04582	-0.348357
new_go.peptidase.activity	0.514079	-1.56067	0.025375	-0.0766366	-0.198665	0.0910649	0.945786	-0.563277	-0.0454459	-0.302756	-0.12482	0.314069	-0.438941
new_go.kinase.activity	0.439824	-0.0117554	0.149265	-0.0599935	-0.0429643	0.0968025	0.0510321	-2.21675	-0.350327	1.09694	0.101448	-0.443053	-0.50492
new_go.ligase.activity	-0.709069	0.803785	0.204313	-0.529277	-0.0865614	-0.397624	-0.600337	-0.128987	0.0432586	-0.138091	-0.167633	0.207014	-0.0208152
new_go.metabolic.compound.salvage	-0.465854	-0.253185	0.232229	0.34486	0.032749	-0.0744766	-0.790631	0.824403	-0.151436	0.628346	-0.761037	-0.00776663	0.126619
new_go.response.to.oxidative.stress	-0.0804843	0.194506	-0.170414	0.132608	-0.224028	-0.0483375	0.246524	-0.150788	0.147319	-0.680558	-0.419724	0.0102621	-1.06892
new_go.structural.constituent.of.cytoskeleton	0.0858344	0.0701489	-0.964636	-0.500297	0.118612	-0.058076	0.0590283	0.424373	0.224721	0.738184	-0.491481	-0.0694495	-0.828666
new_go.chromosome	-0.504109	-2.11991	-0.002181	0.602056	-0.525726	-0.000302848	0.0514065	0.455562	0.341172	-0.644163	-0.241899	0.366531	0.112969
new_go.ribosomal.large.subunit.assembly.and.maintenance	-0.383705	0.0670427	-0.315317	NaN	NaN	0.0600459	0.49943	0.585814	-0.184742	0.283484	-0.448828	0.0275439	0.233036
new_go.cell.division	-0.301435	0.0318391	-0.0241737	-0.181801	0.226033	0.753332	0.0586824	-0.129691	-0.457333	0.577603	-0.51049	0.197627	0.0433946
new_go.lyase.activity	0.2751	-0.0735273	-0.0979528	1.2632	0.406209	-0.754887	0.437026	0.0874868	-0.555271	0.0875769	0.0780326	0.29857	0.157224
new_go.extracellular.region	0.997296	1.06193	0.885581	-0.203967	0.00408508	0.102522	-0.898293	-0.248174	-0.172814	0.123078	0.420106	-0.199165	0.373499
new_go.translation.initiation.factor.activity	-0.426493	-0.186264	-0.0684956	-0.000629169	-0.324019	0.373134	-0.455038	-0.0599295	0.425873	-0.848286	1.81715	NaN	1.50166
new_go.integral.to.membrane	-0.126373	-0.0301758	0.142006	0.0193663	-0.474761	-1.64152	-0.969352	-0.115956	-0.0117778	0.344918	-0.0790164	0.183636	-0.130926
new_go.protein.transport	-0.294815	-0.854912	-0.459099	1.57337	-0.311879	-0.280745	0.995734	0.119097	0.856258	0.538022	0.453918	-0.39539	0.248312
new_go.response.to.drug	0.0194908	0.0503465	0.279912	0.429655	0.624477	0.608502	0.228073	-0.0861428	0.21947	-0.360364	-0.0959145	0.744143	0.0172862
new_go.response.to.DNA.damage.stimulus	0.445501	2.07324	0.387477	0.0294854	1.56966	0.753535	0.890237	0.226508	0.355118	0.054391	-1.17808	0.35308	0.202458
new_go.transcription.initiation.from.RNA.polymerase.II.promoter	0.0856447	0.233649	-0.521948	-0.00454855	-0.0781414	0.775162	-0.0712246	0.738566	0.130375	-0.324697	0.287207	0.0528248	0.00203731
new_go.mitochondrial.matrix	0.0222564	-0.220543	-0.431801	-0.433938	-0.211507	-0.795436	1.03092	0.367546	-0.150631	-0.348748	1.15508	-0.188214	0.494234
new_go.mRNA.export.from.nucleus	0.423264	0.187927	0.2514	0.70358	-0.0701623	0.247839	0.5703	-0.545658	-0.815939	0.0553103	NaN	NaN	-0.501309
new_go.zinc.ion.binding	-0.0566336	0.303548	-0.244651	0.398517	-0.0635983	-0.0883829	-0.205814	-0.214601	0.28254	-0.85515	-0.251955	-0.590491	-1.27407
new_go.sporulation	0.136247	0.187215	0.377253	-1.05758	0.708772	-0.297038	-0.1091	0.0499034	-0.199269	0.466802	-0.117907	0.0639052	0.268063
new_go.bipolar.cellular.bud.site.selection	-1.71802	0.433995	0.56423	0.784687	-0.587009	0.0306229	0.174024	2.01953	-0.349015	0.0518514	NaN	NaN	-0.880562
new_go.methyltransferase.activity	0.0226841	-0.377269	0.107079	-0.216087	-0.141728	-0.485668	-0.221037	0.160471	-0.630421	0.0271005	0.0569112	1.03908	0.268919
new_go.helicase.activity	-0.0576753	1.84208	0.557584	-0.209302	1.22742	0.309646	0.107378	-0.581946	0.273387	-0.420821	-0.00142221	0.00447756	-0.0737698
new_go.mitochondrion	1.11865	0.296116	1.69607	0.0207645	-0.340265	0.188195	0.238106	-0.405251	-0.441203	-0.744605	-0.00565449	-1.15469	-0.0917638
new_go.DNA.repair	0.524409	0.766085	0.786424	0.0452953	0.628787	1.41558	0.0300456	0.588122	0.546899	0.0198804	-0.70667	0.267141	0.130965
new_go.protein.export.from.nucleus	-0.0585719	-0.441088	0.0272411	1.44634	-0.39143	0.0733521	0.421958	-0.753337	NaN	0.187507	NaN	NaN	-0.66131
new_go.pseudohyphal.growth	0.469464	-0.392526	1.07117	-0.144074	0.122424	-0.437656	-0.155537	1.27891	-0.408136	-1.14513	0.208481	1.14078	0.066025
new_go.G2M.transition.of.mitotic.cell.cycle	-0.984418	0.948307	1.02484	-0.221954	0.501366	0.287478	-0.146946	-1.41591	0.174196	0.0388665	0.457641	0.199123	-0.0199925
new_go.DNA.replication	-0.107694	0.115588	-0.163652	0.634942	-0.34446	3.38799	-0.642633	1.47132	-1.15532	0.136982	-0.270008	0.405838	0.0308092
new_go.nucleolus	-0.373194	-0.393379	0.0186587	-0.0150899	0.450569	-0.414032	-0.838828	0.510057	0.335557	-0.0593398	-0.0446329	0.527842	-0.686743
new_go.membrane	-0.0438425	-0.149218	-0.181803	0.0923955	-0.211076	-1.12397	-0.219057	-0.790405	-0.0995633	0.380755	-0.012328	0.311717	-0.484761
new_go.RNA.binding	0.448936	1.0108	0.137611	-0.662351	-0.355646	1.82921	-0.0454218	0.32262	-1.18687	0.0446251	0.852834	-0.188814	-0.320495
new_go.transporter.activity	0.131196	0.142836	0.916596	-0.802716	0.250401	-0.363945	0.465234	0.263758	-0.522933	0.572073	-0.411561	0.553341	-0.254349
new_go.protein.complex.assembly	0.0840232	-0.100854	-0.723336	0.00860184	-0.0999227	0.405656	0.0345879	-0.47803	0.308045	-0.145599	0.0783871	-0.372534	0.759858
new_go.ATP.binding	-0.646257	0.274526	0.970078	-0.391037	-0.110776	1.13081	0.329274	-1.58525	0.0078961	0.605042	0.133024	-0.0734638	-0.590468
new_go.cellular.bud	-0.0983481	-0.28449	-0.847374	NaN	-0.0280713	0.635199	0.105538	-0.0193215	0.00699399	-0.169601	NaN	0.136047	0.0153458
new_go.lipid.metabolic.process	-0.0136384	0.430879	0.47915	0.112735	-0.491235	-0.569427	0.492267	-0.478327	NaN	-0.292327	-0.688122	0.597054	-1.56117
new_go.establishment.of.cell.polarity	1.03521	-0.0790311	0.397043	-0.258585	0.0210242	1.07625	0.149557	0.276885	0.818617	0.184239	NaN	NaN	0.145477
new_go.establishment.of.protein.localization	0.373789	0.164892	-0.096299	0.310475	-0.242581	0.317131	0.410724	0.10184	1.05649	1.16479	NaN	NaN	-0.0437492
new_go.RNA.splicing	0.340818	-0.020428	0.0310251	-1.03077	0.00176163	-0.426054	-0.656405	-0.195634	-0.0631275	0.178379	-0.0961454	-0.153643	-0.425419
new_go.transferase.activity.transferring.glycosyl.groups	-0.319106	0.0213847	0.0869821	0.0602272	-0.468486	1.2319	0.181617	-0.00583481	0.0568202	0.262688	NaN	-0.437158	-0.676437
new_go.signal.transduction	0.494474	-0.0578702	-0.0413407	-0.118789	-0.0440399	0.33794	-0.367116	-0.168364	-0.100228	-0.188108	-0.286493	-0.130456	0.0747108
new_go.protein.amino.acid.dephosphorylation	-0.0562981	0.426711	-0.300277	NaN	NaN	0.0264229	-0.176734	-0.0335133	-0.269039	-0.188064	-0.164245	-0.234152	0.0281499
new_go.ER.to.Golgi.vesiclemediated.transport	-0.615047	-1.13927	-0.287707	0.596189	0.246605	-0.892219	-0.0916636	-0.1888	0.498442	-0.479414	0.537849	-1.77953	1.1462
new_go.mitotic.sister.chromatid.segregation	-1.25609	-0.283734	0.0537097	NaN	-0.38	0.565121	0.162285	-0.0194579	-0.179931	0.227762	NaN	NaN	0.540051
new_go.mRNA.processing	0.035584	0.00824197	-0.198716	-0.544473	-0.514677	0.0259038	-0.531591	-0.0243754	-0.427725	0.344273	-0.619891	-0.933503	-0.114088
new_go.spindle.pole.body	-0.222759	0.152406	-0.103551	NaN	0.260325	0.938163	0.663318	0.133673	0.0381647	1.42247	-0.0583071	-0.145037	-0.580126
new_go.ion.transport	0.561483	0.568937	-0.180274	-0.0892282	0.0937349	-0.766605	1.19514	-0.0506082	0.235462	0.00806608	2.09008	-0.186273	0.337117
kegg.Cell_cycle	-1.76746	-0.580223	0.636474	0.130645	0.276119	-0.647565	-0.201979	-0.0318438	0.163105	0.122473	-0.309933	0.399655	-0.233636
new_go.autophagy	-0.699501	0.0974051	-0.41043	0.0309307	-0.402922	1.22633	-0.644547	-0.227917	0.277517	0.0109321	-0.0820253	0.056892	0.0909408
new_go.invasive.growth.in.response.to.glucose.limitation	0.966473	-0.156795	0.385461	0.46331	0.480668	0.217642	-0.454673	0.169444	-0.64669	-0.255099	-0.188303	-0.528944	0.758521
new_go.ribosome	-0.31983	-0.40764	-1.0347	0.0662303	-0.0701529	0.61107	-0.597897	-0.74423	0.143764	0.129814	0.59445	-0.151475	0.0323992
new_go.structural.constituent.of.ribosome	-0.429909	-0.617773	-0.431812	-0.514856	-0.00700098	0.23679	0.381933	-1.1088	0.0141111	0.549727	-0.397447	-0.762598	-0.0175714
new_go.hydrolase.activity.acting.on.glycosyl.bonds	-1.0354	-0.0548996	-0.0603675	-0.216231	0.047947	0.192288	-0.0824681	NaN	0.292277	NaN	0.133975	NaN	-0.197469
new_go.plasma.membrane	0.331214	-0.36342	1.95585	0.0329254	0.0401987	-0.496388	0.0537284	-0.101044	0.523707	0.237258	0.0546516	0.360648	-0.211829
new_go.rRNA.metabolic.process	-0.492345	0.0977539	1.4408	0.0454351	-1.32396	0.640609	-0.817421	0.193105	-0.378509	0.0546233	-0.373201	-0.594783	8.04692e-05
new_go.G1S.transition.of.mitotic.cell.cycle	-0.258467	0.230117	0.268011	0.160795	0.348625	-0.137722	-0.739146	-0.931074	0.398365	-0.114264	-0.620673	NaN	0.29745
new_go.actin.filament.organization	0.369333	-0.0928191	0.000116657	-0.362033	0.358712	0.20708	-0.109452	0.222004	-0.161124	0.128758	NaN	0.128968	0.0551258
new_go.unfolded.protein.binding	-0.15724	0.124868	0.450813	1.07693	-0.0380378	0.00344886	0.41605	0.132928	0.201266	0.777909	0.105633	-0.0808739	1.54796
new_go.meiosis	0.0565476	0.0282743	0.220403	-0.678066	0.208041	-0.0515025	-0.136509	0.190123	-0.397709	1.04086	-1.27226	-0.0483275	0.562657
new_go.vesiclemediated.transport	-0.262092	-0.421166	0.109314	0.206353	0.396289	-0.275036	0.00841822	-0.759849	-0.464278	-0.146327	0.219906	-0.689262	0.234503
new_go.peptidylamino.acid.modification	-0.2673	-0.599597	-0.0907311	-0.127035	-0.0572035	-0.42022	-0.141783	-0.0470438	0.725524	0.0979869	-0.843832	0.302798	-0.565205
new_go.nucleocytoplasmic.transport	0.179191	-0.327194	0.0206889	1.20598	-0.0254357	-0.138424	0.174417	-0.00588375	NaN	0.570536	NaN	NaN	0.190787
new_go.cytoplasmic.vesicle	-0.0048405	-0.486375	0.0726871	-0.0521039	-0.0476414	0.611947	-0.486776	-0.000716152	-0.180516	0.338988	0.451457	0.00702017	-0.129503
new_go.smallsubunit.processome	0.628834	0.0330648	1.07421	-0.00127168	-0.0823477	-0.236111	-1.00983	0.0382696	-0.386014	-0.59688	NaN	1.05388	-0.391008
new_go.ribonucleoprotein.complex	-0.252189	-0.412998	0.483692	-0.843653	-8.36898e-05	0.081337	0.257112	-1.44131	-0.247188	0.271425	0.166807	-0.827641	-0.3019
new_go.alkyl.sulfatase.activity	NaN	NaN	0	0	NaN	0	0	0	0	0	0	0	0
new_go.arylsulfatase.activity	NaN	NaN	0	0	NaN	0	0	0	0	0	0	0	0
new_go.dodecyl.sulfate.metabolic.process	NaN	NaN	0	0	NaN	0	0	0	0	0	0	0	0
new_go.homing.of.group.II.introns	NaN	NaN	0	0	0	0	0	0	0	0	0	0	0
new_go.movement.of.group.I.intron	NaN	NaN	0	0	0	0	0	0	0	0	0	0	0
new_go.translational.initiation	NaN	NaN	-0.138362	-0.25749	0.643213	0.197164	-1.05251	-0.226933	0.913545	-0.295085	1.45632	NaN	1.18571
Gene Set	BY4741_plusNSpacingUp3	Sigma_plusNSpacingUp3	Spar_plusNSpacingUp3	Smik_plusNSpacingUp3	Sbay_plusNSpacingUp3	Cgla_plusNSpacingUp3	Scas_plusNSpacingUp3	Klac_plusNSpacingUp3	Kwal_plusNSpacingUp3	Sklu_plusNSpacingUp3	Dhan_plusNSpacingUp3	Calb_plusNSpacingUp3	Ylip_plusNSpacingUp3
new_go.regulation.of.transcription	0.185782	-0.0440239	0.244027	-0.161649	-0.381369	0.276588	-0.0071956	0.117593	0.130772	-1.41407	0.0151592	0.0887731	-0.165751
new_go.transcription.factor.activity	1.62193	0.0955509	0.0473458	0.0661014	-0.0783264	0.172649	0.156204	-1.00953	0.00206737	-0.188773	0.406473	0.612377	0.541959
new_go.cellular.bud.neck	-0.0474369	0.0169643	-0.155226	0.491662	0.891263	1.48491	0.836759	-0.21261	0.120183	-0.0378273	0.188579	-0.365677	0.0853369
new_go.transcription.regulator.activity	0.54632	-0.264787	NaN	NaN	-0.553508	1.49692	0.598914	0.368869	0.289214	-1.21974	0.353596	-0.307338	0.0934354
new_go.binding	-0.837917	0.899168	0.158892	-0.160009	3.79015	0.246268	0.248644	0.646877	0.130859	0.805124	2.21196	-0.708585	0.390325
kegg.Sphingoglycolipid_metabolism	0.390398	0.218278	0.299574	0.576576	1.60247	1.01687	2.06706	-0.394139	0.317506	0.463101	0.0184534	-0.639393	-0.26868
new_go.cytosol	-1.45197	-0.134514	-0.629946	-1.21064	-0.159399	-0.637513	-0.0213795	-0.147116	0.255922	-0.159072	0.322713	0.12534	-0.122254
new_go.fungaltype.vacuole.membrane	0.171735	0.523336	-0.241329	-0.0315778	0.305601	-0.0461708	0.814053	-0.0305647	-0.00761904	1.54894	0.174437	-0.00487552	6.33686e-07
kegg.Oxidative_phosphorylation	-0.138014	0.0407864	-1.02296	-0.290187	-2.75193	-1.39857	0.254438	-1.99245	-0.0949526	-1.1284	-3.76167	-0.071992	-0.552249
new_go.intracellular.protein.transport.across.a.membrane	0.554542	0.155273	-0.370734	-1.27585	0.393371	-0.0642776	0.0257417	-0.632377	-0.767179	0.118302	-0.414502	-1.1487	-1.15671
new_go.cellular.bud.tip	0.420399	0.0986852	-0.0672249	-0.130278	0.0230556	1.92904	0.120548	-0.187364	-0.573033	-0.193349	0.189998	-0.166818	0.147935
new_go.transcription	0.0890863	-1.31627	-0.017316	-0.167278	0.09487	-0.468034	0.00642319	0.0963973	-0.190273	-0.048813	0.221884	-0.3078	-0.3411
new_go.manganese.ion.binding	0.803313	-0.00747663	-0.0345347	0.279037	0.320004	0.0208358	-0.210373	-0.565379	-0.268501	-0.274742	NaN	-1.84978	0.170481
new_go.incipient.cellular.bud.site	-0.0991328	0.00988099	-0.0508931	-0.170212	-1.89503e-05	-0.683701	1.32456	0.0641779	-0.249898	0.0523965	-0.423317	-0.0324629	0.0180327
kegg.Nicotinate_and_nicotinamide_metabolism	0.141426	0.560635	0.0847935	0.360025	1.20357	0.692162	1.44517	-0.302145	0.167059	0.0429006	-0.0750006	-0.769096	-0.237619
new_go.amino.acid.biosynthetic.process	-0.794507	-0.353463	-0.488463	0.340799	0.0637183	0.288422	0.0901723	0.00850315	0.556617	-0.43403	-0.0201364	0.630457	-0.0616594
new_go.ubiquitindependent.protein.catabolic.process	-0.147486	-0.752143	-1.20696	-1.50248	-0.909416	-0.0137348	-0.457059	-0.111794	0.588533	-0.183207	0.106008	-0.515852	-1.05509
new_go.carbohydrate.metabolic.process	-0.0281856	0.00642631	0.474856	-0.568573	-0.398194	-0.458396	-0.303484	0.469905	0.289223	0.449206	-1.62753	0.0520992	0.0294139
new_go.response.to.toxin	0.376142	0.178842	0.164631	0.160516	-0.284553	1.16539	0.151602	0.0422528	0.0508962	-0.262306	NaN	-0.0395528	0.0655954
new_go.mitochondrial.membrane	-0.217492	0.00809148	-0.0411339	0.492303	0.499826	-0.0627793	-0.0657273	-0.203712	0.454436	-0.797301	0.119917	-0.430489	0.355309
new_go.iron.ion.binding	0.0234327	-0.023577	-0.124751	-0.0259942	0.0405438	-0.0448466	0.16821	-0.195133	-0.101226	-0.00701932	-0.846748	-0.62505	-0.444311
new_go.vacuolar.protein.catabolic.process	0.766398	-0.0613679	0.762569	1.03574	0.0375311	-2.96251e-07	0.753906	-0.530429	0.715186	0.169144	-0.244355	-0.784085	-0.28092
new_go.cytoplasm	-0.382974	-0.13615	-0.560406	-0.174395	0.806826	-0.628359	-0.631798	-1.78264	-0.248753	-2.05641	-0.0455544	-2.88015	0.300892
new_go.ATPase.activity	-0.19925	0.381555	1.11863	0.167064	0.830451	0.0146958	-0.809383	0.00858586	0.721416	-0.0925665	0.137208	-0.0331873	1.73596e-05
new_go.specific.RNA.polymerase.II.transcription.factor.activity	0.390516	0.225386	0.124167	-0.109849	1.21716	0.000809456	-0.181726	-0.400492	0.509835	-0.471903	NaN	-0.540647	0.750876
new_go.metabolic.process	-1.41953	0.0826216	-0.310171	0.150801	0.284887	-0.114107	-0.124382	-0.327119	-0.33677	0.00823162	0.369363	-0.201239	0.0479102
kegg.Ribosome	-0.360669	0.450233	1.86128	0.0855406	-0.257668	3.21668	-3.01361	-3.10256	-0.277498	1.28469	-3.89026	-2.85272	0.272377
new_go.endonuclease.activity	0.648437	1.84517	0.0481539	NaN	-1.12001	1.27463	-0.0487725	-0.115201	NaN	0.864081	0.0550032	0.355537	0.157271
new_go.vacuole	0.119718	-0.179574	0.279651	-0.433915	0.163125	-0.0196403	0.573035	0.781585	-0.390812	0.789407	0.222557	-0.0365445	-0.114221
new_go.catalytic.activity	-0.52252	0.246237	-0.991614	-0.260701	1.41223	-0.194321	-0.0141217	0.0198246	-1.24084	0.402426	-0.726006	0.296892	-0.75406
kegg.Glycine,_serine_and_threonine_metabolism	-0.405994	0.307465	-0.695874	0.0786153	0.338688	0.53477	-0.0962823	-1.53456	-0.864206	-0.873413	0.397504	NaN	-0.289654
new_go.cytosolic.large.ribosomal.subunit	-0.0799413	0.811501	1.45407	-0.249826	-0.972294	2.23318	-0.388338	-2.40393	NaN	0.786287	-1.24637	-1.49251	0.582176
new_go.mitochondrion.organization.and.biogenesis	0.0530722	0.097806	-0.113902	-0.549884	-0.95309	-0.0386721	-0.107626	0.104821	0.552836	-0.129356	-1.48539	0.00184247	-0.445821
new_go.mitochondrion.inheritance	-0.76264	-0.00731242	-0.51943	-0.616503	-0.63937	-1.03703	0.484401	-1.69239	NaN	-0.0511736	NaN	-0.334544	NaN
new_go.molecular_function	1.34804	-0.273039	0.346871	0.404519	-0.165661	0.187458	0.547638	0.519566	0.458885	2.8139	-0.0107796	-0.0700313	0.085184
new_go.cytoskeleton	-0.0338064	0.352142	-0.0110034	-1.37586	-0.0361394	-0.294374	-0.536482	-0.255092	-0.173845	-0.286063	-0.104869	-0.748843	-0.150116
kegg.RNA_polymerase	0.152664	-0.0806061	-0.186159	-1.86929	-0.63937	-0.826734	-2.32592	-0.22237	-0.424267	-1.54266	-0.202634	-0.11924	-0.17659
kegg.Starch_and_sucrose_metabolism	0.723398	0.138601	-0.0223727	0.801546	1.38935	1.829	1.86416	-0.0213469	0.794345	0.422264	-0.0476342	-0.865639	-0.0895888
new_go.proton.transport	0.00527152	0.735193	-0.183812	-0.0941319	-0.489532	-1.43169	0.78298	-0.0806837	0.0108399	-0.741988	-1.48143	-1.43522	0.227219
new_go.intracellular	-1.1699	0.254014	0.273735	-0.00224027	0.575691	0.35907	-0.979527	-0.552462	0.198592	0.284995	-0.111052	-0.116903	0.486821
new_go.tRNA.metabolic.process	0.211091	-0.0117798	0.729081	0.266273	0.386395	-0.427298	0.0565735	-0.477669	-0.0713272	-0.342945	-0.599947	-0.576809	-0.463292
new_go.protein.ubiquitination	-0.127709	0.0816407	0.0600215	0.596036	-0.01006	0.724822	0.168343	0.399721	NaN	-0.0821478	-0.00566713	NaN	0.13937
new_go.sequencespecific.DNA.binding	-0.0270317	-0.0319716	0.353462	-0.331806	0.2663	-0.0957313	-0.0225292	-0.336892	-0.187204	-1.32233	-0.967946	-0.351798	-0.278497
new_go.biosynthetic.process	-0.733456	NaN	-0.220176	-0.781787	0.481994	0.496653	NaN	0.000200995	NaN	NaN	-0.301392	-0.424544	1.72528
new_go.protein.kinase.activity	-0.303309	0.138271	-0.0489173	0.396375	1.77245	2.08761	1.3707	-0.170957	0.251363	0.0577074	0.0077134	-0.350575	-0.117578
new_go.protein.amino.acid.phosphorylation	0.490374	0.285053	0.0233365	0.711412	1.37781	1.95236	1.288	-0.540796	0.114979	0.0180713	-0.00403819	-0.790417	-0.0351211
new_go.regulation.of.transcription.DNAdependent	-0.174671	-1.07601	0.0378365	0.0422815	0.073014	-0.301633	0.173898	0.338241	-0.139014	0.0873939	0.758108	0.12034	-0.110533
new_go.soluble.fraction	0.5839	0.107486	0.0696256	-1.09519	0.0181357	0.515187	0.229962	NaN	-0.419903	-0.529577	0.00641391	-0.505225	0.120706
new_go.GTPase.activity	-0.534	-0.0403833	-0.0137532	0.122654	-0.360698	-0.880673	-1.09086	-0.582792	0.370383	-0.710812	-0.146756	0.547436	0.394917
new_go.phospholipid.biosynthetic.process	-0.446811	1.42586	-0.799991	NaN	0.217699	0.118654	NaN	0.65698	-0.144209	-1.29619	1.29955	NaN	-0.134245
new_go.protein.complex	-1.38327	-1.29768	-1.97646	NaN	-1.22376	-0.484075	-0.421502	-0.282558	0.220687	-1.04766	-0.383068	-0.54991	-1.35229
new_go.nuclear.pore	0.683453	0.640236	-0.105393	-0.257196	0.990075	1.0433	0.229341	-0.356162	0.301792	0.0534586	NaN	NaN	0.240749
new_go.structural.molecule.activity	-0.021066	0.583039	-0.0234098	-0.176108	0.424623	0.796626	1.0169	0.112834	1.27625	0.068927	-0.895954	-0.641582	-0.00437513
new_go.DNAdirected.RNA.polymerase.activity	0.315205	-0.134956	-0.135154	-1.86929	-0.63937	-0.826734	-2.9966	-0.36383	-0.194679	-1.29486	-0.238795	0.20519	-0.420021
new_go.mating.projection.tip	-1.37143	NaN	0.627352	0.0520574	0.0205767	0.579114	0.520148	-0.316428	-0.696417	0.0833646	0.212403	-0.415107	-0.267112
new_go.hydrogen.ion.transmembrane.transporter.activity	0.0240648	0.901715	-0.400281	-0.219551	NaN	-1.94505	0.580871	-0.331665	-0.00617182	-0.962184	-1.1659	-1.43522	0.0497662
kegg.Inositol_phosphate_metabolism	0.297364	0.454596	0.222916	1.1046	1.45659	1.43689	1.50585	-0.0593296	0.244432	0.127488	0.0184534	-0.666972	-0.329754
mips.cytoplasmic_ribosomal_small_subunit	-0.369198	-0.245573	0.296426	0.289586	0.29702	1.53923	-2.7805	-1.55701	-0.508372	0.553786	-2.74566	-3.75815	-0.348632
new_go.cell.morphogenesis	-0.136257	0.903266	0.57983	NaN	0.305235	0.0365571	-0.0335627	-0.154125	-0.0310857	0.0279317	0.732035	-0.0628682	-0.0686936
new_go.proteolysis	-0.784202	-0.31559	-0.55191	0.102729	0.266769	0.0493347	-1.37389	-0.390428	0.318792	-0.974248	-0.0372856	-0.642546	-0.0057995
new_go.fungaltype.cell.wall	1.71168	1.31984	1.51444	-1.02716	-0.0270839	-1.0383	0.323766	0.385995	1.40111	0.584041	-1.06498	-0.74669	-0.367906
new_go.RNA.polymerase.II.transcription.factor.activity	-0.284513	-0.232469	-0.28323	NaN	-0.450397	-1.18441	-0.671828	-0.0403854	NaN	NaN	0.0853422	-0.585325	0.0723172
new_go.cell.wall.organization.and.biogenesis	0.322112	0.0767063	0.0196077	-0.720659	0.507059	-0.920772	-0.0638262	-0.282598	-0.266567	0.643871	-2.19778	-0.270324	-0.220653
kegg.Benzoate_degradation	0.0878027	0.210205	-0.00918237	1.24094	1.21979	0.692162	1.65386	-1.00222	0.098785	0.0539956	0.0284514	-1.09656	-0.013985
new_go.protein.serinethreonine.kinase.activity	-0.217016	0.113659	-0.0339478	0.594293	1.65676	2.31505	1.3707	-0.367097	0.31047	0.0332086	0.0755395	-0.350575	-0.117578
kegg.Fructose_and_mannose_metabolism	-0.300333	0.0115407	-0.075814	0.0706187	0.307026	0.0757071	1.76978	-0.315401	0.520575	0.575039	NaN	NaN	1.2538
new_go.transcription.activator.activity	0.374997	0.405073	0.910111	0.0214509	0.430056	0.173981	0.181421	0.786656	0.939293	0.800768	NaN	0.532901	0.102235
new_go.nuclease.activity	0.46573	1.20621	0.0773389	0.380207	0.837824	0.864862	0.00834939	0.0862323	0.00383943	0.094018	0.0924799	0.918371	-0.197513
new_go.vacuolar.membrane	0.062403	0.165531	0.0604283	0.152838	0.118799	-0.229475	1.24968	1.36297	-0.386209	0.790471	0.131132	0.0266603	-0.130126
new_go.protein.transporter.activity	-0.0870739	0.0704618	-0.500462	-0.884641	-0.214567	-0.97654	0.0217555	-0.212628	-0.069271	-3.62592e-05	-1.01795	-0.733476	0.00437513
new_go.DNA.binding	1.91165	0.602877	1.48551	0.107402	-0.117636	-0.0222847	0.248134	0.35843	0.465807	-1.18792	-1.19901	0.992944	-0.638156
new_go.maturation.of.SSUrRNA.from.tricistronic.rRNA.transcript.SSUrRNA.58S.rRNA.LSUrRNA	-0.365634	-0.0163717	-1.32998	-0.346463	0.202071	-0.147244	-0.846333	0.0509838	-0.584396	-0.98622	NaN	-2.48328	-0.962955
new_go.tRNA.processing	0.183539	-0.0227621	-0.293178	-0.0945168	0.240408	0.00473534	-0.932088	-0.136089	-0.56783	0.0411476	-0.530867	-0.132421	-0.569122
new_go.actin.cortical.patch	-1.28631	0.251394	-1.14174	-0.326401	-0.321338	0.0583979	-0.365779	-0.698329	-0.0133508	NaN	-0.273891	-0.857318	-0.264835
new_go.RNA.modification	0.528131	0.109366	1.38237	-0.105495	-0.47926	-0.106086	0.193732	0.443933	-0.784664	-0.796518	-0.144278	-0.331676	-0.0576755
kegg.Pyrimidine_metabolism	-1.79828	-0.477589	-0.0696183	-1.24693	-0.466026	-0.771899	-0.106655	-0.111363	NaN	-0.0940894	NaN	NaN	-0.51204
new_go.transcription.from.RNA.polymerase.III.promoter	0.0586291	-0.444989	-0.697751	-1.01828	-1.25425	-0.0101967	-0.0948173	-0.326157	-0.63962	-0.959207	-0.367432	-0.59942	-1.09849
new_go.magnesium.ion.binding	1.40095	0.266578	0.17556	0.0567377	-0.110434	0.396796	1.26328	0.228452	-0.176633	0.331696	0.0277837	0.213414	2.59347
new_go.mRNA.catabolic.process	-0.0903995	-0.00751342	-0.398111	-0.241289	1.02257	-0.37834	-1.34464	-0.0421059	-0.363543	-0.0503608	NaN	-0.747648	-0.58399
new_go.spindle	-0.166467	0.402337	0.448729	0.032586	-0.901826	NaN	0.959906	0.000192642	0.0923917	2.39111	-0.0113118	NaN	0.827328
mips.cytoplasmic_ribosomal_large_subunit	-0.0221508	0.845295	2.1382	-0.164647	-0.982214	2.35671	-0.379559	-2.7283	NaN	0.898652	-1.48587	-1.441	0.965165
new_go.oxidoreductase.activity	-1.77915	-0.00744933	-0.0330907	0.202803	0.155669	-1.00043	-0.41862	-1.10184	-0.321658	0.0445368	-0.241905	-0.00697535	0.0665815
new_go.90S.preribosome	-0.387858	0.792399	0.481	0.236063	0.0908283	-0.108044	-0.334815	-0.077358	-0.411926	0.221413	-0.9299	-0.850868	-0.508116
new_go.ascospore.wall.assembly	0.778012	-0.168692	-0.529762	0.250868	NaN	0.170681	NaN	2.03215	-0.130207	0.200693	NaN	NaN	-0.919072
new_go.regulation.of.transcription.from.RNA.polymerase.II.promoter	-0.509357	-0.100318	0.84828	0.124419	0.51524	0.126307	0.663798	-1.16716	0.273987	0.0039293	-0.0226615	-0.137583	0.00167166
new_go.cytosolic.small.ribosomal.subunit	-0.640713	-0.415295	-0.127267	-0.473594	0.521625	1.20633	-3.70106	-1.17463	-0.251336	0.735334	-2.74566	-3.29072	-0.485643
new_go.ubiquitinprotein.ligase.activity	-0.0423736	-0.654399	0.027478	0.0817426	-0.228213	0.218164	0.306461	-0.283246	0.52175	-0.498707	-0.450001	-0.000514749	0.118787
kegg.Purine_metabolism	0.237441	-0.218681	-0.109716	-0.215468	-0.429883	-1.35228	0.209593	0.303172	-0.315803	0.00565652	-0.335318	0.0710026	-0.109469
new_go.protein.binding	-0.189552	-0.00986981	-0.396414	-0.245125	0.325966	-0.701448	0.0223881	0.119469	-1.21246	-0.143163	0.333791	-1.04637	-1.24748
new_go.nucleus	0.0284458	-0.375894	-0.525091	-0.990167	0.0694924	0.13766	-0.139266	-0.325779	0.259368	0.0533011	-0.851281	-0.531423	-0.728455
kegg.MAPK_signaling_pathway	-0.268735	0.651869	0.388929	0.207728	-0.216151	0.294831	1.0188	-0.317126	0.47592	-0.508571	-0.114068	0.145536	0.777218
new_go.RNA.processing	-0.230336	-0.542488	-0.524885	0.401528	0.406184	0.105468	-0.338206	-0.23577	-1.06027	-0.526293	NaN	0.0636259	-0.625467
new_go.mitochondrial.inner.membrane	-1.06098	-0.00411968	-0.169002	0.491348	-0.315813	-0.916029	-0.163658	-1.06591	-0.639362	-1.13822	-0.772601	-0.0772473	-0.428207
new_go.transcription.from.RNA.polymerase.II.promoter	-0.0127132	-1.21274	-0.107712	-1.03089	-0.067419	-0.946423	-0.581835	-0.804703	-1.14515	-0.177145	-0.483492	0.325281	-0.225839
new_go.Golgi.membrane	-0.00575319	0.175158	-0.747924	0.00836681	1.03939	0.000241232	0.0208923	-1.60676	-0.148247	-0.154508	-0.10389	-1.419	-0.0370996
new_go.endocytosis	-0.761074	0.214292	-1.61475	0.115042	-0.375056	-0.000772415	-1.62696	-0.351127	0.0224183	-1.27583	0.595315	-0.691562	-0.179573
new_go.actin.binding	-0.244258	0.0184613	-0.215895	NaN	-0.178613	-0.0763459	-0.444697	-0.919689	-0.322206	NaN	NaN	-0.437725	-0.00329461
new_go.positive.regulation.of.transcription.from.RNA.polymerase.II.promoter	0.799471	0.0343962	0.00626096	-0.39116	0.134401	0.0686447	0.0714024	0.286119	0.498679	0.225134	0.0329005	-0.887822	-0.259212
new_go.oxidation.reduction	-1.73048	-0.00265574	0.0303222	0.66098	-0.0221145	-0.749844	-0.0274333	-0.867914	-0.142024	-0.0848782	-0.377921	0.0608489	0.108515
new_go.mitochondrial.large.ribosomal.subunit	-0.193617	0.364296	-0.218936	-0.00863797	-0.037698	-2.10533	-0.658543	-0.0757078	-0.761439	-0.926253	-1.72407	-0.672273	-0.984259
new_go.filamentous.growth	0.554114	-0.0446746	0.00685752	-0.266323	-0.020503	0.0506825	0.0674702	-0.0001153	-0.254513	0.816804	-0.139233	NaN	-0.00433258
new_go.aromatic.compound.metabolic.process	-0.10692	-0.506609	-0.0232444	0.459063	1.13727	-0.273384	-0.445082	-0.166937	0.337919	-0.0678365	-0.0573906	-0.00203345	-0.118855
new_go.protein.folding	-0.173046	-0.417822	-0.719288	0.0194735	-0.054975	-0.775024	-0.608248	0.00143546	0.161226	-0.492406	-0.271062	-0.66023	0.000309389
new_go.endoplasmic.reticulum.membrane	0.0410871	-0.513709	0.271136	0.122932	0.717056	0.0105119	-0.181351	0.317996	0.490116	-1.01396	-0.777587	-0.68315	-0.276432
new_go.regulation.of.cell.cycle	1.27687	0.390234	-0.0681653	0.260296	0.355493	0.252945	1.1642	-0.315401	-0.370048	NaN	-0.256842	-1.99418	0.624435
new_go.transcription.from.RNA.polymerase.I.promoter	-0.538787	0.376949	0.206005	-0.592077	-0.0885372	-0.258232	0.0310567	0.565932	-0.34286	-0.504546	-0.022673	-0.106084	-0.195117
new_go.membrane.fraction	0.367558	0.246484	0.0993421	-0.0995107	-0.116471	0.96358	-0.39583	1.50685	-0.0746361	-0.274742	1.23408	-0.224336	0.768112
new_go.ribosome.biogenesis.and.assembly	-0.95799	-0.451999	0.362543	-0.0459499	-0.0992194	-0.520485	-0.794452	-1.1481	-0.167467	-1.59711	-0.227394	-2.41944	-1.3745
new_go.nuclear.mRNA.splicing.via.spliceosome	0.0712166	-0.611452	-1.10542	-1.97027	0.294226	-1.16247	0.27594	0.531244	-0.392171	3.50597	0.283402	0.811603	-1.11669
mips.mitochondrial_ribosomal_small_subunit	-0.219787	-0.741926	-0.0873793	-0.210913	-0.120101	-0.644915	-1.18062	-0.409296	-0.548861	-0.722774	NaN	-0.304472	0.172821
new_go.mitochondrial.small.ribosomal.subunit	-0.219787	-0.741926	-0.0873793	-0.175736	-0.120101	-0.806577	-1.60133	-0.63889	-0.603151	-0.922578	NaN	-0.385785	0.540561
new_go.cellular_component	0.829667	0.13517	0.266282	0.803908	-0.111939	0.602125	0.000955182	0.766781	-0.181431	0.266571	0.207702	0.03583	0.0191384
new_go.nucleic.acid.binding	-0.0704614	-1.63205	1.01171	0.407515	0.252471	-0.0347625	-0.0104528	-0.181593	0.743114	0.747538	0.0511721	0.552201	0.0612689
new_go.rRNA.processing	-0.996511	-0.423058	-0.526724	-0.130412	0.226537	-0.940753	-0.580974	-0.53004	-0.0409023	0.193871	-0.0485765	-1.72499	-1.17689
mips.mRNA_splicing	0.671363	-0.459762	-0.18589	NaN	-0.355409	-0.309539	0.0249776	-0.058723	0.0558465	0.366854	0.224288	NaN	-0.010445
new_go.electron.carrier.activity	-0.435611	-0.0235507	0.284479	-0.16105	-0.140248	-0.836072	0.0683658	-0.477669	-0.512504	-0.25616	-2.90881e-07	-0.438522	0.926431
new_go.biopolymer.biosynthetic.process	0.192442	0.714765	-0.435116	0.348912	0.372791	0.798422	1.00107	-1.45742	1.45557	-0.112763	-0.0843479	0.240116	-2.26223
new_go.cellular.respiration	-0.272758	-0.669462	0.0939406	-0.117145	-0.605353	-0.419087	-0.0231168	-0.217687	-0.278521	-0.204635	-1.61792	-0.621032	-0.164421
new_go.lipid.biosynthetic.process	0.636433	-0.00278484	0.0916875	-0.401514	0.00178708	-0.603311	0.00701582	0.209224	-0.443724	0.283933	-0.0418512	NaN	0.0862537
new_go.outer.membrane	0.551252	0.389342	-1.30788	-0.934713	-0.273069	0.0820491	0.146655	-0.283522	-0.251036	-0.162296	-0.745298	-0.684777	-0.199248
new_go.microtubule	0.246519	-0.153252	0.166446	-0.932766	-0.866754	0.0579518	0.00262625	0.257057	-0.244743	1.3523	-0.265205	-0.398898	0.89782
mips.mitochondrial_ribosomal_large_subunit	-0.0870152	0.316519	-0.194416	0.0782183	-0.260357	-2.10533	-0.658543	-0.0757078	-0.904166	-0.931689	-1.72407	-0.881761	-0.674118
new_go.Golgi.apparatus	-0.325119	-0.324201	0.297714	0.0222836	0.174971	-0.0234013	0.00104505	-0.768869	-0.495915	-0.389954	-0.232134	-2.70053	-0.000587731
new_go.energy.reserve.metabolic.process	0.364134	0.902289	0.297421	-0.108265	0.876186	0.5807	0.637304	-1.23	0.33227	-0.242918	-0.438569	-0.0208248	0.628327
new_go.chromatin.silencing.at.telomere	-0.121823	0.170226	-0.0146212	-0.0836095	0.0834563	0.123911	0.0557547	-0.0172229	0.402898	-0.290883	1.25798	0.000182088	-1.13147
new_go.mRNA.transport	0.439715	0.0556187	-0.30532	-0.0845705	0.785309	0.446573	0.106752	-0.0128138	-1.24275	-0.0237557	0.340437	-1.0326	0.186783
kegg.Glycerolipid_metabolism	-0.140299	0.475338	0.0200159	-0.671482	-0.714395	0.235843	0.202131	-1.05802	-0.0554315	-0.0321222	-0.0374463	0.397925	0.479857
new_go.peroxisome	0.0217787	0.102109	0.193281	-0.739009	1.96277	-0.278336	-0.38713	0.860569	-0.829284	0.00168474	-0.188789	-0.338736	-0.833938
new_go.calcium.ion.binding	-2.00504	0.0491663	-0.679674	0.582942	-0.235935	0.145108	-0.954394	-0.126453	0.121848	0.00136703	-0.510555	NaN	0.202726
new_go.endoplasmic.reticulum	-0.438564	-0.410366	-0.112235	-0.0924697	0.312358	-0.031053	-0.327765	-0.0200737	0.366617	-0.407458	-1.37731	-1.07895	-0.515748
new_go.fungaltype.vacuole	0.000999065	-0.172989	0.302261	-0.220794	-0.602781	-0.0121871	-0.0116519	0.000308116	0.152509	0.99577	0.301608	-1.48319	0.0964625
new_go.nucleosidetriphosphatase.activity	-0.225063	-0.131497	0.335459	0.433552	-0.00791856	0.42496	-0.158396	0.0206127	0.948927	-0.312635	-0.0297304	-0.340112	-0.0718938
new_go.protein.targeting.to.vacuole	-1.16098	-1.45039	-0.434805	0.637617	-0.846535	-0.177194	0.302446	0.244985	0.0976722	0.100871	0.106263	-0.000458126	-0.448799
new_go.GTP.binding	-0.169626	0.0994915	0.087353	0.0729816	-0.783835	-2.1239	-0.767042	-1.91851	0.310879	-2.10299	-0.550552	0.670749	-0.00189859
new_go.pyridoxal.phosphate.binding	-0.588558	0.217976	-0.733538	-0.472022	0.622185	0.893557	-0.0896854	-1.11651	-0.327935	-0.145833	NaN	NaN	-0.657998
new_go.small.GTPase.mediated.signal.transduction	-1.35085	0.00525854	0.308499	0.648217	0.203226	-0.550685	-0.0785605	-0.0630033	-0.180351	-0.116226	0.0467866	-0.5176	0.033347
new_go.DNA.recombination	-0.0312803	-0.115016	-0.019425	-0.00573252	0.0692853	0.767661	0.645085	-0.0860315	1.29643	0.704926	-0.378111	NaN	0.376352
new_go.ATPdependent.helicase.activity	1.15252	-2.74467	0.0264862	0.13669	1.09393	0.385799	0.0166168	-0.00929483	1.66592	-0.794079	0.610733	NaN	-0.271083
new_go.phosphoprotein.phosphatase.activity	1.10902	0.00346508	-0.665707	0.116338	0.46066	-0.162824	1.01394	-1.63016	-1.65227	0.000408596	NaN	NaN	-0.0606245
new_go.chromosome.segregation	0.431369	0.300283	-0.0967872	-0.158771	-0.0955971	-1.23321	-0.00521192	-0.0200266	1.07002	0.202865	-0.336896	-0.247371	-0.151561
new_go.nuclear.membrane	0.144053	0.297763	0.0674055	-0.618637	0.115264	1.8525	0.367428	-0.112104	0.346494	-0.0381104	-0.0401352	-1.02898	-0.362232
new_go.exonuclease.activity	-0.0964563	-0.118157	0.238566	0.167312	0.387582	0.0498785	-0.00144384	0.17084	NaN	-0.835157	NaN	0.954854	-0.385229
new_go.RNA.splicing.factor.activity.transesterification.mechanism	0.0370425	-0.326389	-0.81936	-1.92598	-0.690751	-0.10078	-0.115808	0.322711	-0.226789	0.781437	0.604942	1.26855	-1.65218
new_go.regulation.of.translation	1.09254	0.079351	-1.19638	1.06542	0.306074	-0.533047	0.244137	-1.84217	0.488342	-1.14436	-0.584545	-2.27691	-1.99557
new_go.endosome.membrane	-1.75158	-1.02131	-0.509223	-0.0445961	-0.00581448	-0.182207	-0.234541	0.0937241	0.0371445	-0.582233	-0.0165817	-0.105393	-0.893432
new_go.mitosis	0.443267	0.935058	-0.0717221	-0.0438648	-0.00271588	0.132984	1.54535	-0.279241	0.286157	1.09057	-0.258958	-1.89689	0.484607
new_go.negative.regulation.of.transcription.from.RNA.polymerase.II.promoter	-0.0209814	0.499593	3.29526	-0.0712538	0.435629	-0.0636576	-0.0691688	0.87721	0.400298	0.603074	-0.413869	-0.246987	NaN
new_go.mitochondrial.outer.membrane	0.15354	0.297247	-0.201217	-0.0680725	-0.0441525	-0.163382	0.349823	-0.173665	0.104425	-0.122567	-0.429	-1.20456	0.0879888
new_go.acyltransferase.activity	-0.437992	0.281236	-0.951498	0.667836	0.178075	-0.0075327	-0.0617957	-0.23963	0.0518818	-0.0969683	0.116564	-0.249363	0.0434714
new_go.cell.wall	0.850069	0.794966	0.314645	-1.10653	-0.854158	-1.6716	0.0701921	0.0306399	1.02926	0.11034	NaN	-0.466821	-0.494403
new_go.transferase.activity	-0.494564	0.450437	-0.190873	0.736302	0.806614	0.139907	0.252712	-0.802115	-0.215902	-0.978246	0.117216	-0.60621	-0.0137134
new_go.chromatin.remodeling	-0.0741689	0.260011	0.0543166	-0.0593676	0.12278	0.317893	0.0106948	-0.838412	0.335951	-1.82218	0.108744	-1.21405	-0.165769
new_go.ascospore.formation	0.820522	1.00091	-0.124635	0.08028	-0.0318203	0.420617	-0.0868772	-0.00616486	0.0263436	-0.00533874	0.051636	-0.611011	0.239656
new_go.chromatin.modification	1.05958	0.0132509	0.0443108	0.411262	0.574364	-0.475352	0.508741	0.00186916	0.0809862	-0.186862	0.188638	-0.00257469	-0.805491
new_go.transport	-0.0741225	0.165182	0.269546	-0.442681	-0.749864	0.198316	0.267765	-0.0100212	-0.151222	-0.0950585	-0.143511	-0.499313	0.170942
new_go.biological_process	1.68681	-0.621255	0.87767	0.667976	0.0146116	0.769452	0.237797	0.46076	-0.791524	1.26045	0.14867	0.279796	0.614206
new_go.metal.ion.binding	0.345834	-0.0173764	-0.162861	0.298827	-0.000329609	0.0122158	0.103629	0.440644	0.0092623	-0.116234	0.026196	-0.539212	0.11792
new_go.cell.cycle	2.8558	0.3519	0.180521	-0.0799627	-0.179521	1.04035	0.633547	-0.619786	0.823253	1.28398	-0.0669651	-0.422689	0.155341
kegg.N-Glycans_biosynthesis	0.0248194	0.282799	0.198907	NaN	2.00101	-0.0760726	0.199378	-0.105257	-0.542612	-1.96332	NaN	-0.693753	-1.85876
new_go.ERassociated.protein.catabolic.process	-0.476308	-0.372363	-1.17238	-1.08508	-0.00117678	-0.266869	-0.244033	-0.198275	0.566853	-1.61013	NaN	NaN	0.0121862
new_go.nucleotide.binding	-0.424704	0.845767	0.244742	3.20696	0.94138	1.52263	-0.715289	-1.46783	1.90769	-1.25753	0.775457	-0.310777	0.122091
new_go.histone.acetylation	0.0173128	-0.0669178	-0.324289	1.05066	0.149884	-5.65578e-07	0.0362872	-0.215456	-1.00041	NaN	-0.330222	0.295965	0.149123
new_go.isomerase.activity	-0.213583	0.193605	-0.814204	-1.0735	-0.485217	-0.272203	0.0752625	-1.13076	-1.35371	-0.714875	-0.767373	0.26089	0.00170337
new_go.hydrolase.activity	1.12124	0.215771	-0.0882632	0.133791	0.350036	-0.0190016	0.2694	-0.157729	-0.206849	-1.26534	0.348863	0.265586	-0.502067
new_go.cell.redox.homeostasis	-0.00542486	0.590306	0.707663	-0.0857499	-0.0137822	-0.0660664	6.14176e-05	-0.953045	-0.712812	0.201063	-0.418012	NaN	0.240882
new_go.endosome	-0.710894	-0.461523	-0.106811	0.345829	-0.00840136	-0.358163	0.110677	0.240207	0.372292	-0.887656	-0.651638	-0.636854	0.0733627
new_go.RNA.elongation.from.RNA.polymerase.II.promoter	0.0945332	-1.69961	-0.275668	-0.587823	0.0499714	-0.00118983	0.589119	0.66756	-0.871792	-0.0218961	-0.419667	0.224463	-0.0598392
new_go.response.to.osmotic.stress	-0.386001	0.355876	0.133315	-1.87202	-0.0639425	-0.799298	1.24681	-0.626174	-0.961535	0.313928	0.0635821	-1.41192	0.00151933
new_go.GTPase.activator.activity	-1.49147	-0.0788117	0.328129	-0.0690042	0.154895	-0.656566	-0.0263601	0.142441	-0.000710269	-0.0396249	NaN	0.284731	0.047151
new_go.intracellular.protein.transport	0.0586548	-0.414296	0.269292	-0.296512	0.140987	-0.224583	0.0359595	-0.52649	-0.310879	-0.433381	-0.67778	-1.33297	0.0670175
new_go.cytokinesis	-0.0449682	0.282799	-0.291755	-0.0717143	-0.446306	0.257542	1.06115	-0.955351	-0.400332	-0.0038217	-0.132069	NaN	0.0454519
new_go.nuclear.envelope	-0.161796	0.669411	-0.213875	0.00417624	0.11574	0.329481	0.543539	-0.0280094	0.0316702	-0.0334449	NaN	NaN	-1.0502
new_go.nucleotidyltransferase.activity	0.239235	0.449337	1.17439	-0.977852	0.277025	-0.670932	-0.201976	0.339812	0.266143	0.0404819	-1.19205	-0.0186706	0.0354672
new_go.aerobic.respiration	-0.378295	-0.107591	-0.268154	0.147177	-0.186342	-0.895759	-0.572764	0.470206	-0.32577	-0.201392	-0.353951	-0.727353	-0.231581
new_go.translation	-0.639855	0.575166	-0.022961	0.132341	0.134529	-0.53269	-2.10225	-1.85243	-0.200141	-1.45345	-1.56964	-1.51691	-0.123312
new_go.negative.regulation.of.transposition.RNAmediated	-0.188917	-0.694273	NaN	0.344998	0.536215	0.783107	0.297452	NaN	0.803518	NaN	0.210334	0.345096	-0.0210169
new_go.spliceosome	0.0861233	-0.125895	-0.36233	-1.48001	0.406561	-0.954409	-0.0319312	0.640082	-0.728374	0.737813	1.07524	0.46603	-0.693679
new_go.response.to.stress	0.337616	1.73497	0.87847	-0.665117	-0.152685	0.00113299	0.0348794	-0.335985	0.46345	-0.603763	0.0925448	-0.2755	-0.29249
new_go.response.to.pheromone	2.00905	0.0925776	0.399353	0.144379	-0.0733288	0.0188583	0.663422	0.164708	0.375838	0.181246	0.660033	0.0812632	0.00656844
new_go.general.RNA.polymerase.II.transcription.factor.activity	-0.422907	-0.669462	-0.020589	0.375239	-0.793122	-0.655598	0.160343	0.14665	-0.371133	-0.580495	0.0222568	-0.14666	1.76362
new_go.mitochondrial.intermembrane.space	-0.286333	0.428595	0.45692	-1.21182	-0.997341	-1.73528	0.765374	0.726021	-1.36205	-0.498737	0.451828	-0.00274356	-1.20412
new_go.peptidase.activity	0.00057892	0.44345	0.332648	0.0589957	-0.0356438	0.138828	-0.26568	-0.00109569	0.198683	-1.23208	0.432704	0.750599	0.127644
new_go.kinase.activity	-1.20754	0.512392	0.0363354	0.944382	1.47229	1.19381	1.89956	-0.134195	-0.175079	-0.23603	0.584395	-0.521725	-0.110217
new_go.ligase.activity	-0.0485148	0.339097	-0.61257	0.774741	0.0393593	0.232683	1.37156	0.140626	0.797315	0.00457412	0.820904	-0.524357	0.0287662
new_go.metabolic.compound.salvage	0.0841354	-0.937131	0.148586	-0.268927	0.900852	-0.158387	-0.262872	-0.27875	-0.0386978	0.0554224	0.316495	0.167114	-0.49656
new_go.response.to.oxidative.stress	-1.21495	-0.299352	-0.0554221	-0.652553	-1.76895	-0.756732	0.148828	-0.553198	-1.44908	0.213597	0.392965	-0.680047	0.264545
new_go.structural.constituent.of.cytoskeleton	-0.0767614	-0.329741	-0.65831	-0.420481	-0.684358	-0.356989	-0.104688	-0.130032	-0.696903	-0.253225	-0.983582	-0.217175	0.0207641
new_go.chromosome	0.892131	0.17866	0.21267	0.167588	-0.0315413	0.444508	-0.0271607	1.3279	1.61313	0.536148	0.488641	0.880991	-0.363873
new_go.ribosomal.large.subunit.assembly.and.maintenance	0.289528	-0.202497	0.220315	NaN	NaN	0.173981	-1.26468e-06	-0.613155	-0.0932125	-1.3252	0.410903	-0.140162	-0.535426
new_go.cell.division	1.52671	1.34293	0.048461	0.0187633	-0.135091	0.0319689	1.458	-0.618505	0.259925	1.34409	-0.902666	-0.611473	0.046154
new_go.lyase.activity	0.126328	0.032334	0.611258	0.116442	-0.510592	0.033594	1.0032	0.305181	-0.30139	0.175679	0.130621	0.0205243	-0.578602
new_go.extracellular.region	0.431775	0.34411	0.0665295	-0.87947	-0.640656	-1.45777	0.431056	0.138171	0.904166	0.0145558	-0.0260944	-0.302727	-0.897032
new_go.translation.initiation.factor.activity	-0.521478	-1.00342	-0.632934	-1.36863	-0.840687	-0.299418	-0.561539	-0.0595782	-0.590566	-2.61145	0.231292	NaN	-0.0713692
new_go.integral.to.membrane	0.748334	0.115758	1.14111	1.15192	0.000840459	-0.0021412	-0.0353217	0.0956245	-0.468951	-0.0409566	0.233217	-0.160123	-0.342577
new_go.protein.transport	-0.899782	-0.225319	-0.616786	-0.995856	-0.169095	0.128402	-0.0352121	-0.0344641	-0.703477	-0.50672	-0.33729	-1.42661	-0.61655
new_go.response.to.drug	0.516456	3.12845	0.916247	0.0319282	0.417441	1.49467	-0.285648	-0.335972	0.503375	-0.00282556	-0.017264	0.0579222	-1.46903
new_go.response.to.DNA.damage.stimulus	0.547581	0.0867957	0.276285	-0.0376713	0.650298	0.821586	0.147304	0.603147	0.204145	-0.403822	-1.58551	-0.234052	0.225481
new_go.transcription.initiation.from.RNA.polymerase.II.promoter	-0.104144	-0.705054	-0.174605	-0.138954	-0.547404	-1.15091	-0.312205	-0.0222861	-0.226546	-0.220997	-0.200305	-0.677222	0.86259
new_go.mitochondrial.matrix	-0.100358	0.0541235	-0.616229	-0.606647	-0.0747887	0.137158	-0.303934	-1.80005	-0.767299	0.0603486	0.285269	-0.853236	0.0331553
new_go.mRNA.export.from.nucleus	0.512195	-0.521546	-0.0717549	-0.169012	0.557318	0.594077	0.2377	0.112834	-0.682169	1.20815	NaN	NaN	0.163868
new_go.zinc.ion.binding	0.105459	0.00161771	-0.195039	0.36405	-0.000612131	0.122093	-0.368092	0.850781	0.124291	-0.184585	0.0406158	0.0539908	-0.115843
new_go.sporulation	0.131605	0.109163	-0.823855	0.0988773	-0.134528	0.326185	0.292723	0.290921	0.59793	0.431793	1.55214	0.526637	-0.355462
new_go.bipolar.cellular.bud.site.selection	0.263744	-0.35336	-1.55669	-0.0271742	-1.22531	-0.275482	-0.166599	-0.519261	-1.70653	-0.0140973	NaN	NaN	0.384817
new_go.methyltransferase.activity	-0.00682286	-0.294189	-0.159376	1.68661	0.496956	-0.479158	-0.378732	-0.443275	-0.694471	-0.152251	-0.0132041	0.244996	0.356248
new_go.helicase.activity	0.0390829	-0.433172	0.190266	0.236187	0.895931	0.0850675	0.541258	-0.0342652	0.954371	-0.443746	0.567282	0.013833	-0.0212791
new_go.mitochondrion	-1.55476	0.133925	0.412093	-0.0880123	-0.00296368	-1.44722	-0.0965848	-1.70483	-0.0637365	-1.00946	-1.2009	-1.29364	0.330383
new_go.DNA.repair	0.0829398	0.940055	0.602011	-0.0572275	0.57561	0.0205565	0.668872	1.12016	0.307414	-0.0764826	-0.949284	-0.158634	0.466461
new_go.protein.export.from.nucleus	0.632712	0.357263	-0.0150189	-0.642916	0.91706	1.07367	0.223316	0.23147	NaN	-0.048806	NaN	NaN	-0.546018
new_go.pseudohyphal.growth	0.00453223	0.101501	0.203362	-0.593993	-1.36464	0.923289	-0.318728	-2.17399	-0.181315	0.320099	0.042135	0.394791	0.237278
new_go.G2M.transition.of.mitotic.cell.cycle	0.396902	2.87713	1.6541	0.458301	2.27225	0.0203926	0.0648921	-1.02584	0.151594	-1.14794	-0.223636	-0.684777	0.159737
new_go.DNA.replication	-0.23304	-0.163559	0.180434	0.557876	0.297781	0.00553555	1.19336	0.246428	0.619246	-0.114096	0.242763	0.219905	-0.0788689
new_go.nucleolus	-0.989509	-1.61963	-0.327434	-0.397271	0.695997	-1.67182	-0.647528	-0.509876	-0.0092874	0.292612	-0.134986	-1.69246	-0.634694
new_go.membrane	0.341806	0.312381	0.586768	1.07867	0.112179	-0.0375211	-0.0312762	-0.287387	-0.636372	-0.495321	-0.706918	-0.487784	-0.454761
new_go.RNA.binding	-1.31213	-0.528384	-0.441707	-0.185425	0.585879	-0.672653	-1.28246	-1.5596	-0.371314	-0.114456	0.00313341	-0.575786	-0.476862
[truncated: 1,315 more rows]
