# Supplementary material for: The Role of Nucleosome Positioning in the Evolution of Gene Regulation
Source: PLoS Biol. 2010 Jul 6;8(7):e1000414. doi: 10.1371/journal.pbio.1000414 (PMC2897762; doi:10.1371/journal.pbio.1000414)
Supplement: Table S6 — Nucleosome depletion over k-mers. Shown are the negative depletion scores (Materials and Methods) of all possible genomic 7-mers (rows) for each species (columns) in this study. (4.76 MB XLS) [file pbio.1000414.s023.xls]

## Sheet: species7merNucCountNlog.txt
nmerSeq	Scer_VITRO	BY4741	Sigma	Spar	Smik	Sbay	Cgla	Scas	Klac	Kwal	Sklu	Dhan	Calb	Ylip	Calb_VITRO
ATATATA	-2.36674	-1.86998	-1.62477	-1.42593	-1.17303	-1.24499	-0.913791	-0.753314	-1.66209	-1.59208	-1.63978	-1.11712	-1.18569	-1.57392	-1.34821
AAAAAAA	-1.79898	-1.53445	-1.50603	-1.43574	-1.1203	-1.43304	-1.62907	-1.30777	-1.9185	-1.68448	-1.89345	-1.3843	-1.69952	-1.7728	-1.5705
TAATATA	-1.60792	-1.35352	-1.32802	-0.753923	-0.764952	-0.82196	-0.649479	-0.397984	-0.734841	-1.24496	-0.722844	-0.6748	-0.499205	-1.14142	-0.573472
TATAATA	-1.58683	-1.33589	-1.31212	-0.745656	-0.761488	-0.767658	-0.667032	-0.408219	-0.760789	-1.11153	-0.698957	-0.630066	-0.445474	-1.08676	-0.53763
TATATAA	-1.58179	-1.34953	-1.25018	-0.839371	-0.853927	-0.833221	-0.822507	-0.525784	-1.03636	-1.45994	-1.04879	-0.879728	-0.588088	-1.15972	-0.748875
ATAAATA	-1.48831	-1.17211	-1.10929	-0.686048	-0.690041	-0.762629	-0.533811	-0.463086	-0.623924	-0.972866	-0.64813	-0.591274	-0.408109	-1.03001	-0.68193
ATTATTA	-1.44154	-1.19991	-1.18025	-0.705759	-0.680348	-0.76137	-0.494991	-0.34633	-0.703408	-1.12279	-0.735377	-0.434645	-0.488977	-1.1552	-0.608015
ATAATAT	-1.42774	-1.17471	-1.14378	-0.654233	-0.636961	-0.693836	-0.568999	-0.331494	-0.679287	-1.05704	-0.65015	-0.536739	-0.400192	-0.917284	-0.45544
ATATAAT	-1.42162	-1.20262	-1.15701	-0.676536	-0.694777	-0.741694	-0.637307	-0.37872	-0.73217	-1.18879	-0.760339	-0.641872	-0.358036	-1.04075	-0.458354
ATAATAA	-1.4207	-1.22085	-1.18279	-0.748904	-0.704319	-0.768146	-0.58487	-0.417561	-0.764373	-1.11515	-0.813858	-0.469079	-0.562474	-1.23358	-0.657988
AATAATA	-1.42036	-1.18924	-1.13459	-0.740695	-0.689475	-0.786385	-0.565587	-0.396825	-0.739625	-1.03488	-0.759763	-0.462059	-0.561673	-1.09243	-0.635401
ATTAATA	-1.40303	-1.16646	-1.1648	-0.575266	-0.598796	-0.664404	-0.507604	-0.260468	-0.514462	-0.990917	-0.474702	-0.485716	-0.32394	-0.957097	-0.516619
AATATAT	-1.37895	-1.14885	-1.04553	-0.67843	-0.656934	-0.753927	-0.55787	-0.368172	-0.71826	-1.10086	-0.700864	-0.717096	-0.450707	-1.18378	-0.593463
ATAATTA	-1.37347	-1.14112	-1.11208	-0.685007	-0.647103	-0.738195	-0.532093	-0.319917	-0.692465	-1.11859	-0.713288	-0.575462	-0.392106	-1.14201	-0.535594
ATTTATA	-1.37258	-1.07789	-1.02098	-0.626738	-0.637993	-0.688	-0.535111	-0.354857	-0.65731	-1.04755	-0.568011	-0.586408	-0.357122	-0.932424	-0.634185
ATATAAA	-1.32333	-1.10659	-1.0156	-0.730983	-0.75089	-0.766583	-0.649316	-0.466353	-0.865055	-1.11306	-0.806029	-0.69192	-0.448532	-1.22516	-0.699102
TAAATAA	-1.28686	-1.03803	-0.988886	-0.661356	-0.668935	-0.772571	-0.495034	-0.471515	-0.679521	-1.04637	-0.648858	-0.53053	-0.367106	-1.35846	-0.680665
TAATTAA	-1.28667	-1.09611	-1.06307	-0.69797	-0.709733	-0.899103	-0.660553	-0.404453	-0.672828	-1.15603	-0.617552	-0.5815	-0.475207	-1.43513	-0.701471
ATTATAA	-1.27773	-1.07547	-1.0485	-0.59592	-0.617262	-0.657081	-0.563513	-0.308656	-0.642025	-0.942396	-0.601964	-0.525904	-0.282055	-1.12212	-0.495885
ATATTTA	-1.27325	-1.01857	-0.937848	-0.609105	-0.605148	-0.700985	-0.481532	-0.335913	-0.62584	-0.977669	-0.526902	-0.58553	-0.335841	-1.08886	-0.553799
AATTATA	-1.25648	-1.00782	-0.976249	-0.559204	-0.606901	-0.676264	-0.538957	-0.3357	-0.589004	-0.947737	-0.629532	-0.558413	-0.307023	-1.11649	-0.507565
AATATAA	-1.22672	-1.06696	-1.01248	-0.666635	-0.664268	-0.737435	-0.577337	-0.402134	-0.648516	-1.04835	-0.595949	-0.56173	-0.36354	-1.21381	-0.538809
ATAAAAA	-1.22349	-0.939018	-0.860461	-0.782395	-0.73109	-0.838998	-0.688927	-0.584654	-0.829434	-0.960184	-0.828762	-0.660971	-0.5552	-1.52482	-0.888411
AATATTA	-1.20992	-0.977989	-0.93369	-0.603712	-0.582258	-0.679692	-0.489171	-0.316941	-0.625853	-0.909373	-0.551647	-0.481624	-0.330385	-0.998987	-0.45971
ATATTAA	-1.20037	-1.01702	-0.973515	-0.58035	-0.60954	-0.70588	-0.514614	-0.30775	-0.616525	-0.989911	-0.541753	-0.512934	-0.37684	-1.14311	-0.523576
TATAAAA	-1.19743	-0.955323	-0.884959	-0.728437	-0.723333	-0.779224	-0.623756	-0.564679	-0.785946	-1.07905	-0.769279	-0.700197	-0.381485	-1.23971	-0.747373
TAAAAAA	-1.19525	-0.930935	-0.843982	-0.874517	-0.765773	-0.977908	-0.823517	-0.715222	-1.06211	-1.08942	-0.882627	-0.773739	-0.74278	-1.6425	-1.07029
AAATATA	-1.18962	-0.980713	-0.877493	-0.657933	-0.629012	-0.747623	-0.529136	-0.40143	-0.672856	-0.966068	-0.63491	-0.645629	-0.437686	-1.30008	-0.632986
AAATAAA	-1.15495	-0.907629	-0.831842	-0.747676	-0.684415	-0.838765	-0.64898	-0.546492	-0.85844	-0.939847	-0.802316	-0.568607	-0.530067	-1.68554	-0.831622
AATAAAT	-1.13558	-0.87116	-0.809473	-0.562804	-0.551812	-0.662367	-0.471319	-0.391169	-0.488348	-0.876927	-0.513905	-0.499992	-0.31303	-1.10315	-0.602942
AAAAATA	-1.11859	-0.889589	-0.807898	-0.780774	-0.713475	-0.854527	-0.732327	-0.594767	-0.882427	-0.983783	-0.784431	-0.618996	-0.734018	-1.41402	-0.851404
AATAAAA	-1.11057	-0.858011	-0.77732	-0.699913	-0.675809	-0.8223	-0.652254	-0.50801	-0.78703	-0.929083	-0.760582	-0.566487	-0.522379	-1.55429	-0.792637
AAAAAAT	-1.10979	-0.869824	-0.794883	-0.835744	-0.736596	-0.925526	-1.05967	-0.761628	-1.05206	-1.17484	-0.900925	-0.799726	-1.00108	-1.4019	-1.06541
TTAATAA	-1.10146	-0.926524	-0.899797	-0.492251	-0.593677	-0.609118	-0.427394	-0.266642	-0.511164	-0.97131	-0.426358	-0.394847	-0.269793	-1.14656	-0.542393
TTATAAA	-1.09912	-0.894912	-0.847208	-0.608484	-0.632525	-0.685619	-0.530356	-0.385218	-0.64079	-0.946834	-0.574238	-0.545903	-0.253156	-1.05443	-0.627699
AATTAAT	-1.08835	-0.909043	-0.856678	-0.559561	-0.571134	-0.682992	-0.511853	-0.319955	-0.588913	-1.03991	-0.455308	-0.47859	-0.358786	-1.12579	-0.597351
TAATAAA	-1.08611	-0.907445	-0.864116	-0.585891	-0.608208	-0.657068	-0.504324	-0.337997	-0.548794	-0.943534	-0.489164	-0.457297	-0.313958	-1.20543	-0.544878
AAAATAA	-1.06643	-0.851565	-0.778002	-0.736546	-0.664001	-0.813237	-0.72549	-0.512866	-0.85076	-0.929182	-0.791116	-0.488272	-0.592454	-1.62087	-0.780149
TATTTAA	-1.00868	-0.854405	-0.783013	-0.564907	-0.580093	-0.717316	-0.463422	-0.373942	-0.661901	-0.994919	-0.530073	-0.499055	-0.296758	-1.25352	-0.582877
TAAAATA	-1.00863	-0.772706	-0.698057	-0.568848	-0.543763	-0.672916	-0.556152	-0.412143	-0.649605	-0.749748	-0.489797	-0.526016	-0.346554	-1.46741	-0.615064
TAAATTA	-1.00465	-0.813497	-0.781359	-0.464246	-0.490866	-0.65697	-0.518949	-0.284462	-0.436779	-0.993895	-0.453023	-0.463834	-0.296615	-1.44712	-0.552482
TATTAAA	-1.00356	-0.850735	-0.784489	-0.534689	-0.599164	-0.675016	-0.449147	-0.316238	-0.608416	-0.948532	-0.468215	-0.463457	-0.266989	-1.22148	-0.541778
AAATAAT	-1.00065	-0.791252	-0.736868	-0.549884	-0.559827	-0.659952	-0.493575	-0.342438	-0.594926	-0.87992	-0.479313	-0.425235	-0.325378	-1.01055	-0.523018
ATTTTTA	-0.991087	-0.729836	-0.651061	-0.599539	-0.593258	-0.70164	-0.534438	-0.462735	-0.595743	-0.84621	-0.507562	-0.547369	-0.362771	-1.39297	-0.707813
ATAAAAT	-0.981868	-0.712066	-0.645724	-0.512246	-0.520885	-0.635198	-0.525859	-0.399501	-0.612579	-0.773864	-0.47205	-0.591297	-0.342398	-1.31132	-0.626798
AAAAATT	-0.957206	-0.709056	-0.66256	-0.725797	-0.675732	-0.873173	-1.05016	-0.709294	-0.904365	-1.2003	-0.891141	-0.778118	-0.743825	-1.44146	-0.991174
AATAATT	-0.947273	-0.745414	-0.707151	-0.476949	-0.49033	-0.632651	-0.448892	-0.300918	-0.522515	-0.909489	-0.460391	-0.433749	-0.301411	-1.04294	-0.537308
AATTTAT	-0.944232	-0.659389	-0.605213	-0.417799	-0.429198	-0.559803	-0.407436	-0.290172	-0.374187	-0.794709	-0.352963	-0.513706	-0.282172	-1.09177	-0.587221
ATTAAAT	-0.937194	-0.798872	-0.729554	-0.482181	-0.524475	-0.599547	-0.458953	-0.285328	-0.495219	-0.926444	-0.476192	-0.466859	-0.262175	-1.19592	-0.549061
GAAAAAA	-0.933522	-0.886572	-0.856669	-0.905559	-0.807213	-0.943749	-1.21519	-0.759235	-1.14588	-0.980759	-0.972231	-0.611987	-1.08212	-0.943806	-0.990533
TTAAAAA	-0.931292	-0.714783	-0.625082	-0.689044	-0.677486	-0.854013	-0.62033	-0.57524	-0.851272	-0.932717	-0.618942	-0.549248	-0.447387	-1.63036	-0.861744
AAAATAT	-0.925942	-0.667097	-0.587272	-0.539705	-0.521481	-0.639135	-0.49584	-0.407094	-0.56046	-0.779885	-0.449261	-0.544435	-0.371745	-1.15886	-0.609456
AAATATT	-0.925244	-0.651974	-0.57802	-0.488476	-0.506171	-0.598729	-0.437862	-0.364546	-0.507872	-0.752769	-0.375214	-0.501611	-0.284853	-0.947248	-0.555334
AAAATTA	-0.906307	-0.667786	-0.606046	-0.573503	-0.552473	-0.704188	-0.633835	-0.473813	-0.66563	-0.862571	-0.436022	-0.619642	-0.465474	-1.48745	-0.735741
ATTAAAA	-0.904197	-0.74285	-0.668187	-0.609171	-0.599467	-0.75424	-0.56711	-0.417968	-0.677165	-0.941011	-0.563623	-0.520827	-0.334104	-1.37107	-0.668371
AAATTAT	-0.90329	-0.658835	-0.623043	-0.437726	-0.459454	-0.611904	-0.504274	-0.327325	-0.51206	-0.805719	-0.399107	-0.533346	-0.287876	-1.08148	-0.562293
AAAAAAG	-0.903207	-0.805354	-0.761072	-0.794764	-0.717506	-0.868046	-0.947356	-0.577143	-0.995922	-0.709426	-0.845342	-0.482865	-0.849271	-0.940338	-0.942723
AAAATTT	-0.894685	-0.662449	-0.615741	-0.712671	-0.685451	-0.89586	-1.0814	-0.758229	-0.999666	-1.4534	-1.15973	-0.783521	-0.717191	-1.31753	-1.02287
AAATTAA	-0.87052	-0.694906	-0.623687	-0.573074	-0.552969	-0.690445	-0.59444	-0.406102	-0.612132	-0.994268	-0.466795	-0.481119	-0.408398	-1.63705	-0.677832
AATTAAA	-0.828753	-0.708634	-0.637343	-0.590866	-0.573688	-0.710963	-0.588392	-0.373474	-0.60557	-0.973131	-0.498203	-0.475166	-0.342895	-1.68838	-0.641378
AAATTTA	-0.814259	-0.532859	-0.449064	-0.476678	-0.490461	-0.615086	-0.480768	-0.405697	-0.540634	-0.724947	-0.323056	-0.594882	-0.371442	-1.39311	-0.732842
GTATATA	-0.790193	-0.792859	-0.565805	-0.524028	-0.5589	-0.607139	-0.536762	-0.261137	-0.720978	-0.949755	-1.02251	-0.67015	-0.450271	-0.763529	-0.433587
AGAAAAA	-0.789351	-0.663926	-0.638526	-0.698654	-0.646828	-0.698725	-0.76911	-0.433522	-0.787803	-0.617881	-0.719978	-0.342164	-0.827014	-0.761202	-0.821659
ATACATA	-0.788518	-0.672256	-0.480491	-0.415897	-0.421585	-0.47238	-0.280843	-0.1938	-0.545847	-0.526107	-0.571753	-0.345659	-0.383469	-0.764324	-0.267522
AATTTTA	-0.787004	-0.541397	-0.461918	-0.462448	-0.500352	-0.635371	-0.464526	-0.42334	-0.543414	-0.847557	-0.400277	-0.537994	-0.321525	-1.33587	-0.685345
ACATATA	-0.772759	-0.67919	-0.471129	-0.45419	-0.462338	-0.502093	-0.326714	-0.16809	-0.605672	-0.519354	-0.697175	-0.393347	-0.327058	-0.658122	-0.267172
ATATGTA	-0.772	-0.665486	-0.493191	-0.394468	-0.391871	-0.471576	-0.273345	-0.122147	-0.551907	-0.593992	-0.613824	-0.362087	-0.313836	-0.765789	-0.23544
AATTTAA	-0.770044	-0.593152	-0.519513	-0.50363	-0.504702	-0.681331	-0.54114	-0.364208	-0.561495	-0.856377	-0.35986	-0.465292	-0.321969	-1.65661	-0.643656
ATGTATA	-0.743286	-0.636059	-0.446008	-0.399589	-0.419297	-0.472357	-0.296095	-0.159687	-0.497822	-0.508407	-0.517219	-0.319414	-0.249893	-0.709499	-0.26476
ATTTTAA	-0.736958	-0.593463	-0.504842	-0.541687	-0.535087	-0.688814	-0.509271	-0.420546	-0.641606	-0.871675	-0.434702	-0.478339	-0.275059	-1.328	-0.622919
CAAAAAA	-0.734187	-0.512914	-0.481303	-0.526477	-0.489786	-0.673449	-0.767208	-0.573454	-0.740414	-0.637745	-0.648979	-0.530947	-0.814013	-0.793971	-0.810766
CTATATA	-0.727119	-0.747363	-0.613689	-0.552366	-0.539484	-0.579652	-0.50515	-0.347257	-0.66055	-0.883252	-0.926307	-0.699998	-0.415331	-0.754803	-0.474277
AAAAAGA	-0.724321	-0.635146	-0.618172	-0.650521	-0.604065	-0.670729	-0.666687	-0.380995	-0.747118	-0.508649	-0.685748	-0.278457	-0.600446	-0.610368	-0.758738
TTTAAAA	-0.720984	-0.596803	-0.508675	-0.627659	-0.633754	-0.819906	-0.559596	-0.515119	-0.735057	-0.817861	-0.486812	-0.509712	-0.292581	-1.45002	-0.748814
AAAAAAC	-0.715872	-0.544805	-0.510787	-0.5914	-0.56172	-0.722228	-0.615799	-0.612801	-0.802279	-0.624749	-0.660062	-0.430442	-0.69051	-0.72845	-0.813004
AAAAAGT	-0.712785	-0.493941	-0.450927	-0.495513	-0.518579	-0.616573	-0.615255	-0.370902	-0.616923	-0.443604	-0.337044	-0.369195	-0.347797	-0.560306	-0.566423
ATATATG	-0.680451	-0.667055	-0.453201	-0.475793	-0.447772	-0.510936	-0.33426	-0.196837	-0.621973	-0.631366	-0.730696	-0.464368	-0.321634	-0.751122	-0.313336
ATTTAAA	-0.675867	-0.557765	-0.465207	-0.502256	-0.495523	-0.714664	-0.475478	-0.355029	-0.667814	-0.89549	-0.386212	-0.453525	-0.218972	-1.37712	-0.557499
ATATACA	-0.672881	-0.596412	-0.399056	-0.408263	-0.41198	-0.455657	-0.282386	-0.150369	-0.509016	-0.595845	-0.615451	-0.493946	-0.354663	-0.669256	-0.265008
AAGAAAA	-0.641874	-0.516486	-0.510314	-0.556205	-0.528225	-0.53988	-0.621521	-0.323503	-0.615349	-0.455346	-0.584449	-0.182248	-0.528016	-0.639071	-0.69324
ATTTTTC	-0.641668	-0.548035	-0.533067	-0.606655	-0.596235	-0.679548	-0.754094	-0.51413	-0.758726	-0.750938	-0.664284	-0.537649	-0.341503	-0.722526	-0.603102
TGAAAAA	-0.639145	-0.588298	-0.58447	-0.656991	-0.646396	-0.746435	-0.94528	-0.622161	-0.885357	-0.688208	-0.537339	-0.542134	-0.313407	-0.712368	-0.607913
AAAGAAA	-0.636776	-0.538058	-0.541032	-0.575266	-0.561796	-0.583398	-0.626077	-0.287615	-0.704281	-0.508357	-0.648804	-0.175357	-0.530683	-0.647807	-0.733863
AAAAGAA	-0.630311	-0.542519	-0.535351	-0.573579	-0.562812	-0.580119	-0.577863	-0.292906	-0.683992	-0.476806	-0.652673	-0.22397	-0.490962	-0.530975	-0.709897
GTAAAAA	-0.61616	-0.457554	-0.406123	-0.465831	-0.411152	-0.552182	-0.439341	-0.335387	-0.470889	-0.472045	-0.423821	-0.336627	-0.39648	-0.708377	-0.570776
ACAAAAA	-0.61613	-0.396412	-0.341712	-0.395945	-0.388188	-0.512101	-0.539579	-0.397615	-0.563036	-0.458601	-0.535009	-0.434346	-0.672596	-0.510788	-0.575194
AAAAATC	-0.59809	-0.348356	-0.30337	-0.388833	-0.411389	-0.517537	-0.542111	-0.4189	-0.497968	-0.488588	-0.296672	-0.402866	-0.324577	-0.621013	-0.559751
AATTTTC	-0.595053	-0.433538	-0.410149	-0.470118	-0.479466	-0.62524	-0.717835	-0.521397	-0.685036	-0.727275	-0.778435	-0.469995	-0.280369	-0.732263	-0.596681
AAAAGTA	-0.583807	-0.434607	-0.3728	-0.383893	-0.443935	-0.490826	-0.383861	-0.205963	-0.40104	-0.343155	-0.327888	-0.281409	-0.224066	-0.310125	-0.434673
CTTTTTA	-0.582917	-0.462385	-0.418051	-0.434015	-0.500663	-0.538756	-0.409082	-0.323511	-0.496635	-0.422272	-0.35618	-0.299618	-0.196404	-0.698779	-0.474925
TACATAA	-0.570173	-0.485645	-0.339056	-0.401037	-0.352672	-0.432389	-0.311075	-0.313352	-0.484924	-1.06622	-0.552198	-0.5304	-0.280274	-0.820047	-0.191515
AAAATTC	-0.568428	-0.295019	-0.271133	-0.343863	-0.404269	-0.483825	-0.456769	-0.390829	-0.440229	-0.39456	-0.228156	-0.426805	-0.246446	-0.695645	-0.578192
AAAAACT	-0.56435	-0.322572	-0.290428	-0.349949	-0.410604	-0.487882	-0.419207	-0.336988	-0.442568	-0.308297	-0.272444	-0.282288	-0.31641	-0.427844	-0.533124
CTAAAAA	-0.552727	-0.432667	-0.387193	-0.456068	-0.45561	-0.600251	-0.424561	-0.340778	-0.491353	-0.501206	-0.329198	-0.365911	-0.362334	-0.82122	-0.5268
AAATTTC	-0.546605	-0.369917	-0.356478	-0.447326	-0.425459	-0.600797	-0.607376	-0.566397	-0.600279	-0.513707	-0.28444	-0.434821	-0.304135	-0.755176	-0.637117
AAAAATG	-0.543652	-0.414077	-0.352568	-0.429317	-0.426643	-0.512984	-0.432337	-0.272578	-0.528206	-0.470049	-0.330639	-0.315419	-0.306464	-0.623568	-0.423178
GGAAAAA	-0.543621	-0.582034	-0.563176	-0.60557	-0.505084	-0.658373	-0.829733	-0.436005	-0.70524	-0.523511	-0.631403	-0.300571	-0.643278	-0.564167	-0.659171
AAAAGTT	-0.541819	-0.283212	-0.275157	-0.32529	-0.37915	-0.464785	-0.347875	-0.295626	-0.398059	-0.396129	-0.198933	-0.260046	-0.129489	-0.556992	-0.451056
AGTAAAA	-0.538282	-0.360241	-0.298996	-0.363357	-0.375648	-0.461446	-0.331513	-0.223969	-0.362795	-0.347579	-0.281749	-0.289608	-0.299293	-0.590202	-0.503828
ATAAAAG	-0.536299	-0.433901	-0.380595	-0.409476	-0.443709	-0.464725	-0.378422	-0.301665	-0.42151	-0.534583	-0.380349	-0.340174	-0.222968	-0.602465	-0.469265
GAATAAA	-0.535885	-0.415109	-0.333095	-0.393094	-0.392174	-0.496026	-0.320294	-0.219538	-0.371072	-0.487986	-0.366479	-0.298143	-0.174918	-0.871054	-0.388568
TCAAAAA	-0.531842	-0.259057	-0.242458	-0.299514	-0.337606	-0.474493	-0.359134	-0.364319	-0.3808	-0.402275	-0.244303	-0.299659	-0.208369	-0.429709	-0.46395
TAGAAAA	-0.530261	-0.382237	-0.349655	-0.365819	-0.395164	-0.458631	-0.369078	-0.280737	-0.405706	-0.49609	-0.303949	-0.26055	-0.25448	-0.497383	-0.50378
TATGTAA	-0.52723	-0.484447	-0.370171	-0.363581	-0.317045	-0.368545	-0.252649	-0.254716	-0.488943	-1.01108	-0.545014	-0.481031	-0.271217	-0.740108	-0.195042
ATAGAAA	-0.516552	-0.396147	-0.341737	-0.349666	-0.390785	-0.420595	-0.329458	-0.20665	-0.385533	-0.442115	-0.302785	-0.262232	-0.245137	-0.444221	-0.415937
AAAATAG	-0.515778	-0.422796	-0.372894	-0.417035	-0.412553	-0.467197	-0.378906	-0.252224	-0.41155	-0.365797	-0.295509	-0.268506	-0.344863	-0.780405	-0.42708
TAGTATA	-0.514814	-0.464657	-0.346174	-0.332944	-0.368897	-0.382879	-0.320036	-0.138916	-0.311633	-0.494176	-0.36482	-0.413788	-0.156008	-0.576296	-0.217936
ATGAAAA	-0.511791	-0.423529	-0.397416	-0.439025	-0.445761	-0.477095	-0.399537	-0.322837	-0.596596	-0.435837	-0.365312	-0.312021	-0.174279	-0.499063	-0.446629
ATATAGA	-0.511166	-0.459521	-0.352646	-0.32479	-0.363253	-0.408593	-0.236151	-0.154602	-0.387969	-0.510562	-0.352655	-0.356532	-0.198456	-0.578478	-0.30852
GAAATAA	-0.509446	-0.434106	-0.367462	-0.425003	-0.396079	-0.473324	-0.34679	-0.283823	-0.506401	-0.571838	-0.344136	-0.264253	-0.179145	-0.72702	-0.401903
CATAAAA	-0.508323	-0.381759	-0.317589	-0.36814	-0.389789	-0.453619	-0.336457	-0.264081	-0.396243	-0.438659	-0.293753	-0.401167	-0.173715	-0.681866	-0.322583
AAGTAAA	-0.507599	-0.384563	-0.324787	-0.389125	-0.406474	-0.445628	-0.296685	-0.195977	-0.356323	-0.379243	-0.308391	-0.215851	-0.228773	-0.919877	-0.410051
GAAAATA	-0.503352	-0.383737	-0.333786	-0.397614	-0.387328	-0.43624	-0.328874	-0.297205	-0.43291	-0.444754	-0.279553	-0.222813	-0.170517	-0.675656	-0.399463
TATAGAA	-0.502027	-0.368577	-0.304228	-0.30612	-0.366295	-0.389076	-0.32327	-0.160024	-0.322508	-0.541774	-0.33033	-0.289368	-0.148004	-0.438265	-0.364032
ACATAAA	-0.500972	-0.387689	-0.293554	-0.349679	-0.352158	-0.407362	-0.322741	-0.176926	-0.427037	-0.417626	-0.375189	-0.357466	-0.177707	-0.689822	-0.216772
AACAAAA	-0.50086	-0.334634	-0.280003	-0.332532	-0.355965	-0.429182	-0.392398	-0.271322	-0.442148	-0.364491	-0.40887	-0.19227	-0.415459	-0.611764	-0.430936
AGAAAAT	-0.495268	-0.323195	-0.29325	-0.343629	-0.347075	-0.390261	-0.407011	-0.260988	-0.40482	-0.380296	-0.309534	-0.20335	-0.200235	-0.408187	-0.441
CTATAAA	-0.49445	-0.409808	-0.317859	-0.338721	-0.34057	-0.401073	-0.292329	-0.269241	-0.316221	-0.551046	-0.414637	-0.377313	-0.143684	-0.600134	-0.357982
AAAGTAA	-0.493424	-0.377072	-0.327817	-0.373942	-0.413739	-0.449375	-0.366587	-0.168558	-0.357283	-0.358086	-0.335488	-0.187143	-0.222421	-0.551357	-0.412165
AAAAACA	-0.492707	-0.374578	-0.322101	-0.400866	-0.38834	-0.487394	-0.42133	-0.410543	-0.52376	-0.401584	-0.443784	-0.236625	-0.409844	-0.458799	-0.475162
GTATAAA	-0.492381	-0.444701	-0.346505	-0.341792	-0.366074	-0.440974	-0.345313	-0.221066	-0.384203	-0.751737	-0.472662	-0.35695	-0.191697	-0.543713	-0.283348
AAATAAG	-0.491084	-0.455077	-0.391899	-0.38969	-0.407269	-0.431244	-0.300142	-0.165448	-0.356621	-0.485164	-0.32072	-0.184318	-0.163404	-1.01399	-0.293716
ATAAGTA	-0.488321	-0.461742	-0.365034	-0.29036	-0.338823	-0.341624	-0.184944	-0.0844931	-0.212623	-0.392618	-0.30639	-0.245394	-0.114464	-0.613216	-0.149665
CGAAAAA	-0.488068	-0.549648	-0.55284	-0.594347	-0.576305	-0.632903	-0.730793	-0.596686	-0.638087	-0.488293	-0.610959	-0.363152	-0.538464	-0.304688	-0.422745
GAATATA	-0.484253	-0.482159	-0.354503	-0.332451	-0.347677	-0.440557	-0.317124	-0.204864	-0.399435	-0.577405	-0.397788	-0.361413	-0.139039	-0.631343	-0.272236
TGTATAA	-0.483772	-0.412045	-0.303643	-0.263697	-0.301082	-0.347546	-0.270735	-0.129413	-0.30948	-0.534568	-0.388837	-0.266053	-0.164542	-0.527588	-0.201597
AAGTATA	-0.48315	-0.396576	-0.307801	-0.28112	-0.33618	-0.390909	-0.261439	-0.093365	-0.275415	-0.361092	-0.344693	-0.263309	-0.130634	-0.750786	-0.236101
AAAACTT	-0.48238	-0.200512	-0.184521	-0.254476	-0.330004	-0.398107	-0.251195	-0.25458	-0.259674	-0.255038	-0.164159	-0.177507	-0.0817933	-0.519116	-0.426418
AATGAAA	-0.47966	-0.384089	-0.361339	-0.416651	-0.406391	-0.431047	-0.314642	-0.265791	-0.46715	-0.374988	-0.319983	-0.225379	-0.165498	-0.510772	-0.381731
ACTTATA	-0.479042	-0.465573	-0.336265	-0.317722	-0.341441	-0.342958	-0.255451	-0.12704	-0.309142	-0.426014	-0.375227	-0.344988	-0.153367	-0.596266	-0.266848
CGCCCCG	-0.478871	-0.951316	-1.03488	-0.364193	-0.204915	-0.132745	-0.206629	-1.6627	-0.512622	0.183206	-0.433636	-0.0800339	-0.424394	0.203371	-0.636771
ATATTTC	-0.477998	-0.381545	-0.305283	-0.329225	-0.352327	-0.419612	-0.259065	-0.240798	-0.429687	-0.475328	-0.32307	-0.324749	-0.106542	-0.580675	-0.319882
ACTTTTA	-0.477588	-0.336785	-0.292448	-0.304543	-0.400287	-0.441615	-0.250155	-0.214259	-0.371931	-0.406539	-0.276719	-0.299953	-0.101837	-0.484452	-0.387057
GATAAAA	-0.47735	-0.306354	-0.255681	-0.275233	-0.294565	-0.354122	-0.272749	-0.176361	-0.26285	-0.367303	-0.271028	-0.311803	-0.104472	-0.511086	-0.362485
CTTTATA	-0.476799	-0.486362	-0.375126	-0.38375	-0.440012	-0.450745	-0.370343	-0.239573	-0.505162	-0.61761	-0.426144	-0.366102	-0.126549	-0.646889	-0.343221
AAAAAGG	-0.470218	-0.440724	-0.411358	-0.449487	-0.426435	-0.540293	-0.465544	-0.331151	-0.503453	-0.308222	-0.383092	-0.206956	-0.368498	-0.484385	-0.563025
AAAACTA	-0.468908	-0.275857	-0.223548	-0.270265	-0.322496	-0.41501	-0.240676	-0.223765	-0.339872	-0.359649	-0.239388	-0.239707	-0.207409	-0.39279	-0.403831
GTTTTTA	-0.466861	-0.32831	-0.269278	-0.343741	-0.356754	-0.473587	-0.320144	-0.314449	-0.411189	-0.394865	-0.312183	-0.275571	-0.164161	-0.589363	-0.388037
TAAGTAA	-0.464706	-0.442853	-0.34387	-0.346164	-0.397889	-0.437209	-0.231035	-0.144109	-0.32678	-0.541698	-0.324671	-0.226119	-0.24779	-1.17258	-0.275976
GTAAATA	-0.464537	-0.418615	-0.344411	-0.328428	-0.330376	-0.43389	-0.238643	-0.201367	-0.441077	-0.531853	-0.392069	-0.342439	-0.119437	-0.58423	-0.207182
CATATAA	-0.464115	-0.466848	-0.339473	-0.346674	-0.380633	-0.418162	-0.295876	-0.132982	-0.386876	-0.481883	-0.498698	-0.377063	-0.205546	-0.682565	-0.147245
TACAAAA	-0.463905	-0.23257	-0.181043	-0.231448	-0.259983	-0.357539	-0.251557	-0.184286	-0.308832	-0.34128	-0.28452	-0.307839	-0.312419	-0.334295	-0.394167
AAACTTT	-0.46236	-0.184023	-0.193331	-0.248755	-0.331299	-0.433399	-0.266411	-0.209949	-0.329768	-0.312276	-0.145611	-0.199375	-0.0620748	-1.32119	-0.438514
CTATTTA	-0.460604	-0.438661	-0.369176	-0.364215	-0.37846	-0.470936	-0.273127	-0.252883	-0.407165	-0.48302	-0.399357	-0.4319	-0.18988	-0.59634	-0.334418
TATGAAA	-0.459639	-0.334956	-0.306178	-0.319783	-0.349998	-0.36687	-0.285224	-0.205683	-0.426597	-0.416407	-0.29065	-0.322224	-0.072623	-0.497252	-0.325545
ACTAAAA	-0.459595	-0.345997	-0.289479	-0.378985	-0.35166	-0.461325	-0.307348	-0.223471	-0.440042	-0.413334	-0.265512	-0.368709	-0.360812	-0.745333	-0.473244
AAAATGA	-0.459358	-0.356201	-0.316463	-0.343834	-0.362544	-0.402026	-0.355994	-0.205305	-0.483661	-0.48092	-0.311833	-0.243781	-0.187828	-0.40219	-0.33142
TTGAAAA	-0.458726	-0.288667	-0.286665	-0.377283	-0.411642	-0.498707	-0.473213	-0.402435	-0.481404	-0.437933	-0.303952	-0.255724	-0.117493	-0.442978	-0.449425
GAGAAAA	-0.457914	-0.385883	-0.380878	-0.425408	-0.399277	-0.412827	-0.471092	-0.270916	-0.392224	-0.28906	-0.411795	-0.189357	-0.560678	-0.242507	-0.464033
AATAGAA	-0.457863	-0.369826	-0.324172	-0.325232	-0.346937	-0.400653	-0.275667	-0.189344	-0.327983	-0.331769	-0.274168	-0.261649	-0.253505	-0.514287	-0.357327
AAATGAA	-0.457852	-0.362067	-0.321682	-0.38282	-0.377678	-0.400482	-0.316109	-0.230023	-0.447223	-0.393861	-0.322943	-0.201098	-0.153712	-0.520232	-0.37237
ACTATAT	-0.457779	-0.448039	-0.353949	-0.319828	-0.354976	-0.37818	-0.323262	-0.196116	-0.396061	-0.581074	-0.538258	-0.444763	-0.194472	-0.812135	-0.200595
AAATAGA	-0.457372	-0.359902	-0.312015	-0.340068	-0.347598	-0.389313	-0.272787	-0.18749	-0.335757	-0.357621	-0.295663	-0.236392	-0.243721	-0.637468	-0.377585
AAACAAA	-0.456966	-0.351664	-0.302804	-0.377398	-0.362815	-0.464524	-0.412174	-0.31865	-0.456967	-0.409627	-0.458164	-0.200215	-0.370893	-0.5668	-0.410662
ATTTTTG	-0.456898	-0.199039	-0.14343	-0.243582	-0.281381	-0.409414	-0.37014	-0.264263	-0.35006	-0.376505	-0.230278	-0.342978	-0.240655	-0.532215	-0.395703
ATATATC	-0.456678	-0.488721	-0.34493	-0.335726	-0.335958	-0.390278	-0.305754	-0.161759	-0.487689	-0.703972	-0.65826	-0.322728	-0.157092	-0.580847	-0.248891
CTTAAAA	-0.456444	-0.41166	-0.348243	-0.444493	-0.46546	-0.572752	-0.373056	-0.320376	-0.553176	-0.538725	-0.346486	-0.280146	-0.165136	-0.945805	-0.415853
AGTATAT	-0.456032	-0.454617	-0.330805	-0.278967	-0.361214	-0.410356	-0.288334	-0.0955844	-0.376094	-0.436786	-0.456824	-0.380757	-0.15147	-0.694676	-0.195583
TATAAGA	-0.455188	-0.437193	-0.351315	-0.292657	-0.363717	-0.394837	-0.318839	-0.154799	-0.367871	-0.510022	-0.400184	-0.263431	-0.111324	-0.499496	-0.284965
ATAAAAC	-0.453525	-0.353161	-0.272449	-0.309838	-0.358156	-0.451019	-0.240455	-0.237859	-0.344405	-0.451694	-0.305724	-0.266763	-0.126631	-0.505558	-0.316981
AATATAG	-0.453301	-0.433989	-0.337123	-0.297945	-0.344389	-0.397836	-0.294807	-0.174183	-0.373502	-0.511878	-0.304675	-0.271125	-0.129085	-0.740482	-0.203814
AGAATAA	-0.453251	-0.398546	-0.319464	-0.343356	-0.369002	-0.406189	-0.259103	-0.152358	-0.296016	-0.427943	-0.309641	-0.21941	-0.197018	-0.723334	-0.311491
ATATAAG	-0.452093	-0.51693	-0.382105	-0.406085	-0.414024	-0.447014	-0.354815	-0.190127	-0.475324	-0.548209	-0.517396	-0.449882	-0.255212	-0.708855	-0.25397
AGAAATA	-0.449675	-0.332409	-0.273409	-0.328077	-0.2902	-0.345588	-0.254129	-0.154706	-0.33277	-0.357266	-0.26673	-0.21	-0.1298	-0.470848	-0.330545
GTTTATA	-0.449671	-0.479479	-0.370177	-0.318738	-0.35651	-0.418491	-0.308606	-0.200575	-0.404671	-0.593644	-0.457987	-0.323474	-0.179868	-0.644991	-0.297589
TATATGA	-0.448137	-0.449588	-0.344621	-0.322809	-0.346663	-0.343559	-0.304167	-0.176817	-0.401499	-0.560206	-0.568265	-0.344119	-0.106489	-0.527808	-0.18219
TAAGAAA	-0.447799	-0.37862	-0.336833	-0.351381	-0.380758	-0.406251	-0.333843	-0.1921	-0.349186	-0.467954	-0.305054	-0.174963	-0.206407	-0.556437	-0.393759
TCTATAA	-0.438898	-0.344445	-0.283065	-0.24338	-0.279003	-0.306814	-0.225727	-0.168381	-0.209349	-0.483791	-0.374734	-0.277678	-0.0806169	-0.434345	-0.303524
AATAAGT	-0.437975	-0.416986	-0.325398	-0.248517	-0.31941	-0.328304	-0.208341	-0.0690366	-0.231027	-0.346826	-0.231364	-0.164091	-0.0974112	-0.425739	-0.198261
AGATATA	-0.437639	-0.38758	-0.284313	-0.257439	-0.26256	-0.331085	-0.166612	-0.12681	-0.305413	-0.489298	-0.380346	-0.245422	-0.097935	-0.481069	-0.232287
AATTTCT	-0.436111	-0.192035	-0.180721	-0.250302	-0.2673	-0.367264	-0.282463	-0.184218	-0.283855	-0.307325	-0.134311	-0.21256	-0.167801	-0.336806	-0.415669
ATTATAC	-0.435882	-0.415003	-0.331386	-0.321546	-0.332118	-0.368378	-0.281232	-0.110104	-0.294104	-0.485482	-0.422105	-0.275806	-0.134182	-0.583022	-0.145603
AATATAC	-0.435503	-0.406362	-0.282442	-0.298143	-0.303413	-0.410261	-0.244206	-0.109181	-0.338536	-0.516277	-0.44138	-0.349297	-0.191152	-0.544944	-0.211746
ATCTATA	-0.433033	-0.373969	-0.295694	-0.235139	-0.214223	-0.328619	-0.13	-0.174208	-0.230272	-0.386497	-0.288464	-0.303212	-0.0741132	-0.41086	-0.205762
CTAATTA	-0.432758	-0.509725	-0.438009	-0.552399	-0.504366	-0.591647	-0.426262	-0.259092	-0.457307	-0.673718	-0.26751	-0.514009	-0.354664	-0.972891	-0.311078
CTAAATA	-0.432007	-0.403872	-0.342204	-0.340804	-0.338679	-0.390783	-0.242976	-0.157694	-0.297738	-0.56552	-0.342482	-0.391771	-0.185343	-0.990328	-0.268274
AAAATTG	-0.431695	-0.229206	-0.193937	-0.250249	-0.259171	-0.417766	-0.424601	-0.260303	-0.401192	-0.3327	-0.131355	-0.332522	-0.202206	-0.698762	-0.406228
AAAATAC	-0.43068	-0.309536	-0.225451	-0.291904	-0.292411	-0.357033	-0.220176	-0.216509	-0.370623	-0.312553	-0.252545	-0.258444	-0.201343	-0.51694	-0.267752
AAACTAA	-0.430317	-0.288875	-0.230451	-0.264891	-0.354129	-0.415248	-0.232319	-0.164531	-0.36791	-0.385031	-0.285813	-0.207342	-0.224951	-0.699029	-0.404827
AAAATCT	-0.430032	-0.195347	-0.154819	-0.231249	-0.281799	-0.39262	-0.229481	-0.245373	-0.261209	-0.288555	-0.134096	-0.259296	-0.198355	-0.350675	-0.435206
AGTATAA	-0.428499	-0.413059	-0.308276	-0.2991	-0.319783	-0.39083	-0.285076	-0.136686	-0.275102	-0.430848	-0.311254	-0.300059	-0.126916	-0.668479	-0.198255
AACTATA	-0.427299	-0.311878	-0.225842	-0.199748	-0.273717	-0.333183	-0.218971	-0.135998	-0.254687	-0.484909	-0.393372	-0.271473	-0.0940958	-0.96367	-0.249079
TATACAA	-0.427266	-0.337784	-0.240138	-0.245727	-0.2751	-0.309528	-0.222252	-0.103077	-0.293728	-0.488944	-0.357511	-0.294291	-0.123015	-0.418652	-0.209548
AATTTTG	-0.425205	-0.152429	-0.132957	-0.194133	-0.23352	-0.361724	-0.366095	-0.26393	-0.34065	-0.38552	-0.191732	-0.376201	-0.183729	-0.591646	-0.385796
ATAACTA	-0.424108	-0.310573	-0.216908	-0.220732	-0.261139	-0.314186	-0.224013	-0.109178	-0.171496	-0.378192	-0.332576	-0.188958	-0.056216	-0.468846	-0.148208
TAAAAGA	-0.423633	-0.33787	-0.308416	-0.349899	-0.4143	-0.4069	-0.323051	-0.21403	-0.358293	-0.434536	-0.249256	-0.235265	-0.123225	-0.527269	-0.413569
ACTTTAT	-0.42339	-0.26419	-0.199688	-0.250916	-0.289048	-0.310546	-0.192145	-0.0948425	-0.277547	-0.454375	-0.209291	-0.235172	-0.0530971	-1.09596	-0.26369
ATAATAC	-0.422621	-0.453962	-0.329345	-0.31156	-0.31886	-0.407633	-0.301178	-0.116242	-0.314663	-0.423027	-0.34796	-0.27511	-0.174423	-0.560755	-0.135298
AATATTC	-0.422008	-0.313482	-0.232044	-0.262633	-0.300299	-0.37938	-0.256121	-0.181359	-0.317944	-0.445252	-0.325443	-0.254312	-0.073974	-0.460331	-0.253638
ATTTTCA	-0.421938	-0.287074	-0.258918	-0.333389	-0.341115	-0.41748	-0.378397	-0.314085	-0.488198	-0.430275	-0.406022	-0.29149	-0.0984168	-0.487116	-0.361855
AATAAGA	-0.421207	-0.395445	-0.358594	-0.325141	-0.334784	-0.350617	-0.232223	-0.0960467	-0.289662	-0.438801	-0.296075	-0.145366	-0.165984	-0.45836	-0.280029
ATACTTA	-0.420429	-0.391946	-0.310065	-0.233039	-0.319668	-0.341955	-0.195819	-0.0768821	-0.253283	-0.352747	-0.262383	-0.253144	-0.19047	-0.83015	-0.20513
AAGAATA	-0.418254	-0.348929	-0.287642	-0.298657	-0.315306	-0.372123	-0.194913	-0.118232	-0.247687	-0.335878	-0.234181	-0.178885	-0.120106	-0.464578	-0.297096
TGTAAAA	-0.41769	-0.276287	-0.217042	-0.254058	-0.264819	-0.339755	-0.228278	-0.156624	-0.318351	-0.32046	-0.243551	-0.305419	-0.198785	-0.475516	-0.331309
CTTTTTC	-0.41747	-0.401212	-0.411634	-0.464214	-0.447228	-0.468208	-0.530816	-0.27444	-0.511284	-0.274573	-0.304785	-0.163788	-0.211812	-0.3018	-0.454871
ACTAATA	-0.417382	-0.377992	-0.292187	-0.255406	-0.31656	-0.320389	-0.207777	-0.0841843	-0.199861	-0.396502	-0.236076	-0.298584	-0.135392	-0.661846	-0.165707
ATACAAA	-0.41655	-0.282659	-0.208754	-0.218753	-0.231549	-0.283791	-0.217922	-0.126401	-0.318203	-0.299098	-0.311707	-0.229763	-0.232772	-0.405271	-0.261641
AAATATC	-0.415663	-0.253007	-0.184742	-0.229105	-0.25261	-0.336362	-0.179727	-0.158777	-0.324311	-0.449668	-0.241634	-0.203589	-0.0265276	-0.38243	-0.216717
AAATTTG	-0.414954	-0.157156	-0.119428	-0.200153	-0.218824	-0.382333	-0.33436	-0.272155	-0.323082	-0.427846	-0.156081	-0.278468	-0.175194	-0.619586	-0.412186
AAAGTAT	-0.414453	-0.270817	-0.214523	-0.251002	-0.273512	-0.351174	-0.198284	-0.0640699	-0.240515	-0.281577	-0.194265	-0.161532	-0.0403409	-0.509606	-0.244477
CAAAATA	-0.413383	-0.265312	-0.191685	-0.263505	-0.245339	-0.350265	-0.254429	-0.168855	-0.310791	-0.335374	-0.196337	-0.299095	-0.138802	-0.650808	-0.251366
CATAATA	-0.413238	-0.458943	-0.367391	-0.321224	-0.289501	-0.368021	-0.318047	-0.17284	-0.409045	-0.557328	-0.351436	-0.314834	-0.19871	-0.639364	-0.0995714
TTCAAAA	-0.412397	-0.181301	-0.186637	-0.264067	-0.319657	-0.430745	-0.310123	-0.285879	-0.290488	-0.358542	-0.160495	-0.207334	-0.0350431	-0.377719	-0.354533
AAAATGT	-0.412279	-0.253738	-0.199244	-0.286376	-0.294326	-0.373663	-0.251211	-0.185686	-0.349236	-0.2973	-0.179075	-0.279497	-0.222289	-0.345814	-0.258205
ATAGATA	-0.411937	-0.331479	-0.239105	-0.213575	-0.229239	-0.324341	-0.146793	-0.123663	-0.208087	-0.379142	-0.268514	-0.262249	-0.101147	-0.373899	-0.205585
ATAAGAA	-0.410008	-0.372347	-0.313809	-0.303144	-0.329312	-0.330991	-0.205595	-0.112369	-0.280624	-0.39669	-0.267858	-0.197876	-0.136036	-0.407316	-0.311711
ATTATTC	-0.409476	-0.408757	-0.326329	-0.325424	-0.302431	-0.412853	-0.262649	-0.14475	-0.322928	-0.533563	-0.335685	-0.238167	-0.120811	-0.492863	-0.262165
GAAATTA	-0.408665	-0.298648	-0.268242	-0.274827	-0.322065	-0.395297	-0.29081	-0.166799	-0.377298	-0.483184	-0.204796	-0.246153	-0.137622	-0.663208	-0.360001
TCATAAA	-0.408013	-0.268989	-0.228229	-0.223596	-0.283722	-0.309144	-0.174822	-0.167032	-0.267257	-0.439473	-0.198553	-0.3036	0.0108957	-0.340148	-0.193101
AATAAAG	-0.407652	-0.389774	-0.327076	-0.377232	-0.388189	-0.43593	-0.264227	-0.158633	-0.469017	-0.455742	-0.271521	-0.220739	-0.139467	-0.947924	-0.319653
ACAAAAT	-0.407094	-0.176006	-0.119377	-0.206954	-0.230881	-0.305262	-0.273403	-0.160865	-0.282599	-0.30703	-0.218998	-0.35995	-0.295144	-0.383751	-0.288651
AAATTCT	-0.406758	-0.157915	-0.131521	-0.247073	-0.25868	-0.340592	-0.209398	-0.17979	-0.222345	-0.254978	-0.139164	-0.264512	-0.156046	-0.411775	-0.420298
AAATAGT	-0.405908	-0.304616	-0.232527	-0.305689	-0.284963	-0.353303	-0.239381	-0.118605	-0.282908	-0.355204	-0.235207	-0.281189	-0.11574	-0.511424	-0.233514
AAAAGAT	-0.405215	-0.264988	-0.248328	-0.28571	-0.304174	-0.322965	-0.209005	-0.147159	-0.278122	-0.359451	-0.211648	-0.18554	-0.0743717	-0.335455	-0.322764
AAAACAA	-0.404063	-0.330346	-0.280722	-0.343673	-0.341162	-0.41721	-0.359946	-0.337072	-0.41399	-0.400922	-0.401652	-0.164719	-0.312851	-0.451326	-0.380518
ATAGTTA	-0.403948	-0.330724	-0.244778	-0.216254	-0.227113	-0.364759	-0.230347	-0.125486	-0.263709	-0.526301	-0.383004	-0.263459	-0.165891	-0.789019	-0.185638
ATATGAA	-0.403448	-0.31074	-0.256479	-0.253256	-0.276965	-0.282296	-0.200211	-0.140404	-0.358873	-0.390418	-0.30582	-0.270664	-0.0507443	-0.409678	-0.232096
ATTTATG	-0.402608	-0.286921	-0.207344	-0.246008	-0.230753	-0.331559	-0.202224	-0.129829	-0.284584	-0.410368	-0.2567	-0.322377	-0.100681	-0.512237	-0.214471
ATATTAG	-0.402446	-0.399576	-0.335629	-0.353683	-0.290779	-0.358026	-0.231591	-0.0849904	-0.256773	-0.516441	-0.237155	-0.322628	-0.11753	-0.73477	-0.147547
ATACTAT	-0.401821	-0.375368	-0.289431	-0.267849	-0.285416	-0.321775	-0.224616	-0.0859802	-0.269024	-0.317941	-0.260795	-0.280107	-0.0424984	-0.508379	-0.100649
AGGAAAA	-0.40182	-0.344392	-0.344274	-0.39519	-0.329976	-0.358476	-0.445694	-0.19415	-0.468173	-0.268463	-0.384846	-0.0967631	-0.430033	-0.274955	-0.518053
ATTATAG	-0.401314	-0.41581	-0.334163	-0.24749	-0.251599	-0.351745	-0.314973	-0.148694	-0.305159	-0.502326	-0.389724	-0.304447	-0.119663	-0.573845	-0.225985
TATTTCA	-0.401221	-0.304605	-0.240956	-0.303064	-0.301373	-0.39385	-0.226583	-0.261456	-0.430702	-0.410017	-0.211988	-0.270624	-0.0543682	-0.583196	-0.262656
AGTATTA	-0.401005	-0.385821	-0.308875	-0.281515	-0.267267	-0.379918	-0.219815	-0.0769746	-0.229626	-0.404233	-0.245006	-0.280002	-0.0571866	-0.608544	-0.110951
AACTAAA	-0.399756	-0.317055	-0.258007	-0.309997	-0.323729	-0.412512	-0.200216	-0.154209	-0.340054	-0.408456	-0.265395	-0.225866	-0.21285	-1.25062	-0.375446
AGTTATA	-0.398312	-0.353282	-0.285047	-0.311408	-0.288164	-0.384055	-0.235658	-0.162271	-0.179427	-0.498759	-0.335111	-0.206396	-0.0552126	-0.493242	-0.171151
ATATTAC	-0.397569	-0.432114	-0.358971	-0.32725	-0.344359	-0.386701	-0.285725	-0.105986	-0.385066	-0.516696	-0.421629	-0.310168	-0.162184	-0.572136	-0.122167
AAGAAAT	-0.396355	-0.244479	-0.230872	-0.279305	-0.294023	-0.30791	-0.267248	-0.156941	-0.317641	-0.315519	-0.205974	-0.143959	-0.137648	-0.297467	-0.36918
AAAGTTA	-0.395499	-0.247257	-0.201054	-0.257202	-0.305189	-0.323542	-0.178067	-0.144771	-0.227853	-0.347551	-0.144674	-0.148079	-0.0630985	-1.24191	-0.285728
GATATAA	-0.395367	-0.418992	-0.332129	-0.282578	-0.286943	-0.331319	-0.273432	-0.148942	-0.359465	-0.592851	-0.462588	-0.26116	-0.0618646	-0.468955	-0.193044
ATGTAAA	-0.395082	-0.370861	-0.290906	-0.29858	-0.324333	-0.358336	-0.289383	-0.147116	-0.402756	-0.390647	-0.281098	-0.280976	-0.0916015	-0.51555	-0.151157
ATATAAC	-0.393791	-0.482436	-0.361979	-0.333414	-0.334806	-0.381262	-0.34734	-0.170494	-0.300692	-0.598921	-0.468054	-0.252947	-0.152097	-0.568893	-0.132951
TTTCAAA	-0.393193	-0.197904	-0.196659	-0.291707	-0.340336	-0.450029	-0.349535	-0.307416	-0.356818	-0.404534	-0.156973	-0.21244	-0.0248155	-0.479823	-0.364145
ATCAAAA	-0.392398	-0.167682	-0.144836	-0.16778	-0.222614	-0.318556	-0.196857	-0.145615	-0.287748	-0.354278	-0.190644	-0.26098	-0.0831845	-0.384446	-0.273235
TAAGATA	-0.391936	-0.328603	-0.290402	-0.222856	-0.262112	-0.32581	-0.179278	-0.0771113	-0.187355	-0.449466	-0.297157	-0.204431	-0.0816082	-0.507561	-0.153129
AAATATG	-0.391267	-0.295462	-0.209043	-0.23746	-0.241755	-0.297837	-0.174847	-0.0918296	-0.301809	-0.331567	-0.275857	-0.254686	-0.0862639	-0.6331	-0.19488
TAACTAA	-0.389588	-0.367865	-0.295612	-0.294017	-0.339537	-0.445282	-0.238375	-0.150152	-0.29965	-0.478966	-0.299794	-0.206327	-0.167608	-1.14673	-0.226981
AAATTAC	-0.387022	-0.240639	-0.185397	-0.245135	-0.237921	-0.382655	-0.301649	-0.150977	-0.250581	-0.384237	-0.171663	-0.32497	-0.176321	-0.645894	-0.258302
TAGAATA	-0.386516	-0.342605	-0.262865	-0.252971	-0.302184	-0.368829	-0.273303	-0.185759	-0.224656	-0.374414	-0.235222	-0.286488	-0.0896483	-0.798813	-0.274259
ATTCTTA	-0.386269	-0.305153	-0.252176	-0.242971	-0.292579	-0.33914	-0.193084	-0.0848765	-0.189311	-0.380616	-0.255036	-0.157757	-0.0950426	-0.426784	-0.252776
AATTTCA	-0.38558	-0.267931	-0.232151	-0.305726	-0.296384	-0.427459	-0.357443	-0.349062	-0.41134	-0.445317	-0.167198	-0.270216	-0.108992	-0.619496	-0.347736
AAAATCA	-0.384675	-0.212384	-0.171934	-0.237199	-0.25192	-0.324562	-0.325738	-0.1624	-0.390457	-0.394244	-0.256681	-0.24593	-0.114983	-0.401962	-0.286669
AGATAAA	-0.383943	-0.257486	-0.207113	-0.21316	-0.279536	-0.283484	-0.165414	-0.110154	-0.243434	-0.357807	-0.219757	-0.251795	-0.0450047	-0.502535	-0.22787
GATTATA	-0.383344	-0.403016	-0.295359	-0.280673	-0.294264	-0.377076	-0.279096	-0.156492	-0.392448	-0.594866	-0.426453	-0.335233	-0.0586882	-0.567499	-0.188522
AGAATAT	-0.382876	-0.308587	-0.230211	-0.233374	-0.284586	-0.341807	-0.202595	-0.140448	-0.255643	-0.343158	-0.249349	-0.25016	-0.046732	-0.379735	-0.20457
ATTTCTA	-0.382683	-0.226219	-0.171394	-0.210726	-0.242895	-0.33735	-0.22425	-0.109659	-0.207217	-0.329602	-0.125028	-0.209882	-0.0978978	-0.36554	-0.314322
AGTAATA	-0.382408	-0.386416	-0.300564	-0.283145	-0.266127	-0.364702	-0.264436	-0.0587035	-0.23305	-0.411923	-0.30839	-0.258118	-0.162982	-0.638734	-0.16092
CTTTTAA	-0.381317	-0.388327	-0.347712	-0.397922	-0.468284	-0.551832	-0.335184	-0.261763	-0.424334	-0.502531	-0.279682	-0.291443	-0.080515	-0.64875	-0.40112
ACTATAA	-0.380914	-0.365633	-0.257758	-0.23924	-0.273937	-0.392381	-0.266696	-0.17977	-0.290357	-0.504444	-0.393297	-0.307939	-0.142539	-0.769874	-0.262609
AAACATA	-0.380352	-0.330017	-0.240181	-0.242456	-0.267113	-0.343813	-0.233674	-0.129257	-0.261687	-0.331097	-0.329168	-0.17845	-0.0750583	-0.50508	-0.164
GTATTAA	-0.379906	-0.408712	-0.329533	-0.261912	-0.252746	-0.382688	-0.220182	-0.103827	-0.263963	-0.519285	-0.302832	-0.25578	-0.113174	-0.641325	-0.201855
ATAAATG	-0.379878	-0.334753	-0.255967	-0.275706	-0.275827	-0.308701	-0.208168	-0.140445	-0.29634	-0.463138	-0.290477	-0.246593	-0.0659516	-0.503426	-0.196177
AATTATC	-0.379357	-0.247224	-0.198289	-0.277465	-0.236916	-0.321066	-0.189541	-0.0691829	-0.28225	-0.514016	-0.239075	-0.214307	-0.0501091	-0.481093	-0.231767
TACTATA	-0.379045	-0.399617	-0.319945	-0.269718	-0.301149	-0.401981	-0.27131	-0.152793	-0.279459	-0.40712	-0.294026	-0.404582	-0.178897	-0.544793	-0.219698
ATTTTAC	-0.378824	-0.226949	-0.151143	-0.221007	-0.243535	-0.34845	-0.219599	-0.153502	-0.270361	-0.322604	-0.245518	-0.299203	-0.114726	-0.615405	-0.268384
TACTTAA	-0.378204	-0.336005	-0.252705	-0.293555	-0.361501	-0.396536	-0.255873	-0.145531	-0.296907	-0.482737	-0.355912	-0.303534	-0.202296	-1.0199	-0.248011
TAAAGAA	-0.378133	-0.276249	-0.267948	-0.300068	-0.350804	-0.387347	-0.19522	-0.138735	-0.34836	-0.358315	-0.180057	-0.183542	-0.100489	-0.46176	-0.367177
TCTAAAA	-0.37792	-0.256389	-0.213541	-0.297151	-0.329623	-0.421753	-0.271154	-0.212527	-0.296459	-0.415037	-0.215826	-0.212394	-0.0885461	-0.64304	-0.330799
AAAGAAT	-0.376909	-0.238356	-0.233762	-0.252118	-0.335571	-0.355316	-0.193331	-0.132731	-0.290205	-0.320493	-0.189944	-0.168704	-0.130945	-0.413361	-0.356225
CTTATAA	-0.376761	-0.405907	-0.327635	-0.377354	-0.318836	-0.379344	-0.297242	-0.154809	-0.324975	-0.514723	-0.345226	-0.287627	-0.0635516	-0.58033	-0.244888
ATACTAA	-0.376565	-0.341426	-0.249938	-0.24002	-0.318201	-0.301337	-0.234651	-0.113127	-0.365032	-0.428653	-0.29847	-0.307355	-0.179931	-0.497134	-0.239453
ATTTTGA	-0.376023	-0.176024	-0.144222	-0.198021	-0.226478	-0.332797	-0.243372	-0.210252	-0.296246	-0.332358	-0.132207	-0.260418	-0.0301291	-0.401647	-0.256872
CCCCCCC	-0.375991	-0.806143	-0.897748	-0.519618	-0.416194	-1.19727	-1.34522	-2.95751	-0.689643	-0.673362	-0.987971	-1.28909	-0.781817	-0.891476	-2.20388
AGTTTTA	-0.37494	-0.220216	-0.174082	-0.199403	-0.267637	-0.37328	-0.1741	-0.201394	-0.264973	-0.331769	-0.151864	-0.2071	-0.0227189	-0.574887	-0.30443
TATCATA	-0.373829	-0.313428	-0.235369	-0.147247	-0.244122	-0.261562	-0.189965	-0.0541084	-0.203515	-0.376738	-0.392377	-0.249567	0.0167359	-0.386178	-0.0636037
ACTATTA	-0.372117	-0.407808	-0.310819	-0.303315	-0.266725	-0.33549	-0.221497	-0.0927041	-0.265988	-0.428965	-0.282351	-0.275969	-0.136122	-0.627034	-0.142529
ATAAAGA	-0.371922	-0.324497	-0.283219	-0.309634	-0.33095	-0.348331	-0.228759	-0.13566	-0.37182	-0.372688	-0.235433	-0.251819	-0.101051	-0.409619	-0.324924
AAATGTA	-0.371907	-0.2798	-0.200822	-0.277716	-0.289566	-0.378426	-0.215752	-0.128993	-0.32371	-0.378263	-0.229904	-0.232593	-0.135466	-0.39701	-0.146815
AGTTTAT	-0.371747	-0.227152	-0.179969	-0.178652	-0.264901	-0.319421	-0.142701	-0.108983	-0.199773	-0.276874	-0.167162	-0.195678	-0.0318381	-1.02207	-0.246013
AATAGTA	-0.370285	-0.353569	-0.256625	-0.28968	-0.250941	-0.329637	-0.208348	-0.0619799	-0.238008	-0.376995	-0.168805	-0.225308	-0.122057	-0.313675	-0.142463
TCTTAAA	-0.369943	-0.327091	-0.271228	-0.346486	-0.375908	-0.461035	-0.244358	-0.182307	-0.325581	-0.495128	-0.279428	-0.146099	-0.0336984	-0.538484	-0.285406
ATTCATA	-0.368386	-0.257366	-0.193546	-0.159687	-0.209129	-0.240261	-0.163	-0.0977704	-0.25959	-0.346245	-0.206693	-0.199449	0.00011274	-0.382383	-0.162474
ATTGAAA	-0.368112	-0.269385	-0.229947	-0.295609	-0.29285	-0.37124	-0.263659	-0.238704	-0.389161	-0.416032	-0.228118	-0.208225	-0.0618155	-0.396855	-0.320843
ATAAATC	-0.36756	-0.25081	-0.174529	-0.202285	-0.217231	-0.277211	-0.189825	-0.0968885	-0.269797	-0.522822	-0.250198	-0.201574	-0.0317965	-0.496792	-0.244894
AATAAAC	-0.367385	-0.340257	-0.282158	-0.29624	-0.308013	-0.406259	-0.202682	-0.19819	-0.2779	-0.381095	-0.279883	-0.188637	-0.107997	-0.724252	-0.213036
AAAGATA	-0.365654	-0.275682	-0.244494	-0.233048	-0.306886	-0.292171	-0.18559	-0.114367	-0.238904	-0.383346	-0.226801	-0.19358	-0.0394119	-0.326774	-0.221335
TTAAGAA	-0.365321	-0.307625	-0.277099	-0.290573	-0.354296	-0.408451	-0.215395	-0.153048	-0.286006	-0.451396	-0.23299	-0.138514	-0.10093	-0.429423	-0.307562
CCCCGCG	-0.364243	-1.36083	-1.41003	-0.484196	-0.5836	-0.461691	-0.29407	-1.34157	-0.0255604	0.272727	-0.263755	-1.04585	-0.832779	0.0483787	-0.018423
ATTAATC	-0.364084	-0.335016	-0.261236	-0.272615	-0.300666	-0.362417	-0.211114	-0.131736	-0.292946	-0.580774	-0.213164	-0.263331	-0.0921216	-0.503377	-0.246786
TTATGAA	-0.36388	-0.255195	-0.234951	-0.209935	-0.271281	-0.27675	-0.182358	-0.119741	-0.272833	-0.381684	-0.210749	-0.234333	0.0171133	-0.396541	-0.225321
AATACTA	-0.363578	-0.316313	-0.240697	-0.242709	-0.250325	-0.278607	-0.173706	-0.0848064	-0.22693	-0.243613	-0.172885	-0.197525	-0.0656846	-0.424167	-0.127935
ATTTAAG	-0.363049	-0.278876	-0.217514	-0.325402	-0.318705	-0.440492	-0.265603	-0.163636	-0.386226	-0.50891	-0.262811	-0.252451	-0.13619	-1.14828	-0.269268
AAACTTA	-0.362353	-0.235491	-0.181641	-0.251089	-0.272361	-0.345085	-0.163295	-0.148608	-0.20985	-0.28821	-0.189188	-0.145698	-0.0919616	-1.05409	-0.352721
AAATTAG	-0.361621	-0.254299	-0.217839	-0.236804	-0.247822	-0.323208	-0.297633	-0.124724	-0.240682	-0.395662	-0.188003	-0.194665	-0.143161	-1.04106	-0.292483
AGTAAAT	-0.361574	-0.282902	-0.216576	-0.283704	-0.274137	-0.361197	-0.174826	-0.136425	-0.232611	-0.310091	-0.170114	-0.272238	-0.10884	-0.625101	-0.216189
CCAAAAA	-0.360462	-0.158866	-0.158681	-0.237136	-0.222407	-0.38395	-0.359975	-0.275589	-0.402458	-0.272199	-0.128735	-0.167598	-0.359192	-0.428046	-0.48153
AAACTAT	-0.358968	-0.217571	-0.177401	-0.189323	-0.213309	-0.30394	-0.179349	-0.112347	-0.235857	-0.381442	-0.218185	-0.199354	-0.0657503	-0.544128	-0.248778
ATAATAG	-0.358932	-0.417817	-0.334372	-0.355336	-0.33216	-0.396081	-0.299819	-0.136067	-0.311321	-0.387051	-0.314914	-0.302327	-0.175725	-0.562143	-0.177349
AAAAAGC	-0.35868	-0.335603	-0.338338	-0.361235	-0.366617	-0.457846	-0.52518	-0.306263	-0.437255	-0.218037	-0.242855	-0.164991	-0.257174	-0.38661	-0.345756
TTAGAAA	-0.35793	-0.220497	-0.200206	-0.232288	-0.303396	-0.382156	-0.304749	-0.146915	-0.260823	-0.453056	-0.154344	-0.170287	-0.064834	-0.482959	-0.36334
ATTTTAG	-0.357554	-0.282666	-0.233906	-0.282601	-0.260594	-0.358624	-0.263206	-0.231081	-0.316112	-0.439757	-0.180756	-0.275724	-0.153116	-0.836442	-0.322184
ATATTCA	-0.357382	-0.29239	-0.226682	-0.206166	-0.225304	-0.311563	-0.179297	-0.110887	-0.306751	-0.399301	-0.278004	-0.199439	-0.024789	-0.415089	-0.158212
ACAATTA	-0.355987	-0.291869	-0.205545	-0.1808	-0.237827	-0.267701	-0.195116	-0.0634004	-0.205637	-0.393542	-0.32668	-0.162093	-0.110833	-0.412261	-0.140954
ATGTAAT	-0.355258	-0.329822	-0.256737	-0.243563	-0.214992	-0.281327	-0.190448	-0.126554	-0.27769	-0.558335	-0.345018	-0.293275	-0.0662221	-0.445584	0.000716056
ATAGAAT	-0.35403	-0.219793	-0.16987	-0.191997	-0.222229	-0.283878	-0.198829	-0.136876	-0.19115	-0.330841	-0.183048	-0.234461	-0.128322	-0.383534	-0.252355
AAATTCA	-0.35335	-0.152061	-0.118062	-0.19627	-0.238589	-0.288813	-0.189622	-0.159879	-0.275167	-0.299154	-0.113041	-0.210486	-0.043346	-0.579649	-0.298395
ACTTAAA	-0.353036	-0.281306	-0.219594	-0.308771	-0.340237	-0.424599	-0.241356	-0.159389	-0.383282	-0.394295	-0.321321	-0.224259	-0.0871469	-1.08015	-0.28269
ATTTATC	-0.352368	-0.228594	-0.160812	-0.160971	-0.208785	-0.263584	-0.134229	-0.0842395	-0.15761	-0.421778	-0.226789	-0.196487	-0.0153014	-0.423775	-0.219411
GTATTTA	-0.352163	-0.337029	-0.26066	-0.250386	-0.269383	-0.335883	-0.236725	-0.129071	-0.289633	-0.417704	-0.343364	-0.268027	-0.127255	-0.535727	-0.185162
AATTAAG	-0.352023	-0.317249	-0.256082	-0.301108	-0.357085	-0.438635	-0.337342	-0.15556	-0.377199	-0.551828	-0.293458	-0.220347	-0.234768	-1.23948	-0.318392
GATTAAA	-0.351631	-0.334901	-0.286248	-0.256019	-0.299697	-0.360526	-0.247134	-0.172013	-0.337303	-0.571474	-0.287369	-0.252898	-0.109938	-0.668393	-0.304325
GTTAAAA	-0.35161	-0.252284	-0.200343	-0.298244	-0.341479	-0.467327	-0.227012	-0.276152	-0.390907	-0.502424	-0.271475	-0.20723	-0.140536	-0.816538	-0.314199
ATTTCAA	-0.351365	-0.212295	-0.17581	-0.220381	-0.26346	-0.353904	-0.237692	-0.284376	-0.366362	-0.426465	-0.147745	-0.208048	-0.0397416	-0.362673	-0.286788
CAATATA	-0.351011	-0.396316	-0.281142	-0.304622	-0.308166	-0.392667	-0.262469	-0.147832	-0.389245	-0.609183	-0.350035	-0.312499	-0.122704	-0.641734	-0.167216
AATATGT	-0.349736	-0.293099	-0.204758	-0.226975	-0.231841	-0.258797	-0.177663	-0.0731288	-0.340783	-0.395074	-0.299424	-0.246903	-0.0671238	-0.533347	-0.0768304
CTTATTA	-0.349434	-0.440736	-0.381801	-0.293605	-0.314422	-0.408657	-0.287519	-0.11123	-0.294421	-0.440416	-0.266592	-0.194111	-0.184184	-0.756445	-0.227749
AAAAGGA	-0.347731	-0.287755	-0.292416	-0.335067	-0.288393	-0.323802	-0.302701	-0.140901	-0.288552	-0.242371	-0.290865	-0.0901746	-0.274852	-0.221821	-0.448643
CATTTTA	-0.347112	-0.313448	-0.235445	-0.300298	-0.294367	-0.378145	-0.294751	-0.196107	-0.391387	-0.414332	-0.265686	-0.306388	-0.157192	-0.657967	-0.256534
ATAATTC	-0.347104	-0.240723	-0.207226	-0.233798	-0.276218	-0.374505	-0.211176	-0.10198	-0.309865	-0.552067	-0.253943	-0.217386	-0.0887408	-0.56674	-0.281225
ATATTTG	-0.346769	-0.229508	-0.131384	-0.168094	-0.202204	-0.268766	-0.14084	-0.0920291	-0.237383	-0.328381	-0.208369	-0.240122	-0.0610189	-0.461741	-0.193019
AATAATC	-0.34645	-0.305083	-0.253575	-0.251982	-0.282509	-0.30874	-0.187109	-0.0963681	-0.266268	-0.513855	-0.21701	-0.194581	-0.0523064	-0.45448	-0.185347
ACATAAT	-0.346071	-0.332989	-0.2119	-0.286155	-0.235236	-0.301476	-0.279593	-0.150922	-0.383033	-0.697787	-0.44519	-0.398484	-0.146722	-0.64445	-0.0610797
ACTAAAT	-0.345905	-0.260821	-0.208409	-0.225992	-0.256761	-0.322455	-0.192192	-0.0473942	-0.262241	-0.455938	-0.230052	-0.305054	-0.146582	-0.899437	-0.225674
CATATTA	-0.345723	-0.418961	-0.340824	-0.323122	-0.300696	-0.342894	-0.283909	-0.0731724	-0.436105	-0.498974	-0.42359	-0.298431	-0.222259	-0.733618	-0.133344
AAAAACC	-0.345375	-0.221114	-0.20719	-0.306703	-0.283404	-0.48065	-0.314921	-0.358008	-0.440584	-0.323498	-0.221774	-0.141014	-0.240138	-0.440993	-0.470497
AAGTAAT	-0.345217	-0.261927	-0.20889	-0.238939	-0.271578	-0.326377	-0.200926	-0.0641629	-0.207692	-0.362018	-0.278862	-0.197696	-0.041179	-0.735543	-0.157155
AACTATT	-0.344772	-0.256269	-0.194516	-0.213084	-0.237248	-0.298163	-0.151774	-0.0931374	-0.194092	-0.373417	-0.230972	-0.223495	-0.0453065	-0.584677	-0.20028
AGAAAAG	-0.344171	-0.279803	-0.288026	-0.306634	-0.343692	-0.317612	-0.357754	-0.163661	-0.304308	-0.225753	-0.286545	-0.0620623	-0.191326	-0.176773	-0.391459
TAATACA	-0.342507	-0.396063	-0.273312	-0.244916	-0.253293	-0.359754	-0.235795	-0.104748	-0.249899	-0.436269	-0.278301	-0.221114	-0.207366	-0.596805	-0.137208
TAGTAAA	-0.342114	-0.253099	-0.205526	-0.233964	-0.217252	-0.337029	-0.164835	-0.105193	-0.252211	-0.248348	-0.141186	-0.272561	-0.132212	-0.388995	-0.264401
ATTATGA	-0.342044	-0.304305	-0.25354	-0.20165	-0.219849	-0.257747	-0.20205	-0.0802698	-0.285684	-0.426061	-0.226668	-0.236996	-0.0335534	-0.336333	-0.131717
TACTAAA	-0.342003	-0.257327	-0.224883	-0.275287	-0.291793	-0.331319	-0.168891	-0.0442387	-0.271999	-0.406868	-0.146785	-0.324813	-0.154722	-0.55092	-0.242719
AATATGA	-0.341694	-0.269397	-0.209399	-0.201274	-0.222385	-0.248569	-0.169462	-0.0883077	-0.31124	-0.338488	-0.297824	-0.215571	-0.0504599	-0.377277	-0.151885
AAATACT	-0.341154	-0.23281	-0.160913	-0.227441	-0.222457	-0.286949	-0.144888	-0.0977577	-0.200995	-0.210315	-0.124439	-0.186093	-0.054512	-0.37602	-0.184029
AACTTAT	-0.340867	-0.250326	-0.186988	-0.148183	-0.238251	-0.277315	-0.113296	-0.0700288	-0.168616	-0.31363	-0.202117	-0.160977	-0.0494843	-0.426198	-0.25548
GTAATTA	-0.340645	-0.393044	-0.349885	-0.360962	-0.306266	-0.451788	-0.310281	-0.209483	-0.370023	-0.640507	-0.443712	-0.377599	-0.249804	-0.707148	-0.238291
TGAATAA	-0.340586	-0.290902	-0.214545	-0.264308	-0.24583	-0.334658	-0.175455	-0.136883	-0.281548	-0.468089	-0.249065	-0.193516	-0.0464386	-0.542479	-0.244839
GATAATA	-0.340401	-0.403577	-0.336548	-0.301334	-0.2691	-0.309777	-0.228566	-0.0852105	-0.264599	-0.450536	-0.362761	-0.198397	-0.107143	-0.479509	-0.144788
TTACAAA	-0.34028	-0.132019	-0.0967038	-0.157869	-0.217043	-0.275597	-0.164171	-0.0535255	-0.173349	-0.244285	-0.177206	-0.199089	-0.128945	-0.384611	-0.274852
ATGAATA	-0.340209	-0.283479	-0.227612	-0.227948	-0.225751	-0.282276	-0.163058	-0.100134	-0.252121	-0.37468	-0.211583	-0.187549	-0.0263362	-0.386399	-0.169829
TCGAAAA	-0.340187	-0.225409	-0.216488	-0.299159	-0.30929	-0.329636	-0.285205	-0.355186	-0.413276	-0.27458	-0.271588	-0.147297	-0.0455804	-0.0947068	-0.202224
AACATAA	-0.339993	-0.30251	-0.212261	-0.256946	-0.248892	-0.327195	-0.253066	-0.113055	-0.2894	-0.40378	-0.300323	-0.177228	-0.0505343	-0.648848	-0.103042
AACTTTA	-0.339693	-0.18012	-0.15216	-0.188857	-0.253904	-0.316705	-0.102969	-0.0963832	-0.254631	-0.318028	-0.105504	-0.142882	0.00151773	-1.93388	-0.256729
ACAAATA	-0.339649	-0.280102	-0.194145	-0.212531	-0.212317	-0.263996	-0.187922	-0.10371	-0.218307	-0.293698	-0.263003	-0.226483	-0.13006	-0.371128	-0.172017
ATAATTG	-0.339528	-0.282131	-0.203819	-0.21955	-0.223264	-0.261153	-0.216602	-0.0922989	-0.244193	-0.435321	-0.343899	-0.219478	-0.0813625	-0.474763	-0.192063
AATGTAT	-0.33951	-0.269829	-0.176529	-0.173314	-0.202338	-0.287382	-0.129765	-0.0266424	-0.237345	-0.325552	-0.241908	-0.185401	-0.0650381	-0.53252	-0.0533644
AAGTTTA	-0.33915	-0.177383	-0.152295	-0.196625	-0.288313	-0.353431	-0.144546	-0.0816483	-0.237956	-0.283339	-0.102529	-0.156283	-0.0378579	-1.46946	-0.313127
AACTAAT	-0.338086	-0.243918	-0.17643	-0.169868	-0.273975	-0.299791	-0.191407	-0.0523736	-0.191538	-0.369248	-0.212128	-0.17166	-0.0605389	-0.874487	-0.200523
AAGTATT	-0.33693	-0.236412	-0.178422	-0.192274	-0.230008	-0.27469	-0.110304	-0.0707804	-0.140863	-0.29309	-0.139762	-0.162003	-0.0130374	-0.47517	-0.185213
TATTACA	-0.336561	-0.298045	-0.22385	-0.23224	-0.272381	-0.329889	-0.180649	-0.0649009	-0.21154	-0.38421	-0.2736	-0.263848	-0.176544	-0.497443	-0.122935
TAAAGTA	-0.336308	-0.28467	-0.214095	-0.227672	-0.301943	-0.294507	-0.176133	-0.0866095	-0.277401	-0.362592	-0.159148	-0.190639	-0.065338	-0.628684	-0.209091
AAATTGA	-0.336108	-0.150556	-0.133429	-0.196251	-0.211607	-0.323375	-0.271498	-0.139582	-0.251063	-0.370158	-0.142661	-0.202242	-0.0992805	-0.514821	-0.294027
AATTATG	-0.336053	-0.24972	-0.18983	-0.218701	-0.21412	-0.295035	-0.248459	-0.0863067	-0.316407	-0.449265	-0.324537	-0.329685	-0.122513	-0.689989	-0.195004
ACTTTTC	-0.335731	-0.227872	-0.220633	-0.287257	-0.32134	-0.34618	-0.331094	-0.225012	-0.333878	-0.225268	-0.140103	-0.10137	-0.0155764	-0.141161	-0.265583
ATAAGAT	-0.335448	-0.294969	-0.253628	-0.181596	-0.219617	-0.273449	-0.143321	-0.0411499	-0.166337	-0.421086	-0.329586	-0.177536	-0.0295365	-0.487638	-0.139331
CTTAATA	-0.335399	-0.357419	-0.274045	-0.294908	-0.355326	-0.392402	-0.222781	-0.148807	-0.296902	-0.469704	-0.244024	-0.22904	-0.170175	-0.899376	-0.244463
GCAAAAA	-0.334636	-0.251628	-0.234114	-0.262765	-0.271093	-0.380239	-0.561597	-0.322381	-0.329444	-0.135143	-0.318569	-0.313371	-0.508102	-0.398025	-0.422863
GTTATAA	-0.33458	-0.376208	-0.311651	-0.289683	-0.295724	-0.387181	-0.268316	-0.163327	-0.233079	-0.425706	-0.310428	-0.204377	-0.0636296	-0.612591	-0.152802
AAGAATT	-0.334165	-0.144524	-0.137947	-0.173284	-0.226421	-0.288048	-0.11202	-0.101058	-0.152056	-0.289733	-0.103392	-0.126905	-0.041899	-0.342111	-0.303391
ATTTACA	-0.333782	-0.214998	-0.143834	-0.148777	-0.223483	-0.281445	-0.194134	-0.0794092	-0.249164	-0.324892	-0.17687	-0.271708	-0.104582	-0.427496	-0.186211
TAACTTA	-0.333337	-0.284647	-0.195713	-0.187563	-0.265346	-0.313195	-0.131977	-0.103415	-0.238653	-0.472934	-0.232926	-0.112663	-0.149858	-0.977819	-0.245183
AACTTAA	-0.333111	-0.27031	-0.202108	-0.251695	-0.289186	-0.34088	-0.16004	-0.102637	-0.285879	-0.393014	-0.242503	-0.106379	-0.114919	-1.51368	-0.294437
AAATACA	-0.332619	-0.266232	-0.198014	-0.197926	-0.227933	-0.260612	-0.153551	-0.0949236	-0.265691	-0.285856	-0.296139	-0.220791	-0.177689	-0.416994	-0.170816
ATAAACA	-0.331766	-0.343686	-0.259413	-0.280563	-0.246826	-0.347447	-0.221555	-0.177473	-0.306774	-0.425467	-0.290178	-0.251709	-0.119597	-0.376101	-0.159933
ATCATAA	-0.329597	-0.238608	-0.18142	-0.193362	-0.213096	-0.238245	-0.152951	-0.0633606	-0.256337	-0.387232	-0.270878	-0.219101	0.0395128	-0.420306	-0.0716493
ATATCTA	-0.328997	-0.250532	-0.159538	-0.177116	-0.19928	-0.264833	-0.096197	-0.0393118	-0.17676	-0.385917	-0.199672	-0.181055	-0.0232254	-0.387959	-0.123184
TTACTAA	-0.328697	-0.258034	-0.225672	-0.222106	-0.318886	-0.363281	-0.190263	-0.0656931	-0.199816	-0.299047	-0.184859	-0.23399	-0.1755	-0.528087	-0.246585
ATGAAAT	-0.328342	-0.220973	-0.182888	-0.256172	-0.234871	-0.287827	-0.189044	-0.180979	-0.336284	-0.351079	-0.174956	-0.209841	-0.0377273	-0.402317	-0.26092
CAATAAA	-0.328169	-0.266128	-0.198008	-0.228388	-0.284497	-0.340842	-0.208536	-0.144285	-0.245202	-0.396167	-0.184846	-0.243191	-0.0805076	-0.551367	-0.191719
GTAATAA	-0.327315	-0.390884	-0.330143	-0.351668	-0.342033	-0.394786	-0.225683	-0.109604	-0.312662	-0.514167	-0.315834	-0.246642	-0.156726	-0.61853	-0.188372
AAGATAA	-0.327268	-0.250294	-0.219798	-0.216373	-0.249586	-0.255341	-0.183188	-0.0639351	-0.206016	-0.327927	-0.216213	-0.172341	-0.00525473	-0.391538	-0.173425
AATATTG	-0.327107	-0.262837	-0.188213	-0.193991	-0.229809	-0.270132	-0.201481	-0.0985703	-0.301945	-0.361381	-0.257122	-0.203405	-0.0567289	-0.458904	-0.140233
AGATTAA	-0.325499	-0.248494	-0.213725	-0.217427	-0.281702	-0.346889	-0.120298	-0.125954	-0.187076	-0.471812	-0.222411	-0.227063	-0.108612	-0.595048	-0.242815
AAGTTAA	-0.32357	-0.22024	-0.190598	-0.198944	-0.267613	-0.311033	-0.132398	-0.0929209	-0.217069	-0.363841	-0.125015	-0.101503	-0.0751175	-1.21152	-0.252793
GATTTTA	-0.323502	-0.210956	-0.162545	-0.240109	-0.234975	-0.359849	-0.215064	-0.186313	-0.329814	-0.396153	-0.19518	-0.329249	-0.0704307	-0.607365	-0.293736
AATTACA	-0.32335	-0.239961	-0.189305	-0.204967	-0.164944	-0.273916	-0.211561	-0.052917	-0.183919	-0.355917	-0.212986	-0.286122	-0.160423	-0.423177	-0.128728
ATTTGTA	-0.323086	-0.188619	-0.119364	-0.145151	-0.182488	-0.219912	-0.175326	-0.0819819	-0.197973	-0.29461	-0.186002	-0.195534	-0.11453	-0.331378	-0.176816
AATTTAC	-0.322947	-0.19216	-0.119928	-0.18116	-0.23135	-0.3285	-0.22804	-0.118515	-0.19335	-0.361831	-0.139635	-0.319085	-0.138618	-0.777802	-0.268442
ACATTTA	-0.322492	-0.253511	-0.170718	-0.227468	-0.258254	-0.286663	-0.191932	-0.120939	-0.311628	-0.418929	-0.263357	-0.266416	-0.0925051	-0.468813	-0.138977
AAAAGTG	-0.322066	-0.246759	-0.23611	-0.282313	-0.290624	-0.359893	-0.426381	-0.141999	-0.37305	-0.218314	-0.146861	-0.161762	-0.155306	-0.264997	-0.251632
TAGTTAA	-0.322055	-0.296852	-0.219017	-0.243944	-0.242079	-0.472711	-0.173729	-0.145925	-0.300019	-0.449973	-0.263846	-0.224127	-0.101281	-1.04839	-0.193678
AAAAGTC	-0.321995	-0.145293	-0.136977	-0.182958	-0.243434	-0.268977	-0.268103	-0.177842	-0.255306	-0.171788	-0.107028	-0.121672	-0.0488316	-0.194983	-0.200546
AACATAT	-0.321196	-0.281042	-0.168012	-0.192091	-0.232081	-0.243712	-0.120815	-0.0471091	-0.231459	-0.311344	-0.304302	-0.140496	0.0143514	-0.455031	-0.0343712
GAATTTA	-0.321131	-0.193112	-0.126783	-0.221365	-0.236815	-0.343201	-0.196292	-0.148036	-0.292175	-0.386221	-0.168368	-0.276799	-0.0749877	-0.824031	-0.344413
ATGATTA	-0.320266	-0.318454	-0.276609	-0.215349	-0.227693	-0.237476	-0.236108	-0.0986129	-0.311144	-0.559334	-0.344382	-0.210981	-0.024314	-0.483642	-0.135883
ATAGTAA	-0.320091	-0.302701	-0.238073	-0.261166	-0.220474	-0.327383	-0.221504	-0.0714333	-0.287009	-0.354961	-0.194983	-0.268072	-0.176944	-0.472998	-0.190801
AAAGATT	-0.319775	-0.138902	-0.127823	-0.188832	-0.254005	-0.287203	-0.12578	-0.103186	-0.220564	-0.316908	-0.0881803	-0.123872	-0.0220317	-0.300043	-0.2657
AATCATA	-0.319223	-0.239317	-0.18493	-0.208943	-0.185023	-0.247873	-0.189715	-0.095814	-0.305049	-0.434115	-0.310517	-0.228186	0.00661175	-0.44845	-0.108076
TAATAGA	-0.317884	-0.298705	-0.240204	-0.230393	-0.269133	-0.313511	-0.186209	-0.121801	-0.217538	-0.297007	-0.203455	-0.241251	-0.138411	-0.470443	-0.197606
ATTAAGA	-0.317827	-0.286022	-0.267282	-0.252347	-0.332493	-0.37333	-0.237313	-0.0919415	-0.249428	-0.519056	-0.285035	-0.153576	-0.112792	-0.493942	-0.228213
TAATCTA	-0.317487	-0.263306	-0.230181	-0.182722	-0.193218	-0.270836	-0.114844	-0.110014	-0.149788	-0.422759	-0.195456	-0.277185	-0.0639761	-0.612809	-0.133026
AATTTAG	-0.315689	-0.20243	-0.155993	-0.218472	-0.256236	-0.339314	-0.222917	-0.150354	-0.264135	-0.436737	-0.176396	-0.265158	-0.103011	-1.18314	-0.284801
TAACAAA	-0.31566	-0.198399	-0.157906	-0.167356	-0.208897	-0.265017	-0.2228	-0.138711	-0.233967	-0.339843	-0.157416	-0.148199	-0.175242	-0.770899	-0.202101
AATTAGT	-0.314865	-0.264214	-0.194795	-0.193435	-0.317518	-0.3623	-0.24572	-0.076305	-0.195634	-0.354462	-0.208304	-0.286707	-0.178965	-0.836451	-0.230861
ATCTTAA	-0.314498	-0.267561	-0.252847	-0.278745	-0.341249	-0.331353	-0.135528	-0.0998617	-0.236278	-0.414829	-0.197804	-0.146098	-0.0688726	-0.670482	-0.20912
TGATAAA	-0.313635	-0.165292	-0.111116	-0.147956	-0.18102	-0.231173	-0.147529	-0.0615945	-0.150888	-0.339151	-0.173407	-0.193726	0.0273766	-0.406202	-0.209136
CATTATA	-0.313384	-0.392077	-0.302708	-0.299761	-0.275601	-0.347188	-0.318985	-0.11267	-0.354966	-0.637088	-0.462713	-0.254119	-0.0705331	-0.521656	-0.0947582
AGATTAT	-0.313137	-0.243298	-0.191236	-0.191816	-0.215379	-0.274549	-0.0974591	-0.0971679	-0.201814	-0.365431	-0.166983	-0.227644	-0.0379152	-0.460233	-0.143551
AAATCTA	-0.313081	-0.14269	-0.0824724	-0.129871	-0.172736	-0.251068	-0.0953757	-0.111736	-0.144653	-0.326628	-0.0663923	-0.184058	-0.0923967	-0.444009	-0.249537
TATCAAA	-0.312604	-0.120458	-0.0869548	-0.111027	-0.150246	-0.224206	-0.0957086	-0.0530103	-0.199831	-0.313046	-0.14521	-0.18938	0.0419233	-0.332857	-0.175522
ATTTTCC	-0.312525	-0.210851	-0.193713	-0.225967	-0.241492	-0.31792	-0.378358	-0.285437	-0.40537	-0.318103	-0.322882	-0.16732	-0.0577951	-0.422594	-0.296006
AATCTTA	-0.312448	-0.199944	-0.196793	-0.173521	-0.231841	-0.310988	-0.070612	-0.0837355	-0.159002	-0.371182	-0.163818	-0.144713	-0.0799908	-0.787741	-0.217111
TAAACTA	-0.312321	-0.256988	-0.194597	-0.225507	-0.293484	-0.347422	-0.170511	-0.146295	-0.270639	-0.407602	-0.212639	-0.276201	-0.118072	-0.812415	-0.275176
GAAAAGA	-0.311888	-0.253264	-0.268342	-0.292618	-0.323383	-0.286923	-0.249492	-0.140802	-0.328601	-0.221466	-0.269849	-0.0622823	-0.168622	-0.0763337	-0.381527
AAATGTT	-0.311092	-0.142832	-0.0980259	-0.172772	-0.211723	-0.26676	-0.119677	-0.116762	-0.224396	-0.263669	-0.1394	-0.173141	-0.0103828	-0.339802	-0.169307
TATAACA	-0.310887	-0.365717	-0.258907	-0.23503	-0.256701	-0.273024	-0.266961	-0.107577	-0.259569	-0.440848	-0.328684	-0.142659	-0.124445	-0.524941	-0.108322
AGTTAAA	-0.310653	-0.222784	-0.178659	-0.272184	-0.2321	-0.397006	-0.148783	-0.168605	-0.272351	-0.386223	-0.182261	-0.127137	-0.0334615	-1.1102	-0.203061
AAATCTT	-0.310456	-0.132114	-0.11111	-0.181464	-0.239286	-0.293966	-0.103889	-0.134432	-0.171731	-0.28803	-0.0930567	-0.105313	-0.0162455	-0.345654	-0.282366
ACTTAAT	-0.310267	-0.259347	-0.179377	-0.206075	-0.25204	-0.300865	-0.220237	-0.0857432	-0.274615	-0.4699	-0.268778	-0.224813	-0.101253	-0.936775	-0.194927
AAATAAC	-0.309554	-0.273544	-0.183582	-0.227782	-0.237703	-0.308235	-0.262209	-0.169347	-0.236368	-0.422624	-0.277782	-0.118681	-0.0956351	-0.429086	-0.15243
CTATTAA	-0.308607	-0.331631	-0.262666	-0.263615	-0.251762	-0.335617	-0.192679	-0.141412	-0.274349	-0.437151	-0.257944	-0.223547	-0.0999171	-0.661149	-0.190529
GAAAAAC	-0.308311	-0.284353	-0.258272	-0.328488	-0.374653	-0.396832	-0.498014	-0.324442	-0.464777	-0.270607	-0.248219	-0.137	-0.131532	-0.212825	-0.26703
TAAATGA	-0.308227	-0.284969	-0.232444	-0.246863	-0.27698	-0.347383	-0.192961	-0.129664	-0.286436	-0.524336	-0.217926	-0.194821	-0.0481233	-0.579909	-0.227238
AGATAAT	-0.307539	-0.247177	-0.195732	-0.261933	-0.172025	-0.250471	-0.146801	-0.0398418	-0.20555	-0.427963	-0.204094	-0.160931	-0.0137191	-0.431127	-0.106252
ATAATGA	-0.30707	-0.286168	-0.245569	-0.241747	-0.219261	-0.239971	-0.16445	-0.0789896	-0.296811	-0.535194	-0.37395	-0.152628	0.00525264	-0.312851	-0.0947084
GTGAAAA	-0.306856	-0.351955	-0.372318	-0.381476	-0.382538	-0.426243	-0.632352	-0.277981	-0.481804	-0.33108	-0.331263	-0.347893	-0.165131	-0.427868	-0.267269
AAATTGT	-0.306649	-0.17099	-0.117837	-0.156776	-0.177496	-0.315	-0.204453	-0.134173	-0.242009	-0.314857	-0.0924302	-0.223882	-0.116564	-0.416613	-0.202938
AAGGAAA	-0.306556	-0.246479	-0.24563	-0.330139	-0.282663	-0.290012	-0.306504	-0.124298	-0.28882	-0.259061	-0.304322	-0.0213424	-0.28215	-0.19256	-0.450265
TAGATAA	-0.306203	-0.226113	-0.185665	-0.234153	-0.198151	-0.25101	-0.122611	-0.0977768	-0.154117	-0.452528	-0.191167	-0.236121	-0.0240466	-0.512654	-0.157705
AATCTAT	-0.305996	-0.184365	-0.132007	-0.121333	-0.144904	-0.260231	-0.0628962	-0.114035	-0.111633	-0.349292	-0.120128	-0.231246	-0.0484376	-0.306384	-0.162646
ATAATCA	-0.305106	-0.275013	-0.213282	-0.175761	-0.205773	-0.260994	-0.174981	-0.068943	-0.278517	-0.595959	-0.330298	-0.218729	-0.0216509	-0.454925	-0.127374
AATACAT	-0.304916	-0.293625	-0.193725	-0.182977	-0.209843	-0.247149	-0.134756	-0.0546312	-0.225101	-0.288586	-0.2267	-0.183542	-0.0362841	-0.482805	-0.0217592
AATAATG	-0.304851	-0.295351	-0.237553	-0.224652	-0.231241	-0.296807	-0.167874	-0.0665228	-0.283019	-0.438961	-0.222893	-0.14182	-0.020846	-0.392702	-0.0819248
TCTTTAA	-0.304407	-0.24672	-0.230392	-0.284057	-0.340243	-0.410656	-0.187599	-0.157742	-0.368434	-0.452543	-0.159549	-0.161818	-0.0789292	-0.547387	-0.288991
ACCCCGA	-0.304104	-0.412925	-0.482264	0.0789782	0.111259	0.051452	0.149642	-0.225654	-0.030163	0.182914	0.0481618	0.166385	0.118944	0.132471	0.153589
AATTTGA	-0.303779	-0.104721	-0.0735191	-0.170954	-0.200358	-0.313428	-0.207289	-0.185361	-0.260163	-0.362541	-0.129952	-0.200017	-0.0461694	-0.431779	-0.263402
AGAGAAA	-0.302851	-0.208817	-0.2166	-0.262694	-0.286683	-0.263836	-0.29856	-0.102641	-0.210038	-0.188493	-0.219241	-0.0388736	-0.501518	-0.0915473	-0.400605
GAATTAA	-0.302517	-0.277477	-0.202486	-0.282639	-0.324962	-0.377781	-0.253882	-0.151783	-0.346916	-0.55972	-0.256589	-0.213436	-0.145461	-0.964782	-0.357427
TATTGAA	-0.302303	-0.222535	-0.175451	-0.208001	-0.217925	-0.284315	-0.146137	-0.119942	-0.271724	-0.432573	-0.164393	-0.176186	0.0214681	-0.419304	-0.184183
AAAAACG	-0.302173	-0.319563	-0.313711	-0.337906	-0.361163	-0.409819	-0.454124	-0.401539	-0.453966	-0.246687	-0.409866	-0.196309	-0.371279	-0.232215	-0.279077
AAAGGAA	-0.300979	-0.268507	-0.271776	-0.339845	-0.304843	-0.327366	-0.289877	-0.116252	-0.336108	-0.25206	-0.29922	-0.0587031	-0.285065	-0.27732	-0.439698
GAAGAAA	-0.300675	-0.181375	-0.208274	-0.250261	-0.245066	-0.219751	-0.211669	-0.1038	-0.137785	-0.150353	-0.159593	-0.0267791	-0.175232	-0.139538	-0.329639
GATATTA	-0.300675	-0.32158	-0.259844	-0.256437	-0.251667	-0.311707	-0.18873	-0.0678481	-0.255989	-0.512004	-0.263693	-0.180401	-0.0640382	-0.477356	-0.0959663
CAGAAAA	-0.299923	-0.188771	-0.172027	-0.20623	-0.218062	-0.277988	-0.343948	-0.223222	-0.33062	-0.240482	-0.234707	-0.125242	-0.273235	-0.320908	-0.232061
AATACAA	-0.299764	-0.22848	-0.16376	-0.168381	-0.206173	-0.236747	-0.178691	-0.103203	-0.180459	-0.263638	-0.263448	-0.158656	-0.153647	-0.356191	-0.160239
AAAAGAG	-0.299426	-0.242754	-0.257872	-0.275824	-0.305612	-0.3065	-0.257998	-0.152401	-0.196208	-0.196126	-0.269638	-0.0488191	-0.290015	-0.222913	-0.344233
AAAACAT	-0.299214	-0.204064	-0.156571	-0.205332	-0.238043	-0.290308	-0.231913	-0.217701	-0.276802	-0.228381	-0.186366	-0.144844	-0.0352536	-0.36148	-0.176767
CAAATAA	-0.298175	-0.249079	-0.169808	-0.19566	-0.242254	-0.330148	-0.182745	-0.109685	-0.24612	-0.403922	-0.228519	-0.198417	-0.0931648	-0.732438	-0.220099
AATTGAA	-0.297929	-0.189868	-0.16322	-0.22289	-0.250014	-0.309529	-0.232221	-0.138492	-0.241897	-0.346927	-0.148613	-0.155657	-0.0706076	-0.45005	-0.301572
CAAATTA	-0.297703	-0.169184	-0.103386	-0.180056	-0.16807	-0.29078	-0.271394	-0.140798	-0.22873	-0.413344	-0.193323	-0.245019	-0.126767	-0.790409	-0.225042
TAATTGA	-0.297631	-0.281121	-0.215094	-0.2219	-0.275539	-0.301284	-0.178753	-0.0927212	-0.201321	-0.457878	-0.21988	-0.198878	-0.0464966	-0.46632	-0.229548
CCCCGAA	-0.297554	-0.537797	-0.626592	-0.0386556	-0.161141	-0.0615006	-0.190923	-0.251769	-0.106091	0.120996	-0.0860687	0.175653	-0.077689	0.0320501	-0.0928073
AATTTGT	-0.29727	-0.109728	-0.0702708	-0.0896012	-0.154367	-0.25069	-0.213275	-0.140837	-0.176526	-0.293919	-0.120776	-0.17192	-0.155681	-0.4719	-0.215986
AGAATTA	-0.297062	-0.174075	-0.158712	-0.206582	-0.235168	-0.305361	-0.153513	-0.0835537	-0.222817	-0.412593	-0.16459	-0.160339	-0.0986743	-0.67883	-0.278453
AAAATCC	-0.296908	-0.10633	-0.0842675	-0.162657	-0.168124	-0.236324	-0.303913	-0.160759	-0.221752	-0.206614	-0.0595869	-0.16801	-0.023906	-0.409368	-0.261467
ATTATTG	-0.296185	-0.287253	-0.221037	-0.207255	-0.192535	-0.312214	-0.214864	-0.0591138	-0.250306	-0.449348	-0.185157	-0.18461	-0.0894993	-0.387024	-0.115142
TATTTGA	-0.296034	-0.185792	-0.118342	-0.158437	-0.236356	-0.297688	-0.132216	-0.0976403	-0.214607	-0.349073	-0.177981	-0.197673	0.0019447	-0.465007	-0.189178
AATTAAC	-0.296011	-0.244155	-0.162917	-0.190174	-0.227645	-0.35479	-0.170467	-0.12055	-0.159602	-0.505811	-0.162566	-0.153353	-0.139462	-0.792238	-0.214877
TATATCA	-0.295903	-0.365396	-0.26934	-0.235922	-0.271339	-0.288281	-0.282043	-0.108124	-0.365462	-0.653627	-0.638146	-0.25116	-0.0326068	-0.462797	-0.115357
ACAATAA	-0.295858	-0.32358	-0.241196	-0.245937	-0.252308	-0.30857	-0.212017	-0.124619	-0.278898	-0.361378	-0.245558	-0.203589	-0.209789	-0.438411	-0.104186
TTGTAAA	-0.295073	-0.135028	-0.0874774	-0.134386	-0.204331	-0.232886	-0.130323	-0.0633636	-0.18116	-0.240985	-0.142379	-0.18673	-0.0536456	-0.308982	-0.243775
AATTGTA	-0.294886	-0.190595	-0.141091	-0.114014	-0.173032	-0.230099	-0.14912	-0.0424295	-0.12212	-0.309854	-0.157346	-0.180022	-0.0947442	-0.308589	-0.156924
TGAGAAA	-0.293492	-0.168855	-0.16426	-0.217975	-0.227377	-0.204023	-0.138684	-0.100119	-0.18187	-0.182718	-0.198304	-0.166641	-0.180978	-0.123825	-0.13192
TAATGAA	-0.292971	-0.235107	-0.212676	-0.211459	-0.252676	-0.262934	-0.118199	-0.0899711	-0.247772	-0.406449	-0.148446	-0.155923	0.0221192	-0.507326	-0.176844
AATTACT	-0.292654	-0.188486	-0.161133	-0.173758	-0.228467	-0.350514	-0.183758	-0.0468021	-0.169712	-0.304812	-0.19189	-0.233453	-0.108325	-0.628961	-0.198218
ATTAAAG	-0.292521	-0.308677	-0.276892	-0.28109	-0.325162	-0.395779	-0.249684	-0.166534	-0.397411	-0.508093	-0.188719	-0.205491	-0.0835076	-0.946571	-0.225024
CTAATAA	-0.292374	-0.310395	-0.245748	-0.248462	-0.24338	-0.319259	-0.206558	-0.096973	-0.166027	-0.46354	-0.200738	-0.163266	-0.0903288	-0.864413	-0.196284
TACAATA	-0.29102	-0.309526	-0.218509	-0.212497	-0.235838	-0.323838	-0.172893	-0.126273	-0.192742	-0.355851	-0.255743	-0.264644	-0.147274	-0.425542	-0.0969525
TCAATAA	-0.289244	-0.202401	-0.157311	-0.15923	-0.190801	-0.274941	-0.141213	-0.0824634	-0.163839	-0.433057	-0.152752	-0.167372	0.0122086	-0.374594	-0.148736
AAATCAA	-0.288964	-0.144991	-0.111942	-0.146755	-0.18725	-0.248415	-0.157969	-0.107758	-0.24	-0.306073	-0.1585	-0.142513	-0.0606394	-0.343724	-0.222973
AATATCT	-0.288454	-0.188105	-0.135676	-0.183599	-0.178982	-0.275726	-0.0843553	-0.055129	-0.191814	-0.362005	-0.157028	-0.130055	0.0237252	-0.330512	-0.103477
AAGATTA	-0.288322	-0.206977	-0.186488	-0.173132	-0.233171	-0.26797	-0.0976701	-0.0608462	-0.15923	-0.402023	-0.144877	-0.133638	-0.0367467	-0.60738	-0.194946
TGGAAAA	-0.287924	-0.179317	-0.175861	-0.23262	-0.216734	-0.3037	-0.361433	-0.240126	-0.357343	-0.260827	-0.161533	-0.109337	-0.105416	-0.246335	-0.308887
ATACAAT	-0.287882	-0.235783	-0.165957	-0.189284	-0.182694	-0.248007	-0.14505	-0.0853463	-0.15949	-0.347987	-0.269386	-0.19362	-0.0779141	-0.369529	-0.0798431
AATTCTA	-0.287787	-0.133149	-0.0991346	-0.211299	-0.226846	-0.263286	-0.130317	-0.102926	-0.148096	-0.301656	-0.0888684	-0.176605	-0.113401	-0.578797	-0.281624
ATGTTTA	-0.286844	-0.32236	-0.23096	-0.232696	-0.239644	-0.284207	-0.19718	-0.120541	-0.295781	-0.39916	-0.198155	-0.203826	0.0233957	-0.552182	-0.100916
CAATTTA	-0.286482	-0.196112	-0.147575	-0.17028	-0.201001	-0.312089	-0.21325	-0.106628	-0.16353	-0.478963	-0.138392	-0.241325	-0.108525	-0.835685	-0.233013
TAGGAAA	-0.286473	-0.2927	-0.264832	-0.278816	-0.289548	-0.301565	-0.329497	-0.142332	-0.374914	-0.257727	-0.202904	-0.200511	-0.206718	-0.349523	-0.293572
AAGTTAT	-0.286073	-0.167992	-0.128248	-0.19613	-0.209924	-0.232266	-0.11178	-0.0499485	-0.0858245	-0.330967	-0.141063	-0.0934077	0.0162311	-0.553103	-0.175839
ATTTTCG	-0.285791	-0.285376	-0.263765	-0.31886	-0.326513	-0.354038	-0.456129	-0.3834	-0.417901	-0.349601	-0.392755	-0.256797	-0.153576	-0.193992	-0.178301
AATAGAT	-0.285644	-0.244707	-0.175675	-0.189691	-0.182754	-0.296144	-0.103794	-0.112914	-0.131004	-0.312289	-0.177812	-0.185007	-0.0132792	-0.261793	-0.116793
TCATTAA	-0.285498	-0.223037	-0.185742	-0.160852	-0.214894	-0.284061	-0.144247	-0.0811178	-0.200791	-0.474431	-0.18711	-0.157285	0.0110007	-0.416121	-0.212994
TTATCAA	-0.28519	-0.130955	-0.087887	-0.110452	-0.153044	-0.202615	-0.0314918	-0.0161778	-0.127415	-0.302586	-0.120305	-0.150922	0.025821	-0.35157	-0.189415
CAATTAA	-0.284598	-0.310998	-0.235731	-0.211077	-0.264352	-0.339772	-0.188793	-0.0973185	-0.249756	-0.531865	-0.197802	-0.193183	-0.1079	-0.708726	-0.257151
TAAAACA	-0.284375	-0.258014	-0.170417	-0.24386	-0.270206	-0.355014	-0.184179	-0.178265	-0.274934	-0.344818	-0.212237	-0.157826	-0.0702957	-0.488115	-0.213154
ACAATAT	-0.283577	-0.264508	-0.162742	-0.188368	-0.189226	-0.244368	-0.181293	-0.0604136	-0.289514	-0.42498	-0.233128	-0.185417	-0.0653134	-0.454533	-0.0398941
TTCTAAA	-0.282652	-0.178891	-0.157032	-0.236606	-0.308587	-0.37009	-0.229047	-0.155379	-0.223366	-0.416344	-0.146985	-0.19109	0.0155775	-0.508188	-0.276423
TATTCAA	-0.28257	-0.185327	-0.145937	-0.146717	-0.201513	-0.274489	-0.109495	-0.104277	-0.213696	-0.406714	-0.150809	-0.153466	0.0199109	-0.408908	-0.174887
AAACATT	-0.282335	-0.190208	-0.137158	-0.170272	-0.224081	-0.25657	-0.130401	-0.12343	-0.230977	-0.249709	-0.119131	-0.137048	0.0301471	-0.312746	-0.130459
AATAACT	-0.28225	-0.199349	-0.127919	-0.169507	-0.205362	-0.241706	-0.120846	-0.0542784	-0.122463	-0.28827	-0.135138	-0.101941	0.0182961	-0.381559	-0.106446
ATTAATG	-0.281983	-0.311044	-0.221249	-0.166617	-0.210141	-0.29778	-0.15896	-0.0472415	-0.228333	-0.451468	-0.200545	-0.172652	-0.0188632	-0.4869	-0.151593
ATTACTA	-0.281843	-0.242097	-0.163315	-0.210205	-0.201908	-0.295407	-0.179036	-0.00264205	-0.173285	-0.282467	-0.176885	-0.230279	-0.133266	-0.458764	-0.140029
AGTTAAT	-0.281359	-0.239001	-0.191267	-0.155754	-0.219743	-0.363011	-0.128193	-0.0191205	-0.190526	-0.410863	-0.156653	-0.117894	-0.0214717	-0.784975	-0.155699
ATATGAT	-0.280915	-0.284749	-0.205464	-0.136305	-0.217507	-0.24011	-0.230983	-0.0213676	-0.247735	-0.450661	-0.507882	-0.217401	0.0144935	-0.395405	-0.0585049
ATATTGA	-0.280033	-0.231306	-0.165553	-0.169621	-0.185768	-0.251329	-0.136447	-0.0965203	-0.334223	-0.422147	-0.226041	-0.204886	-0.00153504	-0.376682	-0.120753
GTATGTA	-0.279512	-0.279322	-0.142825	-0.204694	-0.113688	-0.141821	-0.0699854	-0.0589568	-0.230167	-0.379724	-0.36171	-0.107558	-0.340403	-0.620949	-0.0747656
ATTAGTA	-0.279311	-0.264223	-0.225894	-0.17431	-0.29188	-0.304173	-0.210614	-0.0436253	-0.172007	-0.483681	-0.177249	-0.328365	-0.140756	-0.500234	-0.152304
AATGATA	-0.278781	-0.224475	-0.18164	-0.132991	-0.157633	-0.202631	-0.132648	-0.0394822	-0.181228	-0.473829	-0.302012	-0.127341	0.0325146	-0.206883	-0.0693083
CAAAAAG	-0.278447	-0.131788	-0.145061	-0.17578	-0.209525	-0.297116	-0.269623	-0.192032	-0.29845	-0.146807	-0.106377	-0.133861	-0.141032	-0.193703	-0.258324
GTTTTAA	-0.277449	-0.266478	-0.206375	-0.294261	-0.313456	-0.481665	-0.2229	-0.234945	-0.406757	-0.441434	-0.22691	-0.215415	-0.0516201	-0.762626	-0.29234
AATGTAA	-0.275905	-0.257074	-0.186834	-0.24895	-0.277825	-0.332073	-0.219519	-0.102442	-0.297778	-0.310733	-0.198786	-0.238574	-0.0921092	-0.420432	-0.0848586
ATATAGG	-0.275824	-0.328214	-0.254419	-0.221377	-0.216143	-0.296572	-0.182474	-0.138984	-0.291843	-0.43882	-0.335311	-0.278477	-0.111691	-0.52	-0.0650626
AATGAAT	-0.27503	-0.217336	-0.150293	-0.182784	-0.233469	-0.270575	-0.116611	-0.098367	-0.249412	-0.334408	-0.153473	-0.129155	-0.0187615	-0.47332	-0.202917
CTGAAAA	-0.274872	-0.207917	-0.233807	-0.327682	-0.286151	-0.376826	-0.45767	-0.336759	-0.418489	-0.308153	-0.292434	-0.301912	-0.104097	-0.231875	-0.211296
ATTCAAA	-0.27455	-0.10388	-0.0790723	-0.146251	-0.209403	-0.271958	-0.147574	-0.119733	-0.226738	-0.31731	-0.113082	-0.139383	0.02692	-0.38344	-0.201111
AACAAAT	-0.272732	-0.139865	-0.0970122	-0.124595	-0.135708	-0.219632	-0.14855	-0.0982039	-0.139324	-0.273468	-0.14996	-0.136049	-0.0664213	-0.471092	-0.150201
TGATTAA	-0.272601	-0.27292	-0.230964	-0.203761	-0.227619	-0.294587	-0.233216	-0.127062	-0.324922	-0.575311	-0.257551	-0.237665	-0.0867481	-0.488129	-0.236231
TAAACAA	-0.270785	-0.264639	-0.210079	-0.286747	-0.279913	-0.375592	-0.238611	-0.218119	-0.331141	-0.43619	-0.275958	-0.200944	-0.121566	-0.592946	-0.175686
AAGATAT	-0.270018	-0.189533	-0.155214	-0.131406	-0.18405	-0.220312	-0.0816895	-0.0507136	-0.135728	-0.374588	-0.188363	-0.120597	0.0416366	-0.290173	-0.130003
ACATTAT	-0.269571	-0.271519	-0.188359	-0.236706	-0.231861	-0.27606	-0.171827	-0.047418	-0.256349	-0.449904	-0.257172	-0.205056	-0.0264082	-0.425621	-0.00976072
ACGAAAA	-0.268969	-0.274077	-0.269484	-0.319537	-0.304932	-0.309212	-0.457729	-0.291052	-0.386373	-0.359902	-0.460177	-0.121635	-0.295374	-0.14527	-0.199847
ATGATAA	-0.268755	-0.218017	-0.17473	-0.125746	-0.15742	-0.164787	-0.138308	-0.048046	-0.18681	-0.400667	-0.241601	-0.145001	0.0255436	-0.364781	-0.0792536
GAAAGAA	-0.268202	-0.198564	-0.217027	-0.249242	-0.292647	-0.292495	-0.31867	-0.134825	-0.26298	-0.226931	-0.280154	-0.0161717	-0.389721	-0.0841191	-0.543972
CATTAAA	-0.267547	-0.247987	-0.197699	-0.229132	-0.263793	-0.314531	-0.217186	-0.118403	-0.310636	-0.522438	-0.240703	-0.20034	-0.020874	-0.66803	-0.16081
GAAAATC	-0.267459	-0.142049	-0.131167	-0.181378	-0.228481	-0.241409	-0.415267	-0.220948	-0.377014	-0.24404	-0.149228	-0.0935012	-5.28622e-05	-0.138395	-0.23576
AATATCA	-0.267444	-0.19193	-0.131487	-0.137438	-0.157634	-0.2433	-0.146189	-0.0490843	-0.260499	-0.425498	-0.261053	-0.160297	0.0288545	-0.310452	-0.0649529
CCTAAAA	-0.26738	-0.261089	-0.246043	-0.2669	-0.312315	-0.396716	-0.30936	-0.265738	-0.319174	-0.36191	-0.170586	-0.156374	-0.110198	-0.805688	-0.228084
AATCAAA	-0.266834	-0.104197	-0.075353	-0.137186	-0.166537	-0.246171	-0.148524	-0.109288	-0.228694	-0.342257	-0.172419	-0.172576	-0.0634218	-0.450675	-0.221895
ATTATCA	-0.266811	-0.247954	-0.190901	-0.182744	-0.180284	-0.200734	-0.118336	-0.0145098	-0.214992	-0.438078	-0.271252	-0.142623	0.00793371	-0.41253	-0.0890688
ATCATTA	-0.266474	-0.235314	-0.178117	-0.155974	-0.177756	-0.202525	-0.118634	-0.0143034	-0.187943	-0.509672	-0.332975	-0.135753	0.0524633	-0.529501	-0.0760292
AGATTTA	-0.266056	-0.145747	-0.0973448	-0.162732	-0.167182	-0.259385	-0.068235	-0.0637767	-0.183769	-0.390629	-0.0793782	-0.146493	-0.00758414	-0.469169	-0.209235
AAAACTC	-0.265568	-0.0980707	-0.116378	-0.148311	-0.209917	-0.226946	-0.169842	-0.214936	-0.140805	-0.128418	-0.0896438	-0.0681978	-0.0610146	-0.22671	-0.221596
ATTTCTC	-0.265324	-0.120264	-0.112975	-0.167748	-0.189566	-0.196117	-0.132095	-0.101635	-0.177281	-0.169145	-0.164692	-0.146679	-0.103465	-0.0980238	-0.177831
TAACATA	-0.264683	-0.302986	-0.18158	-0.19988	-0.253421	-0.27669	-0.156573	-0.0948475	-0.287024	-0.339051	-0.235357	-0.128539	-0.0378798	-0.621077	-0.0203645
ATTTGAA	-0.262232	-0.119173	-0.0923085	-0.171334	-0.223756	-0.28414	-0.168263	-0.161743	-0.263238	-0.381774	-0.112201	-0.160431	0.0229511	-0.382577	-0.23095
AATTAGA	-0.261712	-0.17569	-0.133747	-0.247696	-0.174321	-0.275096	-0.228832	-0.0599416	-0.15781	-0.380114	-0.141909	-0.147441	-0.0702967	-0.792017	-0.217377
TAATGTA	-0.261376	-0.267852	-0.190123	-0.229229	-0.198386	-0.316769	-0.153952	-0.0291575	-0.268087	-0.325145	-0.291621	-0.227603	-0.10402	-0.558369	-0.0328717
ATTAAAC	-0.261136	-0.247921	-0.18173	-0.20863	-0.276807	-0.297757	-0.196616	-0.102244	-0.266656	-0.58456	-0.209123	-0.164295	-0.0834036	-0.889529	-0.197833
ACTTTAA	-0.25931	-0.255274	-0.217115	-0.266631	-0.349907	-0.356687	-0.201667	-0.142124	-0.386809	-0.423922	-0.174095	-0.201789	-0.0488782	-1.34874	-0.228311
CATTTAA	-0.254593	-0.263468	-0.196386	-0.261427	-0.261949	-0.354139	-0.166298	-0.104709	-0.36383	-0.530472	-0.228498	-0.239805	-0.054478	-0.809849	-0.189386
TTCGAAA	-0.253339	-0.136573	-0.145144	-0.221979	-0.23514	-0.290843	-0.18879	-0.221327	-0.333465	-0.259179	-0.191251	-0.0479828	0.0166879	-0.12867	-0.156157
ATATCAT	-0.2531	-0.240329	-0.164406	-0.170209	-0.197435	-0.203026	-0.196988	-0.0457961	-0.192863	-0.529915	-0.416945	-0.160108	0.0554616	-0.310333	-0.0237468
AATTCAA	-0.252845	-0.0987009	-0.068897	-0.142487	-0.194879	-0.249581	-0.133397	-0.127626	-0.198906	-0.337536	-0.0941429	-0.13	-0.0152771	-0.503257	-0.249682
AGTGAAA	-0.251548	-0.244166	-0.244273	-0.272464	-0.28914	-0.372349	-0.459949	-0.190975	-0.312166	-0.182093	-0.170833	-0.245271	-0.03757	-0.367678	-0.164388
GGGAAAA	-0.251277	-0.327732	-0.320673	-0.358727	-0.28744	-0.422308	-0.633392	-0.344587	-0.46383	-0.292902	-0.446369	-0.106023	-0.298975	-0.451906	-0.405828
AGTTTTC	-0.251084	-0.0725028	-0.0777924	-0.149667	-0.194791	-0.22547	-0.162884	-0.181643	-0.221005	-0.168858	-0.0974125	-0.0577075	0.0467459	-0.0620716	-0.235138
GTTATTA	-0.250893	-0.350505	-0.272076	-0.211968	-0.250474	-0.250177	-0.181471	-0.0870617	-0.238387	-0.524002	-0.24229	-0.121043	-0.0698412	-0.621722	-0.112045
ATGTATG	-0.250295	-0.25312	-0.121624	-0.162849	-0.0741123	-0.125438	-0.00475844	0.0235575	-0.238607	-0.128547	-0.222551	-0.108102	-0.242511	-0.652569	0.00955471
AGTTTAA	-0.249619	-0.206847	-0.175221	-0.250297	-0.315406	-0.375726	-0.18257	-0.177703	-0.352573	-0.397583	-0.16957	-0.177935	-0.0978532	-1.33911	-0.294701
AAATGAT	-0.249137	-0.177128	-0.148213	-0.121527	-0.189648	-0.258266	-0.155994	-0.0354635	-0.224821	-0.452005	-0.181124	-0.120038	0.0413936	-0.233817	-0.130592
TATCTAA	-0.248786	-0.204196	-0.148602	-0.228636	-0.183126	-0.251636	-0.114142	-0.0694138	-0.13186	-0.51713	-0.153729	-0.16346	0.00956194	-0.604962	-0.113474
CTCAAAA	-0.248674	-0.0929203	-0.0897919	-0.138425	-0.176608	-0.218067	-0.092162	-0.144006	-0.122425	-0.132768	-0.0706489	-0.173942	-0.0856358	-0.20739	-0.122084
CCCGAAA	-0.247419	-0.438524	-0.47574	-0.318398	-0.342509	-0.311362	-0.34432	-0.321327	-0.333515	-0.00175681	-0.197696	-0.0186408	-0.172907	0.0309488	-0.135011
GTACATA	-0.24693	-0.244272	-0.118368	-0.133637	-0.144305	-0.201796	-0.129426	-0.0172854	-0.234571	-0.487898	-0.481288	-0.232647	-0.186437	-0.619671	0.052661
CTTTAAA	-0.246256	-0.262651	-0.222692	-0.359692	-0.400448	-0.479791	-0.28035	-0.213079	-0.665301	-0.582598	-0.218857	-0.2302	-0.0737635	-0.91358	-0.317949
AACAATT	-0.246215	-0.128136	-0.0894769	-0.112431	-0.162657	-0.228645	-0.112173	-0.0500574	-0.130394	-0.307537	-0.122573	-0.093846	-0.0378984	-0.273345	-0.120401
AACAATA	-0.244715	-0.28966	-0.207932	-0.22992	-0.215039	-0.262074	-0.152053	-0.0900731	-0.244566	-0.371054	-0.141913	-0.140503	-0.129138	-0.417728	-0.0421466
ATAACAA	-0.244691	-0.218901	-0.159887	-0.148831	-0.162685	-0.195013	-0.179981	-0.0873839	-0.157247	-0.408699	-0.215982	-0.0755473	-0.0877875	-0.373994	-0.0655762
ATATACG	-0.24387	-0.39439	-0.308669	-0.290866	-0.280982	-0.259815	-0.639261	-0.118778	-0.364584	-0.799024	-1.11725	-0.265007	-0.182477	-0.479905	-0.00519994
AAAGTTC	-0.243522	-0.0431444	-0.0501831	-0.097867	-0.17712	-0.21198	-0.100719	-0.055236	-0.127094	-0.134194	-0.0174765	-0.0356225	0.0665217	-0.511769	-0.142846
CGCGAAA	-0.243064	-1.00946	-1.03461	-0.948532	-0.88772	-0.785922	-0.881998	-1.47572	-0.381931	-0.273879	-0.87457	-1.29394	-1.27882	-0.034503	-0.227606
AATTTCG	-0.242551	-0.182856	-0.194475	-0.259656	-0.244167	-0.333944	-0.37311	-0.346907	-0.382607	-0.259403	-0.192203	-0.28373	-0.165169	-0.293143	-0.193112
GTTAATA	-0.242192	-0.298912	-0.235332	-0.189613	-0.20834	-0.292068	-0.176469	-0.0986068	-0.26863	-0.516744	-0.283463	-0.145584	-0.113969	-0.610938	-0.121503
GAAATTC	-0.241708	-0.0703122	-0.0679013	-0.17268	-0.186789	-0.2431	-0.187125	-0.22309	-0.288511	-0.188723	-0.088036	-0.146733	-0.0495717	-0.197609	-0.290804
GTGTATA	-0.240829	-0.279177	-0.152166	-0.1619	-0.152938	-0.220024	-0.168352	0.0152937	-0.193223	-0.407007	-0.478164	-0.278693	-0.279264	-0.36536	0.00759474
AAGTGAA	-0.238453	-0.17775	-0.200571	-0.206884	-0.2555	-0.252121	-0.333971	-0.0731549	-0.167958	-0.15906	-0.119481	-0.0793371	-0.00867213	-0.308796	-0.160128
ACATTAA	-0.237444	-0.26018	-0.18701	-0.182779	-0.216359	-0.256916	-0.184066	-0.0918234	-0.287079	-0.394484	-0.279028	-0.173177	-0.0704714	-0.589892	-0.0680816
AAAACCT	-0.237405	-0.0753691	-0.0744009	-0.114418	-0.160067	-0.225579	-0.0799878	-0.108085	-0.264724	-0.129046	-0.0223805	-0.0374805	-0.0784329	-0.434101	-0.245638
ATCTTTA	-0.23732	-0.204381	-0.151037	-0.185608	-0.248548	-0.270291	-0.124493	-0.0757293	-0.268693	-0.342197	-0.0973053	-0.159277	0.0309094	-0.425391	-0.15723
GGAATAA	-0.237136	-0.262789	-0.213446	-0.179173	-0.215412	-0.260807	-0.192718	-0.0653024	-0.22679	-0.271916	-0.197621	-0.124027	-0.0293066	-0.425742	-0.165307
AAATTCC	-0.236815	-0.0914955	-0.0686758	-0.136318	-0.181548	-0.28603	-0.261733	-0.245104	-0.324679	-0.181691	-0.0763483	-0.165723	-0.0464265	-0.350254	-0.284014
GACAAAA	-0.235466	-0.10234	-0.112184	-0.141702	-0.15637	-0.182498	-0.359429	-0.163201	-0.211629	-0.195745	-0.147883	-0.0708916	-0.256373	-0.207578	-0.215421
AAAATCG	-0.235233	-0.174184	-0.163136	-0.226529	-0.24156	-0.301856	-0.41281	-0.371973	-0.36417	-0.208714	-0.160912	-0.307818	-0.116673	-0.248385	-0.144397
TAAATCA	-0.234535	-0.188933	-0.116103	-0.158887	-0.213905	-0.255447	-0.196406	-0.0328476	-0.213738	-0.436866	-0.220518	-0.15128	0.0226892	-0.559043	-0.18161
ATTTAGA	-0.234223	-0.141752	-0.112958	-0.148658	-0.202966	-0.305099	-0.110546	-0.105294	-0.180381	-0.387283	-0.156747	-0.186636	-0.00851581	-0.801628	-0.200115
ATATCAA	-0.233907	-0.14062	-0.0881584	-0.11289	-0.13714	-0.172113	-0.0861375	-0.0340952	-0.22487	-0.40487	-0.176921	-0.15991	0.0363892	-0.252061	-0.0852515
AATCTAA	-0.23384	-0.151718	-0.112139	-0.130278	-0.166759	-0.267547	-0.102824	-0.0642407	-0.118247	-0.358904	-0.0924049	-0.152547	-0.063279	-0.754868	-0.210788
AAATTCG	-0.233437	-0.111331	-0.123685	-0.163157	-0.146771	-0.272381	-0.32395	-0.261629	-0.297027	-0.208275	-0.120485	-0.254641	-0.0846233	-0.254229	-0.153261
AACTTTC	-0.233009	-0.0659173	-0.0687759	-0.102362	-0.19654	-0.245354	-0.173331	-0.0627144	-0.14831	-0.158148	-0.0690686	-0.0208917	0.0484556	-0.353804	-0.242933
AATTTCC	-0.232729	-0.134975	-0.142366	-0.16049	-0.189475	-0.298587	-0.250607	-0.194891	-0.268135	-0.244951	-0.135528	-0.153652	-0.0568246	-0.346368	-0.334338
ATTTAAC	-0.232448	-0.20453	-0.147596	-0.205817	-0.243152	-0.346061	-0.119805	-0.134113	-0.249681	-0.40787	-0.171209	-0.17775	-0.084318	-0.773856	-0.178003
AAACAAT	-0.231051	-0.191502	-0.129174	-0.176222	-0.226178	-0.290796	-0.207193	-0.122547	-0.244108	-0.403442	-0.132359	-0.115383	-0.0901601	-0.303697	-0.133948
AAAAGGT	-0.231	-0.173585	-0.146593	-0.201139	-0.225417	-0.326865	-0.131042	-0.140711	-0.209949	-0.215318	-0.126828	-0.0850737	-0.0367456	-0.234372	-0.161488
ATTACAA	-0.230353	-0.159713	-0.121308	-0.120393	-0.195035	-0.226762	-0.143351	0.0137462	-0.120081	-0.284678	-0.156605	-0.153973	-0.0170683	-0.279932	-0.0973748
AAATCAT	-0.228302	-0.13559	-0.0878681	-0.15895	-0.163516	-0.192397	-0.210794	-0.0555441	-0.192813	-0.3405	-0.193729	-0.156913	0.0662511	-0.321425	-0.13315
GATTTAA	-0.22819	-0.206683	-0.126823	-0.210609	-0.26275	-0.380974	-0.156712	-0.0993938	-0.289703	-0.510057	-0.212138	-0.208257	-0.0264132	-0.723843	-0.264591
TAATCAA	-0.228185	-0.158129	-0.105368	-0.0988901	-0.138911	-0.229131	-0.0961878	-0.087141	-0.156849	-0.501486	-0.140114	-0.171389	-0.0249414	-0.455488	-0.148877
ACTGAAA	-0.227857	-0.12708	-0.140696	-0.206866	-0.185707	-0.287592	-0.295792	-0.16738	-0.306395	-0.180502	-0.183448	-0.210744	-0.0134623	-0.240336	-0.115658
AAATAGG	-0.227794	-0.240745	-0.194181	-0.235301	-0.200654	-0.29273	-0.24666	-0.143278	-0.310564	-0.187514	-0.254761	-0.194213	-0.168119	-0.61189	-0.214154
TAATTCA	-0.227341	-0.186179	-0.123923	-0.148564	-0.180188	-0.277623	-0.152422	-0.0705179	-0.2118	-0.468715	-0.167957	-0.154942	-0.0102286	-0.678003	-0.212204
CAAAAAC	-0.226795	-0.0465992	-0.0402798	-0.0918592	-0.13288	-0.2139	-0.160396	-0.218838	-0.190164	-0.0983807	-0.0706851	-0.085846	-0.155421	-0.138348	-0.162818
ATTAGAA	-0.226765	-0.184261	-0.168208	-0.223943	-0.248571	-0.262253	-0.181698	-0.0699814	-0.126721	-0.410421	-0.115027	-0.141004	-0.0109782	-0.748563	-0.20269
GCGAAAA	-0.226009	-0.499073	-0.516521	-0.545039	-0.519067	-0.51007	-0.758038	-0.750259	-0.399124	-0.244915	-0.456017	-0.510157	-0.655911	-0.119852	-0.201238
CGGAAAA	-0.225179	-0.506469	-0.518254	-0.436682	-0.47082	-0.484135	-0.696784	-0.505433	-0.4106	-0.288909	-0.530053	-0.210823	-0.329836	-0.110887	-0.246791
ACGTATA	-0.225076	-0.304101	-0.210786	-0.252038	-0.269186	-0.262605	-0.763727	-0.159059	-0.279187	-0.637432	-0.779675	-0.14162	-0.125796	-0.329398	0.0591284
TATAGGA	-0.224983	-0.232867	-0.166934	-0.194473	-0.212005	-0.16505	-0.100963	-0.0806669	-0.213444	-0.244683	-0.219653	-0.0990863	0.0103935	-0.314142	-0.0458326
ATTCTAA	-0.221423	-0.186334	-0.153748	-0.252605	-0.2645	-0.284752	-0.202989	-0.124242	-0.192131	-0.368295	-0.131762	-0.175249	-0.0198786	-0.830202	-0.218028
AACCCCG	-0.22117	-0.432785	-0.499466	-0.0721756	-0.0972273	-0.0352551	-0.166302	-0.279627	0.0165914	0.0882211	-0.0890789	0.123447	0.0738722	0.0500035	0.100431
TCTGAAA	-0.220663	-0.0964998	-0.113222	-0.194786	-0.195902	-0.25962	-0.158606	-0.189583	-0.20329	-0.234332	-0.134313	-0.149617	0.0317646	-0.142477	-0.0825637
ATCAATA	-0.21916	-0.156666	-0.0967978	-0.100419	-0.0976332	-0.191664	-0.0466297	-0.0115055	-0.117446	-0.390408	-0.103794	-0.153199	0.0295159	-0.289535	-0.0747585
GCATATA	-0.217696	-0.297318	-0.144849	-0.205828	-0.211202	-0.234668	-0.16321	-0.0353596	-0.291638	-0.240393	-0.368395	-0.403884	-0.410192	-1.06131	0.0955507
AACGAAA	-0.21754	-0.170609	-0.187678	-0.190499	-0.240992	-0.221012	-0.269151	-0.201481	-0.230968	-0.285135	-0.352558	-0.0551541	-0.268503	-0.163028	-0.176432
ATTGTAA	-0.217121	-0.200623	-0.149755	-0.105615	-0.179381	-0.244567	-0.152492	-0.0402688	-0.152897	-0.264509	-0.14795	-0.191306	-0.0604344	-0.362055	-0.126683
GGAAATA	-0.215448	-0.259031	-0.22311	-0.230831	-0.218189	-0.262943	-0.185038	-0.119475	-0.349935	-0.2651	-0.162719	-0.117395	-0.0828492	-0.419744	-0.2032
AAGTTTC	-0.214973	-0.0577629	-0.0794737	-0.0962479	-0.163827	-0.229259	-0.123321	-0.126218	-0.122636	-0.136403	-0.00954349	-0.00766659	0.097126	-0.333682	-0.187914
CCCGCGG	-0.213612	-0.952649	-1.11245	-0.25541	-0.48311	-0.12846	0.0489447	-1.01816	0.0339333	0.216808	0.0463325	-0.207891	-0.546463	0.288788	-0.236691
AGAAAAC	-0.213235	-0.12524	-0.122941	-0.13831	-0.151649	-0.193786	-0.228813	-0.20687	-0.219027	-0.165029	-0.113067	-0.0482008	-0.064542	-0.0455388	-0.197725
ATTGATA	-0.21319	-0.12881	-0.0911722	-0.0894839	-0.103957	-0.149316	-0.0675976	0.00958153	-0.0939175	-0.288062	-0.12557	-0.125095	0.0295889	-0.195345	-0.105156
AACATTA	-0.213094	-0.223408	-0.154922	-0.132414	-0.202897	-0.241843	-0.125611	-0.105374	-0.217994	-0.352127	-0.217609	-0.107126	0.0545788	-0.518831	-0.00131198
AATCAAT	-0.213064	-0.131307	-0.0670895	-0.0464717	-0.0935106	-0.208602	-0.0738146	-0.0638291	-0.113806	-0.360423	-0.082502	-0.120944	-0.0233846	-0.200418	-0.164009
CCGAAAA	-0.21304	-0.349685	-0.365524	-0.336899	-0.35874	-0.352691	-0.363155	-0.429216	-0.304578	-0.121187	-0.232871	-0.0775839	-0.201884	-0.0492759	-0.195056
CCGCCCC	-0.212667	-0.669022	-0.773032	-0.232961	0.0171545	-0.0199878	-0.320241	-1.1915	-0.385305	-0.0543387	-0.228172	0.146963	-0.59053	0.0687845	-0.888959
ACCAAAA	-0.212598	-0.0428425	-0.0314491	-0.10187	-0.104597	-0.176231	-0.172626	-0.0531074	-0.205546	-0.14735	-0.0481919	-0.130672	-0.182092	-0.310544	-0.241508
ATAGGAA	-0.212071	-0.203939	-0.159795	-0.177942	-0.206634	-0.17315	-0.177517	-0.037541	-0.264227	-0.190945	-0.182521	-0.131265	-0.0689131	-0.264181	-0.148769
TATTAGA	-0.210665	-0.217666	-0.171994	-0.211224	-0.208447	-0.263194	-0.138074	-0.0499928	-0.116105	-0.424054	-0.100741	-0.15618	-0.0289919	-0.644602	-0.150338
AAGAAAG	-0.210591	-0.156558	-0.177991	-0.2176	-0.246933	-0.233213	-0.232834	-0.0791827	-0.181503	-0.162047	-0.235203	0.0198168	-0.362141	-0.1941	-0.512089
ATTGTTA	-0.210499	-0.229895	-0.164978	-0.135554	-0.148085	-0.231401	-0.121917	-0.0390526	-0.153846	-0.360739	-0.140417	-0.0879589	-0.0598397	-0.370772	-0.0137086
CACAAAA	-0.210436	-0.0721173	-0.0302703	-0.129822	-0.124649	-0.214744	-0.261972	-0.140916	-0.186984	-0.144409	-0.231461	-0.850109	-0.797083	-0.156421	-0.170469
GAGTAAA	-0.210255	-0.12003	-0.0860231	-0.119059	-0.198603	-0.21642	-0.118418	-0.0070531	-0.0774375	-0.215137	-0.10817	-0.163038	-0.110842	-0.23467	-0.187041
AAAGAGA	-0.209028	-0.164256	-0.189067	-0.222946	-0.23183	-0.236226	-0.168725	-0.0613708	-0.173017	-0.178635	-0.202101	0.0223315	-0.387989	-0.140644	-0.315524
ACTTTCT	-0.208707	-0.0748071	-0.0728453	-0.12688	-0.16774	-0.165946	-0.145246	0.000314267	-0.0840508	-0.0928404	-0.0277383	0.00305186	-0.0204686	-0.0820841	-0.194682
AATAGGA	-0.208319	-0.234699	-0.168029	-0.181535	-0.221456	-0.168911	-0.201577	-0.0135334	-0.222209	-0.170231	-0.17872	-0.0744762	-0.0810564	-0.26814	-0.111901
GTATACA	-0.2081	-0.211535	-0.104129	-0.112067	-0.121595	-0.155381	-0.0701923	0.0571184	-0.0830942	-0.267121	-0.306797	-0.176777	-0.0809817	-0.315344	0.102182
TCAGAAA	-0.207844	-0.0734919	-0.0838308	-0.11067	-0.130843	-0.196578	-0.20139	-0.121707	-0.155946	-0.178187	-0.122171	-0.0728166	0.0803395	-0.0314042	-0.0321742
AGAAAGA	-0.207352	-0.159323	-0.192763	-0.191206	-0.217905	-0.221596	-0.224113	-0.102831	-0.193512	-0.158636	-0.254829	0.00704232	-0.441514	-0.0336233	-0.523055
ACATACA	-0.206139	-0.209252	-0.0806921	-0.104142	-0.0577672	-0.0609545	-0.0219933	-0.0235392	-0.216459	-0.0882414	-0.159274	-0.0736122	-0.325427	-0.488388	-0.00740579
GGTAAAA	-0.205943	-0.154176	-0.137745	-0.156976	-0.161007	-0.25831	-0.0811114	-0.0891427	-0.161556	-0.198135	-0.107494	-0.0382026	0.0291198	-0.447168	-0.105332
AAACTTC	-0.2051	-0.00783708	-0.00495922	-0.0468763	-0.161572	-0.1592	-0.0492417	-0.0693066	-0.0475268	-0.0803484	0.00766683	-0.0031158	0.0403612	-0.29372	-0.190332
TGTTTAA	-0.205099	-0.207118	-0.132749	-0.194736	-0.243549	-0.328814	-0.13714	-0.157048	-0.351316	-0.452473	-0.146594	-0.146248	-0.0550608	-0.573501	-0.183159
AAAAGGG	-0.204756	-0.302899	-0.288998	-0.299755	-0.291238	-0.309404	-0.430339	-0.249972	-0.310379	-0.213145	-0.268179	-0.0771682	-0.200574	-0.307349	-0.386259
AATTCAT	-0.204448	-0.0840169	-0.0531833	-0.0915336	-0.171166	-0.202476	-0.0730969	-0.0636689	-0.162929	-0.318046	-0.100827	-0.117006	0.0402962	-0.353517	-0.169656
CCTTTTA	-0.20434	-0.270011	-0.240019	-0.328658	-0.314865	-0.406739	-0.306892	-0.237047	-0.329015	-0.389339	-0.256681	-0.248284	-0.128938	-0.345001	-0.30108
ATCAAAT	-0.204119	-0.0600278	-0.00627288	-0.0718	-0.0897785	-0.192951	-0.0624058	-0.0280437	-0.148139	-0.332792	-0.119945	-0.150977	0.0279611	-0.326096	-0.137177
AATGTTA	-0.203444	-0.168933	-0.107397	-0.129075	-0.176995	-0.209538	-0.111042	-0.0712249	-0.212532	-0.250672	-0.168679	-0.103812	-0.0183445	-0.481334	-0.0236337
ATTCAAT	-0.201904	-0.131699	-0.0864303	-0.108908	-0.155461	-0.228154	-0.130318	-0.0658636	-0.169836	-0.34346	-0.094609	-0.144279	0.0115608	-0.314308	-0.178384
CTACATA	-0.201328	-0.203086	-0.0941945	-0.1767	-0.0861462	-0.118815	-0.098837	-0.0175385	-0.138189	-0.391396	-0.290475	-0.144255	-0.153588	-0.482227	0.0116962
TCCAAAA	-0.2003	0.020028	0.00206445	-0.0757706	-0.108326	-0.191932	-0.0942878	-0.128921	-0.16188	-0.17017	0.0129371	-0.0450108	0.0609338	-0.179427	-0.140212
AATTGAT	-0.199218	-0.0924339	-0.0510422	-0.0584728	-0.137369	-0.174838	-0.0716716	-0.000691937	-0.0698123	-0.349094	-0.0817935	-0.109917	0.00949424	-0.169823	-0.167737
ACAAAAC	-0.198649	-0.109411	-0.0776348	-0.119127	-0.147058	-0.188077	-0.16823	-0.18188	-0.174123	-0.146549	-0.101534	-0.229768	-0.342746	-0.217101	-0.169976
AAACGAA	-0.198526	-0.183113	-0.186399	-0.205789	-0.239786	-0.225038	-0.223507	-0.158091	-0.235477	-0.22534	-0.298243	-0.0730611	-0.210701	-0.150595	-0.136939
ACTTTTG	-0.198303	-0.0115016	-0.0320313	-0.0502124	-0.110455	-0.173753	-0.169546	-0.0468866	-0.106366	-0.113987	-0.0361037	-0.0821543	0.0117102	-0.17809	-0.0970406
CATATAC	-0.197565	-0.237571	-0.13551	-0.0996789	-0.141625	-0.129617	-0.144729	0.0246357	-0.166398	-0.264923	-0.434365	-0.151748	-0.160225	-0.643701	0.0913702
GTTTAAA	-0.197255	-0.243699	-0.194608	-0.294866	-0.33328	-0.449103	-0.179161	-0.230595	-0.525484	-0.519718	-0.210401	-0.222674	-0.0875758	-0.906544	-0.281341
AAATCTC	-0.197056	-0.0582954	-0.0487	-0.113146	-0.184962	-0.219532	-0.106485	-0.18341	-0.157068	-0.225829	-0.0739361	-0.14594	-0.0818002	-0.0767163	-0.187214
GTCAAAA	-0.196029	-0.0532755	-0.0473767	-0.0777551	-0.0798843	-0.167884	-0.215942	-0.180053	-0.180772	-0.175838	-0.0519797	-0.0759796	-0.0277995	-0.224035	-0.10465
TCTCAAA	-0.193833	-0.029945	-0.0412746	-0.105427	-0.162062	-0.165313	-0.0408302	-0.0919857	-0.0525071	-0.143765	-0.0656986	-0.112358	-0.00891657	-0.0628326	-0.0399508
CTTTTCA	-0.193645	-0.105622	-0.131556	-0.168559	-0.221807	-0.226824	-0.127244	-0.100306	-0.271273	-0.171767	-0.101116	-0.0649468	0.0366044	-0.131014	-0.187248
AAAGTGA	-0.19352	-0.180273	-0.196434	-0.195048	-0.228277	-0.262134	-0.395453	-0.042383	-0.236887	-0.387911	-0.143017	-0.0920748	-0.0655475	-0.248664	-0.166618
ATTTCAG	-0.193352	-0.0771859	-0.0592554	-0.124187	-0.132571	-0.205011	-0.167772	-0.144632	-0.192956	-0.159322	-0.0665526	-0.116481	0.0331922	-0.230497	-0.0499141
AATAACA	-0.193112	-0.226867	-0.136852	-0.144241	-0.125712	-0.211854	-0.146957	-0.0720761	-0.162291	-0.356262	-0.212038	-0.0738101	-0.070662	-0.303209	-0.00442869
AAAAGCT	-0.192716	-0.110878	-0.14767	-0.192434	-0.235128	-0.26392	-0.217598	-0.143103	-0.214956	-0.0994863	-0.0572179	-0.0641495	0.0217028	-0.218767	-0.119734
TTAACAA	-0.19264	-0.120669	-0.0854839	-0.120598	-0.133672	-0.212731	-0.0729421	-0.0946669	-0.173943	-0.310784	-0.088159	-0.0869443	-0.0774824	-0.58775	-0.120772
AAAGTTG	-0.191912	-0.0104787	-0.00507843	-0.0302944	-0.07805	-0.145036	-0.0562966	-0.0415749	-0.112214	-0.135572	0.00994522	-0.0179639	0.0669533	-0.372719	-0.107051
ATCTAAT	-0.191461	-0.164562	-0.130027	-0.160618	-0.117756	-0.238041	-0.0709986	-0.00119444	-0.103458	-0.468267	-0.133789	-0.121866	0.0311361	-0.451456	-0.0802927
CGAAATA	-0.190456	-0.199571	-0.18156	-0.203408	-0.224187	-0.250633	-0.256884	-0.22045	-0.305146	-0.391306	-0.366626	-0.183723	-0.157341	-0.329227	-0.0760119
AAAATGC	-0.19019	-0.186683	-0.122755	-0.172003	-0.177173	-0.248493	-0.295591	-0.116148	-0.21398	-0.103927	-0.127927	-0.193128	-0.0529859	-0.382282	-0.0224441
TCCGAAA	-0.189687	-0.235077	-0.279501	-0.245804	-0.290972	-0.31852	-0.260751	-0.405588	-0.174314	-0.12387	-0.172996	-0.0940192	-0.192899	-0.0169642	-0.133808
ATCTAAA	-0.189094	-0.143372	-0.0935663	-0.158616	-0.194624	-0.271152	-0.101856	-0.0798543	-0.165197	-0.377099	-0.113417	-0.164445	-0.00296665	-0.659195	-0.151943
ATAACAT	-0.189019	-0.221564	-0.125342	-0.15286	-0.161896	-0.175476	-0.121417	-0.0491	-0.162371	-0.309273	-0.225146	-0.0795082	0.0339368	-0.504098	0.0468131
AATCATT	-0.188774	-0.147267	-0.108714	-0.137054	-0.19289	-0.208251	-0.173109	-0.0409599	-0.181445	-0.38083	-0.205576	-0.126763	0.0603186	-0.425647	-0.122409
AAAACGA	-0.188248	-0.171099	-0.170314	-0.163601	-0.219021	-0.224235	-0.236203	-0.211494	-0.255577	-0.173494	-0.277238	-0.099617	-0.20959	-0.0999549	-0.100502
GAAGTAA	-0.187107	-0.118009	-0.0811972	-0.0724605	-0.134246	-0.10775	-0.06361	0.021038	-0.0585146	-0.180523	-0.106025	-0.105781	-0.017141	-0.218531	-0.105151
TAGGATA	-0.185105	-0.197044	-0.134906	-0.109496	-0.105327	-0.118983	-0.0276457	-0.0011893	0.0316116	-0.141744	-0.0706249	-0.0451801	0.0704571	-0.197343	-0.0411592
CGTAAAA	-0.184821	-0.19623	-0.207128	-0.278836	-0.251393	-0.345196	-0.328466	-0.333254	-0.242402	-0.26424	-0.487892	-0.290941	-0.138908	-0.363619	-0.0664033
AAAAGAC	-0.184493	-0.117206	-0.104822	-0.145196	-0.17625	-0.210624	-0.176397	-0.108009	-0.163582	-0.140496	-0.0937106	-0.0311405	-0.0959997	-0.0601956	-0.164262
AAGAGAA	-0.183471	-0.147459	-0.157227	-0.198199	-0.207331	-0.162424	-0.132438	-0.00745309	-0.103536	-0.108024	-0.137284	0.00279862	-0.26224	-0.0624407	-0.246879
ATTAACA	-0.183258	-0.163578	-0.0920374	-0.105558	-0.108735	-0.188894	-0.0651731	-0.0629652	-0.141045	-0.355533	-0.140337	-0.0660012	-0.0820136	-0.392662	-0.0637896
TGTTAAA	-0.182688	-0.135912	-0.0879916	-0.131809	-0.206039	-0.294046	-0.0668506	-0.107422	-0.246586	-0.376324	-0.12098	-0.10034	-0.0510218	-0.586342	-0.131515
CGGGTAA	-0.182579	-1.74684	-1.93729	-1.82464	-1.47201	-1.43409	-1.21856	-1.42602	-2.40808	-1.26898	-1.40691	-0.74561	-0.12673	-0.606203	0.00366512
CGAGAAA	-0.181969	-0.275442	-0.304467	-0.27138	-0.25454	-0.302024	-0.360569	-0.37081	-0.289716	-0.0783543	-0.346011	-0.150165	-0.284337	0.0900174	-0.105388
TGTGAAA	-0.180046	-0.119527	-0.112457	-0.160132	-0.16776	-0.258238	-0.297482	-0.0770225	-0.194738	-0.168378	-0.117316	-0.133578	-0.11518	-0.305255	-0.105533
ATTTCGA	-0.179866	-0.098615	-0.0855755	-0.128854	-0.180991	-0.186265	-0.181925	-0.194364	-0.337673	-0.248138	-0.126873	-0.101527	0.0399222	-0.0987689	-0.0733741
GAGAATA	-0.179538	-0.198938	-0.14426	-0.12375	-0.184413	-0.227523	-0.12484	-0.0827582	-0.137301	-0.193055	-0.212583	-0.131646	-0.0608854	-0.17276	-0.0194069
AAAGAAG	-0.176953	-0.108171	-0.134377	-0.15215	-0.193176	-0.159994	-0.0961492	-0.0587611	-0.100624	-0.119414	-0.0965259	0.00468256	-0.124555	-0.0576782	-0.3022
CTTTTGA	-0.176569	-0.0263679	-0.0688568	-0.114474	-0.187943	-0.209249	-0.0972329	-0.0319305	-0.118225	-0.158432	-0.0568399	-0.0634072	0.10129	-0.091991	-0.0846545
AGCAAAA	-0.175809	-0.0813663	-0.0695409	-0.0995829	-0.121605	-0.17379	-0.188282	-0.0847961	-0.0657355	-0.0139497	-0.0891238	-0.0150816	-0.158704	-0.241818	-0.150715
ACAAAAG	-0.175728	-0.0861975	-0.0833513	-0.116167	-0.161709	-0.184276	-0.178348	-0.0527387	-0.147361	-0.08707	-0.118525	-0.049346	-0.161279	-0.148633	-0.13028
CATTTTC	-0.174297	-0.0891997	-0.0732249	-0.118715	-0.134469	-0.164216	-0.163499	-0.0933752	-0.242184	-0.149072	-0.0813711	-0.0668309	0.0116953	-0.152195	-0.108708
ATCGAAA	-0.1737	-0.0790848	-0.0807721	-0.125577	-0.180524	-0.168411	-0.171628	-0.131727	-0.279051	-0.236096	-0.122556	-0.0944534	0.051277	-0.126089	-0.0710119
GTAGAAA	-0.173215	-0.08836	-0.0619521	-0.0971416	-0.112835	-0.124273	-0.14813	-0.0482048	-0.0861827	-0.150132	-0.0893698	-0.0258525	-0.126154	-0.0645498	-0.153868
ATAAAGG	-0.1732	-0.243814	-0.176239	-0.203921	-0.247941	-0.293386	-0.169106	-0.0737065	-0.33066	-0.28722	-0.161677	-0.149404	-0.0309719	-0.321482	-0.101228
CTGTATA	-0.171867	-0.156768	-0.0634972	-0.0942712	-0.130487	-0.139249	-0.0531006	0.00528547	-0.150549	-0.252472	-0.283241	-0.448277	-0.364307	-0.417366	-0.0176819
CTTGAAA	-0.171725	-0.0374289	-0.0617925	-0.138779	-0.22362	-0.234909	-0.0937684	-0.151558	-0.133359	-0.217178	-0.127317	-0.0398751	0.0590818	-0.0851728	-0.147215
GAAATGA	-0.171043	-0.134284	-0.12806	-0.161163	-0.19162	-0.190648	-0.2019	-0.0908033	-0.272099	-0.254359	-0.165309	-0.0751017	-0.0348264	-0.0265765	-0.192214
ATTCGAA	-0.170491	-0.107591	-0.109378	-0.111552	-0.146749	-0.204407	-0.172189	-0.129229	-0.190758	-0.270145	-0.133186	-0.0958775	0.0732382	-0.122199	0.0120045
AGGAAAT	-0.170379	-0.113309	-0.106469	-0.138665	-0.163502	-0.17284	-0.182079	-0.0678504	-0.207124	-0.154035	-0.0985279	-0.0960837	-0.0800627	-0.079141	-0.185346
CGAATAA	-0.170243	-0.235487	-0.191798	-0.224633	-0.21012	-0.287544	-0.231082	-0.121351	-0.182874	-0.343043	-0.363928	-0.154185	-0.102654	-0.353742	-0.0722761
AAAATGG	-0.170057	-0.0728924	-0.045361	-0.129837	-0.102475	-0.17575	-0.171046	-0.0789507	-0.18699	-0.167082	-0.0730048	-0.0623016	-0.0281215	-0.31324	-0.15902
ATTTAGG	-0.169971	-0.169154	-0.111464	-0.192571	-0.155744	-0.222866	-0.166649	-0.0801976	-0.192768	-0.275203	-0.122689	-0.134649	-0.00201062	-0.888702	-0.0870057
AACTGAA	-0.16883	-0.0262979	-0.0247456	-0.0961335	-0.0881227	-0.176458	-0.158411	-0.0326572	-0.168379	-0.117636	-0.0397585	-0.0310261	0.057515	-0.189572	-0.0318036
AAAACTG	-0.168185	-0.0350755	-0.0193479	-0.0805265	-0.107711	-0.210344	-0.217997	-0.13577	-0.270578	-0.105778	-0.0480803	-0.0578303	-0.00720424	-0.115999	-0.107192
AATTAGG	-0.167744	-0.180124	-0.143169	-0.225679	-0.217512	-0.271522	-0.317055	-0.141334	-0.268994	-0.309699	-0.0852441	-0.221662	-0.201595	-0.983355	-0.157279
TTGGAAA	-0.166984	-0.014648	-0.0301237	-0.0800772	-0.11091	-0.206849	-0.140613	-0.0858323	-0.15766	-0.158248	0.010073	0.00482041	0.0662825	-0.169106	-0.168617
TTCTCAA	-0.166478	-0.0248649	-0.0307048	-0.0874775	-0.127654	-0.135665	0.0144833	-0.04279	-0.0252362	-0.102225	-0.0564342	-0.0530378	0.00522196	0.0299427	-0.0364013
GAAAGTA	-0.165797	-0.0706953	-0.0716381	-0.126461	-0.14059	-0.179759	-0.124777	-0.00155623	-0.0894981	-0.147903	-0.06924	-0.0107641	0.0241077	-0.0657439	-0.147645
TACGAAA	-0.165759	-0.163975	-0.165994	-0.209148	-0.183699	-0.213862	-0.315987	-0.0891698	-0.208677	-0.496198	-0.419858	-0.0755607	-0.0677823	-0.137188	-0.0503255
CCTATAA	-0.16575	-0.227724	-0.18822	-0.216227	-0.18453	-0.1775	-0.132103	-0.143664	-0.246221	-0.287505	-0.22796	-0.158052	-0.0367044	-0.414267	-0.0662044
CAAGAAA	-0.165459	-0.0314455	-0.0560088	-0.102334	-0.126276	-0.11825	-0.135902	-0.0832418	-0.0895055	-0.140084	-0.109359	0.0166	-0.0825079	-0.107144	-0.198931
ACATGTA	-0.164154	-0.154029	-0.0518834	-0.0331632	-0.0468587	-0.0415087	-0.0245062	0.0695439	-0.0952634	-0.112499	-0.147735	0.0428461	0.0759861	-0.284953	0.189189
AGTTTTG	-0.16399	0.0392235	0.0364173	-0.0225834	-0.0758349	-0.149224	-0.0718958	-0.11025	-0.0780321	-0.067889	0.020706	-0.0412748	-0.0196379	-0.209154	-0.106102
ATTTTGG	-0.163411	-0.000927137	0.00598789	-0.0414015	-0.0504325	-0.142378	-0.143873	-0.0711402	-0.189418	-0.157919	0.00168284	-0.112205	0.0169426	-0.330823	-0.121175
ATAGGAT	-0.163205	-0.0867637	-0.0462905	-0.0587319	-0.0552927	-0.0756491	-0.0304261	0.0132284	-0.0255598	-0.142228	-0.0998106	-0.0175844	0.0962832	-0.224637	0.0175192
GGATATA	-0.162867	-0.183683	-0.0809804	-0.160955	-0.150205	-0.177829	-0.0586223	0.0387483	-0.193	-0.306806	-0.241914	-0.0792777	-0.0100036	-0.417378	-0.0521666
ATACGTA	-0.161596	-0.292944	-0.199019	-0.24505	-0.184721	-0.296852	-0.761468	-0.25666	-0.355335	-0.484138	-0.82045	-0.0270392	-0.195329	-0.358614	0.0111535
ATGTTAA	-0.161134	-0.143732	-0.0796413	-0.124808	-0.188527	-0.22185	-0.0648349	-0.067224	-0.213341	-0.327768	-0.14823	-0.0650987	-0.0239138	-0.616949	-0.0767378
CTTTTAC	-0.159248	-0.162732	-0.165371	-0.176227	-0.241967	-0.250321	-0.125681	-0.0816668	-0.20935	-0.193278	-0.161049	-0.143285	-0.0712043	-0.232723	-0.199939
GTTGAAA	-0.159144	-0.0389735	-0.0560117	-0.0745542	-0.119839	-0.130809	-0.0593098	-0.111167	-0.111722	-0.111716	-0.0898206	-0.0100978	0.00140434	-0.205338	-0.0866252
ATACTTC	-0.158806	-0.0963775	-0.044809	-0.0111154	-0.066722	-0.07287	0.0182257	0.0320817	-2.61426e-05	-0.124398	-0.0894981	-0.0627086	0.0926277	-0.162508	0.00151424
GACTATA	-0.158678	-0.181532	-0.105157	-0.048306	-0.124135	-0.100952	-0.110465	-0.0972236	-0.083083	-0.194197	-0.210494	-0.152526	0.00581376	-0.304458	0.0572973
AAAAGCA	-0.158257	-0.140118	-0.107019	-0.146189	-0.165486	-0.207125	-0.269788	-0.0742964	-0.136168	-0.060299	-0.0992783	-0.0119279	-0.100369	-0.182892	-0.109223
CTCGAAA	-0.158198	-0.114455	-0.100008	-0.172369	-0.176639	-0.248297	-0.207807	-0.337385	-0.295892	-0.0883449	-0.227568	-0.129302	-0.0699019	0.0509036	-0.0745524
AATCGAA	-0.157587	-0.0481749	-0.0273732	-0.0731	-0.156265	-0.1704	-0.229841	-0.135402	-0.24369	-0.27132	-0.159129	-0.0905803	-0.0221711	-0.318436	-0.0936971
ACAGAAA	-0.157226	-0.0670994	-0.0610984	-0.0981164	-0.110297	-0.109141	-0.249283	-0.106331	-0.233948	-0.11011	-0.123105	-0.0252905	-0.205499	-0.0479459	-0.150229
ATTTTGC	-0.156658	-0.0674833	-0.0448399	-0.0883621	-0.0677685	-0.171641	-0.215965	-0.0680734	-0.0534851	-0.0490485	-0.0476105	-0.243829	-0.0688406	-0.280043	-0.0415199
TCGGAAA	-0.156243	-0.219147	-0.237397	-0.2196	-0.28156	-0.268246	-0.32287	-0.292851	-0.203205	-0.163537	-0.278623	-0.107547	-0.0601504	0.0372322	-0.130647
TTCAGAA	-0.156092	-0.0156629	-0.0351265	-0.0958632	-0.111655	-0.167679	-0.12053	-0.0891394	-0.0925751	-0.157927	-0.0530379	-0.0333854	0.144143	-0.024924	0.00936876
GGATAAA	-0.155998	-0.0679736	-0.0393598	-0.105479	-0.107663	-0.159433	-0.0306825	-0.00476235	-0.0152091	-0.207271	-0.0808281	-0.0982432	0.0322399	-0.410061	-0.144448
AGGGAAA	-0.155817	-0.22099	-0.203558	-0.245468	-0.218134	-0.238461	-0.430971	-0.0963003	-0.334312	-0.171234	-0.324954	-0.0446479	-0.227375	-0.219566	-0.318715
GAATGAA	-0.155675	-0.0605322	-0.0489204	-0.179957	-0.145617	-0.139885	-0.0689077	-0.0612137	-0.174794	-0.144095	-0.11403	-0.0203177	-0.0789251	0.00227251	-0.185251
ATGAGAA	-0.155636	-0.112214	-0.117279	-0.138568	-0.147785	-0.0925582	-0.00916844	0.0122905	-0.102677	-0.177945	-0.0970624	-0.108217	-0.101055	0.00642727	0.00290316
CAAAAGA	-0.155599	-0.0384907	-0.0676487	-0.118475	-0.172394	-0.176995	-0.142559	-0.0463349	-0.141205	-0.114916	-0.0884899	-0.026373	-0.0312814	-0.0516151	-0.117611
AAAGGTA	-0.155502	-0.1577	-0.102904	-0.126173	-0.171272	-0.218771	-0.0162568	0.0119747	-0.128211	-0.156241	-0.12201	-0.0417042	0.0589791	-0.275793	-0.013429
GAAAACA	-0.155291	-0.0948723	-0.0771784	-0.1259	-0.143399	-0.125695	-0.155374	-0.155284	-0.198364	-0.154579	-0.0938084	-0.0178	-0.00587377	0.00509435	-0.0634026
ACACATA	-0.155142	-0.167558	-0.0279996	-0.120127	-0.0904501	-0.04368	-0.0564216	0.0546254	-0.189745	-0.136514	-0.172883	0.0783154	-0.24723	-0.216225	0.0379653
AAACTGA	-0.154596	-0.00335782	0.00889045	-0.0792021	-0.0725525	-0.16235	-0.142651	-0.0796767	-0.202895	-0.108188	-0.0744584	-0.0145889	0.0276168	-0.0639845	-0.072104
AAAACAG	-0.153272	-0.0757445	-0.0400712	-0.085685	-0.0977402	-0.140656	-0.131205	-0.0990243	-0.181354	-0.113852	-0.104108	0.025421	-0.0805596	-0.125316	-0.0801814
ATGTACA	-0.151638	-0.0684016	0.00904289	0.0112289	-0.0711402	-0.0798017	0.051774	0.0390287	-0.0529072	0.0235731	-0.0941622	-0.118236	-0.116928	-0.465874	0.110945
GAGATAA	-0.151603	-0.158049	-0.131866	-0.157893	-0.161103	-0.174074	-0.108678	-0.0702924	-0.127907	-0.27781	-0.160085	-0.136761	-0.0984528	-0.328888	-0.0646074
TTAGGAA	-0.151349	-0.195072	-0.205144	-0.197722	-0.22273	-0.273258	-0.264391	-0.102527	-0.297611	-0.210773	-0.131344	-0.172847	-0.101724	-0.451605	-0.187986
GAGTATA	-0.150215	-0.2032	-0.111967	-0.0700352	-0.146369	-0.178632	-0.0523347	-0.000339887	-0.0788456	-0.206201	-0.183034	-0.107504	0.0259356	-0.341225	0.0729153
TATTCGA	-0.149318	-0.118005	-0.0820221	-0.106368	-0.137041	-0.225982	-0.0614691	-0.0847516	-0.151137	-0.245101	-0.186987	-0.152162	0.0586686	-0.10808	-0.0113404
ATAGTTG	-0.149175	-0.0503319	-0.0037467	0.0298879	-0.0965314	-0.0348438	0.0262334	0.0365795	0.0279687	-0.0883343	-0.188462	-0.0685516	0.0534245	-0.422205	-0.026362
AAATTGG	-0.148994	-0.00560794	0.00281926	0.00181563	-0.00564867	-0.118138	-0.122799	-0.0122064	-0.0678994	-0.176794	0.0204669	-0.0609513	0.0169792	-0.44897	-0.145544
TCCTAAA	-0.148558	-0.163667	-0.156519	-0.192794	-0.193793	-0.268816	-0.14418	-0.0908584	-0.189913	-0.230326	-0.108377	-0.0655914	0.0620207	-0.395491	-0.0962086
ATGGAAA	-0.147914	-0.0929645	-0.0889224	-0.120677	-0.101394	-0.179515	-0.119747	-0.121366	-0.272218	-0.205133	-0.128525	-0.0296951	-0.00588307	-0.132891	-0.175847
GCTAAAA	-0.147814	-0.169662	-0.15695	-0.177753	-0.18368	-0.284653	-0.165234	-0.16016	-0.111654	-0.233369	-0.084862	-0.132763	0.0249916	-0.492324	-0.0566703
AAAACCA	-0.147179	0.0101093	0.0271897	-0.0814592	-0.073208	-0.169791	-0.0676787	-0.0527896	-0.203845	-0.183812	-0.0491585	-0.0381217	-0.0415598	-0.202643	-0.180865
TGCAAAA	-0.146337	-0.0417522	-0.0421244	-0.0826901	-0.0719865	-0.176266	-0.276838	-0.0802527	-0.0764568	0.0159478	-0.0588651	-0.264106	-0.209626	-0.304555	-0.159229
GTTTTCA	-0.146237	-0.0034522	-0.0158563	-0.0860497	-0.111373	-0.130537	-0.0713793	-0.125413	-0.176076	-0.13111	-0.0472011	-0.0360025	0.0910686	-0.0744436	-0.0721356
ACGAAAT	-0.145987	-0.0773269	-0.0891502	-0.10623	-0.11856	-0.12764	-0.260433	-0.13337	-0.166186	-0.347283	-0.301032	-0.103087	-0.107343	-0.0273134	-0.0266966
CATGAAA	-0.144215	-0.0959386	-0.0738839	-0.11707	-0.16019	-0.19081	-0.146027	-0.105472	-0.307313	-0.190371	-0.150053	-0.0817915	0.0385812	-0.274429	-0.110202
TCACAAA	-0.143736	-0.00696034	0.0128073	-0.0135634	-0.0753017	-0.140215	-0.15302	-0.0656313	-0.0244751	-0.0742022	-0.0780799	-0.129959	-0.135223	-0.0698365	-0.00215643
AGGTAAA	-0.143438	-0.119003	-0.102695	-0.0943453	-0.118574	-0.222181	-0.0260894	0.0105254	-0.135108	-0.163591	-0.0676839	-0.0030268	0.107347	-0.421738	0.0207291
ATATACC	-0.143403	-0.206674	-0.0604203	-0.0759378	-0.107354	-0.182147	-0.02786	0.0197998	-0.0945718	-0.280077	-0.304768	-0.105453	0.00553594	-0.378395	0.0225177
AAAGGGA	-0.143109	-0.236031	-0.212776	-0.251145	-0.237529	-0.239414	-0.44342	-0.11223	-0.29391	-0.182407	-0.25788	0.0208702	-0.188495	-0.133317	-0.292695
AATTCGA	-0.142711	-0.0335174	-0.0324383	-0.060745	-0.100842	-0.131153	-0.148007	-0.155096	-0.191178	-0.196496	-0.0670027	-0.0827486	0.0541138	-0.047563	0.00504668
CTAGAAA	-0.142601	-0.0757513	-0.0793371	-0.141169	-0.143015	-0.219538	-0.0839069	-0.112576	-0.123403	-0.232507	-0.0585552	-0.0305254	-0.00271508	-0.121445	-0.142978
CATTTCA	-0.142532	-0.0436576	-0.0276782	-0.0923646	-0.073945	-0.112952	-0.0858068	-0.0160784	-0.188509	-0.18475	-0.0628823	-0.0675276	0.0599573	-0.14425	-0.0610734
AATAAGG	-0.142488	-0.186668	-0.148703	-0.171075	-0.221495	-0.269397	-0.197915	-0.0370763	-0.167677	-0.302036	-0.150179	-0.020773	-0.0270534	-0.932515	-0.0599577
ACCTATA	-0.141985	-0.12992	-0.0951672	-0.105711	-0.0509817	-0.138206	-0.0341889	-0.00972845	-0.0756038	-0.267843	-0.196648	-0.16585	0.013004	-0.351097	0.0356014
AATTCTC	-0.141907	-0.0426259	-0.0310612	-0.131596	-0.181437	-0.210478	-0.11698	-0.0937942	-0.0815688	-0.170543	-0.117124	-0.122218	-0.124663	-0.140865	-0.157713
AAAGTAC	-0.141695	-0.0328508	-0.0143497	-0.0164763	-0.102534	-0.132966	-0.00237342	0.0424382	-0.0129496	-0.142428	0.0309256	-0.0132468	0.0142827	0.00469319	0.0252676
ATATGTG	-0.141397	-0.180988	-0.0593657	-0.114368	-0.114933	-0.124347	-0.0868528	0.0295726	-0.211367	-0.160984	-0.297383	-0.0517587	-0.113369	-0.35272	0.0286401
ACATATG	-0.141377	-0.164215	-0.0752804	-0.0497077	-0.049598	-0.115207	0.0244283	0.0745765	-0.109809	-0.118116	-0.184582	0.0444362	0.0396001	-0.41053	0.18141
AAGTTGA	-0.140537	0.0477546	0.0434394	-0.0215342	-0.0386867	-0.0481646	0.0858466	-0.0121779	-0.00432876	-0.140753	0.0400048	0.0748269	0.111099	-0.0666915	-0.0584398
AGGTATA	-0.140449	-0.151438	-0.0336274	-0.0920839	-0.0626012	-0.195566	0.00394346	0.0465214	-0.0682606	-0.23931	-0.239245	-0.063081	0.0724838	-0.371612	0.0419077
ATCTCAA	-0.140436	-0.00498655	-0.0136595	-0.0303829	-0.0536833	-0.103815	-0.00618765	-0.00874317	0.00620922	-0.132098	-0.0976694	-0.0470803	0.0556271	-0.0330337	0.0647396
AAATGGA	-0.140309	-0.0319752	-0.0141718	-0.0819073	-0.0528933	-0.068496	-0.0577864	-0.0358917	-0.103214	-0.133919	-0.0356043	-0.000297322	0.0437778	-0.188556	-0.0816397
TTCCAAA	-0.140269	0.0376822	0.0230594	-0.0515825	-0.0962899	-0.167837	-0.0395949	-0.0422511	-0.0960371	-0.124477	0.0457026	-0.0216205	0.10751	-0.204579	-0.0926348
GAACAAA	-0.140255	-0.0446196	-0.0271977	-0.055619	-0.0990201	-0.102925	-0.0831446	-0.033973	-0.055522	-0.0953118	-0.0450282	-0.0259688	-0.0942346	-0.159335	-0.0780804
ATTCTTC	-0.139838	-0.0426659	-0.0524663	-0.0766199	-0.105719	-0.129995	0.0373189	-0.00970533	-0.00464458	-0.15969	-0.00225921	-0.00897429	0.0432261	-0.0494069	-0.123272
GGTTTTA	-0.139282	-0.0783131	-0.0478319	-0.144634	-0.120146	-0.234542	-0.0823675	-0.0947342	-0.229143	-0.247176	-0.0500116	-0.086131	0.0249593	-0.464484	-0.116657
AAATCGA	-0.138786	-0.0169007	-0.000889418	-0.0695143	-0.105226	-0.0975503	-0.197635	-0.13264	-0.261721	-0.18025	-0.0520835	-0.098691	0.0182753	-0.105812	-0.0411616
GGAGAAA	-0.138321	-0.101332	-0.113632	-0.129119	-0.100405	-0.127026	-0.0520659	-0.0434735	-0.0800593	-0.0701357	-0.111994	0.0296893	-0.121563	-0.0874536	-0.223554
AATGGAA	-0.137623	-0.0633301	-0.0632925	-0.101238	-0.0757603	-0.110216	-0.102514	-0.0246002	-0.109569	-0.133901	-0.0285635	0.0336803	0.0398122	-0.154504	-0.0720114
ATCTCAT	-0.13728	-0.212629	-0.198454	-0.194669	-0.182486	-0.204046	-0.110507	-0.141156	-0.477442	-0.403204	-0.459989	-0.152285	-0.0757552	0.000187977	0.00974271
TAGTTGA	-0.137167	-0.0308051	0.00970409	0.0457083	-0.101706	-0.0382181	0.0478757	0.0409639	0.0598567	-0.106869	0.00423847	-0.0369321	0.118475	-0.568418	-0.00633439
AAACTTG	-0.137084	0.0753241	0.0836442	0.0419326	-0.048695	-0.0791984	0.0145176	0.00842529	0.0105608	-0.0314958	0.0618785	0.0374334	0.115364	-0.0281948	-0.0635319
AAACCTA	-0.136638	-0.0590772	-0.0557418	-0.0487645	-0.0659726	-0.148158	0.0247643	-0.0231367	-0.0117032	-0.122832	-0.00533182	-0.0416221	0.0142992	-0.978305	-0.114427
TATCTCA	-0.136469	-0.108625	-0.102434	-0.121635	-0.0888608	-0.117405	-0.0193881	-0.0208371	-0.0762433	-0.197286	-0.138466	-0.0782597	0.00302666	-0.154376	0.0446538
ACTTTCA	-0.136136	0.00183506	-0.0238525	-0.0343754	-0.0877723	-0.10995	-0.0528067	0.0176122	-0.0964393	-0.104882	-0.0425579	0.0238786	0.0837658	-0.248937	-0.0962656
TTCACAA	-0.135589	0.0218767	0.0225417	-0.00694921	-0.0443349	-0.115246	-0.0975525	-0.00425759	-0.0251033	-0.0277929	-0.00255095	-0.0101827	0.0347396	-0.12226	0.0102246
CTATGTA	-0.13556	-0.19403	-0.105253	-0.107814	-0.134885	-0.120263	-0.0785192	-0.0956445	-0.187664	-0.30466	-0.363361	-0.168551	-0.175528	-0.389326	-0.0175581
CCTAATA	-0.134862	-0.229927	-0.176701	-0.220109	-0.14482	-0.200043	-0.12761	-0.0514496	-0.122101	-0.311843	-0.119298	-0.106997	-0.0343449	-0.786274	-0.0332989
AAGCAAA	-0.134687	-0.0547599	-0.0298367	-0.109693	-0.0907622	-0.108228	-0.142215	-0.0130773	-0.0169372	-0.00128622	-0.0608286	0.0183174	-0.1315	-0.23536	-0.121705
AAGAAAC	-0.134554	-0.0830828	-0.118688	-0.120891	-0.159536	-0.156523	-0.177743	-0.0309031	-0.168043	-0.121732	-0.20285	0.0644722	0.0199168	-0.0152023	-0.110556
AATTTGG	-0.134281	0.0247904	0.042655	-0.0151846	-0.000449286	-0.149623	-0.0874042	-0.0120731	-0.0981038	-0.14968	0.0437075	-0.0636442	0.0208666	-0.433906	-0.109523
CTATGAA	-0.134181	-0.0432988	-0.012849	-0.01613	-0.0808055	-0.0720587	-0.0313607	-0.0643858	-0.130506	-0.100188	-0.0233327	-0.084136	0.0654962	-0.129617	-0.00173184
AAAGTCA	-0.133974	0.026106	0.00554191	-0.0163063	-0.0752525	-0.108656	-0.0704142	0.0154151	-0.130369	-0.12773	-0.0697529	0.0285698	0.111354	-0.305681	-0.0141777
ATACATG	-0.133918	-0.11398	-0.00524809	-0.0669959	-0.0499647	-0.0531667	0.0163075	0.0786088	-0.0739706	-0.0959056	-0.19707	-0.0286001	0.0674153	-0.440094	0.147063
AAACTCA	-0.133367	0.0270717	0.0174184	-0.0449167	-0.0894374	-0.119016	-0.0726359	0.00214607	-0.0302386	-0.0672915	-0.0758873	0.00297158	0.0601817	-0.469525	-0.0248542
AAAGTCT	-0.132681	0.0404753	0.00107295	-0.0253522	-0.104741	-0.0954715	0.0256178	-0.010856	-0.036313	0.0160661	0.0696434	-0.00422372	0.0783611	-0.249842	-0.0565758
AGATTTC	-0.132402	-0.0155812	-0.0303365	-0.062264	-0.165987	-0.159717	0.0109147	-0.106579	-0.103782	-0.173578	-0.0420355	-0.0496954	-0.0101328	0.0106444	-0.150496
ATAAACG	-0.132143	-0.206263	-0.161857	-0.183665	-0.161928	-0.176793	-0.152227	-0.177773	-0.150202	-0.365982	-0.339079	-0.182716	-0.00854006	-0.214547	0.0347863
AGTAAGA	-0.13214	-0.106413	-0.0688936	-0.0610913	-0.18216	-0.133757	-0.0709923	0.0396756	-0.0661371	-0.151513	-0.100243	-0.0271908	-0.16857	-0.0486184	-0.160217
AGAAATC	-0.13201	-0.00726158	-0.0045871	-0.0507583	-0.121151	-0.114788	-0.0904049	-0.0891099	-0.120816	-0.126081	-0.0418882	-0.0268398	0.0119876	-0.016084	-0.0922114
GACTAAA	-0.131926	-0.0796865	-0.0687605	-0.122524	-0.160893	-0.161787	-0.139982	-0.00721734	-0.0982742	-0.2489	-0.0997484	-0.105855	-0.0976316	-0.275857	-0.129394
CTCTATA	-0.131918	-0.155887	-0.113886	-0.107537	-0.162562	-0.121281	-0.0751153	-0.0556466	-0.0520752	-0.247843	-0.199331	-0.185395	-0.0849071	-0.367026	-0.134625
AAGTAAG	-0.131319	-0.118505	-0.0725755	-0.114907	-0.194551	-0.186239	-0.0971594	-0.0242032	-0.0845241	-0.175735	-0.104192	-0.00713452	-0.235867	-0.343519	-0.220995
AGAAACT	-0.131222	-0.00837167	-0.0280413	-0.055168	-0.0800892	-0.108536	-0.111351	-0.000174597	-0.0822449	-0.0892369	-0.0162243	0.0191624	0.112818	0.0525181	-0.0715006
AAATGAG	-0.130483	-0.0878028	-0.0699583	-0.0786071	-0.112982	-0.129421	-0.0976158	-0.00749149	-0.155713	-0.211473	-0.157608	-0.116974	-0.100304	-0.0667289	-0.00204083
ATATCTC	-0.130114	-0.149015	-0.0972501	-0.104536	-0.0864553	-0.124491	-0.0151174	-0.0616347	-0.116133	-0.272302	-0.207901	-0.0323706	-0.00500133	-0.168257	0.000828225
CTACTTA	-0.129986	-0.111562	-0.066117	-0.127498	-0.135686	-0.157927	-0.0808968	-0.000831617	-0.0438582	-0.19257	-0.129513	-0.159592	-0.0915019	-0.426129	-0.0194954
AAAGAGT	-0.129938	-0.046333	-0.0569797	-0.0839545	-0.160135	-0.13166	-0.0294306	-0.0156755	-0.0374089	-0.0950046	-0.0271266	-0.0133731	-0.0056723	-0.0492929	-0.113356
CTAAAAG	-0.129653	-0.112097	-0.117895	-0.190643	-0.24819	-0.289556	-0.18458	-0.124564	-0.200534	-0.226642	-0.120139	-0.153273	-0.0106345	-0.473033	-0.145058
GCATAAA	-0.129137	-0.150453	-0.0988384	-0.143284	-0.0743101	-0.19743	-0.106887	-0.0300472	-0.13683	-0.145852	-0.145447	-0.226628	-0.168955	-0.868675	0.0260704
CTTTTCC	-0.129067	-0.152984	-0.182056	-0.223711	-0.179002	-0.198404	-0.311119	-0.132463	-0.216386	-0.103518	-0.104155	0.0395142	-0.0696787	0.0120404	-0.235095
AAGTTCA	-0.128923	0.0621437	0.0546133	0.0177013	-0.0206016	-0.00657119	0.0765719	0.0228302	0.00697348	-0.064898	0.0273634	0.0562693	0.146982	-0.163515	-0.0152516
ATTCCTA	-0.128477	-0.0925862	-0.0896745	-0.0774007	-0.069047	-0.12521	-0.131929	-0.0170705	-0.132055	-0.13534	-0.0982601	-0.0814112	0.0101686	-0.157751	-0.101583
CTTTCTA	-0.127927	-0.10496	-0.0889226	-0.152503	-0.198155	-0.189906	-0.152418	-0.0580855	-0.135172	-0.214736	-0.0830456	-0.0206689	-0.098038	-0.0775008	-0.226573
CAAAATC	-0.127673	0.0348701	0.0486164	-0.0175338	-0.0486802	-0.126445	-0.0497978	-0.0333303	-0.0941112	-0.089925	0.00417625	-0.123161	-0.012461	-0.166045	-0.0577975
CTATTTC	-0.126826	-0.1317	-0.110076	-0.180922	-0.102677	-0.181366	-0.16354	-0.0423083	-0.231469	-0.207909	-0.139468	-0.0717053	-0.0247289	-0.271318	-0.10429
AGTTGAA	-0.126336	0.0231778	0.0137575	-0.00291178	-0.0755058	-0.0736181	0.0471246	-0.0179616	-0.00056546	-0.0893507	0.0116763	0.0185338	0.117859	-0.234576	-0.0554939
AAGGGAA	-0.125283	-0.205202	-0.16797	-0.213423	-0.20829	-0.198037	-0.427883	-0.0590134	-0.265257	-0.129406	-0.291283	0.0184384	-0.171906	-0.108114	-0.277742
ATGAAAG	-0.125065	-0.0427795	-0.0811604	-0.0879593	-0.147887	-0.126321	-0.0745638	-0.0241322	-0.119477	-0.106027	-0.0933651	-0.0013505	0.0291387	-0.185349	-0.123536
AACCTAA	-0.12503	-0.101885	-0.0677156	-0.099478	-0.103264	-0.118635	-0.00530106	0.00477963	-0.0444777	-0.0797557	-0.00995304	0.024145	0.00949249	-1.63863	-0.0743492
AATATCC	-0.124805	-0.076488	-0.031698	-0.0729982	-0.0676124	-0.129023	-0.0175508	0.00737537	-0.115942	-0.177852	-0.0789545	0.00772726	0.07414	-0.19794	-0.027636
ACATTTC	-0.124132	-0.0483029	-0.0362872	-0.0493766	-0.101824	-0.147736	-0.112202	-0.0394558	-0.18022	-0.17828	-0.0929591	-0.108643	0.00207861	-0.0860791	-0.0143696
CTAACTA	-0.124037	-0.217218	-0.132532	-0.125975	-0.166168	-0.215055	-0.0230421	-0.0984439	-0.121721	-0.152371	-0.052766	-0.098713	-0.30537	-0.727931	-0.147354
TCGCGAA	-0.123986	-0.462645	-0.518399	-0.383321	-0.335934	-0.391671	-0.49595	-0.936798	-0.347396	-0.036272	-0.354159	-1.05593	-0.749345	0.0811748	0.038349
CGATAAA	-0.123192	-0.0952939	-0.11724	-0.0871398	-0.113854	-0.134487	-0.0943632	-0.0953502	-0.08294	-0.198895	-0.118085	-0.130021	0.0318587	-0.250981	0.0161299
ATTTCAC	-0.122842	-0.0913041	-0.0773711	-0.119999	-0.11861	-0.206687	-0.186733	-0.155324	-0.182414	-0.180127	-0.0394963	-0.140422	-0.0117241	-0.325183	-0.067045
TATGAGA	-0.121788	-0.0859092	-0.0460942	-0.0919168	-0.0730729	-0.0706388	0.0107167	-0.00886585	-0.0925807	-0.155047	-0.0956317	-0.107981	-0.0734427	-0.0922941	-0.0321391
GTACAAA	-0.121084	-0.00542794	0.0166929	0.0192962	0.0121229	-0.00500151	-0.153358	0.00320843	-0.011337	-0.385647	-0.113825	-0.0343258	-0.174883	-0.0907191	-0.00145147
ATCTTTC	-0.12055	-0.0262419	-0.0482397	-0.0659778	-0.153242	-0.153555	-0.0222171	-0.0485284	-0.0933945	-0.164446	-0.0678142	-0.00457907	0.0627329	0.00700512	-0.0906589
TCTTTCA	-0.12055	-0.0113856	-0.047671	-0.0935767	-0.154493	-0.141792	-0.0508876	-0.0385486	-0.108853	-0.155996	-0.0224838	0.0195459	0.0384327	-0.0784596	-0.110169
AACTTTG	-0.120413	0.110158	0.096243	0.0344794	-0.0358927	-0.074138	0.0240647	0.00518434	0.0244431	-0.017674	0.0844413	0.0527799	0.130305	-0.535692	-0.0201797
ATATTCG	-0.120271	-0.178099	-0.105232	-0.121961	-0.111808	-0.178543	-0.126436	-0.135755	-0.232722	-0.365737	-0.307384	-0.200217	-0.0305717	-0.205994	0.0330061
AACCAAA	-0.120058	0.0329673	0.0686497	-0.00438398	-0.0299022	-0.0937469	0.00443789	0.0319083	-0.106419	-0.150654	-0.0212317	-0.00626352	-0.113364	-0.317856	-0.182136
TACGTAA	-0.11925	-0.326943	-0.250805	-0.293611	-0.277702	-0.345385	-0.528443	-0.945439	-0.24918	-1.02837	-0.693739	-0.337543	-0.208269	-0.439703	0.108352
CTATACA	-0.118942	-0.0810995	-0.0620564	-0.0633064	-0.133397	-0.124949	-0.0756247	-0.0234574	-0.0602353	-0.199483	-0.230952	-0.203288	-0.174841	-0.294615	-0.0801846
AATCTCA	-0.11893	0.00174252	0.00712244	-0.00555814	-0.0225246	-0.132176	0.0375519	-0.0278062	-0.0668583	-0.157658	-0.0815736	-0.106907	-0.0125954	-0.0487091	0.0108082
CCCCCCG	-0.118792	-0.655458	-0.787361	-0.124606	-0.0741861	-0.669136	-0.975677	-1.86102	-0.285603	-0.0700168	-0.38712	-0.105137	-0.573375	-0.0782016	-1.21047
CAAAATG	-0.118673	-0.0296911	-0.0148104	-0.0641025	-0.0641929	-0.122974	-0.165498	-0.0419974	-0.135519	-0.12141	-0.0190913	-0.131122	-0.03	-0.154518	0.00333868
GAATAGA	-0.118308	-0.0991899	-0.0900157	-0.101073	-0.137754	-0.140075	-0.0683844	-0.0944842	-0.0889494	-0.188378	-0.106649	-0.0849525	-0.0136856	-0.139373	-0.117316
ATTTCTG	-0.117477	0.00502968	0.0123033	-0.0357198	-0.0323895	-0.104802	-0.116086	-0.0606417	-0.120879	-0.114951	-0.012692	-0.0621437	0.0564694	-0.104319	-0.0490618
CGATTAA	-0.117343	-0.198811	-0.154799	-0.115363	-0.211772	-0.217213	-0.186226	-0.192083	-0.202459	-0.381141	-0.222708	-0.154346	-0.0236075	-0.415145	-0.0932839
AAAGTGT	-0.117149	-0.00826576	0.0115382	-0.0711321	-0.111192	-0.0786939	-0.0542947	0.0011459	-0.0757476	-0.113462	0.00240635	-0.0189205	-0.0246343	-0.186127	-0.00992473
TCGAGAA	-0.116651	-0.139437	-0.144891	-0.132612	-0.144692	-0.164395	-0.213917	-0.262597	-0.193259	-0.0302498	-0.253937	-0.0705795	0.0860776	0.186703	0.00829457
GATGAAA	-0.11595	-0.0264045	-0.0433023	-0.0498878	-0.0822737	-0.121287	-0.0141667	-0.0273252	-0.0732677	-0.125182	-0.0519385	-0.0214394	0.113369	-0.113106	-0.0865707
AGAATAG	-0.11594	-0.174122	-0.115575	-0.103094	-0.151706	-0.148964	-0.136961	-0.0582934	-0.110992	-0.175566	-0.0856625	-0.0975626	0.00417478	-0.123363	-0.130428
ATATTCC	-0.115795	-0.140651	-0.0949535	-0.140483	-0.119755	-0.214777	-0.142903	-0.0690373	-0.190546	-0.233207	-0.136259	-0.126408	0.0455301	-0.340971	-0.0365417
AAGAAGT	-0.115558	0.0222623	0.0128382	-0.01938	-0.065871	-0.00583485	0.0739302	0.0440265	0.0609211	-0.0209381	0.0659485	0.049027	0.0421735	0.0937639	-0.106056
GGTTATA	-0.115444	-0.24064	-0.181975	-0.101441	-0.126357	-0.197496	-0.0649123	-0.0163468	-0.0332161	-0.226664	-0.185882	-0.0907968	-0.0248102	-0.419907	-0.0305746
AGTTTCA	-0.115111	0.0301059	0.00413011	-0.00698969	-0.0695924	-0.100748	0.0330146	-0.0451898	-0.00762893	-0.0366734	0.0181667	0.0231171	0.163392	-0.236716	-0.0182211
AAGTTTG	-0.115061	0.105614	0.119676	0.0488514	-0.0306689	-0.0537148	0.0552327	0.0227766	0.0161704	-0.0178617	0.0622044	0.030761	0.0816628	-0.243292	-0.0674221
AAGTATG	-0.114604	-0.010567	0.0387622	0.0261115	-0.0420108	0.00181854	0.096316	0.105245	0.00649776	0.0474069	0.0251515	0.0330777	0.0634248	-0.32256	0.0878642
ACTCAAA	-0.113613	0.00655893	0.0131012	-0.0253141	-0.0562534	-0.0924334	-0.0160064	0.024552	-0.0276468	-0.113002	0.00686156	-0.0170788	0.016471	-0.387628	-0.0296469
GAGGAAA	-0.113593	-0.0537693	-0.0893858	-0.119405	-0.103692	-0.114521	-0.187323	-0.0545148	-0.0976013	-0.0609314	-0.121418	0.0652468	-0.150137	0.00802346	-0.150412
GCTTTTA	-0.113431	-0.206674	-0.194282	-0.20163	-0.248755	-0.326621	-0.185932	-0.182709	-0.167294	-0.182496	-0.156439	-0.213768	-0.041425	-0.410273	-0.0698979
TCTCGAA	-0.11343	-0.11902	-0.132523	-0.12099	-0.13783	-0.192818	-0.118378	-0.263207	-0.288737	-0.0985836	-0.202647	-0.0567628	0.0392437	0.10344	0.00485082
AATGAGA	-0.113145	-0.0753234	-0.0830849	-0.0985881	-0.149462	-0.118888	-0.0703038	-0.0173251	-0.160683	-0.213249	-0.149403	-0.110725	-0.155116	-0.00930524	-0.00779706
ATAAGTG	-0.112882	-0.157132	-0.0671199	-0.076205	-0.142921	-0.0863935	-0.0927629	0.0633013	-0.0562239	-0.158832	-0.0659707	-0.107592	0.0640125	-0.159257	0.0947566
ATGTGAA	-0.112345	-0.0813567	-0.0638082	-0.091965	-0.113696	-0.180428	-0.124789	0.0301731	-0.132101	-0.18585	-0.119724	-0.0467392	0.0231926	-0.215548	0.0304806
AACTATC	-0.112287	0.0022851	0.00496978	0.0469324	-0.0565821	-0.0462426	0.0559435	0.0656413	0.00292231	-0.114496	-0.149663	0.0353632	0.0847518	-0.1444	0.0120339
TTCCGAA	-0.112041	-0.0981455	-0.148716	-0.147207	-0.208117	-0.193515	-0.233603	-0.206317	-0.14104	-0.108212	-0.137083	-0.0753458	-0.0219225	-0.00726949	-0.0777403
AGAAGAA	-0.111763	-0.0322034	-0.0744709	-0.109665	-0.098632	-0.0667199	-0.0112993	-0.0207077	-0.0117059	-0.0879146	-0.0654459	0.00758634	-0.245011	0.0481877	-0.318294
CAATTTC	-0.111676	0.00961022	0.0165742	-0.0350275	-0.0456424	-0.149648	-0.0979005	-0.0315719	-0.100994	-0.191054	-0.00614352	-0.0550556	0.0260808	-0.111236	-0.104145
AAATGTG	-0.111524	-0.0650312	-0.0387125	-0.106116	-0.0604869	-0.122453	-0.0808618	-0.00602031	-0.129339	-0.13316	-0.0810942	-0.046409	-0.0781713	-0.238305	0.00617351
TATGTGA	-0.110875	-0.117659	-0.0722086	-0.081244	-0.0736871	-0.0925151	-0.0983891	0.0178951	-0.163765	-0.199525	-0.313292	-0.0565262	-0.0393993	-0.271174	0.0706778
AAACCAA	-0.110836	0.0460987	0.0631531	-0.00796131	0.00378745	-0.0874246	0.0452492	0.0447161	-0.0609694	-0.136526	-0.0214102	0.0635012	-0.0343286	-0.202302	-0.139083
ACCTTAA	-0.110404	-0.186598	-0.113133	-0.198118	-0.183209	-0.280304	-0.148528	-0.0619428	-0.405858	-0.250057	-0.0795927	-0.0186849	-0.0994098	-1.72309	-0.0317964
AAATGTC	-0.110393	-0.0170826	0.00519021	-0.0114656	-0.0402751	-0.111444	-0.0706982	-0.0513851	-0.161736	-0.161288	-0.0675222	-0.223619	-0.0829866	-0.0732533	0.0099527
AAATCTG	-0.110281	0.0626908	0.0705224	0.0186467	-0.0141887	-0.0962755	0.047208	-0.0126082	-0.0517445	-0.104392	0.0195925	-0.030068	0.0393571	-0.155569	-0.0297316
AGAAATG	-0.110056	-0.0561661	-0.0542221	-0.0842907	-0.111993	-0.104768	-0.108986	-0.00268172	-0.133315	-0.132667	-0.0890686	-0.0389929	0.00214415	-0.00112393	-0.0905393
GTTAGTA	-0.109905	-0.109323	-0.0268724	-0.0209714	-0.107336	-0.133685	-0.0299097	-0.0166665	-0.0435867	-0.0905609	-0.0826402	-0.0313441	-0.0830853	-0.14554	-0.0125713
AGGTTAA	-0.109756	-0.117401	-0.0734574	-0.111948	-0.0912236	-0.156658	0.0347184	-0.0321733	-0.0916087	-0.229471	-0.0233837	-0.0338054	-0.0603986	-0.878365	-0.0783081
ATACGAA	-0.108222	-0.120746	-0.105074	-0.130069	-0.138098	-0.118166	-0.211412	-0.0602574	-0.114315	-0.679802	-0.52705	-0.0305409	0.0138925	-0.269128	0.0611142
AAAAGCG	-0.107809	-0.310946	-0.335148	-0.276492	-0.362113	-0.327447	-0.382967	-0.47842	-0.226003	-0.0899371	-0.257803	-0.25769	-0.274374	-0.0955704	-0.0867928
AAATCCA	-0.107713	0.0416315	0.0679634	0.0274015	0.0159849	-0.0493213	0.000840545	0.00438609	-0.0621483	-0.0663964	0.037659	0.0050588	0.101592	-0.195625	-0.0378773
ACTAGTA	-0.10737	-0.059857	0.0143183	0.00786174	-0.0430388	-0.0240241	-0.00843556	0.0481956	0.0985799	-0.0420123	-0.0324688	-0.130358	0.0713978	-0.0966797	0.112028
AATTCCT	-0.107163	-0.0285975	-0.0322838	-0.0512934	-0.103397	-0.114536	-0.0882811	-0.0436151	-0.102737	-0.15222	-0.0260763	-0.0686149	-0.0131528	-0.113574	-0.11736
ATAGAAG	-0.107065	-0.103922	-0.0839165	-0.0506337	-0.125729	-0.14025	-0.1093	-0.0141367	-0.0138952	-0.106689	-0.079738	-0.0695849	-0.0315286	-0.0953409	-0.123453
AGTATAC	-0.106592	-0.0779102	0.00695453	0.00975013	-0.101171	-0.0638938	0.0167036	0.0594893	0.0579774	-0.0616486	-0.134718	-0.0740592	0.0535521	-0.304862	0.099421
TAATCGA	-0.106469	-0.0721518	-0.0452676	-0.0622289	-0.0940095	-0.0795239	-0.102688	-0.119484	-0.163778	-0.316473	-0.162587	-0.156721	0.0400704	-0.227818	-0.0359598
CTTCATA	-0.106219	-0.0499933	-0.0437175	-0.0527034	-0.0783506	-0.0472555	0.0181876	-0.00316852	-0.0478552	-0.13968	-0.0966569	-0.0885767	0.0938892	-0.109848	-0.00544379
ATGTGTA	-0.106116	-0.110077	0.00053859	-0.0224034	-0.0407129	-0.0968687	-0.0366023	0.0825949	-0.019813	-0.0905039	-0.147054	0.00766056	-0.0481626	-0.255404	0.11594
ACCTAAA	-0.105991	-0.0960274	-0.0719523	-0.0812281	-0.102214	-0.140359	-0.0450622	0.0103711	-0.0808022	-0.229128	-0.0163778	-0.0232142	0.0543708	-1.10577	-0.0103156
GAAACTA	-0.105805	-0.00923501	-0.0501494	-0.0428372	-0.0972488	-0.104054	-0.0374253	0.0232327	-0.0893074	-0.131859	-0.0675317	0.000503289	0.0757305	-0.0928709	-0.0614477
TAAAGGA	-0.105747	-0.132598	-0.105362	-0.18216	-0.218483	-0.207559	-0.0977103	-0.0742511	-0.284911	-0.204905	-0.126471	-0.01151	0.00645365	-0.170916	-0.0943301
CATAAAG	-0.10557	-0.0798965	-0.0582144	-0.0948901	-0.108061	-0.141434	-0.0588945	-0.0120068	-0.172276	-0.110698	-0.0874044	-0.114098	0.0461967	-0.403133	-0.00223627
AAAGGTT	-0.105394	-0.0159497	-0.0257426	-0.0593295	-0.126631	-0.185306	-0.0195675	-0.0374518	-0.198907	-0.190667	-0.00963815	-0.021132	0.0459558	-0.465113	-0.0924969
TGAAGAA	-0.105319	0.0228193	-0.0110251	-0.0456201	-0.0602514	-0.0429882	0.0596998	0.0249553	0.0294787	-0.0840353	0.0265749	0.0184003	0.110542	0.0375003	-0.0640898
AATTTGC	-0.105122	-0.0102318	0.0124383	-0.0440102	0.0123556	-0.139228	-0.195245	-0.0540413	-0.0340318	-0.0611721	-0.0128422	-0.11942	-0.0181213	-0.240619	-0.00320213
AACTCAA	-0.104822	0.0379029	0.0411767	0.00568547	-0.0182881	-0.0657319	0.0182567	0.0547862	0.0343827	-0.0506252	0.0103739	0.0851691	0.0542018	-0.607796	-0.0154249
AAAACCC	-0.103839	-0.109906	-0.0957136	-0.193306	-0.148104	-0.288136	-0.277406	-0.327783	-0.159259	-0.174361	-0.0858958	0.00785902	-0.0147413	-0.284477	-0.221226
AGTTCGA	-0.103612	-5.55723e-05	0.00147183	0.0528991	0.0604609	0.0763518	0.0994742	-0.0773823	-0.0642049	0.00702416	0.0266883	-0.0160422	0.130064	-0.151709	0.0859932
GGCAAAA	-0.103565	-0.105497	-0.112472	-0.0936064	-0.079139	-0.150492	-0.237474	-0.143092	-0.174623	-0.0603958	-0.130531	-0.0103014	-0.091908	-0.206313	-0.0607547
GTAAAAC	-0.103448	-0.0373455	-0.0279267	-0.0688262	-0.0911417	-0.126399	-0.057035	-0.0831596	-0.104585	-0.0977253	-0.0872478	-0.0331788	0.0261135	-0.293909	-0.0264713
GAACTTA	-0.103208	-0.0217729	-0.015439	-0.0584388	-0.103315	-0.076218	0.0363769	0.0151618	-0.0207118	-0.0899168	-0.0847906	-0.0205801	0.0987023	-0.535319	-0.0171659
GAAAGGA	-0.103114	-0.124263	-0.137618	-0.200695	-0.198631	-0.159943	-0.176546	-0.0484912	-0.129114	-0.0884134	-0.181002	0.0897172	-0.256262	0.0762928	-0.354864
CGTTTTA	-0.102993	-0.188703	-0.171606	-0.204238	-0.279501	-0.319943	-0.230402	-0.206365	-0.299483	-0.192839	-0.31521	-0.171552	-0.153052	-0.387885	-0.0438149
ATACACA	-0.102786	-0.110279	-0.0129105	-0.0248334	-0.0679378	-0.0900661	-0.050611	0.128464	-0.101297	-0.123961	-0.190219	-0.049982	-0.262305	-0.164116	0.074515
GTTTTGA	-0.102758	0.0218764	0.0211394	-0.0282572	-0.0800535	-0.162029	-0.0740003	-0.131373	-0.111493	-0.107721	-0.022543	-0.0309994	0.0390093	-0.191345	-0.0728891
CGGCCCG	-0.102578	-1.04585	-1.0546	-0.637635	-0.644034	-0.372987	-0.156502	-1.10726	-0.343086	0.23039	-0.239944	-0.118824	-0.715421	0.181353	-0.375303
ACTTAAG	-0.102568	-0.0801091	-0.0325361	-0.130765	-0.169658	-0.196137	-0.0837523	-0.0443464	-0.153722	-0.194863	-0.138348	-0.09363	-0.127693	-0.574959	-0.0238266
ACTTTAC	-0.102393	-0.0438808	-0.0223062	0.00434176	-0.0829203	-0.100733	0.017268	0.0359841	-0.0186577	-0.0726725	-0.0187461	-0.0449113	0.00962283	-0.439202	-0.0528817
ACGTAAA	-0.101514	-0.161113	-0.154464	-0.182795	-0.174846	-0.230851	-0.325133	-0.269729	-0.214959	-0.2221	-0.484278	-0.131152	-0.0550012	-0.300399	0.0825061
TAAGGAA	-0.101163	-0.092477	-0.100635	-0.171196	-0.155529	-0.183149	-0.0497802	-0.0395802	-0.116501	-0.219531	-0.114112	-0.0345947	-0.018094	-0.181984	-0.114867
ATGAAAC	-0.100888	-0.00132476	0.00129238	0.0170445	-0.0427339	-0.0445658	0.0434587	0.0290542	0.0105446	-0.001484	-0.0010971	0.0395128	0.100542	-0.150495	-0.00277395
GAAATAC	-0.100731	-0.0619677	-0.0448254	-0.0824977	-0.0815512	-0.100394	-0.0801038	-0.0380294	-0.17315	-0.108977	-0.124018	-0.0388858	-0.000566135	-0.165387	-0.0155842
CTTATTC	-0.100519	-0.156244	-0.099955	-0.125668	-0.222941	-0.158268	-0.145339	-0.0277684	-0.171728	-0.252429	-0.148239	-0.0445987	-0.01968	-0.373494	-0.0918118
CTAGTTA	-0.10018	-0.0820542	-0.0322582	-0.0540767	-0.0927237	-0.205233	-0.0434269	-0.043077	-0.0491346	-0.0811907	-0.14028	-0.0451476	0.0809298	-0.369257	0.0212121
TGAGTAA	-0.100108	-0.0485781	-0.0122907	-0.0359668	-0.0744036	-0.157547	-0.0793775	0.0689215	-0.00959668	-0.221634	-0.149949	-0.0140308	-0.0457881	-0.225912	-0.000159169
CGTATTA	-0.0999291	-0.27053	-0.222876	-0.197971	-0.173515	-0.284994	-0.335873	-0.116058	-0.232566	-0.4113	-0.473848	-0.118627	-0.107088	-0.497324	0.0884121
GTGTAAA	-0.0996185	-0.141842	-0.0662661	-0.154346	-0.114644	-0.145482	-0.110662	-0.0727227	-0.101279	-0.131428	-0.171918	-0.264939	-0.376598	-0.341716	-0.0209668
ATTATCC	-0.0996117	-0.0833333	-0.0679409	-0.0685476	-0.0540166	-0.111811	-0.0466673	0.0389669	-0.0587868	-0.20716	-0.0713211	-0.0227998	0.0636903	-0.239919	-0.0128878
AAGAGTA	-0.0993132	-0.049987	-0.0400573	-0.0608541	-0.146859	-0.0837424	-0.0165196	0.0656381	0.0291295	-0.105528	-0.0183241	-0.0361336	0.0209568	0.0220746	-0.0341602
CTTCAAA	-0.0991312	0.040087	0.0143819	-0.038702	-0.100205	-0.130403	0.0136569	-0.0482632	-0.0183641	-0.139357	0.0432619	0.0172017	0.103931	-0.0431719	-0.0788213
GTAAGAA	-0.098947	-0.112169	-0.103783	-0.10408	-0.130588	-0.113329	-0.0231265	0.0065591	-0.0365972	-0.151144	-0.118046	0.0180665	-0.149788	-0.0750339	-0.136506
TAAGTGA	-0.098936	-0.141523	-0.104467	-0.117794	-0.193187	-0.102276	-0.145603	0.0150693	-0.125718	-0.261696	-0.135858	-0.107304	0.0784975	-0.252391	0.0660751
AATTCAC	-0.0987106	0.00880464	0.019102	-0.0119806	-0.053329	-0.0839581	-0.0839193	0.00648864	-0.00734455	-0.160905	-0.0120723	-0.0905797	0.0377044	-0.203399	0.0144267
CTTATAC	-0.0985626	-0.210326	-0.134862	-0.137038	-0.0956842	-0.162639	-0.168568	-0.0663071	-0.0984103	-0.254773	-0.211186	-0.107862	-0.00200921	-0.440614	0.0171617
CTTTCAA	-0.0984727	0.0142666	-0.014009	-0.0846945	-0.138757	-0.13829	-0.0341759	-0.0194151	-0.0868272	-0.146678	-0.0330711	0.0205208	0.0901176	-0.118491	-0.0758729
ATTCCAA	-0.0982306	0.0343463	0.0481347	-2.90765e-06	-0.0628958	-0.0890963	-0.00639842	0.0333073	-0.0185099	-0.0999625	0.0681802	0.0157639	0.100582	-0.139212	-0.0356309
CGTATAA	-0.0979527	-0.277643	-0.277969	-0.277958	-0.269255	-0.264686	-0.508885	-0.161413	-0.175384	-0.75164	-0.616833	-0.16144	-0.119127	-0.353192	0.0753097
GGTATAA	-0.0977352	-0.148986	-0.0792838	-0.110072	-0.0740509	-0.14131	-0.0314723	-0.0288993	-0.0877844	-0.27665	-0.180192	-0.0791951	0.0376849	-0.291519	-0.00952456
AACTTCT	-0.0969182	0.0538552	0.0382218	-0.0114046	-0.0538094	-0.0465927	0.100599	0.0510401	0.114272	-0.0168064	0.0858902	0.0578725	0.0795261	0.0434822	-0.0920789
AATTCCA	-0.096751	0.044595	0.0515428	0.00992484	-0.0664156	-0.19982	-0.048	-0.14966	-0.102467	-0.126797	0.043399	-0.0198385	0.0545252	-0.160471	-0.0748529
AAATTGC	-0.0967337	-0.0467996	-0.023308	-0.0450225	-0.0852468	-0.203712	-0.227757	-0.0749903	-0.0884122	-0.0468566	0.0596091	-0.193467	-0.0483495	-0.264927	-0.000105627
ATTTCCA	-0.0965981	-0.0263426	-0.00837046	-0.0379228	-0.0558839	-0.129929	-0.098892	-0.0762045	-0.16917	-0.14962	0.00386705	-0.0152737	0.0511122	-0.132337	-0.117343
GAACTAA	-0.0965521	-0.0511525	-0.0396737	-0.0500731	-0.0725452	-0.127913	-0.0579598	-0.00346126	-0.0525017	-0.210483	-0.0335704	-0.060754	-0.0345838	-0.377113	-0.121078
CCTTAAA	-0.0964784	-0.191732	-0.146327	-0.310443	-0.307543	-0.353419	-0.250412	-0.154283	-0.464511	-0.374009	-0.151308	-0.111243	-0.135142	-0.985363	-0.210208
CCATAAA	-0.0962379	-0.0482622	-0.0124358	-0.0686528	-0.0644876	-0.139175	-0.0729798	-0.0193672	-0.124009	-0.160098	-0.0838662	-0.171213	0.0344365	-0.239728	-0.108263
AAATACC	-0.0959362	-0.0345002	0.0250514	-0.0188493	-0.0277659	-0.0881731	-0.0127807	0.017157	-0.122372	-0.124391	-0.0180734	0.0238166	0.0740813	-0.128128	0.0247259
GTATGAA	-0.0958937	-0.0284414	-0.00108021	-0.0261552	-0.0296615	-0.0310323	-0.00450405	0.0215031	-0.0273697	-0.14704	-0.11255	-0.0840816	0.0233039	-0.192856	0.0238404
TCAAGAA	-0.0956277	0.039765	0.00588731	-0.0299749	-0.0799017	-0.0697003	0.0783529	0.00948484	0.0255167	-0.111028	0.009272	0.0572396	0.109352	0.141371	-0.098337
AATATCG	-0.0956168	-0.138093	-0.119886	-0.0774823	-0.0877051	-0.131904	-0.0733769	-0.0737162	-0.235871	-0.205218	-0.173722	-0.114301	0.05603	-0.176268	0.120918
AATTACC	-0.0954528	-0.0814894	-0.0465331	-0.105366	-0.0865772	-0.21799	-0.0638232	0.0170212	-0.10692	-0.213552	-0.131114	-0.0240982	0.0632892	-0.348224	-0.0153776
ATTTCCC	-0.0951598	-0.113216	-0.0960353	-0.0992023	-0.10578	-0.154525	-0.253256	-0.0982425	-0.227112	-0.135133	-0.0898415	-0.0204159	0.00934896	-0.279043	-0.231691
GCTTAAA	-0.0950867	-0.175811	-0.151207	-0.212763	-0.219897	-0.295521	-0.143064	-0.24351	-0.226825	-0.274828	-0.0726453	-0.161238	-0.10673	-0.853882	-0.0474733
AGAAGTA	-0.0945909	-0.0342111	-0.0165064	-0.0111711	-0.0188851	-0.0052844	0.0517177	0.0592473	0.0678548	-0.0604237	0.00461857	-0.0130119	0.0399498	0.0141188	-0.0175356
ATTCTCA	-0.0943728	-0.0347483	-0.0286011	-0.0488774	-0.0879965	-0.100417	-0.00953428	0.00308974	-0.0478786	-0.109095	-0.0565004	-0.110997	-0.0249797	0.0354034	0.0299358
AAGGAAT	-0.0942614	-0.0768011	-0.082241	-0.146588	-0.144667	-0.154827	-0.092147	-0.0362293	-0.0937334	-0.142471	-0.0941008	-0.0456972	0.0337239	-0.0664614	-0.0897664
AAGTTCT	-0.0942239	0.0476213	0.0462215	0.0112715	-0.105517	-0.0398279	0.122815	0.0735491	0.0598465	-0.0141976	0.0794754	0.0870931	0.122939	0.0457633	-0.0238656
ATATGCA	-0.0941564	-0.154799	-0.0418114	-0.0474538	-0.0987714	-0.110867	-0.0347632	0.103377	-0.154098	-0.114383	-0.160942	-0.30032	-0.404938	-1.4152	0.124252
AAACTCT	-0.0940978	0.0462161	0.0393989	-0.0154697	-0.0907962	-0.0990696	0.00320938	0.00676271	0.00303456	-0.0387059	0.043288	0.0409072	0.0715415	-0.869762	-0.0768681
ATAAGGA	-0.0940107	-0.119053	-0.0853281	-0.130067	-0.125268	-0.151687	-0.0583148	0.0093752	-0.0671997	-0.160111	-0.137258	-0.0414496	0.0159525	-0.118832	0.0155198
CTCATAA	-0.0938832	-0.0561265	-0.0336879	-0.052367	-0.0702173	-0.0626562	-0.0160662	0.00970978	-0.0666451	-0.205242	-0.0801412	-0.153172	-0.0155681	-0.151881	-0.0386101
AAGTCAA	-0.0935189	0.0795502	0.0559694	0.0555375	0.00842719	-0.00355427	0.0672352	0.03453	0.0590141	-0.0619816	0.0731447	0.0825243	0.140877	-0.290743	0.0254823
ACACAAA	-0.0930187	0.00493431	0.048844	9.22681e-05	-0.0137179	-0.0672843	-0.133717	-0.0282412	-0.0698342	-0.0904775	-0.124288	-0.862024	-0.746738	0.0111415	-0.0411084
TATTCCA	-0.0925219	-0.0498323	-0.0062165	-0.013087	-0.0632304	-0.100755	-0.0235231	0.0241358	-0.0661901	-0.107562	-0.000539854	-0.00685519	0.0783063	-0.246741	-0.00931173
AAAACAC	-0.0923098	-0.0546341	-0.00443381	-0.111518	-0.116916	-0.147678	-0.150079	-0.111731	-0.142457	-0.114987	-0.0710021	-0.0889941	-0.110489	-0.129776	-0.0383989
AGAGTAA	-0.0923052	-0.0642885	-0.0684308	-0.101881	-0.183734	-0.145472	-0.0655905	0.0314456	-0.0129236	-0.104673	-0.0603996	-0.102129	-0.140347	-0.144118	-0.160352
GATTGAA	-0.0921645	0.0265819	0.0430365	-0.00213112	-0.0595569	-0.0629802	-0.00592049	-0.0400269	-0.0760554	-0.163699	-0.0327232	0.0125072	0.0683297	0.0159125	-0.0660928
CGAAAAG	-0.0918318	-0.165899	-0.169088	-0.242886	-0.254901	-0.175404	-0.267189	-0.24124	-0.237113	-0.0807724	-0.149252	-0.000897309	0.0543844	0.0425159	0.0166494
TAGAGAA	-0.0913654	-0.0369599	-0.0354236	-0.0805264	-0.127222	-0.185915	-0.0745868	0.00296755	-0.0153815	-0.11191	-0.062497	-0.0494675	-0.00152943	-0.0592259	-0.0766213
ATGCATA	-0.0913352	-0.140394	-0.0319485	-0.0448747	-0.0744298	-0.113014	-0.027109	0.0722942	-0.173618	-0.0829356	-0.145004	-0.066996	-0.177225	-1.28711	0.204266
AGGAATA	-0.0910282	-0.141744	-0.124112	-0.133126	-0.0857192	-0.179501	-0.109918	-0.0932933	-0.167392	-0.138774	-0.103913	-0.0824297	0.0251628	-0.170777	-0.0619283
ACTAACT	-0.0905053	-0.0742821	-0.00199088	0.0236626	-0.0480978	-0.127687	0.0413559	-0.0127287	-0.04056	-0.101435	-0.0220211	0.0373418	-0.154333	-0.510919	-0.0845579
ACATAAG	-0.090352	-0.158208	-0.0936889	-0.0764433	-0.111718	-0.120598	0.00383672	-0.0515064	-0.0920539	-0.357198	-0.137657	-0.140846	-0.00134668	-0.484462	0.11592
TCTTCAA	-0.0900133	0.0596543	0.0350908	-0.0222625	-0.0730291	-0.062631	0.101466	0.0134144	0.025699	-0.116664	0.0419099	0.0428369	0.144281	0.0540747	-0.0436925
AAAGTAG	-0.0897501	-0.0223673	0.0086681	-0.0544747	-0.0971438	-0.123302	-0.0450004	-0.0153096	-0.0246195	-0.0482176	-0.0188689	-0.0504077	-0.0307345	-0.119491	-0.125929
AAATCAG	-0.0897231	0.0728969	0.087838	0.016258	-0.0119549	-0.068341	-0.0716076	0.038646	-0.0752431	-0.105522	-0.0127474	0.0142793	0.0968086	-0.136793	0.0319488
AAAGGAG	-0.0896821	-0.0586542	-0.0813095	-0.046446	-0.0775483	-0.0381011	0.00141215	-0.00709223	0.0463077	-0.0363568	-0.103713	0.0765027	-0.098567	0.0637799	-0.145078
AATAACC	-0.0896668	-0.141602	-0.100501	-0.0672749	-0.0536917	-0.0966469	0.0140074	0.0325515	-0.0956781	-0.170378	-0.0828329	-0.0199835	0.0746962	-0.388341	0.00221361
GCCAAAA	-0.0894532	-0.0411791	-0.0627075	-0.0662379	-0.043234	-0.163772	-0.269267	-0.196197	-0.114747	-0.025088	0.02781	0.0371292	-0.0664662	-0.212929	-0.045422
GCTATAA	-0.088493	-0.208112	-0.132395	-0.0955224	-0.108713	-0.147076	-0.157329	-0.131517	-0.0425746	-0.197414	-0.183887	-0.174616	0.0706775	-0.301881	0.0552298
ATAATCG	-0.0879908	-0.147639	-0.0835707	-0.145253	-0.114958	-0.129466	-0.186344	-0.121776	-0.196152	-0.344812	-0.256953	-0.244543	0.0219352	-0.323375	0.0510507
ATAGGTA	-0.0876066	-0.103745	-0.0169238	0.0118568	-0.0313849	-0.122625	0.0055023	0.0781713	-0.0113245	-0.140023	-0.0030408	-0.0892884	0.0837021	-0.216797	0.073122
ATTACTC	-0.0875234	-0.115727	-0.0889093	-0.0577237	-0.109176	-0.133976	-0.0946079	0.0054279	-0.0122892	-0.208459	-0.140688	-0.0794369	-0.052672	-0.240694	-0.0211359
GTCGAAA	-0.0874502	0.011023	-0.0240666	-0.0177272	-0.0435995	-0.00400205	0.0135985	-0.090272	-0.110648	-0.0368097	-0.0385902	0.0548755	0.12288	0.0674162	0.0678079
AAACAGA	-0.0873471	0.00465536	0.00838652	-0.0350985	-0.0433116	-0.0687095	-0.0393501	-0.000774187	-0.139794	-0.0850557	-0.0944046	0.0618905	-0.102634	0.0144511	-0.074605
CGCAAAA	-0.0870601	-0.146144	-0.172892	-0.167972	-0.156585	-0.262542	-0.585208	-0.411449	-0.103309	0.0206723	-0.249546	-0.360548	-0.54085	-0.155328	-0.0666944
TCTTGAA	-0.0869048	0.0379256	0.000961454	-0.0489189	-0.123849	-0.124272	0.0476218	-0.0235871	-0.00408736	-0.167031	-0.0477989	0.0267091	0.136815	0.0457474	-0.089545
ATTTACG	-0.0867812	-0.139392	-0.101371	-0.136615	-0.111231	-0.24275	-0.341267	-0.144389	-0.198919	-0.340823	-0.38803	-0.267125	-0.0662881	-0.22867	0.018171
AGTTATG	-0.0867725	0.00895455	0.0610791	0.0116481	-0.0323829	-0.0274095	-0.00134125	0.101212	0.0275742	-0.065088	-0.0930643	0.0263282	0.0997405	-0.319705	0.0688266
GTAAGTA	-0.0865709	-0.106911	-0.0601996	-0.0741907	-0.158189	-0.195887	-0.00502276	0.0249966	-0.0515693	-0.166398	-0.0744404	-0.0417068	-0.260701	-0.442282	-0.0925632
CAAAACA	-0.086265	-0.041948	-0.0211405	-0.0624536	-0.0721731	-0.145227	-0.181668	-0.130326	-0.10705	-0.116426	-0.075614	-0.0444901	-0.131492	-0.216373	-0.064064
TCCATAA	-0.0861766	0.00182891	0.0150574	-0.00968305	-0.0367938	-0.0837347	-0.0225756	0.00734026	-0.0923461	-0.168524	-0.0864486	-0.101821	0.0974552	-0.139948	-0.0654364
GGAAAAC	-0.086089	-0.0480471	-0.0575608	-0.100153	-0.126426	-0.0907879	-0.170603	-0.105119	-0.207497	-0.0987183	-0.0434061	0.0506542	0.0362173	0.0454909	-0.0871108
AACTTGA	-0.0860838	0.0943554	0.0904456	0.0357808	-0.00830205	0.0106788	0.099163	0.0487688	0.0654299	-0.105704	0.0560269	0.0945406	0.13237	0.0586338	-0.0134243
CTCTTAA	-0.0860474	-0.150208	-0.109126	-0.149642	-0.195205	-0.213676	-0.138478	-0.00242677	-0.102735	-0.193553	-0.13843	-0.0528307	0.00394013	-0.227756	-0.0697741
AAAACGT	-0.0859269	-0.0928351	-0.100195	-0.110589	-0.131596	-0.199671	-0.283466	-0.211154	-0.192012	-0.130493	-0.187339	-0.0941785	-0.0659462	-0.0532445	-0.0138202
GATAGAA	-0.0858416	-0.037361	-0.0174561	-0.011058	-0.0574863	-0.0648605	0.0106488	0.0199404	0.0140633	-0.152042	-0.0380776	-0.000194592	0.0603277	-0.0199939	-0.0261272
CACATAA	-0.0856716	-0.108164	-0.0399701	-0.0551566	-0.0535978	-0.0702557	-0.12159	0.0548612	-0.166979	-0.186831	-0.213058	-0.0421166	-0.0923807	-0.504824	0.0833065
CCTTTTC	-0.0856563	-0.0955387	-0.131209	-0.149007	-0.133909	-0.128937	-0.19661	-0.0734148	-0.128039	-0.0960269	-0.111681	0.0379979	-0.000650304	0.00471361	-0.124702
AAAGAAC	-0.0855993	-0.0515985	-0.0378826	-0.10329	-0.138317	-0.128954	-0.0248595	-0.000470985	-0.0982984	-0.139457	-0.0188634	0.011003	-0.0503907	0.0191474	-0.130724
CAAAGAA	-0.0855361	0.0092746	-0.0310701	-0.0486643	-0.0774232	-0.0859234	-0.0435011	-0.016436	-0.0545709	-0.0732699	0.00797943	0.0533642	-0.0135758	-0.102364	-0.0727254
GTTCGAA	-0.0855129	-4.89722e-05	-0.00581141	-0.0235016	-0.0498084	-0.0696329	-0.0738536	-0.0961722	-0.17308	-0.173161	-0.116143	0.0133539	0.0276086	-0.0705517	0.0647184
AAACTAG	-0.0852024	-0.0108507	-0.000141667	-0.0596282	-0.0665293	-0.124528	-0.0259534	-0.00680311	-0.00898143	-0.128474	-0.0332222	-0.0490018	0.0673834	-0.244114	-0.0272108
AGTATGA	-0.0850482	-0.0528334	-0.00790542	0.0664354	-0.0169165	0.0322618	0.0772541	0.063004	-0.0208452	-0.0437226	0.0172706	-0.0415398	0.11345	-0.121911	0.120601
AGTAAAG	-0.0850001	-0.0741039	-0.0753298	-0.0751428	-0.145924	-0.136031	-0.0585695	0.0246616	-0.121451	-0.105084	-0.0822155	-0.0290617	-0.0274195	-0.352922	-0.126096
AAGTAAC	-0.0847067	-0.0299216	0.00530603	0.0478949	-0.0731385	0.00827449	-0.0100647	0.0968468	0.0315727	-0.0843161	-0.0294088	0.0868356	0.0703197	-0.338728	0.0717494
AAAACCG	-0.08463	-0.147748	-0.159659	-0.169508	-0.139242	-0.205085	-0.200434	-0.262854	-0.318541	-0.0784424	-0.0790002	-0.135029	-0.137157	-0.044051	-0.10485
TCATGAA	-0.0845273	0.00835539	0.0234917	-3.9669e-05	-0.0465533	-0.0787152	0.00429771	0.0393304	-0.0379779	-0.12186	-0.0170299	-0.0243912	0.152022	0.0607594	-0.0347765
ATTTGAG	-0.0845079	0.00323297	0.0104876	-0.0127771	-0.0484393	-0.0984025	-0.0306022	-0.0282376	-0.0318035	-0.113091	-0.0295711	-0.0929621	0.0233243	-0.272799	0.0298987
AAGGATA	-0.0844514	-0.0506825	-0.00552126	-0.0643564	-0.0605478	-0.0799903	0.028632	0.073844	0.0561583	-0.124827	-0.0843184	0.0651208	0.114354	-0.0425109	0.0573706
CGAATTA	-0.0840479	-0.10992	-0.068066	-0.166802	-0.190635	-0.17622	-0.214425	-0.0608673	-0.21203	-0.290054	-0.254277	-0.121189	-0.0622558	-0.412834	-0.00148532
ACTAATC	-0.083847	-0.0203465	0.0329927	-0.0255592	-0.0804053	-0.141423	-0.0977039	0.00701481	-0.11273	-0.167139	-0.0626131	-0.0886442	0.0267837	-0.340249	-0.00663886
GGATTAA	-0.0835906	-0.151575	-0.0928071	-0.0948944	-0.121292	-0.238466	-0.110175	-0.00191855	-0.139541	-0.315231	-0.0728943	-0.0430301	0.0348098	-0.548923	-0.116556
ACTAAGT	-0.083542	-0.00669513	0.0454402	0.042338	-0.0792845	-0.065512	-0.0052182	0.0332444	-0.10067	-0.035864	-0.0520187	-0.0345306	-0.0952733	-0.674223	-0.1341
CCATATA	-0.0834598	-0.214972	-0.107693	-0.130656	-0.111205	-0.213597	-0.0905892	-0.00102097	-0.189263	-0.304736	-0.307842	-0.208787	-0.0318979	-0.417887	-0.0142524
GAAAACC	-0.0831756	-0.0171481	-0.0248062	-0.0620646	-0.0723143	-0.0966219	-0.124652	-0.113213	-0.241859	-0.0974419	-0.0259707	0.0440673	0.0962571	0.0261741	-0.0810194
CGATTTA	-0.0830849	-0.0530616	0.00625983	-0.0625674	-0.119909	-0.186016	-0.164548	-0.0427417	-0.150602	-0.266195	-0.159916	-0.134106	0.0388014	-0.370279	0.0140818
AGACAAA	-0.0826848	0.022169	0.019956	-0.0084275	-0.0440526	-0.0445057	-0.104352	-0.00461885	-0.0465113	-0.126968	-0.0262726	0.0602627	-0.14058	-0.162071	-0.0746308
ACTATAC	-0.0826178	-0.080286	-0.0459035	-0.0366123	-0.136677	-0.129944	-0.0831308	-0.00910936	-0.0337098	-0.16496	-0.219689	-0.187551	-0.0944242	-0.427014	-0.0166602
ATACTAG	-0.0824722	-0.0658697	-0.0149658	-0.0874895	-0.0722775	-0.0466295	0.00269166	0.0303411	0.0529821	-0.0451861	-0.0924938	-0.109436	0.116449	-0.157492	0.112495
GGAATTA	-0.0824476	-0.0721522	-0.0677075	-0.110516	-0.153744	-0.239036	-0.182562	-0.0139766	-0.16705	-0.336093	-0.152301	-0.0991685	-0.066208	-0.501926	-0.13265
ACTTCAA	-0.0821893	0.0699569	0.0676329	0.0283359	-0.0217554	-0.0212018	0.065402	0.035275	0.0340912	-0.0752361	0.0511552	0.0451287	0.110465	-0.00405219	-0.0358171
AAATCCT	-0.0816384	0.034782	0.0388266	-0.061219	-0.0908575	-0.103651	-0.0760488	-0.00273375	-0.0749613	-0.117451	0.0114979	-0.0310085	0.063846	-0.16956	-0.0593261
GTATAGA	-0.0815726	-0.0674175	-0.0618377	-0.091974	-0.0984171	-0.0955581	-0.0743996	-0.0403387	-0.0225579	-0.19742	-0.106446	-0.148046	-0.0554175	-0.167998	-0.0699861
AATGTGA	-0.0814132	-0.0668283	-0.0388502	-0.0544474	-0.0773661	-0.0877643	-0.123432	0.0315891	-0.0855615	-0.173183	-0.107287	0.0220596	0.00178422	-0.110259	0.0814159
TGACAAA	-0.0813839	0.0439151	0.0415675	-0.00356731	-0.000705871	-0.029792	-0.204225	-0.047489	-0.0816697	-0.17904	-0.0297051	0.0207772	0.071264	-0.120768	0.0438576
AGGATAT	-0.081219	-0.0437485	0.0073484	-0.0590068	-0.0420478	-0.051578	0.0597505	0.0465527	0.027609	-0.134282	-0.0980209	0.0331729	0.100881	-0.114741	0.0808257
TACCAAA	-0.0811159	0.0441751	0.0638164	-0.0128383	-0.0141733	-0.0511058	0.0339037	0.084584	0.0199742	-0.0821541	0.0663158	-0.00577121	0.023132	-0.124832	-0.0159557
ACTTGAA	-0.0810594	0.0712663	0.0753003	0.0319399	-0.0352946	-0.0173993	0.0764919	0.00900725	-0.0136671	-0.129437	0.0418358	0.069873	0.107103	-0.114443	-0.0212586
AAGTGTA	-0.0808239	-0.000213673	0.0344599	0.0089242	-0.0463003	-0.0426156	-0.0073889	0.0617959	0.0459287	-0.0191103	-0.00957095	-0.0763887	-0.0211099	-0.316021	0.0371482
AAAGGAT	-0.0807427	-0.045826	-0.0280852	-0.119005	-0.119635	-0.142272	-0.0703934	-0.00188982	-0.0913896	-0.147958	-0.0463705	0.0554633	0.0813776	-0.083028	-0.0647551
AAGTTAG	-0.0807047	-0.0326111	-0.000356278	-0.0345331	-0.0409993	-0.0759737	0.019904	-0.0527646	-0.00867978	-0.110834	0.0367282	0.0675661	0.0339197	-0.609181	-0.0545422
GAAACAA	-0.0803406	-0.0391319	-0.0334721	-0.0647047	-0.116662	-0.133308	-0.102404	-0.00153472	-0.139618	-0.160875	-0.0738403	0.0697717	-0.0145729	-0.000558535	-0.0486632
CTAAGAA	-0.0801357	-0.0699738	-0.0454462	-0.0928209	-0.143145	-0.148825	-0.171605	-0.0471484	-0.0387494	-0.108529	-0.108743	-0.000394458	-0.136085	-0.119292	-0.16415
AGTCAAA	-0.0797676	0.0914754	0.0717988	0.0339863	0.0144977	-0.0775167	-0.00074594	-0.0222906	-0.0194155	-0.0874852	0.0661822	0.0345757	0.0878918	-0.222665	-0.00403553
CAAATTC	-0.0795836	0.0728167	0.0741165	-0.00202617	-0.000889259	-0.0956789	-0.0146608	-0.0157105	-0.0864706	-0.0821372	0.0332659	-0.00442447	0.0643824	-0.125269	-0.0375964
AAACCTT	-0.0795629	0.0210064	0.00989149	-0.015704	-0.0851473	-0.143025	0.000923597	-0.00199634	-0.213792	-0.151624	0.0383774	0.0452161	0.0647751	-1.3833	-0.083666
AGTTTGA	-0.0793897	0.113244	0.11615	0.063035	-0.0347	-0.0395287	0.0830973	0.0193174	0.00655958	-0.028213	0.0434579	0.0446947	0.124849	-0.131198	0.0123156
GATCAAA	-0.0793154	0.0579212	0.0488263	0.0367435	0.00192687	-0.0137267	0.00396029	0.0287405	-0.0346202	-0.15008	0.0379335	-0.0265797	0.110666	0.0027374	0.00570656
AACTAAG	-0.0792037	0.000739374	0.0100244	-0.043364	-0.147802	-0.152039	-0.0664091	-0.0296982	-0.124525	-0.160335	-0.0954519	0.00983815	-0.0639704	-0.678797	-0.135607
ATATTGG	-0.0791277	-0.0393787	0.008294	-0.0164044	-0.00952987	-0.0828598	-0.055514	0.0506081	-0.104398	-0.221782	-0.165313	-0.0694505	0.0591013	-0.347352	0.0175426
TGCATAA	-0.0791026	-0.10557	-0.0480275	-0.0361887	-0.0233651	-0.185305	-0.0773391	0.0135119	-0.104881	-0.146706	-0.0886339	-0.18876	-0.236187	-1.30562	0.0928155
CTCAATA	-0.0788419	-0.0669947	-0.0277523	0.00215682	-0.0490257	-0.0721388	-0.0111889	0.0221311	-0.0171728	-0.1555	-0.0977547	-0.0464388	0.05706	-0.172485	0.129803
AGTAAAC	-0.0785002	-0.0303795	-0.00781106	-0.0667223	-0.0789214	-0.113048	-0.0486458	-0.00326091	-0.0711914	-0.108119	-0.0728859	-0.102356	0.0309178	-0.350448	-0.0121355
AGTATAG	-0.0784631	-0.0473357	-0.0307995	-0.0841515	-0.0947239	-0.0999388	-0.0565456	-0.00224926	-0.03616	-0.0715144	-0.0651292	-0.204855	0.0163529	-0.314222	0.0288554
TCTCTAA	-0.0780533	-0.033559	-0.0211394	-0.0695909	-0.125137	-0.15491	-0.0570083	0.00149553	-0.0551973	-0.149929	-0.0461895	-0.0466271	-0.00377241	-0.19396	-0.0480691
AGGATAA	-0.0775287	-0.0590408	-0.0171908	-0.0751688	-0.0658181	-0.0675599	-0.015475	0.0596596	0.0249292	-0.1429	-0.0601049	0.00207006	0.0749756	-0.174304	-0.0194047
ATATGAG	-0.0774571	-0.0999783	-0.0571847	-0.0844536	-0.0634357	-0.0188683	-0.0551019	0.0338047	-0.0779369	-0.123892	-0.143166	-0.0847353	0.0177129	-0.156161	0.029851
CGTAATA	-0.0773956	-0.26362	-0.251019	-0.202892	-0.257551	-0.253192	-0.376431	-0.211749	-0.199533	-0.382898	-0.312561	-0.210164	-0.0940194	-0.34168	0.102519
TACTTCA	-0.077389	0.0343699	0.0444949	0.0459997	-0.0221644	0.029014	0.0670515	0.100344	0.0410665	-0.0917251	0.0259379	-0.0515977	0.165361	-0.0798055	0.0631139
AGAATTC	-0.0773631	0.0239024	0.00821192	-0.0534166	-0.109237	-0.204473	-0.0229534	-0.109338	-0.0232163	-0.15448	-0.0268733	-0.0476862	0.044205	-0.0148691	-0.121012
AAAGCTT	-0.0773485	-0.0184555	-0.0616938	-0.120058	-0.191304	-0.158883	-0.127282	-0.0861066	-0.212545	-0.0721511	-0.0213306	-0.0301831	0.121526	-0.625376	0.0156803
AGGTTAT	-0.077184	-0.0886711	-0.0633793	-0.0792067	-0.0810907	-0.0944038	0.0500712	0.0448054	0.00831026	-0.0989508	-0.0393275	-0.086044	0.068604	-0.548875	0.0267533
GAGAGAA	-0.0770263	-0.0572846	-0.0797489	-0.0863451	-0.155308	-0.144514	-0.257402	-0.0578862	-0.063019	-0.0593008	-0.176001	0.00908282	-0.769532	0.0752364	-0.369656
AGAGAAT	-0.0769843	-0.0484928	-0.0339499	-0.0922187	-0.134989	-0.164547	-0.0771338	-0.000357146	-0.0400294	-0.0810447	-0.0415986	-0.0253574	-0.0848257	-0.0168235	-0.0590803
ACCTAAT	-0.0769349	-0.0933733	-0.0525234	-0.0718237	-0.046854	-0.0657562	-0.0110988	0.0719964	-0.0496322	-0.268741	-0.0409771	-0.0239318	0.101615	-1.00736	0.0812309
AATTCTG	-0.0766802	0.077957	0.0758431	0.0238097	0.00393606	-0.121471	-0.0391259	0.000955592	-0.0553599	-0.111532	0.0295524	-0.0390599	0.0498323	-0.141013	-0.0372633
CAGTAAA	-0.0765813	-0.020773	-0.00695751	-0.0769244	-0.0730073	-0.10014	-0.0781738	-0.0169194	-0.0882626	-0.042448	-0.0567386	-0.100044	0.0658959	-0.288591	0.0126448
TATCGAA	-0.0762451	-0.0285812	-0.0185352	-0.0399011	-0.0528158	-0.0802055	0.0378611	-0.0216464	-0.129383	-0.190361	-0.0507604	-0.0484517	0.108323	-0.19264	0.0370924
CTTTCTC	-0.0760462	-0.0624165	-0.0981971	-0.107038	-0.148863	-0.125844	-0.0666909	-0.0416604	-0.0635698	-0.0358678	-0.107734	0.0567254	-0.347393	0.0431875	-0.216381
AGTGTAT	-0.0760297	-0.0563392	0.0384057	0.0112145	-0.0059376	-0.0332672	-0.0169434	0.0303011	0.0270578	-0.0745795	-0.132397	-0.0974076	-0.0527555	-0.206391	0.123325
AAATCAC	-0.0757811	-0.0306762	0.00736661	-0.0220062	-0.0816145	-0.0660074	-0.261291	-0.0102016	-0.200836	-0.34653	-0.157506	-0.0883746	0.0270391	-0.0961957	0.00729912
AAAGCAA	-0.0755341	-0.0400013	-0.0353443	-0.115349	-0.0933183	-0.12315	-0.200898	0.00150338	-0.0139845	0.0255628	-0.0582949	0.0359518	-0.0750581	-0.196559	-0.0668323
AAAAGCC	-0.0749799	-0.108193	-0.144916	-0.161795	-0.152991	-0.252778	-0.259986	-0.20272	-0.19951	-0.0319994	-0.0970139	-0.029937	-0.0958418	-0.163176	-0.152602
ATAGAGA	-0.0749444	-0.0521065	-0.0493391	-0.0550556	-0.119825	-0.121972	-0.0614371	-0.00852566	-0.0425686	-0.165159	-0.132706	-0.083543	-0.129569	-0.0606296	-0.130446
AGTTGAT	-0.074884	0.053676	0.075968	0.0934853	0.0383943	0.0440825	0.182365	0.0989635	0.105574	-0.105721	0.0524308	0.0526802	0.161999	0.00635831	0.0873724
CCTTATA	-0.074711	-0.233569	-0.145191	-0.26332	-0.200838	-0.239537	-0.149215	-0.0795815	-0.246282	-0.31686	-0.291271	-0.190279	-0.00643958	-0.476261	-0.00345477
GTTTCAA	-0.074701	0.0440032	0.044044	-0.0108413	-0.0784926	-0.11111	0.0579702	-0.0336946	0.00119728	-0.0482566	0.0276288	0.0478002	0.131297	-0.154186	-0.0190772
ACTATTC	-0.0744514	-0.0505401	-0.0200575	-0.0599297	-0.0836239	-0.116129	-0.0928023	-0.0291953	-0.106228	-0.254651	-0.105023	-0.0553185	0.0816821	-0.119239	0.00743649
GTGAATA	-0.0743566	-0.115965	-0.087796	-0.146925	-0.0997578	-0.092494	-0.0608953	-0.0205947	-0.149465	-0.19462	-0.276498	-0.0708896	-0.00393555	-0.236361	0.0191094
AGTAGAA	-0.0740606	-0.00167705	0.0124496	-0.0337193	-0.0413554	-0.0467384	-0.0398093	0.0523969	0.0484523	-0.0605492	-0.0106776	0.00746362	-0.0170432	-0.0301286	-0.0538643
ACTAAGA	-0.0739666	-0.0634448	-0.0365146	-0.0575017	-0.0988624	-0.117406	-0.146998	0.00763754	-0.0735042	-0.158698	-0.121513	-0.0164704	-0.180374	-0.192333	-0.159655
ACATACT	-0.0737745	-0.038165	0.0191083	0.00677781	-0.0366828	-0.0522466	0.0472338	0.0522668	-0.0628568	-0.00168354	-0.0878814	-0.000927832	-0.00220176	-0.444219	0.101858
ATTAAGG	-0.0737264	-0.144642	-0.106899	-0.174828	-0.174769	-0.204812	-0.166845	-0.0763528	-0.224679	-0.255842	-0.127772	-0.0945926	-0.119365	-0.997682	-0.0637758
ATAAACC	-0.0734999	-0.107273	-0.0497459	-0.00716604	-0.0823387	-0.130746	-0.00596361	0.00796653	-0.095523	-0.200898	-0.1115	-0.052561	0.0498141	-0.415994	-0.0319233
ACTTGTA	-0.0733062	0.0347811	0.0513009	0.101519	0.0540509	0.0527617	0.0274324	0.08605	0.0997524	-0.0624665	0.0259379	0.05033	0.111806	-0.112211	0.0856165
AAGTATC	-0.0732169	-0.0181216	0.0127277	0.0500897	-0.0184251	-0.060841	0.0577989	0.0872236	-0.0155711	-0.0847996	0.00531683	0.0317869	0.177322	-0.0872651	0.0683214
GAGATTA	-0.0732056	-0.102845	-0.061137	-0.0820683	-0.0951636	-0.182012	-0.0411925	-0.0459201	-0.115757	-0.21391	-0.106582	-0.122967	-0.0419044	-0.244164	-0.0245257
TAAGGTA	-0.0729908	-0.088354	-0.0342995	-0.079348	-0.110993	-0.211033	-0.103854	0.0291969	-0.207555	-0.218888	-0.142005	0.0146287	-0.0143776	-0.518294	0.0960205
CTCTAAA	-0.0729368	-0.0115485	-0.0180041	-0.0606548	-0.0838018	-0.188741	-0.0295409	-0.0648472	-0.10854	-0.185701	-0.0556244	-0.0583583	0.0509501	-0.609949	-0.0163681
CGGACTA	-0.0727506	-0.19979	-0.245018	0.150182	0.0520984	0.104648	-0.018417	-0.17317	0.133384	0.0750932	-0.081753	0.014234	-0.130661	0.0917667	0.101921
ATTCTTG	-0.0727179	0.0292973	0.0465307	0.0057716	0.00299271	-0.0492849	0.053747	0.0447638	0.0345373	-0.0869796	0.0152075	0.0384738	0.0992197	0.0107951	-0.0265447
ATTAGTG	-0.0726926	-0.0712709	-0.021739	-0.010678	-0.0715509	-0.094952	-0.0424794	0.0297799	-0.0195858	-0.126206	-0.0157748	-0.101023	0.0249985	-0.382072	0.106529
AAGGTAA	-0.0726692	-0.0677804	-0.0685914	-0.0622366	-0.102355	-0.135678	0.041581	-0.0032253	-0.125248	-0.181652	-0.0588684	0.0424764	0.109123	-0.418167	0.0597116
ATTTCCG	-0.0726303	-0.209056	-0.244118	-0.191342	-0.173831	-0.208744	-0.195135	-0.325708	-0.269728	-0.163047	-0.185437	-0.171333	-0.122845	-0.0179478	-0.0833196
ATACTCA	-0.0724742	-0.0583182	-0.00843916	0.0333086	0.0149549	-0.0773441	0.0318659	0.0476145	-0.0443784	-0.126657	-0.122853	-0.0643416	0.0960202	-0.100853	0.156738
ACAAAGT	-0.0722227	0.0926183	0.103901	0.0362178	0.0151571	-0.0410046	0.00556307	0.0126061	0.0179838	-0.097883	0.000846192	0.0423455	-0.0096727	-0.214196	0.0107311
AGTGAAT	-0.0720499	0.0152177	0.00799773	-0.0156894	-0.0566761	-0.0819355	-0.0350054	0.0377837	-0.0249915	-0.0836564	-0.016889	-0.0115348	0.07973	-0.121374	0.041712
CTGTAAA	-0.0719009	-0.00209655	0.00814747	0.0168987	-0.0386719	-0.108236	-0.0482177	0.0164174	-0.137801	-0.0876621	-0.0360289	-0.220048	0.0413485	-0.285223	0.02469
GAGTTTA	-0.0718591	-0.0453494	-0.0252502	-0.0713295	-0.119559	-0.12268	-0.0101394	-0.0435615	-0.0635694	-0.128754	-0.0710635	-0.0203832	0.0786519	-1.06454	-0.0241969
GAACATA	-0.0718186	-0.0369301	0.0186548	0.0177908	-0.063193	-0.0104088	0.0336186	0.0718337	-0.0497687	-0.140713	-0.0698968	-0.0311386	0.141463	-0.199617	0.148202
TAAGAGA	-0.0717563	-0.115359	-0.0975761	-0.133475	-0.144209	-0.116799	-0.1286	0.034073	-0.0623603	-0.141194	-0.0780857	-0.018896	-0.179476	-0.161904	-0.114042
AGACTAA	-0.0717182	-0.0106535	0.00551522	-0.0332077	-0.00288981	-0.138586	-0.0205436	0.0167277	0.0147859	-0.0499852	-0.0582374	-0.0458487	-0.055233	-0.278315	-0.1081
AAGTAGA	-0.0713452	0.023902	0.0360243	-0.00335725	0.0070427	-0.0104117	0.0201318	0.0618216	0.0593179	-0.0796754	-0.0243882	0.022197	0.0139616	-0.0743989	-0.0928144
CCCTAAA	-0.0711699	-0.235071	-0.231344	-0.255603	-0.198616	-0.310292	-0.40554	-0.335661	-0.122338	-0.219927	-0.10794	-0.047647	-0.103987	-0.687461	-0.109063
TCACTAA	-0.0711327	-0.044119	-0.0119449	-0.079614	-0.11802	-0.129261	-0.0718657	0.00786477	0.00351857	-0.161134	-0.0724585	-0.103629	0.0159762	-0.215931	0.0329715
ACTTACT	-0.0710789	-0.0292656	-0.0189534	-0.0566381	-0.155659	-0.185343	-0.0113945	0.0123332	-0.0108707	-0.0679312	-0.00993777	-0.0162648	-0.188771	-0.31975	-0.121488
GACTTTA	-0.0710092	-0.000989705	-0.0100884	-0.0031096	-0.073179	-0.090396	-0.0139539	0.0128084	-0.0573528	-0.157246	-0.0455347	-0.0739454	0.125952	-0.299867	0.0364654
AAGATTC	-0.07079	0.0495089	0.0164668	-0.00996902	-0.0917782	-0.103876	0.0254483	0.00170011	-0.0779853	-0.149542	-0.00802339	0.0205946	0.150319	0.0157056	-0.0302507
TCAAAGA	-0.070645	0.0618328	0.0237501	0.000303418	-0.0698706	-0.0533576	0.0596158	-0.00231028	0.00354717	-0.0605552	0.0757537	0.0393072	0.101147	0.0816254	-0.0208082
AAATGCA	-0.0703968	-0.0555416	-0.00351445	-0.0631859	-0.0588918	-0.105767	-0.111778	0.0848963	-0.0818619	0.00207309	-0.0540766	-0.0424111	0.0653535	-0.463473	0.166904
TGTCAAA	-0.0701208	0.0885983	0.0807043	0.0511035	-0.0166439	-0.0293883	-0.0986434	-0.0716757	-0.110756	-0.10108	0.0474017	0.0508726	0.0825782	-0.0764445	0.0637877
CACTATA	-0.069521	-0.170343	-0.107445	-0.131719	-0.129236	-0.157971	-0.225296	-0.0896337	-0.209002	-0.36774	-0.439703	-0.309746	-0.149726	-0.507647	0.0528763
TAACCTA	-0.0692737	-0.144004	-0.0755193	-0.143395	-0.139904	-0.130262	0.000230635	0.0341777	-0.0408096	-0.216323	-0.0861127	-0.0576717	-0.0368325	-0.912776	-0.0208088
CAGAATA	-0.0691994	-0.0420208	0.0145457	-0.0521188	-0.0914248	-0.0504193	-0.0548828	0.00549003	-0.115888	-0.168934	-0.0463094	-0.0612109	0.0452518	-0.131939	0.0483541
ATTAGGA	-0.0690576	-0.129748	-0.101831	-0.142493	-0.130068	-0.165262	-0.205924	-0.0409946	-0.166211	-0.160022	-0.128048	-0.149827	-0.0438577	-0.408728	-0.0538574
ATAAGAG	-0.0690175	-0.130182	-0.112974	-0.138037	-0.183763	-0.13159	-0.178202	0.0247692	-0.134715	-0.165165	-0.127842	-0.0466617	-0.0756707	-0.209042	-0.0521783
GGAAAGA	-0.0690103	-0.0563016	-0.0869043	-0.136963	-0.146319	-0.153669	-0.138001	-0.0422506	-0.141227	-0.0733328	-0.119742	0.0643673	-0.0736276	0.100094	-0.221539
ATAACTC	-0.0688272	-0.0448051	-0.026459	-0.0430941	-0.0549169	-0.0617535	0.0127265	0.0495214	0.0301586	-0.146355	-0.0785576	0.0318015	0.0816874	-0.233949	0.075074
GAAGTTA	-0.0684181	0.00161323	-0.00768183	-0.0243456	-0.0507076	-0.112831	-0.00525318	0.0480409	0.0310399	-0.0950968	0.031822	0.0257853	0.0707139	-0.403419	-0.0629408
ATTGAGA	-0.0683166	0.00739842	0.0204503	-0.0234647	-0.0308565	-0.0345065	0.00138422	0.0226883	-0.0116289	-0.104379	-0.123521	-0.038617	0.0184563	0.0387341	0.0587587
TCGTAAA	-0.0682909	-0.0867448	-0.0762171	-0.0829973	-0.129149	-0.158207	-0.0773642	-0.104597	-0.0872149	-0.196583	-0.281158	-0.207694	0.0241398	-0.15831	0.00236673
AATTGTC	-0.0682356	0.0282655	0.0447001	0.0329741	-0.0255077	-0.0508144	-0.0319307	0.002407	-0.0349501	-0.127543	-0.11698	0.022172	0.08437	-0.0649207	0.0728815
TATACGA	-0.0679977	-0.214087	-0.197821	-0.131808	-0.2052	-0.132566	-0.375462	-0.0841928	-0.0720316	-0.863459	-0.736724	-0.166297	-0.0445836	-0.258015	0.0907769
AATACTC	-0.0678331	-0.0124669	-0.0037595	-0.052853	-0.0479176	-0.137719	-0.0384364	0.0200406	-0.0377372	-0.139499	-0.0752997	-0.0735546	0.0715292	-0.0930079	0.0641992
ATACCTA	-0.0674695	-0.0431104	0.0387524	0.064396	0.0161436	-0.0456244	0.060927	0.088937	-0.0238996	-0.0750206	-0.00560192	-0.0297744	0.0990294	-0.381841	0.0671542
CCAAATA	-0.0674546	-0.0243472	0.0163181	0.0064788	-0.0234588	-0.115784	0.0212629	0.0428485	-0.0470545	-0.155553	-0.0223512	-0.0274538	0.0501227	-0.379148	-0.0288882
ACATGAA	-0.067441	-0.0248812	0.0074708	-0.0119907	-0.0578756	-0.0463549	-0.0232682	-0.0128329	-0.186634	-0.0813732	-0.136178	-0.0176122	0.123952	-0.100048	0.0532648
TAGGTAA	-0.0671694	-0.0919943	-0.0365817	-0.0561817	-0.0568623	-0.18866	0.0191668	0.0443548	0.00868839	-0.393924	0.0203374	-0.0287994	0.109315	-0.411265	0.0391029
ACTTTGA	-0.0671201	0.106056	0.0673326	0.0482075	-0.030075	-0.061864	0.055874	0.030096	0.0189683	-0.0428497	0.0803758	0.0716933	0.141069	-0.0816543	0.0265679
CTATAGA	-0.0671092	-0.0404299	-0.0292389	-0.0131074	-0.0512531	-0.102274	-0.0397697	-0.120955	0.0441734	-0.129216	-0.117462	-0.11091	0.0958164	-0.247217	-0.0560975
AAAGTCG	-0.0669614	0.0311278	-0.0118262	0.0284323	0.0122974	-0.0081085	-0.068043	-0.0450082	-0.0406114	0.0175003	0.0386552	-0.134794	-0.122359	0.0971866	0.0606262
CTGAATA	-0.0664832	-0.052162	-0.0159313	-0.0128781	-0.0455933	-0.102731	-0.0202754	-0.0190753	-0.044643	-0.138365	-0.0617888	-0.0565375	0.0807974	-0.168647	0.0584643
TCATTCA	-0.0664368	0.0157928	0.0379652	-0.0217791	-0.0380741	-0.0439851	-0.000156609	-0.0207461	-0.0552671	-0.15501	-0.00104145	0.0151708	0.0325811	-0.0216975	-0.0608748
AAACTAC	-0.0661655	0.0571572	0.0551146	0.00981309	-0.0927693	-0.0611079	-0.0154899	0.038673	0.0122842	-0.0278473	0.0112088	-0.0180176	0.0419595	-0.050911	-0.0117423
ATAAGTC	-0.0658346	-0.0547808	-0.0220197	-0.016192	-0.0618489	-0.0755342	-0.0494115	-0.00136305	-0.126889	-0.194951	-0.0629547	-0.0193318	0.079928	-0.125796	0.0259585
TTACGAA	-0.0655968	-0.0743866	-0.0992334	-0.0974232	-0.105793	-0.158737	-0.0933889	-0.0477567	-0.0836019	-0.243057	-0.210822	-0.0857799	0.0148652	-0.149944	0.00240368
GAATATC	-0.0655952	-0.0520444	-0.0372246	-0.0568167	-0.0770867	-0.141918	-0.0254092	-0.0145144	-0.169438	-0.22068	-0.118586	-0.0525939	0.136263	-0.039332	0.0404838
AATCTTC	-0.0652613	0.0223522	-0.00222617	-0.056471	-0.0974913	-0.123936	0.0581356	-0.00508523	-0.0120969	-0.13386	0.0118328	0.0331131	0.0942492	0.0476759	-0.0596765
TAACTGA	-0.0646598	-0.0289104	0.00894848	-0.0346672	-0.0743311	-0.143917	-0.00504828	0.0396945	-0.0131963	-0.232044	-0.0234056	0.00341781	0.14839	-0.265397	0.0711364
AACCTAT	-0.0645731	-0.01955	0.0205654	0.0363013	-0.0155015	-0.0525929	0.0839768	0.061006	0.0350359	-0.200941	-0.0385749	-0.0885305	0.0451709	-0.25132	-0.022201
GTCATAA	-0.0644434	-0.0940442	-0.0586814	0.00285218	-0.0495112	-0.0460881	-0.0493213	-0.0840374	-0.0300284	-0.201619	-0.0886358	-0.075747	0.0103619	-0.18483	0.0868456
ATCGAAT	-0.063696	0.0184358	0.0313916	-0.00885963	-0.0394838	-0.095976	-0.0598748	-0.0050399	-0.120275	-0.218984	-0.0611501	-0.0484334	0.0587036	-0.0198179	0.0447183
TACCTAA	-0.0635905	-0.068375	-0.0290578	-0.00908003	-0.045514	-0.132087	-0.0194074	0.0465591	-0.0534482	-0.342664	0.00341298	-0.032638	0.108713	-0.586067	0.0306073
AGGAAAG	-0.0634111	-0.0573047	-0.0723177	-0.166801	-0.151707	-0.127174	-0.213321	-0.0338386	-0.111885	-0.097226	-0.100377	0.0822562	-0.199034	0.0468245	-0.288007
ATGGAAT	-0.0628774	0.0124716	0.025353	0.0177413	-0.0132384	-0.0433136	0.0242493	0.0472247	-0.0290609	-0.102591	-0.00592415	-0.00330899	0.093818	-0.0450849	0.00525493
AAAGACA	-0.0626881	0.0207213	0.0202069	-0.0320427	-0.0462874	-0.0469695	-0.0232638	0.0170566	-0.0576155	-0.0349875	-0.0316085	0.0584584	-0.00837568	-0.0113395	-0.00846089
CACTTAA	-0.0625777	-0.0658494	-0.00753228	-0.109291	-0.10083	-0.172474	-0.131122	-0.00194603	-0.183669	-0.174635	-0.183832	-0.154785	0.0531593	-0.514404	0.0556582
GTCTAAA	-0.0624717	0.00313659	0.0153486	-0.0123201	-0.0525609	-0.0938945	0.0172322	-0.0322709	-0.0291405	-0.122868	-0.0686799	0.00677497	0.0213135	-0.460134	-0.0100699
TATCTGA	-0.062327	0.0438727	0.047165	0.0436012	0.0437419	-0.0415979	0.0921765	0.0581626	-0.0155597	-0.130807	-0.0322605	-0.0199731	0.162256	-0.101779	0.124102
ACTAAAC	-0.062246	-0.119535	-0.071448	-0.12703	-0.21771	-0.193857	-0.0375644	-0.0198759	-0.083541	-0.236474	-0.109532	-0.0966392	-0.0656619	-0.693084	-0.0486924
AAGTTAC	-0.0622162	0.0147713	0.0373619	0.0317204	-0.0495286	-0.0420027	0.00657652	0.0438155	-0.0227362	-0.094864	-0.0044864	0.0195813	0.058331	-0.503257	0.0898778
CAACAAA	-0.0622009	0.0807784	0.0876741	0.0415519	0.027175	-0.0261335	-0.00250016	0.0287934	0.00959111	-0.0385539	0.0187545	0.0313929	-0.0702587	-0.337077	-0.024473
ACACTTA	-0.0621711	-0.053107	0.0381835	0.0214156	-0.0193319	-0.101467	-0.0302467	-0.0331738	-0.0209628	-0.115701	-0.0777977	-0.0722548	-0.0540263	-0.280644	0.0790798
ATTTCGG	-0.0618249	-0.0984879	-0.104224	-0.192411	-0.171965	-0.185699	-0.140883	-0.275771	-0.18547	-0.0390296	-0.0653132	-0.114579	-0.136921	-0.0848372	-0.0500909
CACTAAA	-0.0617641	-0.0607521	-0.0328576	-0.113394	-0.117575	-0.145841	-0.121796	-0.0031073	-0.0829049	-0.175664	-0.0934538	-0.219142	-0.151152	-0.437732	-0.0340203
GGTTAAA	-0.0615945	-0.0743973	-0.0353088	-0.143609	-0.136043	-0.194254	-0.0427061	-0.0791511	-0.129804	-0.301643	-0.0900085	-0.0764294	-0.0809219	-0.624932	-0.11525
TAGTGAA	-0.0614074	-0.00950621	0.00189845	-0.0360963	-0.0660659	-0.129406	-0.0392667	-0.0234056	-0.0845865	-0.078914	0.00275214	-0.151156	0.0734143	-0.246297	0.0286211
CCGGGTA	-0.0608966	-1.5256	-1.62543	-1.40709	-1.24733	-1.02434	-1.27236	-1.59208	-2.48507	-1.05141	-1.27179	-0.780962	-0.332141	-0.482467	-0.0767312
CTAAGTA	-0.0606021	-0.0388744	-0.0100991	-0.0167852	-0.112054	-0.126632	-0.112097	0.0595199	-0.0813442	-0.185618	-0.087227	-0.084972	-0.0703408	-0.892753	-0.0465656
CCCAAAA	-0.0603734	0.0242206	0.0169663	-0.0739468	-0.0587326	-0.211527	-0.270044	-0.183098	-0.26843	-0.107499	-0.0201311	-0.0141232	-0.17472	-0.392238	-0.274425
AATCTCT	-0.0603567	0.0339301	0.0219638	-0.0304504	-0.0576073	-0.126487	-0.0255694	-0.00220059	-0.025404	-0.0894273	0.016693	-0.0150138	-0.00586098	-0.00052219	-0.0402958
GAAATCA	-0.0601455	0.0412135	0.0555698	-0.00325236	-0.0479832	-0.0601328	-0.08261	-0.0358101	-0.094343	-0.154502	-0.0393638	-0.0266928	0.0811567	0.0465187	-0.00942342
ATTACCC	-0.0598385	-0.750782	-0.757057	-0.8536	-0.623209	-0.543447	-0.19123	-0.275117	-1.03288	-0.243374	-0.531533	-0.016122	0.0933757	-0.286057	0.0847645
AGTTCAA	-0.0598185	0.0868218	0.0797879	0.0547413	-0.00238056	-0.00958861	0.104408	0.0412496	0.0372449	-0.050402	0.0629558	0.0612124	0.143003	-0.110322	0.00450322
TATGGAA	-0.059793	-0.0269415	-0.00285974	-0.0268345	-0.0390429	-0.0740581	-0.0110891	0.0149086	-0.144872	-0.151833	-0.0761421	-0.110168	0.0644332	-0.197068	-0.0723372
AATAGTC	-0.0597561	-0.0570155	-0.019694	-0.0469317	-0.0515813	-0.0528485	-0.075446	-0.00240339	-0.0733686	-0.189542	-0.0999182	-0.0446642	0.0545665	-0.142929	0.032393
AAAGATC	-0.0596189	0.0160567	0.0116039	-0.0481757	-0.107426	-0.10318	0.028739	-0.0199982	-0.0832195	-0.139563	0.00899725	0.0226602	0.0869277	0.0309832	-0.0497661
CGAAAAC	-0.0595705	-0.0671584	-0.0922098	-0.107335	-0.094827	-0.0929433	-0.152114	-0.252364	-0.19273	-0.0939713	-0.14084	0.0249849	0.0381941	0.0838953	0.0644279
ACTCTTA	-0.059447	-0.0756	-0.0537353	-0.0695925	-0.137749	-0.16759	-0.0459555	0.0323927	-0.0464681	-0.102137	-0.0650383	-0.0353102	0.00827011	-0.14092	-0.0260404
AACCGAA	-0.0593094	-0.0163301	-0.0232769	-0.0320621	0.0164744	-0.0446952	-0.050871	-0.0213151	-0.0734466	-0.0566558	-0.0355656	0.0828189	-0.129027	-0.0398333	-0.0686955
ACTATAG	-0.0592881	-0.0757222	-0.0424072	-0.00238039	-0.0416486	-0.0979989	-0.0961532	-0.0225345	-0.00454428	-0.115763	-0.136742	-0.11477	0.0624912	-0.344962	0.0439245
AATGAGT	-0.0592247	0.0035863	0.0100569	0.0302476	0.00487706	-0.040397	0.00950133	0.0706583	0.0281309	-0.120191	-0.100592	-0.00202906	0.0380364	0.015152	0.0991709
CCGAAAG	-0.0591502	-0.177654	-0.242738	-0.103972	-0.118107	-0.178537	-0.057751	-0.0984966	-0.0476073	0.0358783	-0.0715958	0.0942124	0.0216661	0.135283	0.0789067
AGTCCGG	-0.0590925	-0.227436	-0.303152	0.021523	0.104497	0.107118	0.0815353	-0.227528	-0.239558	0.108307	-0.19401	0.0557257	0.0543941	0.18265	0.16584
AAATACG	-0.0590398	-0.109937	-0.107501	-0.116775	-0.119091	-0.147155	-0.190754	-0.163297	-0.170717	-0.165988	-0.246124	-0.141225	0.0013868	-0.2587	0.152552
ACCGAAA	-0.0589149	-0.0760786	-0.086894	-0.13575	-0.0851277	-0.0827371	-0.0271662	-0.108662	-0.0831885	-0.00819868	-0.0890547	0.00496895	-0.104705	-0.00416649	-0.0412813
AACTCTT	-0.0588966	0.0785424	0.0504257	0.00902649	-0.0414168	-0.0439226	0.0374297	0.00925176	0.0502038	-0.0636346	0.057965	0.0502671	0.1261	-0.0170114	-0.00133928
CCAATAA	-0.0588707	-0.0307563	-0.0180647	-0.0443748	-0.0288318	-0.096624	-0.00344438	0.0631122	-0.0671667	-0.160441	-0.0267717	-0.0210942	0.0761382	-0.332852	0.0141902
AAACTCC	-0.0587443	0.0282805	-0.00468922	0.0258408	-0.0422977	0.00608948	0.0190938	-0.112693	0.033213	0.0017775	0.0454143	0.0458746	0.0694794	-0.0761893	-0.0379142
CATAAAC	-0.0586908	-0.0460576	0.00118638	-0.0120861	-0.0225016	-0.0823013	-0.024768	0.0218288	-0.132973	-0.219173	-0.152957	-0.154305	0.0523168	-0.433321	0.0770491
GATTAGA	-0.0585561	-0.0861227	-0.0643783	-0.0340656	-0.069596	-0.118798	-0.048588	-0.0112751	-0.0336049	-0.256031	-0.0897099	-0.0640257	0.0523799	-0.313195	-0.0316299
GATTTCA	-0.0584416	0.0511214	0.0389146	0.0115714	-0.0742488	-0.0925307	-0.0180497	-0.0575652	-0.0905866	-0.148735	-0.0176897	-0.0147	0.106134	-0.00241958	-0.0279503
CGAGTAA	-0.0582091	-0.0133468	-0.0249704	0.029571	0.0288841	-0.0030645	-0.149055	-0.0749818	0.104833	-0.03569	-0.120396	-0.0092984	7.70873e-05	-0.0561716	0.116013
ATTATGG	-0.0581203	-0.041078	-0.0119203	-0.0388115	-0.0474961	-0.092079	-0.11286	0.0197359	-0.119032	-0.255811	-0.124667	-0.155349	0.039681	-0.287377	0.0113129
AATAGGT	-0.0580324	-0.0876064	0.00762165	-0.0291042	-0.051959	-0.122133	0.00475097	0.0226089	-0.00905959	-0.118597	-0.0612004	-0.0814868	0.0105694	-0.255407	0.00960272
TCGATAA	-0.0575643	0.0213001	0.0250722	-0.00578814	-0.0364928	-0.0346627	0.0511936	0.000368584	-0.0530064	-0.145358	-0.0587053	-0.0446817	0.134351	-0.146409	0.0350751
ATTCTGA	-0.0574693	0.0294184	0.0455655	-0.0288515	-0.0522221	-0.0751708	-0.0113017	-0.0145759	-0.0440074	-0.125695	-0.0204795	-0.044035	0.125545	0.0060336	0.0475929
CTTTATC	-0.0573204	-0.0019768	-0.00822265	-0.0539329	-0.0990994	-0.0879158	0.0101085	0.0315291	-0.0681188	-0.191005	-0.0262882	-0.103781	0.106688	-0.345322	-0.0254092
ATAGTTC	-0.0568133	-0.0292607	0.00707872	-0.004772	-0.0529726	-0.0627673	0.0478862	0.0492309	0.0191461	-0.110848	-0.0363005	-0.0521608	0.139222	-0.18973	0.0657868
AAACGTA	-0.0567095	-0.079526	-0.0974623	-0.0758453	-0.0553525	-0.115528	-0.246421	-0.0876552	-0.10759	-0.102493	-0.227914	-0.0425866	0.0289947	-0.0624763	0.108835
AAACCGA	-0.0566831	-0.0216493	-0.0550133	-0.00304671	-0.0232837	-0.0337836	0.00984549	-0.0532468	-0.0801263	-0.0412253	-0.0552631	0.0091577	-0.0250657	0.0752941	-0.0270272
CTTAAGA	-0.0566106	-0.120304	-0.11016	-0.173998	-0.229842	-0.228921	-0.0564659	-0.00188724	-0.163712	-0.174299	-0.113649	-0.0680086	-0.0169784	-0.0890385	-0.0808362
GTACTAA	-0.0564251	-0.0439971	-0.0160229	0.00277769	-0.0454991	-0.127671	-0.062539	0.0881368	-0.0110562	-0.459647	0.036685	-0.275927	-0.038472	-0.213329	0.0900523
CATCTCA	-0.056056	-0.157424	-0.17696	-0.174558	-0.182143	-0.152925	-0.160184	-0.117881	-0.506246	-0.340972	-0.493653	-0.0635433	-0.0782339	-0.0379887	0.136901
TCCTTAA	-0.0559428	-0.0572021	-0.0822162	-0.148177	-0.175465	-0.182896	-0.0302703	-0.0323445	-0.126356	-0.175099	-0.0963344	-0.0521043	-0.0427567	-0.176855	-0.0870205
CTTCGAA	-0.0559242	0.0414595	-0.00867325	-0.0620888	-0.0969892	-0.0643788	-0.131578	-0.0690481	-0.0327489	-0.0297663	0.030766	0.0705272	0.185609	0.0431608	0.137147
CTATAAG	-0.0558012	-0.122788	-0.069759	-0.0664667	-0.12799	-0.150822	-0.0825022	-0.0700333	-0.057591	-0.178931	-0.206318	-0.0979059	0.0842098	-0.386193	-0.00704515
CAAACAA	-0.0556967	0.0223042	0.0579267	0.0121138	-0.0207596	-0.0727588	-0.0515005	-0.0482987	-0.0353083	-0.0897203	-0.0410126	0.0467324	-0.11019	-0.180365	-0.0260028
ATATGTC	-0.0556837	-0.0444508	-0.00736186	-0.029839	-0.0220654	-0.0818606	-0.025773	0.010175	-0.18155	-0.211641	-0.191168	-0.0870913	0.0642482	-0.199212	0.139341
GAATGTA	-0.0554429	-0.0517302	-0.00788653	0.00913648	-0.0698894	-0.0669951	0.0106058	0.05217	-0.0437794	-0.102254	-0.0119606	-0.0193664	0.0754345	-0.220012	0.10991
AATCTGA	-0.05511	0.0603809	0.0538443	0.0653544	0.0138344	-0.0638397	0.0574885	-0.0010677	-0.0443055	-0.114365	-0.0102838	-0.0271283	0.104977	-0.0600676	0.0574453
AATTCAG	-0.0550838	0.0631597	0.0639055	0.0120425	-0.0213208	-0.0467374	0.00487977	0.0317979	0.00296917	-0.0549209	0.0251169	-0.00672125	0.151531	-0.19853	0.100321
GACATAA	-0.054914	-0.0326358	-0.0115427	-0.0660868	-0.122028	-0.0740373	-0.0537278	-0.027095	-0.140221	-0.285758	-0.122408	-0.296112	0.00563342	-0.246056	0.0521302
ATGTATC	-0.0545092	0.00606232	0.0453458	0.0761678	-0.013007	-0.0109632	0.0566004	0.0981057	0.011002	-0.0903489	-0.223189	0.0224255	0.126128	-0.179614	0.180172
AGATAGA	-0.0542084	-0.0290971	-0.0123582	0.00597948	-0.0453942	-0.0920613	0.0300724	0.00101273	-0.0526442	-0.185234	-0.0560144	-0.0208061	-0.0152898	-0.0764722	-0.0355114
CTAAAAC	-0.053747	-0.060284	-0.0164144	-0.0872107	-0.123366	-0.196982	-0.100167	-0.0713453	-0.15049	-0.201804	-0.0338074	-0.0312258	0.0180768	-0.448069	-0.0763832
AGTCTAT	-0.0535285	0.0429119	0.0586325	0.0574598	0.0630824	-0.0119428	0.0901556	-0.0616006	0.116147	0.0141311	0.0663574	-0.0552325	0.086613	-0.246615	0.0444178
CTTTGTA	-0.0534974	0.0474015	0.0336358	-0.00198694	-0.0242378	-0.0374194	-0.0149661	0.0248127	0.00198894	-0.165964	-0.0441511	0.0279056	0.00286316	-0.1825	0.00527559
ATAATCC	-0.0532055	-0.0793796	-0.0318216	-0.0553415	-0.0767647	-0.113632	-0.103884	0.0179588	-0.12216	-0.303315	-0.0730836	-0.0565552	0.104849	-0.367713	-0.0301123
ATACTGA	-0.0529285	-0.00434313	0.0290804	-0.00424577	0.0124095	-0.0582004	0.0387251	0.0351841	-0.0641584	-0.0509513	-0.0633635	-0.0612436	0.119482	-0.12835	0.11834
AAGAATC	-0.0528381	0.034644	0.00686983	0.015333	-0.0509304	-0.0702291	-0.00716608	0.0397628	-0.0175764	-0.154021	-0.0205146	0.0164014	0.094061	0.0227949	-0.0251942
AAATCGG	-0.0526497	-0.0275388	0.00312496	-0.0263102	-0.0331493	-0.0968437	-0.0747578	-0.0740437	-0.0568788	-0.0414895	-0.000333927	-0.0875245	0.0354287	-0.0904887	-0.00155552
ATATCGA	-0.0526276	-0.0295155	-0.0089014	-0.0212322	-0.018726	-0.0113114	-0.0118285	-0.0163232	-0.159814	-0.187198	-0.0919787	-0.0718764	0.137708	-0.0947708	0.132605
CACTTTA	-0.0521499	-0.0502623	-0.0081447	-0.0849982	-0.178191	-0.136914	-0.130886	0.0118046	-0.117717	-0.2464	-0.0944202	-0.141513	-0.0277402	-0.534026	-0.043706
GAATTAC	-0.0517684	-0.0266455	-0.0259838	-0.023136	-0.0656458	-0.151215	-0.0850602	0.0443865	-0.0684553	-0.175237	-0.107743	-0.014803	0.060251	-0.267193	0.0311576
CCATTTA	-0.0516566	-0.0701606	-0.0316682	-0.107342	-0.048708	-0.119366	0.0012036	0.0171832	-0.0739604	-0.22157	-0.0758979	-0.0830994	0.0720408	-0.372206	-0.0195079
ATTAGTC	-0.0514576	-0.0873579	-0.0316383	-0.0845573	-0.0722382	-0.102811	-0.0466693	0.0616486	-0.0222274	-0.13722	-0.117441	-0.0943076	-0.00250154	-0.373369	0.0238196
AATACGA	-0.0512851	-0.0631268	-0.0508304	-0.0268047	-0.0406319	-0.0633142	-0.102836	-0.0345686	-0.0895467	-0.251142	-0.18028	-0.0447838	0.0416459	-0.228028	0.169824
GTTTGAA	-0.0512455	0.0795919	0.0743526	0.0153893	-0.0322905	-0.0884461	0.0343926	-0.0147763	-0.0270283	-0.0986329	0.0155928	0.0243621	0.0822183	-0.144278	-0.0633304
ATTTGTC	-0.0511567	0.0130046	0.0249269	0.00208305	-0.0389705	-0.0570293	-0.0790877	0.0125669	-0.035299	-0.180903	-0.0471361	0.0206707	0.0626722	-0.0997445	0.0638312
CTTTGAA	-0.0508185	0.0543808	0.0145439	-0.0343248	-0.0894886	-0.125699	-0.00559134	-0.0654523	-0.0388192	-0.0996437	0.057039	0.0437301	0.120857	-0.109361	-0.0379954
AAAGCTA	-0.0506198	-0.0206607	-0.0134358	-0.0561525	-0.0947907	-0.131963	-0.0745737	0.00269657	-0.0451551	-0.129784	-0.00628007	0.0114214	0.0997993	-0.546517	0.0143635
GTAATGA	-0.0505108	-0.0729177	-0.0432881	-0.128069	-0.0949064	-0.0746689	0.00820531	0.0671091	-0.119891	-0.140196	-0.0940919	-0.0526489	0.118411	-0.192388	0.110633
TGACTAA	-0.0504769	-0.0693813	-0.0477028	-0.0575	-0.107199	-0.0796678	-0.0847505	0.0114577	-0.104626	-0.244367	-0.12487	-0.052851	-0.0110213	-0.349813	-0.0332104
ACTTCTA	-0.0504464	0.00954656	0.0122781	0.00312384	-0.0410915	-0.0560814	-0.00672755	0.0732205	0.0965802	-0.0656738	0.0136906	-0.0688706	0.0503071	-0.0680603	-0.0229544
AGTTAAG	-0.0501898	-0.0457946	-0.0353888	-0.0789709	-0.0743321	-0.131438	-0.00184907	-0.00605885	-0.0630341	-0.217849	-0.017689	-0.0579137	-0.0958679	-0.844394	-0.0826081
AGATAAG	-0.0500495	-0.107927	-0.112395	-0.0787057	-0.146229	-0.103268	-0.0531359	-0.0052176	-0.0472334	-0.162729	-0.0848277	-0.0717904	0.00480497	-0.300018	0.0229936
CTAATCA	-0.0497274	-0.0538763	-0.00953521	-0.0275156	-0.0467307	-0.079792	-0.127773	-0.0111979	-0.0981824	-0.22977	-0.0957996	-0.132305	0.038094	-0.389759	0.0173733
TATTGGA	-0.0495983	0.0199407	0.0457319	0.00627784	0.00938993	-0.0769374	0.0124054	0.0684452	-0.0589078	-0.127128	0.0221026	0.0109939	0.140482	-0.220382	0.0330864
TACATGA	-0.0495692	-0.0218653	0.0201612	-0.00605619	-0.0336714	-0.0308565	0.0320221	0.0650376	-0.0741101	-0.0899572	-0.210953	-0.0463331	0.0808496	-0.263549	0.117172
ATAAAGC	-0.0495613	-0.129821	-0.0927469	-0.124166	-0.183388	-0.170818	-0.0754006	-0.0463169	-0.143661	-0.193604	-0.118155	-0.109734	0.0919796	-0.362679	0.0722744
AACTTAG	-0.0495256	0.0393378	0.0602534	-0.00438654	-0.0629974	-0.0791421	0.00541158	-0.033911	-0.00504194	-0.0639775	-0.0451553	0.065818	0.00269955	-0.881555	-0.117483
ATTCTCG	-0.0494449	-0.0923435	-0.0658971	-0.054565	-0.122613	-0.204737	-0.114646	-0.295505	-0.0555018	-0.101138	-0.246068	-0.0971904	-0.0851634	0.0707246	0.0417864
CTGGAAA	-0.0494341	0.0306708	0.0149316	-0.0442945	-0.0391291	-0.0593659	-0.130891	-0.140974	-0.129246	-0.0761699	-0.0283968	0.0647928	0.0885951	0.0922765	-0.00297789
AATAGTG	-0.0493531	-0.0840928	-0.0319286	-0.103403	-0.0608818	-0.130177	-0.102446	0.0175788	-0.115557	-0.154804	-0.102018	-0.14148	0.0426926	-0.269502	0.147959
GAAAGTC	-0.0492442	0.114095	0.0579274	0.0346759	-0.00946832	-0.0247842	-0.0400205	0.0249278	-0.0288095	0.00614375	0.0030515	0.0588009	0.12761	0.0248253	0.00274172
AATCTTG	-0.0492378	0.0656047	0.0803475	0.059234	-0.00222206	-0.0127803	0.0608345	0.0242636	0.017848	-0.0881439	0.00218839	0.0122986	0.123923	0.00444886	-0.0356674
AACTTCA	-0.0489571	0.100338	0.0890941	0.0357943	-0.0141123	-0.00747744	0.0980119	0.0258431	0.0350455	-0.052256	0.0549628	0.0871038	0.157426	-0.0506441	-0.0219808
ACGGAAA	-0.0488979	-0.233284	-0.275889	-0.178415	-0.180934	-0.194154	-0.384357	-0.187206	-0.185539	-0.20807	-0.314484	0.00910297	-0.157273	0.0408951	-0.0957819
TACTGAA	-0.0488532	0.0418259	0.0222556	-0.00774455	-0.0469207	-0.0552544	0.00854463	0.0453999	-0.0204479	-0.0148766	-0.0188969	-0.0971398	0.173213	-0.1582	0.0793699
AATTGAG	-0.0487916	0.0604131	0.0678781	0.00123219	-0.0062354	-0.0491534	0.00198367	0.070418	0.0225592	-0.0948423	-0.0837518	-0.044069	-0.00674806	-0.0860512	0.0122855
ATGTTTC	-0.0487247	-0.00612061	0.00122638	0.017703	-0.0504754	-0.105625	-0.0160019	-0.00223796	-0.0475117	-0.133439	-0.0784142	0.0452747	0.139046	-0.0538168	0.0554523
AAGTACA	-0.04859	0.0367663	0.05192	0.0874963	-0.0107124	0.05918	0.0785962	0.109158	0.0713111	0.0189328	0.0809856	0.0217937	0.0193112	-0.152522	0.136176
ATTTACC	-0.0485788	-0.0449019	-0.0186994	-0.0566559	-0.0575953	-0.158534	-0.0685176	-0.00846946	-0.0726894	-0.212982	-0.0263559	-0.0596698	0.0708032	-0.352146	-0.00436575
TACAGAA	-0.0485638	0.0248556	0.037623	0.0300531	-0.0220887	-0.0573943	0.0185361	0.0445974	-0.0105822	-0.0486586	0.00446081	0.00339164	0.0244904	-0.088613	0.0115265
AGATTTG	-0.0485206	0.0980082	0.114923	0.0493064	0.0072455	-0.0459542	0.0850887	-0.00804695	0.0105549	-0.132773	0.0430259	0.0426527	0.101227	-0.149911	0.0136388
AACTAGT	-0.0484882	0.0455767	0.0843654	0.0496998	-0.0342915	-0.0445938	0.0572772	0.0815413	0.119806	-0.0217409	-0.000703078	-0.0634115	0.120178	-0.0932798	0.0857998
ATTATGC	-0.0484621	-0.153906	-0.122899	-0.100733	-0.0399397	-0.15902	-0.136276	-0.0333619	-0.157866	-0.217951	-0.173843	-0.131982	-0.156166	-0.93121	0.147377
CTACAAA	-0.0484485	0.0734174	0.0686476	0.0267416	-0.0228913	-0.0467429	0.00869153	-0.0422973	0.0293261	-0.0244751	-0.00263755	-0.0630049	-0.0264621	-0.137507	-0.0687168
ATTAACC	-0.0481448	-0.0774462	-0.037646	-0.0160411	-0.0374915	-0.129554	-0.015138	0.0584571	-0.0552946	-0.27368	-0.00759082	-0.0375709	0.01827	-0.456912	0.000469684
AATAGAG	-0.047753	-0.0911343	-0.0837545	-0.0935981	-0.133205	-0.14089	-0.0787609	-0.0048223	-0.0469476	-0.0975069	-0.0854833	-0.0351648	-0.120295	-0.433687	-0.0844072
GAAACTC	-0.0475628	0.0387433	0.0101648	-0.0363245	-0.0150314	-0.0485516	-0.0670944	-0.0384234	0.00717824	-0.0283152	-0.0365833	0.0615704	0.161332	-0.112582	0.00804551
GTTCAAA	-0.047503	0.0782424	0.053213	0.0219986	-0.00774396	-0.0539859	0.0395087	-0.00979129	0.0100038	-0.118541	0.031788	0.00556798	0.0810929	-0.115087	0.0236641
ATTCACA	-0.0471795	0.0304784	0.0517206	0.0146525	-0.0173805	-0.0373179	-0.0323828	0.0621217	-0.0151076	-0.106484	-0.0422408	-0.000751286	0.030155	-0.115908	0.06424
CGTGAAA	-0.0471281	-0.125806	-0.194241	-0.171399	-0.215973	-0.207242	-0.389621	-0.255581	-0.252031	-0.231413	-0.270295	-0.22161	-0.108281	-0.14862	0.00747807
ACGAATA	-0.0470488	-0.163154	-0.103409	-0.135697	-0.109999	-0.101367	-0.220834	-0.0744885	-0.0858767	-0.440351	-0.322361	-0.0493113	-0.0254556	-0.190333	0.0482888
CTTAATC	-0.0470268	-0.0915409	-0.0907365	-0.0631924	-0.146441	-0.205416	-0.076904	-0.0614331	-0.117967	-0.32678	-0.166362	-0.117268	0.0508057	-0.547245	-0.0185084
CGATATA	-0.0468244	-0.219629	-0.154851	-0.151877	-0.150764	-0.138064	-0.172858	-0.167493	-0.249115	-0.457678	-0.372208	-0.16805	0.0408288	-0.359592	0.109116
ATAGAAC	-0.0465626	-0.025518	0.00582641	0.0264783	-0.0478601	-0.0540707	0.016045	0.0697976	-0.00181415	-0.192552	0.00453086	-0.0378283	-0.00109439	-0.142811	0.00648267
AAGGTTA	-0.0464455	-0.0598439	-0.013818	-0.0282375	-0.076144	-0.158999	0.0482962	0.000238612	-0.0501553	-0.175359	-0.00194755	0.0386519	0.0532706	-1.31959	0.00380324
AAGTGAT	-0.0463895	-0.0291575	-0.00919769	-0.0524659	-0.0839291	-0.0649361	-0.173506	0.0900482	-0.0185425	-0.439603	-0.0737618	0.0508734	0.136091	-0.044442	0.0589602
ACTCTAT	-0.0463499	-0.0191954	0.0209817	0.00696554	-0.039368	-0.027266	0.0431015	0.0462808	0.0187209	-0.0894166	-0.0469566	0.00517685	0.0579858	-0.827615	0.0199119
ATTGGAA	-0.0462874	0.0396605	0.0312753	0.00997319	-0.0305921	-0.0978079	-0.0415465	0.0438128	-0.0422821	-0.122706	0.0545055	0.00551846	0.0871883	-0.138409	-0.0528622
AAGAAGA	-0.0462624	0.0117144	-0.043132	-0.0725529	-0.0615204	-0.0195182	0.0491852	-0.00220384	0.00182969	-0.0574589	-0.0444163	0.0309193	-0.186243	0.0642497	-0.26159
CTTCTTA	-0.0460924	-0.0619127	-0.0651002	-0.0692891	-0.143537	-0.0832825	0.00188736	0.0117356	-0.00784921	-0.129052	-0.0411908	0.00780748	-0.0903297	-0.0362458	-0.132176
AGTATTC	-0.0459367	-0.0224199	-0.00562329	-0.00101078	-0.0662792	-0.10094	-0.00160216	-0.00456526	-0.0573706	-0.138104	-0.0417987	-0.0070726	0.0784587	-0.137543	0.00410136
TGGGAAA	-0.045846	-0.0100016	-0.0120747	-0.0907857	-0.0473605	-0.128006	-0.231033	-0.065493	-0.140399	-0.109549	-0.0682876	0.0657535	0.037881	-0.266341	-0.126596
AATGAAG	-0.045776	0.0125073	0.00453585	-0.0548571	-0.071172	-0.0471992	-0.00504135	0.0286874	-0.0266679	-0.128644	-0.0250135	0.0172942	0.133447	0.0140982	0.0220125
AATCAGA	-0.0457226	0.0913944	0.0879673	0.0425699	-0.00801579	-0.0239965	0.00875519	0.0215651	-0.0281413	-0.149198	-0.00826304	0.00521911	0.101848	-0.0158014	0.0533997
AATTACG	-0.0456972	-0.14214	-0.115472	-0.126415	-0.163412	-0.158774	-0.305854	-0.226245	-0.202241	-0.278962	-0.211881	-0.221323	-0.0667187	-0.285132	0.0590037
AATCATG	-0.0454081	0.0205304	0.030126	0.0615078	0.0178612	0.00249232	-0.0765348	0.0830804	-0.0649069	-0.0996865	-0.0660114	0.00525018	0.158358	-0.0954844	0.0469067
CATATAG	-0.0453027	-0.130775	-0.0631043	-0.0849115	-0.0901029	-0.14398	-0.0809386	-0.0336004	-0.187887	-0.175053	-0.222795	-0.212839	-0.0528863	-0.510345	0.089185
CATGTAA	-0.0452985	-0.0776659	-0.0470575	-0.0436936	-0.0347121	-0.0784277	-0.026994	0.02517	-0.134418	-0.165465	-0.122165	0.0371951	0.0952275	-0.36834	0.167173
ACAAGAA	-0.0451419	0.0383348	0.0190428	0.0142627	0.0123981	0.0361519	0.0410786	0.026072	0.0171267	-0.0598858	-0.0309823	0.0621729	-0.00219324	0.0625704	-0.0306473
CCGGGGC	-0.0450222	-0.351199	-0.442353	0.0859273	0.107323	0.192943	0.0104644	-0.689263	0.192181	0.161837	0.0341613	0.12254	-0.101785	0.232662	0.0476949
AGAATTG	-0.0449765	0.0498075	0.0633825	0.0413211	-0.0207617	-0.0453834	0.0248007	0.0577941	0.00211585	-0.120922	0.0461704	0.0460051	0.04537	-0.0692983	-0.0194386
AAGTACT	-0.0449624	0.0731078	0.0766408	0.0502149	-0.0323602	0.00263561	0.120914	0.107517	0.0708855	-0.121394	0.0846386	0.0457961	0.128936	0.0444553	0.137059
ACAAACT	-0.0449197	0.119279	0.128973	0.0899051	0.0316067	0.0142823	0.00672297	0.0413357	0.0241314	0.0193902	0.0657755	0.00435696	0.00152961	-0.108225	0.000715272
ACTGAAT	-0.0447625	0.0548739	0.0666392	0.0379173	0.00424497	-0.0619224	0.00487078	0.0671273	-0.00135961	-0.0596421	0.0250335	-0.000560572	0.172078	-0.0652346	0.153695
ATAGTGA	-0.044575	-0.102692	-0.0761905	-0.0687817	-0.0472796	-0.0806878	-0.102855	0.012993	-0.15372	-0.296516	-0.287476	-0.147122	0.0574645	-0.215138	0.138739
AAATAGC	-0.0445483	-0.133514	-0.13207	-0.131576	-0.107449	-0.194257	-0.136336	-0.0351584	-0.104816	-0.138484	-0.0360689	-0.0761097	-0.0216731	-0.248298	0.0380033
TTGCAAA	-0.0445072	0.0544428	0.0491268	0.0182923	0.0293129	-0.0369324	-0.103473	0.000949004	0.0613606	0.0195985	0.0595336	-0.143818	-0.0354386	-0.17461	-0.0363424
AGAGATA	-0.0444946	-0.0646527	-0.042168	-0.0476588	-0.0809849	-0.10613	-0.0288416	0.0208312	-0.0516387	-0.233679	-0.0684173	-0.000383454	-0.0470915	-0.0983922	-0.0406495
TAACGAA	-0.0444471	-0.0430137	-0.0596588	-0.015265	-0.0819115	-0.074226	-0.099927	-0.0516142	-0.0506574	-0.265928	-0.13885	0.012193	0.00203367	-0.249636	0.072686
AATATGG	-0.044331	-0.0527598	-0.0270443	-0.0369382	-0.0302783	-0.0816997	-0.0207747	0.0475217	-0.0753018	-0.193931	-0.0613986	-0.0573791	0.0579576	-0.314938	0.0364604
ATTTGGA	-0.0443213	0.0751171	0.0696068	0.0530276	0.0282766	-0.0771659	0.0456031	0.037894	-0.00507395	-0.104647	0.0655554	0.0389215	0.124343	-0.159289	-0.00194149
AATCCTA	-0.044134	0.00685421	0.0253294	0.0244572	-0.040903	-0.0829468	-0.0512802	0.0438827	-0.0360536	-0.14848	-0.0535088	-0.0470308	0.0799487	-0.526469	-0.035194
CGAAAGA	-0.0440174	-0.0833395	-0.143013	-0.173869	-0.165635	-0.117436	-0.106164	-0.132743	-0.0959778	-0.0649556	-0.150562	0.0725206	-0.0618858	0.121089	0.0225695
TCTAAGA	-0.0439854	-0.0085412	-0.0250719	-0.0833455	-0.135103	-0.165669	-0.0885053	-0.0259164	0.000247757	-0.172531	-0.0307707	0.0157594	0.020615	-0.0566135	-0.0750912
AACAGAA	-0.0439775	0.0394524	0.0306801	-0.0383175	-0.0403949	-0.0442909	-0.0347183	0.0318133	-0.0785923	-0.0411706	-0.0532552	0.0450713	-0.102959	-0.0157209	-0.0237683
CTCTTTA	-0.0439102	-0.108894	-0.109247	-0.132717	-0.1658	-0.176252	-0.0941316	-0.0568447	-0.128303	-0.192552	-0.0972865	-0.0689696	-0.0916827	-0.14359	-0.110048
GCCCCGC	-0.0438961	-0.641696	-0.60933	-0.134315	-0.128133	0.0702762	-0.0844274	-1.10639	-0.0816693	0.28701	-0.02427	-0.00231398	-0.105089	0.14499	-0.365716
AAACAAG	-0.0437381	-0.0239067	-0.0134011	-0.0373101	-0.0749756	-0.0679924	-0.0210132	-0.0307778	-0.0492901	-0.0976126	-0.0949468	0.0739011	0.0452222	-0.130984	-0.00838533
ACTTCAT	-0.0436882	0.0830478	0.0780954	0.0635665	0.0172839	0.0677634	0.0949479	0.104397	0.0524693	-0.0786441	0.049661	0.00538781	0.185768	0.0411179	0.0648452
GAACCCC	-0.0436361	-0.233744	-0.248731	0.0964029	0.186981	0.126614	0.0819169	0.0550466	0.161247	0.129387	0.070419	0.208739	0.190768	0.140134	0.107428
ACAAATC	-0.0433819	0.0611169	0.0725394	0.0259877	0.0149589	-0.0309646	-0.0541387	0.00142738	-0.0162148	-0.14881	-0.0248145	0.0070035	0.0516669	-0.0742689	0.0604933
AGATTAG	-0.043265	-0.031868	-0.0341128	-0.024968	-0.0409577	-0.108561	-0.0200624	0.0247155	-0.0683602	-0.201635	-0.0589322	-0.0559939	0.0191356	-0.349452	-0.00188722
ATTTGTG	-0.0430271	0.0319599	0.0873311	0.0615738	0.00766559	-0.0521456	-0.0700301	0.0136947	-0.0149785	-0.0519218	-0.0457157	-0.115562	-0.0926758	-0.0833953	0.0628583
CTATATC	-0.0428652	-0.0692142	-0.0299431	-0.0739297	-0.0987034	-0.118545	-0.0103894	0.0073006	-0.0664351	-0.284351	-0.134114	-0.0749047	0.0718753	-0.320922	0.0830814
GAAGGAA	-0.0427951	-0.0305235	-0.0541354	-0.132519	-0.0693146	-0.0626655	-0.183228	-0.0536648	-0.0709073	-0.151072	-0.155815	0.0349955	-0.171567	0.0634816	-0.236946
CAACTAA	-0.0427713	-0.0128615	0.0350315	-0.00490986	-0.0699833	-0.0885707	0.0145918	0.049926	-0.0114646	-0.171229	-0.0311693	0.032041	0.0175057	-1.03775	-0.0502835
CTATCTA	-0.0425204	-0.0718339	-0.00312855	0.0169348	-0.0679776	-0.154562	0.0571039	-0.0631355	-0.0277845	-0.185693	-0.0903244	-0.131662	-0.0420015	-0.19396	-0.102365
AGAAACA	-0.0423922	0.00251603	-0.00944249	-0.0211815	-0.053736	-0.0683163	-0.13459	0.0303842	-0.111655	-0.0529965	-0.0382642	0.0859122	-0.00322807	0.0778793	0.0114609
TAGTTCA	-0.042307	0.041673	0.0486901	0.0580905	0.0291178	-0.0229212	0.0923029	0.0591542	0.00952918	-0.104997	0.108877	0.00876444	0.129089	-0.245744	0.0448943
ATATGAC	-0.04221	-0.0173798	0.0443098	-0.01067	-0.0232379	-0.0829242	-0.111799	0.0346059	-0.0515823	-0.213473	-0.173444	-0.0356761	0.0697768	-0.153287	0.174769
TACACTA	-0.0418498	-0.0842424	0.00991938	-0.00982362	-0.00662881	-0.0697516	-0.116337	0.039857	0.0194317	-0.0152998	-0.0706975	-0.182808	-0.38476	-0.241144	0.0636413
AAATCCG	-0.0410402	-0.0483621	-0.0560752	-0.098085	-0.0954414	-0.0787078	-0.298122	-0.150447	-0.175789	-0.0416161	-0.125395	-0.191387	-0.0576491	-0.0952877	-0.0438913
AGTTTAC	-0.0407383	0.0116921	0.0494988	0.00360255	-0.0433413	-0.0679379	-0.0148628	0.0176871	-0.0560377	-0.0798379	-0.0276403	-0.0963679	0.114354	-0.427691	0.0171817
GAAAAGC	-0.0406471	-0.0824413	-0.0965203	-0.14887	-0.170843	-0.148996	-0.265409	-0.122203	-0.167964	-0.0226453	-0.0777326	0.040845	0.0241466	0.030258	-0.0478398
ATATAGC	-0.0405858	-0.189788	-0.117658	-0.178063	-0.137386	-0.203201	-0.167122	-0.0895662	-0.166038	-0.258454	-0.296533	-0.165945	0.0420546	-0.440048	0.114433
AAGTTCG	-0.0403859	0.0783871	0.0427616	-0.0205985	-0.0614872	0.0371698	0.0659823	-0.0174437	-0.0146985	0.0194105	-0.00783356	0.041575	0.0104244	-0.127782	0.056701
ACAATTC	-0.0403002	0.0386247	0.0416832	0.032335	-0.0536327	-0.0176196	-0.00282711	0.02993	-0.0112006	-0.157184	-0.0100355	0.00807723	0.0569628	-0.0121467	0.0398173
ATTGAAG	-0.0401647	0.0372516	0.0441739	-0.0115159	-0.0338622	-0.0346233	0.0356447	0.0465351	0.0156899	-0.123837	0.0114846	0.0232967	0.123593	-0.000621246	0.00938476
ATATCTG	-0.0401266	0.0301293	0.0841291	0.0424234	0.0712253	-0.0311285	0.0998744	0.111505	-0.0529877	-0.118893	0.00218198	0.00307411	0.144098	-0.164242	0.133009
AAATCGT	-0.0401186	0.0110364	0.0029328	-0.0239429	-0.0645598	-0.0904747	-0.169792	-0.0931773	-0.0707179	-0.160363	-0.048485	-0.0959065	0.0692938	-0.0745392	0.11783
TCTAGAA	-0.0396054	-0.0246305	-0.0575165	-0.103975	-0.158735	-0.187247	-0.00434399	-0.0100193	0.0129624	-0.130152	0.0018944	-0.109039	0.0236865	-0.0808273	-0.0763516
GAATTGA	-0.0394723	0.0255014	0.0337757	0.0378882	-0.0638228	-0.0517486	-0.0300492	0.00984066	-0.0400582	-0.161113	-0.0251954	-0.00148269	0.0265024	-0.0286811	-0.0805188
TAGGGAA	-0.0393207	-0.0104385	0.00550528	-0.0772461	-0.0563297	-0.0830844	-0.116949	0.0171892	-0.0904849	-0.0161777	-0.0513764	-0.0383337	0.0395768	-0.193	-0.115455
TACTCAA	-0.039172	0.0361638	0.0662224	0.0600465	0.00891982	-0.0654655	0.0441782	0.114026	0.0422051	-0.146487	0.0125681	0.0140643	0.09912	-0.125018	0.0752434
ACATAAC	-0.0391034	-0.0289479	0.0247794	-0.0069513	-0.0197546	-0.0570256	-0.076218	-0.00512384	-0.0369508	-0.317193	-0.169422	0.0168153	0.0322649	-0.384204	0.134946
GATAATC	-0.0390893	-0.0311926	-0.00149725	-0.0111475	-0.0267262	-0.0669451	0.00790896	0.0364634	-0.0505504	-0.262886	-0.114245	-0.0382622	0.117203	-0.136159	0.0450163
ACTTATC	-0.0390229	0.0222176	0.0219017	0.0509099	-0.0471758	-0.0389597	0.0339621	0.0502426	0.00829909	-0.153905	-0.0291379	-0.00277981	0.112925	-0.141585	0.0416772
AAACACT	-0.0389983	0.0357719	0.0758683	0.0295165	-0.00673813	-0.0517503	-0.0126976	0.0242451	-0.00655429	-0.0149797	0.0198069	-0.0606113	0.0780989	-0.0212345	0.128613
ACTTTCC	-0.0389258	0.0580327	0.0313494	-0.0276961	-0.0724976	-0.12255	-0.126265	0.0393332	-0.020004	-0.0350917	0.0011758	0.0851634	0.102842	0.0185801	-0.0896208
GGGTAAA	-0.0388473	-0.153154	-0.183376	-0.220323	-0.149094	-0.219856	-0.326931	-0.131121	-0.144553	-0.15929	-0.112301	-0.0159453	-0.0252277	-0.396814	-0.0961614
AACAAAC	-0.0387149	0.0035244	0.0255636	-0.0152624	-0.0410366	-0.099049	-0.0512494	-0.073858	-0.0793868	-0.131188	-0.0510027	0.0296831	-0.150175	-0.172358	-0.0575277
ATTGTTC	-0.0386129	-0.0255252	0.0141935	-0.0176019	-0.0194441	-0.0604718	-0.0573626	0.0302506	-0.0170437	-0.140978	0.00207727	-0.0600884	0.0185073	-0.0877097	0.0381127
AATGTTC	-0.038115	0.0118624	0.0378506	-0.0222281	-0.0731314	-0.0790768	0.0129758	-0.00976941	-0.0567358	-0.0768599	-0.0536483	-0.0325698	0.12439	-0.0562737	0.092735
ATGAGTA	-0.0378446	-0.0178063	0.0122777	0.0395003	0.0212306	0.00299842	-0.00854037	0.111546	0.0612283	-0.337616	-0.0584151	-0.0318477	0.0482246	-0.115794	0.10546
ATACTTG	-0.037784	0.0446153	0.0869573	0.0762184	-0.0262474	-0.0320895	0.0862165	0.101515	0.067284	0.0116628	0.0210787	0.0240085	0.146744	-0.294121	0.0918523
CAATTAC	-0.0375271	-0.0468755	-0.0153017	-0.0128742	-0.04269	-0.0610851	-0.0186578	0.096846	-0.0102677	-0.0981139	-0.0983739	-0.0439536	0.0322967	-0.159212	0.0917063
TTACCAA	-0.0374473	0.0641978	0.080743	0.0385285	0.0524853	-0.0054033	0.0916979	0.100268	0.0867074	-0.060128	0.0748473	0.0757122	0.103231	-0.103055	0.0603488
AATACTG	-0.0374395	-0.0273543	0.0180991	0.0304759	0.0536343	-0.0319558	0.0117492	0.0697877	-0.0378324	-0.0784578	0.029558	-0.0596664	0.101364	-0.252387	0.155486
ACTCGAA	-0.0373444	0.0966602	0.0926803	0.0333933	0.0282101	0.0318598	0.00029352	-0.10719	-0.0562585	-0.0534487	-0.034465	0.0270966	0.0741692	0.0682425	0.0768651
GGAAGAA	-0.0372458	-0.0183921	-0.052675	-0.10033	-0.0598991	-0.0110072	0.00274049	-0.00281467	-2.28986e-05	-0.0030304	0.000624241	0.0695583	-0.0352661	0.0604036	-0.118499
GTCTATA	-0.0369799	-0.0483857	-0.0106354	0.00503657	-0.0122193	-0.0638456	-0.0029254	-0.0562646	0.0171875	-0.192958	-0.102121	-0.128095	0.0426343	-0.244661	-0.0341126
TACACAA	-0.0368267	0.0263195	0.09296	0.0924924	0.0433666	-0.006552	-0.0181258	0.101378	0.0210287	-0.0841775	-0.0878555	-0.54953	-0.52434	-0.0770082	0.061234
TCTCAGA	-0.0366253	0.0537752	0.0246101	0.0561715	0.0310843	-0.0150932	-0.00699272	0.0470103	0.0564872	0.0128381	-0.036983	0.00648572	-0.0325753	0.126089	0.10077
ACATAGA	-0.0366004	-0.00883847	0.0184911	0.0659503	-0.0372192	0.0109515	0.0232125	0.021864	-0.066678	-0.0359748	-0.0614601	-0.019276	0.00149403	-0.172016	0.0803595
ACCTTAT	-0.036438	-0.103497	-0.0790622	-0.0457861	-0.134559	-0.172324	-0.0508297	0.0395066	-0.135256	-0.249225	-0.121927	-0.0470128	0.0543944	-1.37507	0.105776
CATCAAA	-0.0363205	0.0928519	0.0987083	0.0549564	0.0151509	-0.0201341	0.0910297	0.0730178	-0.0290201	-0.0696957	0.0183875	0.00311753	0.103728	-0.0630901	0.0757526
GAAGTGA	-0.0362361	0.0491433	0.0134434	-0.0186764	-0.0380518	-0.0273533	-0.164685	0.0889461	0.0485798	-0.112161	0.0254167	0.0833314	0.105244	0.0590624	0.0649693
TGTGTAA	-0.036178	-0.0142053	0.0743989	0.0391101	0.0258664	-0.0326098	-0.072665	0.0363981	-0.0427032	-0.0694906	-0.0802969	-0.70689	-0.60353	-0.228904	-0.00176954
GCTTATA	-0.0360664	-0.197077	-0.119702	-0.210972	-0.0950381	-0.222707	-0.193112	-0.162135	-0.0961826	-0.252194	-0.221131	-0.254949	0.00241507	-0.552167	0.090788
GTTTCTA	-0.0360418	0.0200879	0.0125774	-0.0142121	-0.0774259	-0.111942	-0.121929	-0.00197894	-0.102241	-0.135335	-0.00885096	0.0362119	0.072039	-0.035868	-0.00109714
AAGTCTA	-0.0360399	0.0920051	0.0772157	0.0637773	0.0463691	0.00986105	0.0806691	0.0174064	0.0798433	0.0424	0.107894	0.0156465	0.0897768	-0.52707	-0.0327187
ATATGGA	-0.0359519	-0.0553186	-0.0119483	-0.00792597	-0.011135	-0.0354107	0.0142431	0.0352307	-0.0800742	-0.144961	-0.0759984	-0.0739726	0.105113	-0.195067	0.0469468
AGGTTTA	-0.0356546	-0.0584742	-0.0236049	-0.00967784	-0.0560218	-0.127575	0.0651154	0.0684877	-0.0956472	-0.233322	-0.00132232	-0.00128205	0.0939726	-0.812988	-0.000782296
GTTAAGA	-0.035642	-0.0471492	-0.0372284	-0.0615454	-0.114848	-0.0813916	0.0277322	0.0182909	-0.0259554	-0.126792	0.00404592	-0.0279819	-0.0368572	-0.300176	-0.0347833
ACTTATG	-0.0356378	-0.00820491	0.0268709	-0.0131833	-0.0727156	-0.075891	0.0389527	0.0142897	-0.050062	-0.153078	-0.0568005	-0.0141014	0.146539	-0.244527	0.101197
GCAAATA	-0.0355862	-0.0683557	-0.0104738	-0.0360659	-0.0378163	-0.104865	-0.0472924	0.0105263	-0.062769	-0.0582738	-0.0448691	-0.119251	0.0123961	-0.335219	0.0678827
AATATGC	-0.0353726	-0.156759	-0.0798761	-0.0970948	-0.0697878	-0.12848	-0.0692075	0.0491209	-0.14158	-0.141916	-0.148063	-0.11924	-0.0798265	-0.847939	0.159011
GTTCATA	-0.0352532	0.0238223	0.0607241	0.0798406	0.01506	0.0351953	0.0575392	0.0348693	-0.0125106	-0.141568	-0.00364114	-0.0453302	0.101006	-0.172587	0.0873539
AAAACGC	-0.0352064	-0.212081	-0.218206	-0.218496	-0.264521	-0.244601	-0.343303	-0.402534	-0.267836	-0.00758235	-0.202929	-0.2642	-0.440125	-0.220581	-0.0161564
CATAGAA	-0.035148	-0.0188606	0.00980251	0.0116833	-0.0720047	-0.105971	-0.0951911	-0.0262114	-0.0958774	-0.167072	-0.0433467	-0.0634498	0.000849664	-0.12389	0.0145673
ACTTTCG	-0.0349638	0.0338582	-0.00375107	0.00135522	-0.0763922	-0.0871865	-0.179177	-0.0931042	-0.104257	-0.0416137	-0.0673518	-0.040195	0.0508275	0.00255262	0.0550119
AGAGAGA	-0.0349625	-0.052975	-0.0869953	-0.0758278	-0.151184	-0.160814	-0.400338	-0.0542636	-0.146348	-0.171582	-0.267382	0.0704122	-1.24987	-0.0203025	-0.59149
ACTAAAG	-0.0349181	-0.000754054	-0.0138567	-0.0781274	-0.0922308	-0.106011	-0.016043	0.0507429	-0.044813	-0.146096	-0.0228521	-0.0391727	0.0571477	-0.506337	-0.0367129
TACTTGA	-0.0348919	0.0790532	0.102086	0.0805098	0.0039208	0.0175601	0.10698	0.0658294	0.0343595	-0.0537143	0.00739137	0.0501705	0.148368	-0.387259	0.0492931
ATCTCTA	-0.0347808	0.0181932	0.0294403	-0.00174379	-0.0010762	-0.0814155	0.036366	0.0183201	0.00849059	-0.147704	-0.0264849	-0.0762619	0.069386	-0.0882393	0.0186611
ACTGTAT	-0.0346931	-0.0107289	0.0656742	0.0727938	0.0275453	-0.00203213	0.0351438	0.0802322	0.0524979	-0.0649844	-0.0602839	-0.0792608	0.0249501	-0.41473	0.196037
CATATTC	-0.03448	-0.0601882	-0.0400115	-0.0323656	-0.030719	-0.0767813	0.0117958	0.0161892	-0.101767	-0.143215	-0.104507	-0.0453989	0.0978882	-0.292749	0.108464
CGTTATA	-0.0343561	-0.24599	-0.179914	-0.125452	-0.196414	-0.170654	-0.282685	-0.17388	-0.167987	-0.363211	-0.336551	-0.128928	0.0327417	-0.308847	0.208512
AGTTATC	-0.0339405	0.0974891	0.0859777	0.0678464	0.0324167	0.00244515	0.0478568	0.0665718	0.0987555	-0.131661	-0.0626623	0.0314451	0.122275	-0.185238	0.105561
CACAATA	-0.03384	-0.0632317	-0.0130843	0.0131706	-0.0370181	-0.0984206	-0.131719	0.0274311	-0.104442	-0.0830508	-0.0955194	-0.128563	-0.218318	-0.251289	0.0800935
AACTTCG	-0.0338397	0.0746229	0.0693314	0.0132371	-0.0259471	0.0384496	0.0189945	-0.00478756	0.0365884	0.0448844	0.0245787	0.0899761	0.100193	-0.0950928	0.0751837
AGAATAC	-0.0338023	-0.0153564	0.00517444	-0.0316375	-0.0452432	-0.089513	-0.00133611	0.00759704	0.000126143	-0.0636624	-0.034612	-0.00113796	0.0384313	-0.10358	0.0657508
AACTTAC	-0.0337507	0.023656	0.0125229	-0.0375413	-0.106041	-0.087343	0.0775246	-0.0344184	0.0200862	-0.0678859	0.0237118	0.0394807	-0.00363438	-0.462842	-0.0394316
ATGCAAA	-0.0336279	0.016139	0.0246901	0.0145548	0.0168806	-0.0627342	-0.0252579	0.076827	-0.0184687	0.0201398	0.00447031	-0.0142078	0.0418422	-0.342275	0.0979597
GGACCCC	-0.0335672	-0.228642	-0.241488	0.206401	0.114101	0.215409	-0.0440862	0.166795	0.196255	0.218326	0.216363	0.318703	0.157408	0.232737	0.114192
AATTGTG	-0.0333698	0.0289096	0.0888665	0.00909248	-0.0259527	-0.0597754	-0.0481927	0.00273968	-0.0680155	-0.0569445	-0.0350269	-0.0961187	-0.049744	-0.131277	0.0328484
TCAATCA	-0.0333671	0.0817136	0.084572	0.0743442	0.0228098	0.00496844	0.0446519	0.00583811	-0.0534111	-0.112609	-0.0282257	0.0210343	0.0627188	0.0298486	-0.0295127
ATGAATG	-0.0329717	-0.0248526	0.028585	-0.00723483	-0.0401459	-0.0295965	0.0229508	0.00754624	-0.0400491	-0.100499	-0.000362001	0.0348622	0.0123105	-0.208182	-0.0611743
TGCGAAA	-0.0329664	-0.135947	-0.164567	-0.187291	-0.187056	-0.241038	-0.371708	-0.269159	-0.137444	-0.00202758	-0.175361	-0.626174	-0.859628	0.0422534	-0.106033
CTTTCGA	-0.0329063	0.0517168	-0.000352872	-0.104311	-0.107162	-0.0820208	-0.10066	-0.0226567	-0.124947	-0.045944	-0.0649171	0.0511522	0.136449	0.11144	0.0927784
AAGGATT	-0.0327929	0.0155334	0.0124485	-0.061643	-0.0992421	-0.0920649	-0.0677478	-0.00579458	-0.0270653	-0.128311	0.00577299	0.0194199	0.082145	-0.0338769	-0.0157665
GAGTTAA	-0.0327763	-0.0232574	0.0128454	-0.0457877	-0.0193114	-0.188401	-0.0215486	-0.0376245	-0.0505066	-0.215568	-0.111632	0.00807895	0.0202038	-0.663528	-0.0327215
CCAATTA	-0.0327632	-0.0465297	-0.0058288	-0.00949618	-0.0355381	-0.123224	-0.0433452	0.043669	-0.0466419	-0.144041	-0.0707331	-0.0973491	-0.015364	-0.4106	-0.0664077
TGAAACA	-0.0325291	0.0196352	0.0399358	0.0318408	-0.041818	-0.0694784	0.0714107	0.0350728	0.014767	-0.0235722	0.016588	0.0669558	0.102305	-0.0340588	0.0354762
TAGACTA	-0.0324448	-0.000105076	0.0440342	0.0282889	-0.018446	-0.0411775	0.046127	-0.0734938	0.119038	-0.041435	0.0167876	-0.125911	0.0617572	-0.253339	0.0219061
ATCTGAA	-0.0324347	0.0362017	0.0364019	-0.0265408	-0.0254765	-0.0938054	0.028404	-0.0211928	-0.0870271	-0.126962	0.00824828	-0.0248068	0.120125	-0.0929362	0.0950287
ATAGTAG	-0.0324281	-0.0551303	0.027556	-0.00763863	-0.0211481	-0.105955	-0.00618637	0.0636615	0.0386318	-0.0672299	-0.00860385	-0.147434	-0.0626435	-0.122201	0.0199655
AAATGAC	-0.032331	-0.0229578	-0.0187887	-0.0629716	-0.0851347	-0.104693	-0.172383	-0.0115156	-0.133624	-0.287052	-0.0685944	-0.0296559	0.0779518	-0.0563592	0.0811512
AGTCTAA	-0.0321254	0.0592071	0.0483028	0.00119666	0.0277324	-0.0504957	-0.00673952	0.0217461	0.0497391	-0.0271424	0.0611714	0.0333832	0.043086	-0.778263	0.0157179
CAAGTAA	-0.0319521	0.0459673	0.0615505	0.00292998	-0.0324917	-0.0520747	0.0252302	0.065129	0.0246339	-0.121633	-0.0332585	0.0493568	0.0813245	-0.69563	0.0247752
ACATAGT	-0.0319328	-0.0819833	-0.0249325	-0.0187172	-0.0320711	0.0450207	-0.0158334	-0.0403259	-0.0729643	-0.139798	-0.163024	-0.101406	-0.053846	-0.265383	0.171432
TCTTACA	-0.0319172	-0.020667	-0.0113106	-0.0261924	-0.041686	-0.0899248	2.00722e-05	0.0415108	-0.0106901	-0.0646696	-0.0363774	-0.025348	-0.164142	-0.118447	-0.0456552
CCTATTA	-0.03181	-0.172905	-0.113123	-0.131577	-0.128613	-0.175526	-0.147899	-0.0228951	-0.113863	-0.228178	-0.120542	-0.108263	-0.118638	-0.397986	-0.0598511
CAGATTA	-0.0317832	0.0360678	0.0547171	-0.0149051	-0.0506729	-0.1108	0.00662005	-0.041627	-0.0697213	-0.198375	-0.0455661	-0.0837367	0.0861529	-0.295837	0.0982344
AAAGATG	-0.0317639	0.00606311	-0.00393406	-0.0317357	-0.0345466	-0.0424112	0.0616809	0.029472	-0.0117197	-0.0799291	-0.00790848	0.0450935	0.134467	-0.0632243	0.0370588
CTTAGTA	-0.0316364	-0.041259	0.00429113	0.0100549	-0.0874346	-0.129054	-0.109566	0.0211692	-0.0607985	-0.13873	-0.0541142	-0.0739154	-0.169688	-0.497092	-0.101602
CCTTTAA	-0.0315924	-0.168447	-0.133384	-0.248454	-0.229016	-0.33468	-0.219363	-0.144546	-0.522247	-0.442241	-0.16568	-0.039601	0.0370688	-0.478569	-0.0750969
GATAAAC	-0.0314676	0.0184715	0.0382589	-0.0185449	-0.0479318	-0.0534871	-0.00625657	-0.0156951	-0.000459794	-0.164058	-0.0465785	-0.0451318	0.122566	-0.257315	0.0256369
AGTTTAG	-0.0314554	-0.0256974	0.00666324	-0.0806725	-0.164168	-0.176095	-0.0431036	-0.004731	-0.0527694	-0.126911	0.0103495	-0.114636	-0.0322027	-0.793633	-0.0871278
TCAGTAA	-0.0313392	0.0262617	0.023983	0.00371546	-0.0371734	-0.0626847	0.0156982	0.0627234	0.00566134	-0.0816278	-0.00423502	-0.0231537	0.127677	-0.140058	0.0653838
ATTACGA	-0.0312775	-0.0140946	-0.00155327	0.00414869	-0.0762914	-0.0302087	-0.121287	-0.00410835	-0.0774548	-0.203576	-0.127872	-0.0941156	0.0478507	-0.119448	0.128742
CAAATTG	-0.0311856	0.0440962	0.0554934	0.0550071	0.0122851	-0.0908942	-0.0416264	0.0384826	-0.0332033	-0.0933357	0.0561365	-0.0223263	0.0508078	-0.209339	0.0409543
CATATGA	-0.0310638	-0.0816027	-0.0273783	-0.0175332	-0.0757663	-0.0812277	-0.163819	0.0750725	-0.0334593	-0.135605	-0.19584	-0.0401207	0.123322	-0.177332	0.127933
ACTTTAG	-0.0310345	0.0517789	0.0417192	0.0179719	-0.0770064	-0.0791398	-0.0167682	0.0321934	-0.00566274	-0.113902	0.0150607	0.00871865	0.131692	-0.718485	0.0211996
ATCTATC	-0.0309841	0.0128106	0.0444788	0.0588966	0.0182243	-0.0584055	0.0744307	0.0429692	0.0362522	-0.163925	-0.0175894	-0.00310775	0.0717661	-0.0332327	0.0521684
CTTACTA	-0.0309815	-0.0839931	-0.0632274	-0.0828312	-0.182875	-0.14324	-0.0377569	-0.010831	-0.0826307	-0.109184	-0.0375744	-0.111367	-0.158229	-0.307216	-0.0483079
AAAACGG	-0.0309644	-0.0606016	-0.102926	-0.107488	-0.0635978	-0.177964	-0.169121	-0.246912	-0.186298	-0.0386924	-0.132528	0.0269733	-0.164275	-0.0812604	-0.0959379
AAGAGAT	-0.0307441	0.00358765	-0.00246366	-0.039908	-0.0717402	-0.0941487	0.00032604	0.0302352	-0.00536351	-0.16787	-0.0182801	0.0226653	0.0326924	0.00417676	0.0203989
GTGATTA	-0.0307056	-0.0989643	-0.0615838	-0.0569401	-0.115682	-0.0736291	-0.225305	-0.0153192	-0.268547	-0.422272	-0.311498	-0.167877	0.0357586	-0.207259	0.066822
AACTATG	-0.0305576	0.0243415	0.0495933	0.034774	0.033336	-0.0266158	-0.00188271	0.0236719	-0.0362113	-0.0678483	-0.014475	-0.0329132	-0.0115915	-0.254563	0.0684542
TGGATAA	-0.0303703	0.0606092	0.0810984	0.0482889	0.0334334	0.0026198	0.0976404	0.0992876	0.0642796	-0.0984003	0.0431002	0.0463339	0.146541	-0.249762	0.0408664
ACTCATA	-0.0303075	0.0386936	0.052845	-0.0136339	-0.0277774	0.0058951	0.0182131	0.137344	0.0584582	-0.173038	-0.0238164	-0.00378997	0.0327718	-0.134231	0.054513
CCTGAAA	-0.0302209	0.0154467	0.0111464	-0.0650547	-0.075791	-0.110106	-0.0611853	-0.114563	-0.0816668	-0.0741296	-0.0479704	-0.0256438	0.0208663	-0.105556	-0.0640796
AATGTAC	-0.0301712	-0.0313826	0.0177926	-0.0138709	-0.012609	-0.0544581	0.0365129	0.0867986	-0.0247514	-0.130984	-0.0118152	-0.0302466	0.025044	-0.143954	0.181011
AGTTCAT	-0.030109	0.0945961	0.0847947	0.0791498	0.0554328	0.0661686	0.107773	0.0774352	0.0613709	-0.0494113	0.114916	0.0313839	0.156589	-0.0195761	0.0758226
AGTCATA	-0.029925	0.0064801	0.0303703	0.0389943	0.0222551	-0.0336818	0.0107406	0.0343963	9.75866e-05	-0.129121	-0.055611	0.00103993	0.0702372	-0.12691	0.1375
CATAATC	-0.0298287	-0.00877804	0.0213521	0.000513914	0.00317655	-0.0385288	-0.0203959	-0.021852	-0.107358	-0.348995	-0.109053	-0.164828	0.058333	-0.499333	0.0825143
AAGAATG	-0.0297364	0.0349896	0.0196299	-0.0245226	-0.0993744	-0.0612376	0.0806984	0.0367565	-0.0314471	-0.0560886	-0.00808144	0.0696308	0.0224152	-0.0126742	-0.00301362
AGCTAAA	-0.0296636	-0.0642757	-0.0553588	-0.0713899	-0.0661127	-0.145949	-0.0605531	0.0456673	-0.000960432	-0.136818	-0.0100391	0.00441062	0.148525	-0.678141	0.0896167
CTAAAGA	-0.0296579	0.00674778	-0.0119192	-0.0398664	-0.133573	-0.128851	0.00128665	-0.0482451	-0.0252444	-0.168243	0.0276418	-0.0392987	0.112529	-0.211639	-0.0481384
TAGTACA	-0.0294644	-0.0329863	0.0190259	0.0759102	0.0190095	0.0301454	-0.00333693	0.0897316	0.098465	-0.314703	0.0158101	-0.135035	-0.0729806	-0.162102	0.118831
AACTAAC	-0.0291537	-0.0192601	0.0220776	0.0112782	-0.0279776	-0.113052	0.0025704	-0.0381031	-0.0368805	-0.175785	-0.00213958	0.0547835	-0.0895509	-0.490269	-0.0502387
ACCAAAT	-0.029093	0.058742	0.111409	0.066497	0.0349014	-0.0167251	0.0789574	0.0956039	0.00410961	-0.133521	0.0393863	-0.029413	0.0670717	-0.173958	0.0283229
AGTGTAA	-0.0289208	-0.025864	-0.0122938	-0.0316559	-0.0403378	-0.0737386	-0.0789215	0.029096	0.000742793	-0.00570005	-0.043965	-0.103054	-0.175431	-0.369815	0.0657398
CTATTCA	-0.0288894	0.00672301	0.00225236	-0.050602	-0.087427	-0.0773266	-0.001625	-0.0512461	-0.0542734	-0.15668	-0.0767615	-0.0991285	0.0724455	-0.0963046	0.0120218
GACGAAA	-0.0287605	-0.00800265	-0.047466	-0.0532385	-0.0420353	0.00972919	-0.118766	-0.075025	-0.0989063	-0.0957492	-0.114852	0.0409888	0.0206505	0.112362	0.0817309
TACTCTA	-0.0287483	-0.0252263	-0.000480811	-0.00555079	-0.0459256	-0.0720103	0.0734029	0.0337957	0.0812201	-0.0244058	-0.0311012	-0.0449382	0.0253185	-0.148014	0.0111189
TTGACAA	-0.0287473	0.10647	0.101452	0.100837	0.0794353	0.04303	-0.0243033	0.000364481	0.00913648	-0.060539	0.0842251	0.111526	0.13025	0.0278429	0.0895373
ATAGTAC	-0.0286553	-0.0617114	-0.0207105	0.0527673	0.0369703	-0.0187882	0.0113078	0.0517589	0.00271913	-0.192447	-0.0194127	-0.0875399	0.0395163	-0.128275	0.135916
AGATTGA	-0.0286486	0.0811171	0.0899614	0.0428826	0.00240694	0.00485807	0.0950012	0.02813	0.0217338	-0.0291348	0.0555158	0.0188377	0.0918762	0.085655	0.0295497
ATCCAAA	-0.0285991	0.121932	0.120904	0.0847651	0.0616511	-0.0186043	0.0649052	0.0637749	0.0219158	-0.0867076	0.0708742	0.0815735	0.166016	-0.190517	0.0284787
GAAGATA	-0.0285741	0.0126954	0.00471542	-0.0232465	-0.0374343	-0.0648443	0.0451398	0.0661684	0.00589633	-0.104934	-0.0172012	0.022007	0.163471	-0.0402623	0.047322
CCTTTCG	-0.0284947	-0.157923	-0.202802	-0.116662	-0.09108	-0.147655	-0.16086	-0.0826697	-0.0803064	-0.0386071	-0.191113	0.0582604	-0.112099	0.178637	-0.0232995
AAACTCG	-0.0284763	0.0277757	0.0186641	-0.0180106	0.00113376	0.0118597	-0.0813672	-0.206645	-0.0587645	-0.0296374	-0.073945	0.0122076	0.0792953	0.0680746	0.0586118
GTATAAC	-0.028243	-0.124127	-0.0719336	-0.033264	-0.0697051	-0.0639059	-0.115255	0.0014798	-0.0197857	-0.29514	-0.209888	0.0108504	0.000541447	-0.319061	0.0575907
AATCGTA	-0.0280801	-0.0430935	-0.00513846	-0.00307987	-0.0182636	-0.0391771	-0.12685	-0.0127269	-0.0307983	-0.172306	-0.13678	-0.0806891	0.0326299	-0.174582	0.105793
ATACAGA	-0.0279971	-0.0124256	0.010049	-0.00399971	0.0138792	-0.0321331	0.0364719	0.0563168	-0.0328689	-0.0865	-0.0788044	0.0377853	0.0147653	-0.119443	0.0648008
CGTTAAA	-0.0278482	-0.0882127	-0.0969071	-0.134249	-0.238833	-0.261496	-0.158884	-0.183236	-0.181661	-0.298755	-0.223081	-0.0995717	-0.0510962	-0.489828	0.0539883
CAGGAAA	-0.0277327	-0.00734957	-0.0246769	-0.0667248	-0.0465481	-0.0642792	-0.145539	-0.00952275	-0.151905	-0.0418533	-0.0507979	0.0192009	-0.0652123	-0.0297853	0.0144907
CAAACTA	-0.0276367	0.0607475	0.100755	0.0315244	-0.0236529	-0.0544132	-0.0170907	0.0491456	0.018158	-0.031411	0.00267185	0.00234908	0.0162698	-0.264896	-0.025749
AAACTGT	-0.0276231	0.0463991	0.0815455	0.0260975	-0.040455	-0.0416772	-0.015009	-0.00670104	-0.0462491	-0.0428707	0.0187277	-0.0198179	0.0952867	-0.105252	0.0666912
ACTATGA	-0.027544	-0.0051551	0.0301951	0.0152479	-0.000852339	-0.0256911	0.00708312	-0.00609802	-0.0916458	-0.0971652	-0.0346359	-0.0623347	0.0614117	-0.109366	0.118693
ATTGAAC	-0.0274506	0.0665012	0.0899853	0.0724145	0.0181701	0.039917	0.0793036	0.0673105	0.039574	-0.0885068	0.0161318	0.0438875	0.115835	-0.128238	0.0692314
GTAAACA	-0.0274326	-0.107801	-0.088961	-0.128715	-0.0973228	-0.143028	-0.202304	-0.191648	-0.241324	-0.227379	-0.208282	-0.210923	-0.0317527	-0.254959	0.0918149
CACGAAA	-0.0271491	-0.18427	-0.199358	-0.165843	-0.184825	-0.199415	-0.50566	-0.294136	-0.212946	-0.20925	-0.389194	-0.0832355	-0.327429	-0.108218	-0.00460855
TAGCAAA	-0.0271083	0.0557592	0.0823131	0.0102703	0.0210037	-0.0448992	-0.0519517	0.0517639	0.0552533	0.0213355	0.0641631	0.0202491	0.110886	-0.0649082	0.030853
ATAACTG	-0.026822	0.0411219	0.0911995	0.0863581	0.0192501	-0.0534984	-0.0101988	0.0601833	0.0443191	-0.0763558	-0.0757418	0.0167557	0.146021	-0.161576	0.146497
GACTTAA	-0.0266867	0.0450737	0.0460803	-0.0328145	-0.0444686	-0.146749	-0.0335651	-0.00262315	-0.107537	-0.171272	-0.0916422	-0.093834	0.0308631	-0.29273	-0.0238111
CTTATGA	-0.0262266	-0.000669789	-0.00585183	-0.0644579	-0.0604899	-0.0696394	-0.0113019	0.0207891	-0.0812869	-0.137028	-0.136215	-0.00050463	0.139609	-0.128458	0.067195
AGTTTCG	-0.0261866	0.0188516	-0.00865777	0.0303705	-0.0153125	-0.111484	-0.111188	-0.134566	-0.101489	-0.0579476	-0.0688121	0.0389173	0.0383745	-0.124984	0.0165221
TATGTCA	-0.0260615	0.000130262	0.0061969	0.033361	-0.0200563	-0.0603016	-0.00965913	-0.0335142	-0.117165	-0.300911	-0.154778	-0.0479801	0.126483	-0.23136	0.163216
CTATTAC	-0.0259682	-0.163538	-0.111345	-0.0860167	-0.104479	-0.171655	-0.102107	-0.0132836	-0.100476	-0.137086	-0.140319	-0.076454	-0.0838075	-0.310517	0.0375106
AATTCGT	-0.0259379	0.0262398	0.0211736	-0.00732961	-0.0502876	-0.0328686	-0.153666	-0.0419588	-0.0743126	-0.219198	-0.0657505	-0.0210229	0.0164111	-0.0751453	0.0819232
AACGAAT	-0.0258948	-0.0320315	-0.0125831	-0.0147793	-0.0806643	-0.0452332	-0.089643	-0.00887777	-0.00510279	-0.204408	-0.0879186	0.0211702	0.0123328	-0.0493936	0.0655724
AATTGGA	-0.0258578	0.0680671	0.0590837	0.0376818	0.00206078	-0.0786674	0.0103719	0.043642	0.00548781	-0.102258	0.0621837	0.0207484	0.0866605	-0.193854	-0.0607227
ACACTAA	-0.0258418	-0.0263187	0.0443807	-0.000180597	-0.0329933	-0.0511405	-0.0388483	0.0253427	-0.00221658	-0.0291394	-0.0316476	-0.114973	-0.232492	-0.335736	0.0397077
ACAAAGA	-0.0257707	0.0709736	0.0306537	0.0191376	0.0183721	-0.0162157	-0.0108248	0.00933522	-0.0150649	-0.0756324	0.0165582	0.0538777	-0.0778955	-0.137847	-0.00925887
AATAGAC	-0.025767	-0.00482077	0.00931758	-0.0023086	-0.0273145	-0.0216415	0.0522331	0.00351371	0.0178118	-0.0959193	-0.0160631	-0.0382839	0.0469934	-0.163498	0.0741264
GTTATGA	-0.0257576	-0.0086636	0.0187898	0.0299267	-0.0504679	0.0292671	0.00338339	0.0185869	-0.0228267	-0.120071	-0.131686	-0.0512489	0.0577438	-0.293979	0.00592031
AGTAGTA	-0.0256717	-0.0101395	0.0470086	0.0259387	0.00826372	-0.004914	0.0379607	0.105604	0.0791914	-0.00369932	0.0828069	-0.0907426	-0.108437	-0.0679804	-0.0103738
AGAAAGG	-0.0254532	-0.0367776	-0.0574713	-0.135622	-0.164919	-0.130593	-0.0828171	-0.00187685	-0.0607259	-0.0715245	-0.0953738	0.0812491	-0.238288	0.0412799	-0.231533
TAAACGA	-0.0253405	-0.178696	-0.13706	-0.178535	-0.206484	-0.166037	-0.164386	-0.136339	-0.133358	-0.36871	-0.262809	-0.121331	-0.0149843	-0.225648	0.057827
TCATACA	-0.0251535	0.0465981	0.0451383	0.0210241	0.0115213	0.00351862	0.00544432	0.0559967	-0.0185623	-0.0550973	-0.108045	-0.0281689	-0.0698882	-0.270536	0.0894409
CTATAAC	-0.0245551	-0.100803	-0.0541718	-0.0788053	-0.0965867	-0.097114	-0.0564888	-0.0800601	-0.0626617	-0.228823	-0.176892	-0.0623595	0.00624851	-0.302606	-0.00320141
ACTCAAT	-0.0244546	0.0577383	0.0870448	0.0639158	0.0124276	-0.0249964	0.0565315	0.0971424	0.0612298	-0.0655964	-0.00607626	0.0318532	0.0727999	-0.153971	0.0635841
GTACTTA	-0.0242948	-0.00614108	0.0377004	0.0130042	-0.0854228	-0.0840318	-0.0169133	0.108902	0.0546201	-0.145449	-0.103559	-0.0680057	0.0310619	-0.309863	0.133746
ATACTAC	-0.0242187	-0.0432561	-0.000488906	0.0343726	0.0257225	-0.0401715	-0.0191522	0.11352	0.0876927	-0.0132431	-0.0377738	-0.0599769	0.0581197	-0.161409	0.0754709
AGGGTAA	-0.0241392	-0.523175	-0.561241	-0.554841	-0.441853	-0.456188	-0.0120758	-0.230226	-0.552087	-0.191623	-0.35761	0.0580415	0.112347	-0.526417	0.078428
AGCTTAA	-0.0238156	-0.0707534	-0.089186	-0.115985	-0.181579	-0.199149	-0.0724595	-0.0956851	-0.201736	-0.152874	-0.0492727	-0.0683467	0.0346113	-1.11682	0.0579827
CATACTA	-0.0235557	-0.0813107	-0.0407615	0.00491492	-0.00941709	-0.0212843	-0.0329542	0.0640699	-0.139203	-0.092986	-0.0788755	-0.168218	-0.0364352	-0.304213	0.0695821
GGTATTA	-0.0234679	-0.145017	-0.0764615	-0.0698434	-0.0975993	-0.117558	-0.018584	0.0718774	-0.0578772	-0.158186	-0.0873507	-0.0610745	0.0928547	-0.359057	0.11539
TCCCAAA	-0.0234007	0.0657929	0.0572788	-0.0242181	0.0157042	-0.0812882	-0.176946	0.0173663	-0.0637316	-0.0639827	0.0331043	0.0653986	0.0810687	-0.636734	-0.0529392
AAGTAGT	-0.0233168	0.0427195	0.0949662	0.039743	0.0153202	0.0123208	0.0619845	0.033693	0.0565329	0.0149387	0.0342787	-0.0612683	0.00474407	-0.106896	0.0529625
AGCGAAA	-0.0232906	-0.176483	-0.227561	-0.21863	-0.213432	-0.266832	-0.310347	-0.283131	-0.153111	-0.0660331	-0.147654	-0.0651357	-0.170561	-0.0110291	0.0732186
ATCAGAA	-0.0232	0.0828181	0.0728183	0.041173	0.00972709	0.0123193	0.0576575	0.0778178	0.0221441	-0.0886218	0.0216045	0.0311875	0.156913	0.0214465	0.0882569
TAACCAA	-0.0230811	0.0461936	0.0847773	0.0846875	0.0531485	-0.0190174	0.0995495	0.0692017	0.0649461	-0.134034	0.046322	0.0392715	0.0505263	-0.333415	-0.0104611
AATCACA	-0.0228451	0.00917351	0.0401835	0.062633	0.0585599	0.0265407	-0.189793	0.0818156	-0.0203022	-0.142655	-0.108123	-0.0161095	0.0239874	-0.0310239	0.129021
AGGAGAA	-0.0226289	-0.00863274	-0.0256667	-0.0545105	-0.0608695	0.0156304	0.111242	0.0562214	0.065414	0.0242114	-0.0219793	0.112189	-0.0996046	0.137849	-0.0891172
AATCCAA	-0.0222181	0.0974059	0.111084	0.0762673	0.0482067	-0.0177691	0.0437761	0.0525638	0.0146009	-0.100894	0.0690105	0.109221	0.133251	-0.267796	-0.00565184
AAATCCC	-0.022194	0.0218506	0.0335102	-0.00438953	-0.0355368	-0.13656	-0.315375	-0.0729254	-0.0723486	-0.0737758	-0.0185704	0.0176327	0.0641389	-0.216412	-0.133932
TATACCA	-0.0221884	-0.0410509	0.0334067	0.0447092	0.0254146	-0.014121	0.075409	0.0721879	0.0257943	-0.0728162	-0.053523	0.0125419	0.0881227	-0.227777	0.0667919
ATTTAGC	-0.0220725	-0.0681543	-0.0482201	-0.0691551	-0.0648682	-0.11233	-0.0678043	0.00344636	0.0182851	-0.199146	-0.0625026	-0.115821	0.071928	-0.651905	0.0755671
AAGATAG	-0.0219882	0.0140571	0.0210299	-0.0212139	-0.0184266	-0.0584579	-0.00744503	0.0415955	0.00443153	-0.0946551	-0.0177421	0.0350503	0.0556681	-0.155248	0.0549077
ACACACA	-0.021943	-0.0794606	0.058801	-0.0172108	0.0545393	0.202877	-0.347357	0.177918	-0.0285268	-0.124523	-0.188903	0.0887962	-0.802812	-0.167925	-0.0283314
CAATAAG	-0.0218983	-0.0765602	-0.0574365	-0.0772871	-0.089758	-0.117854	-0.0654989	0.0435572	-0.0194299	-0.171993	-0.0930702	0.0190285	-0.00326771	-0.282052	0.0475997
ATTTCGC	-0.0218544	-0.223622	-0.247385	-0.261634	-0.188765	-0.250456	-0.39618	-0.42412	-0.163958	-0.0937494	-0.182247	-0.437551	-0.491838	-0.103383	0.00677207
CAGATAA	-0.0216375	0.0195938	0.0545493	0.00459934	0.00109781	0.00693004	0.0523297	0.0676922	-0.015993	-0.112798	-0.0428601	-0.0103158	0.10468	-0.330697	0.120053
GGATTTA	-0.0213978	-0.011614	0.0137431	-0.0417275	-0.0639641	-0.151533	-0.0850005	-0.0236574	-0.0789414	-0.165716	-0.109413	-0.0842439	0.0301717	-0.46464	-0.0661543
AGTACAA	-0.0212477	0.05832	0.0637586	0.10791	0.0668779	0.125687	0.050442	0.0945891	0.0819784	-0.178628	0.0926499	-0.00879095	0.00520218	-0.063869	0.128786
AAGTTGT	-0.0212454	0.116823	0.117343	0.111817	0.0119958	-0.00384568	0.134418	0.0873176	0.0725735	-0.0221951	0.0738179	0.106166	0.114015	-0.0584808	0.0211314
CCAGAAA	-0.0211513	0.094876	0.0705503	0.00353213	-0.00631713	-0.0542574	0.0149448	0.00304883	-0.0117953	-0.0379646	0.0227332	0.0691989	0.0633387	0.0665678	0.0247218
CTATTGA	-0.0210872	-0.0331553	-0.00114026	-0.00366136	-0.0117685	-0.0234311	0.0513101	0.051345	0.0108301	-0.170927	-0.0550306	0.00809064	0.142693	-0.0747337	0.0722222
CTTTACA	-0.0207807	-0.0173459	0.0033056	-0.0576324	-0.123696	-0.10312	-0.0195877	0.034004	-0.111029	-0.079632	-0.0486617	-0.0629915	-0.0142873	-0.149209	0.0081668
ATACAAG	-0.0207522	0.0097986	0.0727265	0.0440893	-0.0170679	-0.0165282	-0.0038227	0.0539481	0.0335465	-0.0845555	-0.0564743	0.0343691	0.105239	-0.172775	0.102602
CAAATAG	-0.0207337	-0.0349267	-0.00537762	-0.0309186	-0.0551399	-0.110912	-0.0568441	0.0459836	-0.0494689	-0.0810168	-0.0484192	-0.0665791	0.0853031	-0.311078	0.0537856
GTAATAC	-0.0206532	-0.181393	-0.155029	-0.155789	-0.101236	-0.162922	-0.119861	0.0208508	-0.12663	-0.225204	-0.2386	-0.0824186	0.00753471	-0.469267	0.15265
CGGGAAA	-0.0206367	-0.249177	-0.277151	-0.241481	-0.176849	-0.307422	-0.513211	-0.370759	-0.245402	-0.0855067	-0.293039	0.0209267	-0.127566	-0.0405513	-0.16102
AAAGTCC	-0.0206298	0.0915521	0.0870419	0.0552721	-0.0130826	-0.0279728	-0.00678534	-0.0586627	0.0111436	0.0186501	0.0433839	0.0661036	0.123929	0.0826734	0.00349396
AATCGAG	-0.0205872	0.079928	0.0935509	0.0502336	0.0334327	0.0785359	-0.0529004	-0.0485135	-0.031722	-0.0221336	-0.0207583	-0.00717103	0.0578754	0.0982468	0.0975968
AGTATTG	-0.0205529	0.00865544	0.0301655	0.0560231	0.0524024	0.0178916	0.0462797	0.0972408	0.0439885	-0.0930444	0.0143843	-0.0223527	0.102296	-0.132459	0.122458
AAGACAA	-0.0204878	0.0523965	0.0369382	0.0265882	-0.00904442	0.00442396	-0.0440882	0.0543568	0.0379116	-0.0570692	-0.00099536	0.116539	0.00590885	-0.000535614	0.0213709
GTGATAA	-0.0204309	-0.0552854	-0.040971	-0.0347324	-0.02182	-0.096278	-0.146996	0.0937053	-0.0300824	-0.314356	-0.226777	-0.037667	0.0573336	-0.266341	0.0998158
TATCCAA	-0.0203397	0.0823208	0.109463	0.0828686	0.0606216	0.032298	0.109016	0.113664	0.0769414	-0.0705733	0.0893373	0.0979019	0.213182	-0.174805	0.0746888
TTCGCAA	-0.0202665	0.0168656	-0.00815083	0.0371248	-0.0454213	-0.058169	-0.181437	-0.11675	0.0343719	0.0794932	-0.0151927	-0.274273	-0.42556	-0.0400123	0.0240163
AACAAAG	-0.0202163	0.0420462	0.0262531	-0.0346755	-0.0380036	-0.0842505	-0.057942	-0.023205	-0.0283818	-0.0454207	0.00164805	0.0497784	-0.0566378	-0.397608	-0.023857
GATTTGA	-0.0200207	0.0976868	0.100197	0.0441743	-0.00115543	-0.0500751	0.0305163	-0.00612895	-0.0934455	-0.190001	0.0190205	0.00496104	0.111363	-0.139628	-0.0180166
AATCGAT	-0.0199236	-0.00343488	0.00754155	0.00136884	0.022443	-0.0472639	-0.0843918	-0.0312772	-0.124346	-0.177968	-0.0142377	-0.0603487	0.125339	0.0502435	0.0615455
GAAATCC	-0.0198986	0.0588377	0.0541638	0.0152022	-0.0381319	-0.0207239	-0.0781512	-0.0231951	-0.102508	-0.0139924	0.00338551	0.0484704	0.110185	0.0423078	-0.0188076
GTAAAGA	-0.0198832	-0.0488554	-0.0531729	-0.085373	-0.139657	-0.120642	-0.0511258	0.0353817	-0.0991197	-0.109042	-0.0786116	-0.0118698	0.00656495	-0.0558666	-0.0376889
ACTTAAC	-0.0195151	-0.0246226	0.00215919	-0.0251497	-0.0574377	-0.11998	0.00746529	0.0371732	-0.0360432	-0.161989	-0.0955342	-0.04483	-0.077111	-0.763709	-0.0153615
ATTATCG	-0.0194521	-0.0995534	-0.0641471	-0.0979296	-0.0779814	-0.081608	-0.078748	-0.0207465	-0.0821286	-0.20925	-0.201284	-0.101677	0.0481272	-0.310396	0.0965691
AAACACA	-0.0194215	0.0298814	0.0914928	0.0129222	-0.0128023	-0.0198196	-0.0183768	0.0557428	-0.0612049	-0.0336331	0.00576042	0.0336072	-0.109386	-0.0361419	0.0491055
AGATACA	-0.0193014	0.0217568	0.0249582	0.0180741	-0.00904341	-0.00932344	0.0881647	0.0900708	0.060691	-0.0153206	-0.0373708	0.0832839	0.12443	-0.00932192	0.207134
ACGTAAT	-0.0189373	-0.182192	-0.143397	-0.158555	-0.148019	-0.196025	-0.410343	-0.467817	-0.134972	-0.58439	-0.349437	-0.251255	-0.079302	-0.294691	0.193668
AATACCT	-0.0189126	-0.0075959	0.050212	0.0155277	0.0131302	-0.0276737	0.0629771	0.0998824	-0.00166096	-0.0784576	0.0100187	0.0201431	0.140409	-0.144462	0.135018
TAATGGA	-0.018727	-0.0255865	0.00315262	0.0106929	-0.0362127	-0.0689734	-0.00357252	0.067192	-0.029652	-0.15804	0.00975669	0.0334733	0.141601	-0.179465	0.0868845
AACACTT	-0.0186656	0.0753772	0.0994117	0.035342	-0.000344419	-0.0235188	0.082815	0.0625933	0.0443663	-0.0960317	0.0472903	0.0130992	0.12335	-0.0226292	0.128345
CATAAGA	-0.0185061	-0.0529424	-0.0306893	-0.0785863	-0.0532048	-0.0889502	0.00117033	0.0501429	-0.0720601	-0.160134	-0.0945288	-0.0294002	0.0573621	-0.121517	0.0652226
AAAAGGC	-0.0185034	-0.0800068	-0.0940454	-0.145602	-0.137545	-0.217401	-0.170089	-0.0967997	-0.121637	-0.0211934	-0.0715275	-0.00751818	0.0223542	-0.0527206	-0.0122608
GAGTGAA	-0.0182561	0.0205885	0.00235345	-0.00653717	-0.00465622	-0.0522338	-0.121778	-0.0476597	-0.0118349	-0.0122886	-0.00901343	-0.0268764	-0.0729001	-0.0474649	-0.033165
ACTAACA	-0.0182224	0.0106106	0.0649505	0.0324737	-0.0064603	-0.109378	-0.0212064	0.0129652	-0.00902503	-0.0977047	-0.0125445	-0.0131255	-0.0670044	-0.169892	0.0670598
TCGTTAA	-0.0181586	-0.0554469	-0.0376395	-0.0579643	-0.124296	-0.132567	-0.0628147	-0.0508945	-0.0731763	-0.257881	-0.198329	-0.0134476	0.00431251	-0.227148	0.102455
AACATAC	-0.0180768	-0.0222061	0.0472115	0.0550466	-0.00570425	-0.00870807	0.0603784	0.05933	-0.0326961	-0.0257197	-0.0478936	0.0381008	0.0614887	-0.16929	0.127511
CCCTATA	-0.0180544	-0.161996	-0.101236	-0.100583	-0.123021	-0.11192	-0.113219	-0.127443	-0.124607	-0.256038	-0.225992	-0.121202	-0.141634	-0.318079	-0.107239
GTTTCGA	-0.0179033	0.0623797	0.0388687	0.0879707	0.0301225	-0.0623008	0.0555065	-0.0694415	-0.11495	-0.0283833	-0.0224223	0.0695653	0.117901	0.0187795	0.0414283
GACAATA	-0.0175748	-0.0837803	-0.0498362	-0.0620674	-0.0614976	-0.0579453	-0.0230942	-0.00746225	-0.109454	-0.163251	-0.0531602	0.0262649	0.0133618	-0.125581	0.102897
GAATCAA	-0.0173934	0.0823272	0.0873442	0.0563377	0.00944047	-0.0324492	0.0506133	0.0536581	0.00974079	-0.113385	-0.000470574	0.0181485	0.114207	0.0768532	0.0126144
ACAATAG	-0.0170754	-0.162795	-0.130748	-0.129619	-0.106122	-0.196897	-0.0328225	-0.0770634	-0.0538394	-0.0744626	-0.0150782	-0.111558	-0.106101	-0.206721	0.0845138
AGAATGA	-0.0168957	-0.0102002	-0.014183	-0.0888641	-0.0940756	-0.046358	-0.00129321	0.0298332	-0.0629141	-0.08093	-0.0829218	0.0231621	-0.0491741	0.0702337	-0.023611
GAACTTC	-0.0168769	0.111032	0.0926452	0.0303278	-0.00265316	0.0817242	0.158161	0.0663601	0.0955822	0.0239036	0.0851124	0.109328	0.132948	0.157354	-0.00387297
GGTAATA	-0.0168535	-0.29524	-0.276732	-0.278463	-0.20882	-0.220179	-0.0564664	-0.0133526	-0.366698	-0.272306	-0.270215	-0.0584795	0.0432602	-0.432016	0.0691337
AAGCGAA	-0.0164059	-0.150599	-0.190289	-0.141179	-0.174601	-0.173071	-0.240766	-0.284731	-0.104332	-0.0332737	-0.177941	-0.010201	-0.12062	-0.0390361	0.129276
GAATAAC	-0.016308	-0.0891592	-0.0544514	-0.0681818	-0.0699212	-0.0807248	0.00682772	0.0166011	-0.0477485	-0.196941	-0.139245	0.0142099	0.0534698	-0.128132	0.0614825
CAAAGTA	-0.0160008	0.100923	0.112371	0.0256902	0.0186675	-0.0825622	0.0301612	0.0508849	0.0583106	-0.00761218	0.064015	0.0626571	0.0271149	-0.0663179	0.0156889
CTGAGAA	-0.0159958	0.0763637	0.0387193	0.0390177	-0.00675085	0.0200353	-0.00847468	0.00915988	0.0164859	0.058565	-0.0249138	-0.0120404	-0.0182642	0.151937	0.0932401
ACTTAGA	-0.0159918	0.0332838	0.0707385	-0.0144336	-0.0608308	-0.103855	-0.0445013	0.0292441	-0.0224472	-0.116575	-0.00268869	0.00434779	0.0335521	-0.684517	0.00665623
GTAACTA	-0.0159894	-8.60737e-05	-0.00677025	-0.0268303	-0.0451205	-0.128058	-0.0644536	0.0472443	-0.0764396	-0.216611	-0.210178	-0.0670772	-0.0417381	-0.397139	0.0798206
ATGTAGA	-0.0159164	0.00314295	0.0456803	-0.000197733	0.000618767	0.0162868	0.0749387	0.111635	0.0137451	-0.103789	-0.0637979	0.0524877	0.00511641	-0.115422	0.090287
ACAAACA	-0.0156854	0.0345305	0.0716998	0.00523125	-0.00876834	-0.0419122	-0.0408244	-0.0503576	-0.0642246	-0.0757724	-0.0944916	-0.00223007	-0.178427	0.0400876	-0.00318585
AAAGTGC	-0.0155219	-0.00783101	0.0212037	-0.0589953	-0.0888488	-0.101642	-0.108142	0.0817833	-0.0630341	0.0608974	-0.00274959	-0.0174726	-0.00917855	-0.148127	0.145413
ATTCAAG	-0.0154847	0.0847139	0.0686636	0.0289848	-0.0186688	-0.0489649	0.0654044	0.0273845	0.0139921	-0.159865	-0.0142805	0.0484086	0.121723	-0.0768177	-0.001942
CTAATTC	-0.015379	0.0276619	0.0354608	-0.0485956	-0.0276841	-0.0809276	-0.0629882	0.0264335	-0.0216505	-0.239516	-0.0396094	-0.015545	0.0440615	-0.529482	-0.0216892
TATGCAA	-0.0151057	0.000165682	0.0372234	0.0360037	0.0378113	-0.0699394	0.00369654	0.102886	-0.00186433	-0.02116	-0.0314098	-0.0228354	-0.0243296	-0.79358	0.107155
AGAGTAT	-0.0150881	0.0235334	0.042409	-0.0170847	-0.0815007	-0.110094	0.0113103	0.0715474	0.0280983	-0.0572642	-0.0322866	-0.000646167	0.0625312	-0.0604329	0.0677508
AATGTGT	-0.0148993	-0.012307	0.0515617	-0.0162381	0.0125278	-0.0345252	0.0230266	0.0271962	-0.0372008	-0.148202	-0.101509	0.0779183	-0.0700935	-0.136662	0.130436
TCTATCA	-0.0148785	0.056489	0.0683319	0.0751094	0.0380725	-0.00134814	0.0967212	0.0941263	0.0709258	-0.0516082	-0.00197978	0.0113822	0.117752	-0.0582949	0.0825144
CTTAAAG	-0.0148079	-0.148179	-0.126782	-0.214043	-0.24872	-0.274557	-0.106754	-0.0909575	-0.214893	-0.22643	-0.0980631	0.0374029	0.0787198	-0.639644	-0.0334354
CTCATTA	-0.0146924	-0.0236056	-0.018621	-0.0867642	-0.0464891	-0.116584	-0.00174532	0.0441831	-0.0897952	-0.173658	-0.0599542	-0.0779517	0.0546563	-0.13642	0.098344
AACTTCC	-0.0146728	0.111077	0.0834997	0.0714915	-0.00899221	0.00615593	0.0186041	0.0868847	0.0688053	0.00993965	0.127677	0.0991809	0.130984	-0.0465695	-0.0388016
GATATGA	-0.0145252	0.0370216	0.0504505	0.0210222	-0.0110804	-0.0264781	-0.00523811	0.0594898	-0.083672	-0.227918	-0.179099	-0.0575876	0.127709	-0.12655	0.0542999
ATTGTGA	-0.0142841	0.00116327	0.0327546	0.0283394	0.00268205	-0.034004	-0.100478	0.0251151	-0.0543273	-0.0514431	-0.0791735	-0.0442123	0.0233252	-0.0497903	0.0797852
CCGCGAA	-0.0141987	-0.420618	-0.467777	-0.321805	-0.260505	-0.141083	0.0937662	-1.06524	0.117508	0.101641	-0.343439	-1.01885	-1.26834	0.135597	-0.150898
AACTCTA	-0.0141483	0.0653126	0.0662901	0.0482786	-0.00566207	-0.0041231	0.11662	0.0531048	0.113459	-0.0634669	0.0804994	0.105306	0.105774	-1.48352	0.00310975
ACGATTA	-0.014138	-0.106312	-0.0625854	-0.0669987	-0.131453	-0.0712316	-0.172272	-0.0793218	-0.0890633	-0.294463	-0.201737	-0.121242	0.046735	-0.260597	0.0843655
ATTACTG	-0.013949	-0.0325971	-0.0093443	0.0107212	0.0249108	-0.0696915	-0.0115805	0.0875973	0.0021872	-0.0616884	-0.012299	-0.0454821	0.101664	-0.27266	0.141585
AATTCGC	-0.0139321	-0.0953653	-0.11579	-0.112201	-0.103359	-0.192114	-0.21785	-0.300901	-0.0948111	0.000276818	-0.143279	-0.332563	-0.320964	-0.0130868	0.120236
AGACTAT	-0.0136633	-0.00101354	0.0152105	0.0465496	-0.036676	-0.00688904	0.0482845	-0.0124436	0.0923713	-0.0383645	0.0080434	-0.0701557	0.094735	-0.125461	0.0661511
GAATACA	-0.0135746	0.00433499	0.0358042	0.00883166	-0.0216407	-0.0163074	-0.00351732	0.0630556	0.00338735	-0.0905006	-0.0460693	0.0144127	0.0436869	-0.0695037	0.10243
ATCCTAA	-0.0135616	-0.0420379	-0.00408365	-0.00339068	-0.0441415	-0.0777827	-0.0100654	0.0479929	0.067514	-0.099663	-0.0541879	0.0158154	0.0983542	-0.452402	0.00646309
TGTTGAA	-0.0135457	0.127558	0.11351	0.0864335	0.072313	0.0343772	0.137402	0.0531614	0.00437855	-0.0266227	0.0355224	0.0859614	0.12318	-0.0431098	0.061512
ATTACAC	-0.0134611	-0.0343529	0.019983	-0.000757898	0.011554	-0.00424074	-0.0991633	0.0475077	-0.0341982	-0.101172	-0.129589	-0.391166	-0.466864	-0.306003	0.0359798
AATCAAG	-0.0133152	0.0562804	0.0577023	0.0341043	0.00101191	-0.0035094	0.0320376	0.0267664	0.0202479	-0.101258	-0.020503	0.0593636	0.113649	-0.0332252	0.0208826
ACTGTAA	-0.0128716	0.0480124	0.0612579	0.0804477	-0.00315847	-0.0370799	-0.049487	0.0794075	0.00390361	-0.0272411	-0.00172183	-0.0785877	0.0168693	-0.479567	0.14749
ACAGAAT	-0.0126905	0.0590412	0.0900118	0.0328281	0.0109646	-0.0243641	-0.0125441	0.0741991	-0.0290363	-0.153067	0.0203231	-0.00299699	0.0391146	0.0505624	0.0820068
ACACAAT	-0.0126266	0.000800512	0.0589023	0.0562911	8.68855e-05	-0.0103137	-0.0602985	0.0569775	-0.0198827	-0.0891773	-0.0830958	-0.0428764	-0.223164	-0.0130287	0.113839
AATTGGT	-0.012346	0.0871604	0.104967	0.111337	0.0776797	0.0136697	0.112132	0.0936634	0.0838867	-0.0706512	0.0447924	0.021838	0.0507488	-0.077806	0.00799363
CTCGAGA	-0.0121418	-0.106413	-0.13511	-0.149272	-0.162418	-0.0646603	-0.232584	-0.27151	-0.255597	0.0739525	-0.285055	0.0374663	0.112355	0.256066	0.0324224
ATCCGAA	-0.0121214	0.00704926	-0.00778478	-0.0297033	-0.0247059	-0.0406574	-0.0857504	-0.0722294	0.00540232	-0.010661	-0.0121777	-0.00118087	-0.0622571	0.0189169	-0.0140058
TCGCAAA	-0.0119413	-0.0279888	-0.0457656	-0.028416	-0.137322	-0.146119	-0.625127	-0.272408	0.0147428	0.0626229	-0.0671594	-0.344924	-0.213631	0.00716911	0.1789
ATTCAGA	-0.0118591	0.0573183	0.0569056	0.0213291	-0.00383227	-0.0288949	0.0215616	0.0399267	-0.0134293	-0.123155	0.0259637	0.0278895	0.126676	-0.0469404	0.099017
AATACAG	-0.0118082	-0.0130223	0.0192727	0.0256393	0.0256221	-0.0117845	0.0343277	0.0925443	-0.00461369	-0.0845394	-0.0175032	0.0295924	0.00904785	-0.257834	0.120697
AAGGAGA	-0.0116817	-0.02349	-0.0604555	0.00728018	-0.00773917	0.032833	0.11301	0.048066	0.0829711	0.0200464	-0.01632	0.114162	-0.0865593	0.163256	-0.0641391
TCGAAGA	-0.0115055	0.049638	-0.0278831	-0.0389344	-0.0427541	-0.00566693	0.0208187	-0.0755457	0.0230705	0.0191813	0.0563721	0.115239	0.201807	0.188189	0.110859
GATTTAC	-0.0114035	0.0368464	0.0627928	-0.0146058	-0.0632489	-0.109487	-0.14392	0.0461056	-0.00710978	-0.113547	-0.0308562	-0.0377273	0.0674087	-0.246046	0.0021909
GTTTACA	-0.0113323	-0.0770382	-0.0360082	-0.0560246	-0.071129	-0.0898874	-0.111525	-0.0682493	-0.146409	-0.100022	-0.106187	-0.200949	0.010417	-0.308866	0.0966033
GAATTCA	-0.0112438	0.11335	0.0902641	0.031119	-0.0460486	-0.085932	0.047272	-0.0321736	0.0037808	-0.145527	0.0102204	-0.00766309	0.152039	-0.0308566	0.0326786
ACAAATG	-0.0107972	0.0478968	0.0841486	0.0439111	0.00374645	-0.0181932	0.0136625	0.084893	0.012137	-0.0692725	-0.0288136	0.0107311	0.10045	-0.106263	0.119475
CAATAGA	-0.0107779	-0.0578223	-0.0348676	-0.0398258	-0.0440783	-0.128101	0.0307151	0.018144	0.0150373	-0.0798189	0.0013521	-0.0471508	-0.0131904	-0.144155	0.0564833
ATCTCGA	-0.0107138	-0.0362953	-0.0248966	-0.00482953	-0.0525847	-0.0162545	0.0612431	-0.242727	-0.223057	-0.0833886	-0.166689	-0.0658076	0.0634253	0.153387	0.0574824
AAACAGT	-0.010605	0.0302334	0.0821974	0.0237844	0.0112213	-0.00784146	0.0380943	0.00460765	-0.0182119	-0.0556506	0.010547	0.0505878	0.102958	-0.00199903	0.0950302
ACATTCT	-0.0105542	0.029316	0.0387674	0.00181808	-0.0506122	-0.0719868	0.0493599	0.045741	0.022918	0.0117422	0.0536968	0.0371828	0.00708657	0.0410244	0.105383
GATAAGA	-0.010363	-0.0343893	-0.020088	-0.0142029	-0.107334	-0.0732846	-0.0250346	0.0431304	0.0233717	-0.146393	-0.128504	-0.0726511	0.031969	-0.20125	-0.0210261
ATCAATC	-0.0102773	0.0677929	0.0910876	0.0895231	0.064227	0.0157705	0.081625	0.0360543	0.00136162	-0.122865	-0.00971199	0.0298247	0.0505633	-0.00378801	-0.0172354
AGTACAT	-0.0101035	0.0116506	0.0720034	0.0682976	0.0200905	0.0125492	0.0998024	0.0984321	0.0113591	-0.205111	0.0622517	-0.0288482	0.0955669	-0.274831	0.217579
CGTTTTC	-0.00994294	-0.0165546	-0.0745033	-0.0548761	-0.0190644	-0.059266	-0.167572	-0.177078	-0.105085	-0.0351518	-0.0833583	0.0187149	-0.0500476	0.064972	0.0801478
ACCTTTA	-0.00987812	-0.103213	-0.0610384	-0.0681965	-0.0990293	-0.16763	0.0198857	0.0223622	-0.27753	-0.267325	-0.0524585	-0.0368824	0.1119	-0.325631	0.0841936
CGAAGAA	-0.0094434	-0.00194945	-0.0818827	-0.078573	-0.0807093	-0.00257414	-0.0822432	-0.0631922	0.0535143	-0.00356023	-0.0131948	0.0898857	0.0501781	0.153155	0.0906738
AACATTC	-0.00924242	0.0342494	0.0493586	0.00251598	-0.0479351	-0.0919737	0.0109795	0.0171213	-0.0820759	-0.0400267	-0.0286475	0.0223564	0.054367	-0.0235713	0.0900161
AAGTCAT	-0.00915405	0.0864261	0.0674181	0.0598833	0.00710293	-0.0175746	0.014714	0.0513504	0.0423359	-0.0755283	0.0208244	0.0733159	0.213124	-0.00677691	0.108149
ATACCAA	-0.00914527	0.065378	0.0979088	0.0854578	0.0299412	0.015396	0.11634	0.13101	0.0738223	-0.051335	0.0247812	0.0622037	0.122214	-0.063545	0.0890452
AACTGAT	-0.00907755	0.100559	0.119989	0.0849337	0.0830833	0.0289742	0.0858138	0.0725374	0.0304191	-0.0744806	0.0294511	0.0336247	0.153707	-0.020186	0.0819819
TGATCAA	-0.00894807	0.131094	0.118691	0.149947	0.0865575	0.112565	0.127648	0.131605	0.0830066	-0.125349	0.0999802	0.0549418	0.163885	0.0789736	0.0743892
ATGTTTG	-0.00892109	0.0662235	0.0880461	0.0287275	0.0280575	0.0125093	0.0734082	0.0416617	-0.00919814	-0.00378698	-0.0195947	0.040175	0.107924	-0.0764848	0.0882211
ATTTGAC	-0.00888631	0.128352	0.12244	0.069072	0.0278334	-0.0264072	0.0110687	-0.0199492	-0.0411545	-0.124953	0.0126372	0.0289678	0.127889	-0.159428	0.0769442
GGGGAAA	-0.00885662	-0.110404	-0.131058	-0.124968	-0.154067	-0.195376	-0.411622	-0.263468	-0.210374	-0.127506	-0.199307	-0.0206193	-0.140589	-0.254026	-0.355928
GCTGAAA	-0.00876242	-0.00569378	-0.0483635	-0.0616587	-0.0634984	-0.0873649	-0.098447	-0.0719579	-0.0173026	0.0166596	-0.0193916	0.0395212	0.126742	-0.0136944	0.164235
AAGAACT	-0.00873997	0.0758666	0.0791261	0.0204326	-0.0366977	0.0102532	0.10314	0.0878939	0.0489287	-0.0211267	0.0653794	0.0794777	0.117246	0.155786	-0.0216675
AACTCAT	-0.00865081	0.0655831	0.070707	0.0235087	0.0129407	-0.0244969	0.0172484	0.0397984	0.0322956	-0.0825159	-0.100051	0.0556674	0.145057	0.018999	0.0809317
TCTGTAA	-0.00854522	0.07993	0.0646352	0.0563087	0.00561945	-0.0236057	0.0348132	0.0560147	-0.00953672	-0.0478926	0.0474312	0.0161302	0.0361181	-0.106021	0.0401449
GATGTAA	-0.00825101	-0.0510374	-0.0321424	-0.024636	-0.0266079	-0.0903337	-0.0305934	0.0760403	-0.0014911	-0.122343	-0.0996741	0.00510195	0.114952	-0.194109	0.145347
AACTGTA	-0.00820686	0.0661533	0.0816564	0.097238	0.0170474	-0.00698044	0.0333534	0.0829482	0.0906357	-0.00370979	0.0150887	-0.0229284	0.0898934	-0.425329	0.136407
GTTTGTA	-0.00806694	0.0667066	0.0899411	0.0975798	0.0210672	0.0387858	-0.0258479	0.0810718	0.0218644	-0.0240871	-0.0299062	0.0242968	0.00844112	-0.110436	0.0100151
AACTAGA	-0.00795462	0.0678744	0.0747195	0.00192474	0.0386489	-0.0316506	0.0670904	0.080684	0.036739	-0.0855056	0.0190595	0.0399006	0.0968378	-0.191554	-0.00381308
AACCTTA	-0.00784322	-0.0454189	-0.0130009	-0.0576534	-0.116868	-0.157723	-0.0199634	0.0282005	-0.219518	-0.174603	-0.0106442	0.0609204	0.00837239	-2.28544	-0.00475387
ACTGATA	-0.0077537	0.0688431	0.101282	0.109927	0.0721152	0.0173383	0.0602492	0.0773692	0.0234381	-0.0292013	-0.0369056	-0.0454216	0.134092	-0.12991	0.132084
ACTATCA	-0.00771806	0.0641453	0.0802334	0.119177	0.0511704	0.0433644	0.063678	0.118996	0.0460159	-0.10342	-0.0543566	-0.00798435	0.121621	-0.112033	0.134799
GTTGATA	-0.00752659	0.0727965	0.103156	0.101562	0.0241613	0.0306273	0.133985	0.0977112	0.00134088	-0.218623	-0.0390204	-0.0208904	0.115861	-0.141365	0.0852086
TCAAACA	-0.00747824	0.101482	0.119226	0.0731448	0.0321273	-0.0208458	0.0895917	0.0230707	0.000633126	-0.0367684	0.0486037	0.0596725	0.0828029	0.0374813	0.0464175
ATAACCA	-0.00746059	-0.0263018	0.0275627	0.0795441	0.082597	-0.0048125	0.07352	0.120186	0.0435659	-0.150051	-0.0369543	0.020408	0.0872386	-0.192934	0.0305589
TCATAGA	-0.0074364	0.0220143	0.0442855	0.0136413	-0.0256174	-0.029243	0.0739712	0.0203261	0.00237042	-0.0475027	0.00679563	-0.0749935	0.0694392	-0.0415864	0.0234669
ATCAAAG	-0.0073542	0.103802	0.073592	0.0483287	-0.00664875	0.0238085	0.0717224	0.0677284	-0.0221082	-0.0459081	0.049801	0.0442542	0.140484	-0.0325174	0.0593406
AGCTATA	-0.00720206	-0.0802576	-0.0494541	-0.035428	-0.100594	-0.100467	-0.100796	-0.0221483	-0.0365315	-0.169821	-0.109498	-0.036632	0.164063	-0.31483	0.14859
GACCGAA	-0.00713578	-0.117086	-0.0998415	0.0143157	0.0173546	0.0922646	0.11089	-0.0714174	0.0887954	0.0469495	-0.0486472	0.0534982	-0.0338753	0.173924	0.115135
CTCAGAA	-0.00709626	0.0617748	0.0467927	0.0182156	0.0239749	-0.0422501	-0.0976531	0.0426418	0.0408265	0.0232283	-0.0160237	-0.00347078	0.0604032	0.130592	0.145082
TGTACAA	-0.00674894	0.0699386	0.100934	0.142008	0.118896	0.0322567	0.0453157	0.050328	0.150394	0.0532036	0.056634	0.0160378	-0.0657887	-0.132827	0.116248
AAGACTT	-0.00670023	0.122077	0.0821283	0.0285361	-0.0285765	-0.0697233	0.0594377	0.0352698	0.0335534	0.0248082	0.121491	0.0861107	0.155921	0.0882232	0.02344
AGTACTA	-0.00663329	0.0117457	0.0470423	0.060707	0.0244718	-0.0225233	0.0338973	0.113185	0.0919296	-0.0450419	0.142961	-0.163838	0.0789482	0.0829714	0.113136
GATACAA	-0.00625835	0.0395268	0.0537997	0.0345573	0.015987	0.016321	0.0708374	0.0892856	0.0659786	-0.0906719	-0.0693277	0.0820394	0.142962	-0.0269613	0.142168
TGAACAA	-0.00621824	0.104191	0.128591	0.0941345	0.0557806	0.0665286	0.0960664	0.0493573	0.0541251	-0.0225033	0.0829516	0.0447845	0.103618	-0.061868	0.053695
ATATTGC	-0.00612221	-0.103662	-0.0573547	-0.0642134	-0.0886548	-0.107263	-0.0816767	0.0256419	-0.05432	-0.0848011	-0.0805386	-0.113321	0.0393183	-0.37744	0.169857
AGGATTA	-0.00605177	-0.038136	2.44338e-06	-0.0210873	-0.0796183	-0.114992	-0.0440622	0.00786004	-0.039604	-0.19676	-0.100535	-0.0147609	0.0964208	-0.36139	0.00444038
GAACGAA	-0.00604089	0.00663057	0.0155038	-0.00533834	-0.0602906	0.00674187	-0.129002	0.0038022	-0.0322782	-0.191072	-0.233552	0.0399759	-0.217915	0.0983351	-0.00668797
AAAGCAT	-0.00600116	-0.00891696	-0.00791608	-0.0222838	-0.07345	-0.0969933	0.00132322	0.0339212	-0.0364176	-0.0267038	0.0163316	0.0617674	0.177149	-0.180375	0.170617
TATAGCA	-0.00590548	-0.104088	-0.0409207	-0.0695766	-0.02975	-0.0482214	-0.0725028	-0.037956	0.011051	-0.124402	-0.129183	-0.10592	0.11703	-0.201819	0.165711
AGTCGAA	-0.00573836	0.0896624	0.0553201	0.102874	0.0932817	0.0835552	0.0988422	-0.0103632	-0.0142888	0.0475872	0.0391189	0.0411535	0.16569	0.0611285	0.169696
ATGATAG	-0.00569982	0.0109432	0.0240741	0.0572173	0.00146515	0.0147469	0.0862794	0.101981	0.049062	-0.0650989	-0.0152286	-0.0225294	0.145509	-0.120472	0.137575
AGAATCT	-0.00557765	0.0900486	0.0683097	0.0488033	-0.0158554	-0.0703769	0.0956732	0.0482241	0.0561902	-0.0640232	0.0248435	-0.00608941	0.10005	0.15202	0.0267919
AGAACAA	-0.00550721	0.0130391	0.0227366	-0.0158581	-0.0187726	-0.0172402	-0.00426249	0.0625588	0.0500446	-0.0813252	0.0103207	0.0340488	-0.0620042	0.0141587	0.00919861
AATACAC	-0.0054949	-0.0473281	0.0241709	0.0138741	-0.0327459	-0.055205	-0.0612692	0.0480269	-0.0596848	-0.103797	-0.132514	-0.0780366	-0.253396	-0.189892	0.0631725
AAAGACT	-0.00539202	0.085092	0.0456757	0.00328468	-0.0736172	-0.0861482	0.00988466	-0.00317302	0.0113536	-0.0198935	0.0891066	0.0353553	0.102013	0.0339283	-0.0500779
TCCCTAA	-0.00516084	0.000129865	-0.0184944	-0.0806184	-0.03424	-0.154873	-0.061446	0.0266014	-0.0274205	-0.0864598	-0.0348805	-0.0302325	0.0479573	-0.324285	-0.0731859
AAAGTGG	-0.00501213	0.0905368	0.0655414	0.051114	0.0352689	0.0428121	-0.0450974	0.0807477	0.0159979	0.0778619	0.041091	0.0473136	0.0165401	-0.0897103	-0.0740481
CTAGGAA	-0.00470035	-0.0050145	-0.019076	-0.0325043	0.0253651	-0.0435523	0.0361694	0.0549833	0.0116307	-0.0120852	0.0418064	0.0467054	0.0975742	-0.0209886	0.022937
GATAGTA	-0.00448552	0.0198515	0.0534776	0.0724891	0.0449335	-0.011537	0.0420934	0.118897	0.0201292	-0.0765049	-0.0120898	-0.00842224	0.0895603	-0.0794155	0.11883
AGTAACT	-0.00436997	0.0618321	0.0798283	0.08816	0.00984028	-0.0257024	0.0102459	0.0626362	0.0868553	-0.0129947	-0.0128583	0.0424621	0.142554	-0.305316	0.133608
ATAGTCA	-0.00420816	-0.0212702	0.039931	-0.000529227	-0.0509569	-0.0405005	-0.0325488	0.0196847	-0.0987068	-0.20169	-0.146556	-0.0287796	0.135289	-0.0736595	0.114535
CATTTAC	-0.0039922	-0.0516015	-0.0297286	-0.0618414	-0.0528153	-0.137414	-0.0508493	-0.0105064	-0.0598168	-0.181738	-0.0855859	-0.0718134	-0.0117779	-0.212662	0.0600609
AATGCAA	-0.00384533	0.0032642	0.0322247	0.00290307	0.0246639	-0.0398539	-0.0292813	0.100017	0.0562219	0.0742591	0.0520199	0.0562364	0.111339	-0.357657	0.197322
CCAAAAG	-0.00376174	0.0923251	0.0557709	0.00856742	-0.0376606	-0.0965878	-0.0624571	-0.0440026	-0.0447223	0.0150027	0.0597348	0.0563965	0.105065	-0.0974434	0.0329867
ACATTCA	-0.00358171	0.0362324	0.0749008	0.0573072	0.00792391	-0.0091613	0.0579895	0.045206	-0.0695304	-0.0862377	0.0180382	0.0332197	0.109084	-0.158604	0.128869
CATAGTA	-0.00356465	-0.0396018	-0.00626336	-0.01233	0.0314855	-0.0107572	-0.0234987	-0.000231213	-0.114061	-0.0556756	-0.042699	-0.131697	-0.00399248	-0.225662	0.169472
TGGTAAA	-0.0033072	0.0460497	0.0702566	0.0214646	0.0408443	-0.0260563	0.0850682	0.0821901	0.0375121	-0.107901	0.0657011	0.0598234	0.143522	-0.199617	0.076312
AGCAAAT	-0.00326114	0.0600448	0.0816082	0.0229966	0.0444366	-0.0286781	-0.04156	0.0424823	0.0837328	0.0369395	0.0573261	0.0234257	0.0994789	-0.0651839	0.124591
ACAGTAA	-0.00323673	0.0197974	0.0547417	0.0249902	-0.00642091	-0.0420089	-0.0685734	0.0437742	-0.0316308	-0.00875319	-0.0529614	-0.0437659	0.0487785	-0.328569	0.148642
TACTCGA	-0.00321498	0.0845886	0.0630001	0.0767718	0.111044	0.187477	0.0362733	0.000523772	0.0974355	-0.10879	-0.0442306	0.00094442	0.169055	0.0990018	0.153752
AACTTGT	-0.00320995	0.163711	0.171104	0.128038	0.0705667	0.0534481	0.139038	0.0674003	0.124694	0.00187587	0.0989839	0.112394	0.167683	0.0438238	0.0991254
GTAGTTA	-0.00310626	0.0193669	0.066876	-0.0197752	-0.0120455	-0.121489	0.0211148	0.0279232	0.0163312	-0.109792	-0.0350436	-0.00387433	-0.012366	-0.240034	0.0475059
AAAGAGG	-0.00309689	-0.0165111	-0.0600869	-0.11395	-0.068062	-0.0692771	-0.0540514	-0.0417363	0.00845629	-0.0235413	-0.0622131	0.0665754	-0.0468012	-0.0509643	-0.093695
CTATCAA	-0.0029651	0.103134	0.0987193	0.105931	0.0431414	0.00744908	0.0629413	0.0872073	0.0893113	-0.0677587	-0.00353045	0.0359331	0.120845	-0.069608	0.0780271
TAGAAGA	-0.00264527	0.00854458	-0.0245507	-0.0323051	-0.055239	-0.0497685	0.00573662	0.0229082	0.0668905	-0.0652089	0.0657318	0.017518	0.0693922	0.0359016	-0.0428438
AAGGTAT	-0.00245276	-0.0242625	0.0306466	-0.0327349	-0.036881	-0.0986699	0.0777448	0.0789907	-0.00992424	-0.145681	-0.0820749	0.0294564	0.167231	-0.136693	0.131995
ATCTTAG	-0.00234517	0.0218126	0.00759279	-0.0414123	-0.0651581	-0.0868465	0.0176269	-0.0146466	-0.00432129	-0.170074	-0.0577705	0.00286471	-0.00964866	-0.203746	0.00596534
GTATTGA	-0.00215902	0.0435861	0.057303	0.0209334	0.0609835	-0.0260603	0.0779795	0.0418761	-0.000336608	-0.155894	-0.016303	-0.0017418	0.0956804	-0.118807	0.0947641
ACTAGAA	-0.00211968	0.0135456	0.0230675	-0.0427522	-0.0430633	-0.0910578	0.0254156	0.0242451	0.046506	-0.11736	0.0215948	-0.0504737	0.0797962	-0.0672354	-0.00634218
ATTAGAG	-0.00208637	-0.0490916	-0.013763	-0.0460494	-0.0370807	-0.095811	-0.0422789	0.0265238	0.00656961	-0.167799	-0.000165177	-0.0319825	0.0164445	-0.592631	0.0404954
AAGTTCC	-0.00171198	0.100017	0.0821317	0.0289702	0.0633102	0.0123188	0.0666052	0.0711687	0.0922332	0.0133647	0.11761	0.0808509	0.169565	0.0155587	0.061901
CCATTAA	-0.00170953	-0.0473447	-0.00535267	-0.0503269	-0.0549795	-0.0995895	-0.00423464	0.0573335	-0.0659583	-0.228164	-0.0538132	-0.00696016	0.116583	-0.330881	0.030149
AATCTAG	-0.00167352	0.101245	0.110522	0.0589268	-0.00834698	-0.0162407	0.0955208	0.0734943	0.0814296	-0.0540137	0.0640637	0.0100887	0.0846518	-0.191061	0.0334151
ATCAAAC	-0.00155122	0.114491	0.129081	0.0769082	0.0694695	0.0308575	0.123878	0.0761469	0.0120612	-0.0512337	0.0428996	0.053992	0.115326	-0.0856004	0.0608705
CTGTTTA	-0.00142785	-0.0226397	0.0306209	-0.0415447	-0.0331244	-0.0900239	-0.0125001	-0.0836774	-0.144075	-0.149397	-0.0301734	-0.0720534	0.0369036	-0.143584	0.0461646
ATCTTAC	-0.00142624	0.00795496	-0.00518807	0.0323651	-0.0426058	-0.0703911	0.0668632	0.0568987	0.0354431	-0.102969	-0.00850892	-0.0214716	-0.0443716	-0.123281	-0.00164276
AATAAGC	-0.00139678	-0.144962	-0.0917307	-0.138296	-0.154399	-0.185452	-0.170341	-0.0829016	-0.0682487	-0.222651	-0.112135	-0.0582185	-0.0266313	-0.7239	0.0493283
CCCGCCC	-0.00131907	-0.806431	-0.847908	-0.536475	-0.0939207	-0.140003	-0.173672	-1.30511	-0.660473	-0.0973262	-0.227759	-0.0780555	-0.584925	0.0917626	-0.773888
CATAATG	-0.00131801	-0.0920379	-0.042755	-0.0820987	-0.0688154	-0.0866377	-0.0911772	0.0263476	-0.142754	-0.304862	-0.212758	-0.108694	0.0786237	-0.301898	0.147311
AATTAGC	-0.00124504	-0.0495417	-0.0442641	-0.056335	-0.0778338	-0.112253	-0.0896589	0.00524121	0.00412879	-0.254132	-0.00963278	-0.0414028	0.0368544	-0.502531	0.0684552
GCAGAAA	-0.00118623	0.0023831	0.00565503	-0.0130481	0.0109284	-0.0640531	-0.193288	-0.0185749	-0.0505465	0.0424826	0.024959	0.0407053	-0.0200039	-0.17091	0.121634
AATCAGT	-0.00115781	0.0949112	0.124795	0.0883734	0.0889419	-0.00714394	0.0251274	0.0457607	-0.023473	-0.0550003	-0.0153437	-0.0027974	0.131148	-0.0892222	0.128886
ACATTTG	-0.000894092	0.0738484	0.0977965	0.0375807	0.0697377	-0.0425317	0.0730617	0.0463586	0.00178005	-0.0825114	-0.00784421	-0.0178352	0.123612	-0.178858	0.115248
ATGAATC	-0.000888753	0.0550889	0.0790834	0.0450088	0.0152679	-0.0477038	0.0810455	0.0798806	-0.0356353	-0.083329	-0.026835	0.0171231	0.180665	-0.209553	0.0762088
ACACTAT	-0.000864112	-0.00616133	0.0861711	-0.0317463	0.0139022	-0.0578862	-0.10063	0.0194153	-0.0349783	-0.097516	-0.142397	-0.133546	-0.0428625	-0.286532	0.164918
CGAACTA	-0.00083139	0.0292528	0.0441335	0.0769533	0.0701136	0.0119398	0.0640914	-0.0129238	0.0172134	-0.0325597	0.0117292	-0.0423965	0.0249856	-0.0494692	0.067887
AATTGCA	-0.000749772	0.0555279	0.0666147	0.0647104	0.0656329	-0.0319629	-0.0349674	0.083723	0.0199725	0.0139342	0.077186	-0.0497591	0.0384835	-0.157343	0.155693
AAAGGGT	-0.000737262	-0.0820048	-0.0497749	-0.125557	-0.106288	-0.116225	-0.128372	0.023581	-0.0676073	-0.0507553	-0.0304573	0.0835296	0.0436487	-0.0924583	-0.0289901
GATATAC	-0.000736424	-0.0986462	-0.0210113	-0.0506777	-0.0852634	-0.0499999	-0.047228	0.0295246	-0.10125	-0.305702	-0.364153	-0.0224644	0.106496	-0.274754	0.133088
AGTCAAT	-0.000735354	0.0764374	0.100376	0.116874	0.0626554	0.0453294	0.111518	0.0863245	0.0860221	-0.00911538	0.0840316	0.0777988	0.180585	0.0084017	0.114788
ATTAAGC	-0.000335343	-0.090241	-0.0730104	-0.124149	-0.15354	-0.257161	-0.0443403	-0.106412	-0.116991	-0.251217	-0.112936	-0.0918677	0.00445649	-0.754735	0.0771613
AATTCCC	-0.000204087	-0.0309742	-0.00897476	-0.0980013	-0.0402027	-0.215466	-0.235824	-0.0649268	-0.14744	-0.0896153	-0.110863	0.00558555	0.0825385	-0.189271	-0.124528
GAGATGA	0.000288201	-0.141533	-0.16983	-0.129865	-0.14919	-0.126715	-0.117033	-0.146454	-0.465988	-0.31985	-0.427967	-0.0845489	-0.0431918	0.0908395	0.103686
CAAATCA	0.000504184	0.0883312	0.0926084	0.0595415	0.0503149	-0.00738952	-0.0254559	0.0464906	-0.0409649	-0.184974	-0.0179567	0.0274341	0.0990652	-0.174737	0.0526614
AGTAATG	0.000504952	-0.0161075	0.0255548	-0.0278724	-0.00824369	-0.0152841	0.029876	0.105339	0.0142914	-0.0547519	-0.0616541	-0.00154833	0.134834	-0.21678	0.135592
GCCGGAA	0.000627789	-0.264013	-0.306751	-0.0583036	0.0873309	0.055725	-0.0625944	-0.219249	-0.0265909	0.121785	-0.0274875	0.066153	-0.0659883	0.132112	0.145358
ATCGATA	0.00070148	0.0501948	0.0667731	0.0430395	0.0264039	0.0499959	0.0593989	0.0562192	-0.010772	-0.141862	-0.0113983	0.00184764	0.177622	-0.0302948	0.158487
ATAATGG	0.000745291	-0.0565824	-0.0117674	-0.00384267	-0.0082277	-0.066998	-0.0592096	0.0753091	-0.0534544	-0.200996	-0.0574949	-0.00818779	0.109806	-0.225262	0.0986253
ATGTAAG	0.000922824	-0.0762829	-0.0275637	-0.0952298	-0.0852331	-0.139576	-0.031403	-0.0414608	-0.10615	-0.255992	-0.138851	-0.0973906	-0.142658	-0.401117	0.0169401
GCAATAA	0.00110795	-0.0929612	-0.0352159	-0.0769139	-0.060997	-0.151303	-0.122849	0.00311365	-0.0459926	-0.113431	-0.0161091	-0.0729073	0.0259576	-0.264547	0.155522
AATCACT	0.00131469	0.00982358	0.0280561	-0.0178462	-0.107021	-0.0454743	-0.128977	0.0801811	-0.0347555	-0.254984	-0.0563203	-0.00807149	0.162992	-0.0074925	0.0999098
AATGTAG	0.00132498	0.0117439	0.0414079	0.022764	0.0121752	-0.02258	0.0550438	0.0998779	0.0379069	-0.050121	-0.0433526	0.0124394	0.0578708	-0.0751287	0.144438
CTGATAA	0.00135337	0.0479838	0.0779552	0.0530466	0.0241685	-0.000813878	0.0700359	0.0785977	0.015988	-0.0906619	-0.00707738	-0.032989	0.149326	-0.362284	0.0913573
ATGTCAA	0.00136921	0.117814	0.11849	0.102699	0.0905797	0.0520766	0.0786781	0.0269875	-0.0767193	-0.0917783	0.0475657	0.0694027	0.182962	-0.109223	0.178154
TATGACA	0.0014191	0.00887505	0.0738126	0.035943	-0.0135557	-0.0154809	0.00579306	-0.0087218	-0.00921219	-0.139732	-0.0282343	0.0147526	0.0652522	-0.0925593	0.178099
AGTTTCC	0.00150135	0.0648595	0.0299488	-0.00182469	-0.00701679	-0.0118589	-0.0223382	0.0499771	-0.034753	-0.023429	0.0130655	0.1157	0.142113	0.00387176	-0.00478442
CCCGGAA	0.002011	-0.470658	-0.485903	-0.322736	-0.299697	-0.218085	-0.482028	-0.405034	-0.559279	0.00108384	-0.400482	-0.230288	0.0463082	0.0592939	-0.0120327
CTTTAGA	0.00212459	0.0340801	0.0301932	-0.00876933	-0.107786	-0.131389	0.00175222	-0.0314922	-0.0404621	-0.135598	-0.00782886	-0.0446281	0.175009	-0.33034	0.0337297
ATCACAT	0.00235041	-0.0432073	0.01608	0.066694	0.00990472	0.0084426	-0.358219	0.075898	-0.100346	-0.393621	-0.350751	-0.0204174	0.12187	-0.129243	0.197548
CTAACAA	0.00236503	0.0212762	0.0548033	0.0319358	-0.0167176	-0.0713362	-0.0590239	-0.0212828	0.0688813	-0.11414	0.0387958	0.0229815	-0.070977	-0.337613	0.0393063
AACTCGA	0.00253263	0.167451	0.138449	0.115622	0.0847171	0.115902	0.0356467	-0.0448728	0.0319196	-0.0555779	-0.00632446	0.111026	0.201431	0.152035	0.124977
ATGTAAC	0.00270626	0.00128814	0.0330743	0.00339955	0.0222122	-0.0558591	0.0489678	0.0589782	-0.0173611	-0.118973	-0.100029	-0.0334737	0.0326822	-0.324987	0.165919
GCATTTA	0.00292139	-0.107126	-0.0712296	-0.0780077	-0.0549191	-0.166666	-0.0521832	0.0315443	-0.107793	-0.157512	-0.0994396	-0.116829	0.0407041	-0.475827	0.142364
GATTTCC	0.00298249	0.0429487	0.0498854	-0.000966684	0.00280573	-0.0159503	-0.0584695	-0.00794569	-0.0746554	-0.0453523	0.028883	0.0313546	0.0920297	0.111371	-0.016773
AGACAAT	0.00302197	0.0596837	0.0481806	0.0800838	0.00124761	-0.00206117	-0.0171337	0.0281734	0.016058	-0.0199892	0.0649159	0.0816151	0.0600829	-0.000814381	0.126373
ACATATC	0.00305827	-0.0314847	0.0220476	0.0507295	0.019739	-0.0168584	0.0434549	0.0757102	-0.0616285	-0.19303	-0.210181	0.0609647	0.122749	-0.245885	0.201243
CTACTAA	0.00313751	-0.013921	0.00688215	-0.0246142	-0.0771111	-0.114681	-0.0163633	0.0760506	0.0762066	-0.0559075	0.0157246	-0.0572296	-0.0780628	-0.186061	-0.0364609
CTTGTAA	0.00315581	0.0754876	0.0848951	0.049015	0.0288532	-0.024092	0.0570967	0.0809567	0.0549458	-0.0556968	-0.00918391	0.0676681	0.138461	-0.0955822	0.0448872
ATATCAG	0.00322436	0.0358704	0.0738879	0.0638263	0.0298483	-0.0274679	0.0954245	-0.00901705	-0.0105979	-0.114595	-0.106489	-0.0325977	0.157479	-0.162536	0.171437
CCTCAAA	0.00324472	0.0801588	0.0619505	0.0347966	-0.00226976	-0.030991	0.119426	0.00642253	0.0500744	0.0717879	0.100714	-0.0127778	0.0325499	0.0214442	0.0285718
CTAAATC	0.00336006	0.0299522	0.0399654	-0.0150324	-0.0305357	-0.108831	-0.00427223	0.0362454	-0.0376725	-0.160801	-0.0350259	-0.0217296	0.100534	-0.523631	0.0487862
GATTCAA	0.00337507	0.127922	0.113171	0.05595	0.0154321	-0.100603	0.0254936	0.054968	-0.00149685	-0.0957474	0.00681368	0.012483	0.175224	0.024574	0.0134397
ATTGTTG	0.00368896	0.0655386	0.0850381	0.0659095	0.0548838	0.0721769	0.0778701	0.113101	0.09108	-0.0553983	0.0463273	0.0871753	0.052814	-0.0112495	0.130078
CAGTTAA	0.00378707	-0.00368355	0.0117435	-0.0513146	-0.010744	-0.115473	0.033419	0.0421998	-0.0117909	-0.198868	0.0123228	0.035474	0.131595	-0.416453	0.0784048
AACTACT	0.00387061	0.0946788	0.115477	0.0831545	0.00537297	0.0314981	0.0692446	0.0798424	0.111789	-0.00930856	0.072035	-0.0467237	0.0947605	-0.0717661	0.0764462
CAATATC	0.00397865	0.0207688	0.0539716	0.0538053	0.0648362	-0.0248572	0.0476238	0.089495	-0.0821261	-0.135695	-0.075753	-0.00158089	0.133679	-0.163453	0.146975
GCCTAAA	0.00401837	-0.0255582	-0.0249624	-0.0740489	-0.0999327	-0.13997	-0.0973565	-0.239983	-0.180498	-0.145704	-0.0364911	-0.10036	-0.181462	-0.682311	0.00534111
CGACAAA	0.00416937	0.0689112	0.0333333	0.0307794	0.00467869	-0.00897396	0.00158866	-0.104396	0.0443335	-0.00986295	-0.0339818	0.0557271	-0.0899001	0.0837097	0.0847599
TGCTTAA	0.00418197	-0.0623294	-0.0294538	-0.0923081	-0.0564963	-0.141951	0.00072323	-0.0216298	-0.0818333	-0.159996	-0.0226795	-0.0616159	0.00626037	-0.304895	0.0657776
AATGTTG	0.00449863	0.110649	0.125668	0.1042	0.086995	0.0328339	0.093715	0.0525436	-0.0122313	0.000212875	0.0208087	0.0630656	0.131742	-0.00993842	0.125698
GATGAGA	0.00450036	-0.103198	-0.119055	-0.15972	-0.149904	-0.109899	-0.0538597	-0.0596018	-0.381681	-0.272342	-0.286807	-0.10522	-0.126635	0.088619	0.0853115
CAACATA	0.00454671	0.0249025	0.0859763	0.0245188	-0.000932048	0.0104853	0.0641523	0.0888432	-0.0197803	-0.0761973	-0.0612847	0.0256524	0.118704	-0.236177	0.164103
GTTAGAA	0.00459607	-0.00895126	0.00933886	0.0219224	-0.0367623	-0.0670037	0.0229925	0.00346294	0.0231232	-0.130871	0.0402736	0.0337361	0.0588515	-0.19934	0.0421262
AAGATTG	0.00477716	0.111253	0.096242	0.0526178	0.00811781	0.0152867	0.100585	0.05082	0.0227793	-0.03091	0.0552751	0.0323886	0.0995336	0.0647134	0.0381888
AGTTACA	0.00485815	0.0686608	0.0918937	0.0703	0.00597449	-0.0299284	0.0356444	0.0752795	0.039102	-0.0367176	0.0132717	-0.0239508	-0.0194303	-0.303231	0.145596
ACAGATA	0.00494033	0.0476188	0.104849	0.0312558	0.0232631	0.0557454	0.0870891	0.120809	0.000139684	-0.0640007	-0.0288678	0.0458762	0.0865926	-0.0378983	0.147051
TGTTCAA	0.00510622	0.121613	0.131296	0.11377	0.0663008	0.0926246	0.133642	0.0646558	0.0728973	-0.0403899	0.0930288	0.0685326	0.12688	0.0159848	0.0837504
AGGTAAT	0.00518654	-0.0411835	-0.00796795	-0.0102873	-0.02918	-0.100049	0.0336915	0.06454	-0.000713252	-0.203553	-0.0525549	0.0394569	0.141265	-0.379582	0.139745
TCGGGAA	0.00521962	-0.0722452	-0.107471	-0.116481	-0.0724251	-0.121986	-0.205026	-0.114279	-0.0910209	0.011114	-0.185319	0.0149851	-0.0293756	0.0936478	0.0164023
AAGCTAA	0.00527222	-0.0255009	-0.0184824	-0.050467	-0.0715682	-0.0917576	-0.0480608	0.0263471	0.00995244	-0.144057	0.0280376	0.03418	0.098296	-0.793249	0.0533745
AGAGTTA	0.0052787	0.0333389	0.0468843	0.0374526	0.00692213	-0.0834772	0.0576316	0.0367356	0.0752401	-0.103252	0.0376979	0.0797258	0.0626227	-0.592925	0.0506504
GAATTCC	0.00528075	0.0767772	0.078404	0.00467768	-0.0336994	-0.210718	-0.0118501	-0.287675	-0.0578707	-0.0619843	0.0135148	0.0463914	0.0570646	0.0866767	-0.0719781
ACTTGAT	0.00530201	0.129749	0.148839	0.10694	0.0857488	0.0831367	0.133683	0.129374	0.131502	-0.0737892	0.0534821	0.0889784	0.175664	0.00431774	0.0806522
AATCAAC	0.00551243	0.103873	0.107492	0.0916962	0.0349628	0.0555658	0.0934545	0.0902	0.0709662	-0.0810376	0.0458605	0.0556896	0.0826997	-0.00754725	0.0762806
ATCTTGA	0.00555512	0.0815723	0.0785865	0.080729	-0.0242139	-0.00824486	0.101659	0.0240712	0.00922718	-0.136049	-0.0168741	0.0356769	0.178578	0.057278	-0.00464311
ATCATAC	0.005583	0.00741944	0.0183715	0.0928819	0.0766201	0.0353709	0.0440171	0.0583148	0.0031108	-0.113744	-0.0765132	-0.0185696	0.0967193	-0.257647	0.160554
AAATGGT	0.00570988	0.0586816	0.0929576	0.0229259	0.0313101	-0.034896	0.0840248	0.0794261	0.00563124	-0.105256	0.0280887	0.00088782	0.108186	-0.0777032	0.0533582
ACTCTAA	0.00591221	0.018169	0.0346262	0.0019231	-0.0397831	-0.120737	0.000832649	0.0198758	0.0506896	-0.113652	0.031399	0.011421	0.0587073	-1.19639	0.00780931
ACTTACA	0.00599344	0.0543449	0.0621834	0.0476575	-0.0289875	-0.0464986	-0.00194851	0.0544913	-0.00541148	-0.0392139	-0.00708951	-0.0149557	-0.119365	-0.345906	0.0167571
AATGAAC	0.0060699	0.0615706	0.0503374	0.0215752	0.00575912	0.0223444	0.0284712	0.0559059	0.0108643	-0.0760517	0.0304512	0.019407	0.0875004	0.0253406	0.0641986
CTTGATA	0.00608067	0.0490879	0.0837712	0.0318214	0.0316802	-0.0108919	0.0998517	0.095781	0.0705036	-0.0637395	-0.00181323	0.0604332	0.166004	-0.0533652	0.0331504
AACGTAA	0.00625841	-0.0620355	-0.0851519	-0.0654285	-0.0461513	-0.0923211	-0.135138	-0.0719923	-0.0546873	-0.110856	-0.181284	-0.00533857	0.0609922	-0.202047	0.16026
CTAGATA	0.00640333	0.0395394	0.0541083	0.0120516	-0.00117843	-0.00854344	0.127465	0.0686707	0.0383743	-0.0799332	-0.0118973	-0.0495953	0.157246	-0.197695	0.0817309
CTAGTAA	0.00655892	0.00527388	0.064369	-0.00953803	-0.0148074	-0.0774496	0.0643341	0.0266695	0.0637223	-0.10281	0.0251828	-0.0602384	0.106268	-0.22551	0.0643594
ATTCGAG	0.00665272	0.0873348	0.0700571	0.0502857	-0.00390627	-0.0318735	-0.0443407	-0.154221	-0.179175	-0.0486035	-0.0549614	-0.0661331	0.105576	0.142419	0.133675
TCCGGAA	0.00667199	0.011342	-0.0623298	-0.0255652	-0.0154239	-0.0092344	0.0413707	-0.103154	-0.15622	-0.087594	-0.0609791	0.0317969	0.0207625	0.0518211	0.0136438
ATTCATG	0.00672927	0.0615026	0.0714894	0.0274171	0.0152996	-0.0370141	0.007092	0.0753492	-0.0400337	-0.132526	-0.0687	0.00678799	0.157944	-0.194367	0.0575881
CTTAGAA	0.00687369	0.0251436	0.00504662	-0.085185	-0.107725	-0.19636	-0.23202	-0.0402431	-0.0919871	-0.174041	-0.0452819	0.00350385	0.039135	-0.162392	-0.0505851
ATCGTAA	0.00688961	-0.0163839	-0.00621563	0.0377779	-0.038072	-0.0222717	-0.0661847	-0.0111117	-0.00525435	-0.118072	-0.0629228	-0.109029	0.0827142	-0.262783	0.179705
TCACGAA	0.00699613	-0.00435803	-0.056625	0.0112533	-0.0469633	-0.0591211	-0.272101	-0.0294625	-0.0281056	-0.161578	-0.163011	0.0101923	0.00579528	-0.0729662	0.11945
ACTATTG	0.00700758	-0.0283478	0.0193278	-0.0167976	-0.00372427	-0.0533668	0.00836685	0.0704891	0.00534891	-0.116745	-0.00673878	-0.023526	0.0722888	-0.142376	0.111441
CTCTTTC	0.00705503	-0.0306077	-0.0956519	-0.122499	-0.0886223	-0.0879746	-0.0750837	-0.0334467	-0.048739	-0.0649531	-0.102399	0.110018	-0.216575	0.0706402	-0.164482
CAGTTTA	0.00706359	0.00991139	0.0572178	-0.00566147	-0.0675747	-0.0933646	-0.0554498	-0.0410418	-0.108499	-0.0837079	-0.00156934	-0.0977189	0.058218	-0.292612	0.0189513
ATTCTAC	0.00715717	0.0626964	0.0751262	0.0153367	-0.0162485	-0.0290931	0.00699083	0.0469538	0.070876	-0.0729279	-0.00927254	-0.0492694	0.032328	-0.0843771	0.0312032
AAAGCGA	0.00732414	-0.164021	-0.197097	-0.164316	-0.211673	-0.128165	-0.289727	-0.363881	-0.0974888	-0.0780584	-0.233604	-0.0856739	-0.234761	0.0314825	0.044925
CCGGAAC	0.00734627	-0.168849	-0.250147	0.113596	0.144326	0.151852	0.0898546	0.0477406	0.0510511	0.18191	0.0977985	0.0380113	0.125204	0.151708	0.190924
CCTCGAG	0.00735696	-0.0452734	-0.0788243	-0.0984338	-0.130407	0.152474	-0.191939	-0.145098	-0.0358978	0.167833	-0.101384	0.297074	0.194103	0.267282	0.156292
CAAAAGG	0.00736741	0.00706541	-0.0118117	-0.0609153	-0.0531522	-0.113654	-0.0515363	-0.0205176	-0.0274841	-0.00776028	0.00485195	0.0681336	0.0491985	-0.0766853	0.0393371
GTTATCA	0.00749284	0.0757817	0.0751152	0.114609	0.0886453	0.0369228	0.0887229	0.0946758	0.0499683	-0.135233	-0.027381	0.0221715	0.140966	-0.212231	0.202222
ACTTCGA	0.00785421	0.125525	0.0890738	0.075361	0.0537063	0.0633281	0.0319434	0.0392741	0.0355968	0.0201299	0.0226809	0.106577	0.144157	0.0401917	0.0932185
CACTTTC	0.00785492	0.0692491	0.0410663	0.0186912	-0.0251618	-0.00620658	-0.0690702	0.0891894	-0.00290854	0.0156713	0.0379504	0.0871549	0.0353508	0.000453023	0.0212007
CGGAATA	0.00791013	-0.127328	-0.0837386	-0.0986094	-0.160683	-0.158068	-0.215104	-0.170609	-0.216478	-0.233953	-0.320041	-0.0779085	-0.0342942	-0.187946	0.0986427
ATGTTGA	0.00800562	0.106826	0.114658	0.130639	0.12045	0.0625198	0.138081	0.0732335	-0.0743782	-0.0522058	-0.0172963	0.0571313	0.198053	-0.0311451	0.149944
CATTTAG	0.00801723	-0.0298635	-0.00531932	-0.0378896	-0.0690214	-0.148773	-0.0134076	0.0644043	-0.0594957	-0.211234	-0.0398391	-0.0512862	0.098254	-0.554093	0.0730849
AAGTGAG	0.00815067	0.00803235	-0.00327798	0.00627754	-0.0111506	-0.0567368	-0.0391834	0.063092	0.0207895	-0.00852765	-0.0136061	-0.0207729	-0.220329	-0.0274589	0.0693866
AATGTCA	0.00815476	0.0553601	0.0700898	0.0537268	0.0579315	0.00696544	0.0551752	0.0409491	-0.0739196	-0.17651	0.00662243	0.100121	0.181753	-0.0552019	0.201096
TGATGAA	0.00821824	0.125513	0.109511	0.0669304	0.0606389	0.03813	0.155617	0.0928354	0.0379822	-0.106414	0.0586151	0.0587177	0.170335	0.0179238	0.0364188
ATCACAA	0.00836369	0.0625486	0.0858442	0.0963337	0.101753	0.0489956	-0.0586007	0.112298	0.0204444	-0.0473964	-0.0329191	0.0128267	0.0073675	-0.050692	0.120625
TAGTAGA	0.00844082	0.0136894	0.063857	0.0422915	-0.00223816	-0.0472689	0.050998	0.0755163	0.106694	-0.00415999	0.0644281	-0.0887757	0.0130059	-0.0168883	0.0543282
GTGGAAA	0.00854977	-0.00605321	-0.00790618	-0.042216	0.000234519	-0.0808119	-0.134548	-0.0415368	-0.071077	-0.00368131	-0.00524241	0.0634781	-0.0420984	-0.0481124	-0.0505053
CCCCGGA	0.008762	-0.263345	-0.321333	-0.041836	-0.0628589	-0.0051208	-0.36081	-0.387481	0.0115314	0.0406056	-0.191508	-0.0466614	-0.0208991	0.0994665	-0.0772818
TACCCTA	0.00901032	-0.362913	-0.352831	-0.368301	-0.224785	-0.278152	-0.0527599	-0.215615	-0.304171	-0.141091	-0.188777	0.0512163	0.022565	-0.87627	0.0853985
AAGCTTA	0.00916452	-0.0359154	-0.0841246	-0.0770826	-0.186241	-0.125091	-0.0349169	-0.095832	-0.0482074	-0.0957742	0.000319523	-0.0728347	0.110094	-1.23114	0.0587349
AATCGGT	0.009245	0.0525165	0.0624716	0.13819	0.114256	0.0565415	0.110533	0.0160936	0.100575	0.0356861	0.0276348	-0.0534809	0.13704	0.0571248	0.179553
AAACGAT	0.00927069	-0.0289018	-0.03766	-0.0733617	-0.0698812	-0.0771246	-0.103814	-0.0494534	-0.0470219	-0.213628	-0.165075	-0.00994322	0.0922916	0.0320756	0.113333
AAACGCG	0.00934477	-0.627456	-0.681409	-0.624181	-0.535285	-0.414392	-0.697013	-1.12191	-0.279627	-0.0778209	-0.58833	-1.22917	-1.1905	-0.185524	-0.0154373
AGTAATC	0.00941345	0.0233072	0.054683	0.0127329	-0.0416972	-0.0713275	-0.0205689	0.03162	-0.0178851	-0.153641	-0.0377249	-0.0311464	0.0847736	-0.165674	0.103689
CAAATGA	0.00947401	0.0590387	0.0533349	0.0270853	-0.00369377	-0.0371769	-0.0288595	0.0489187	-0.00972704	-0.137	-0.0583112	0.02234	0.134501	-0.058769	0.0851448
ATATCCA	0.00951051	0.0547005	0.0917837	0.0711347	0.0661523	-0.0126103	0.0750617	0.129764	-0.0459285	-0.138351	0.0274907	0.0774213	0.166371	-0.126119	0.0740952
ATTCGTA	0.00968438	-0.0401848	-0.0219698	-0.049659	-0.0245056	-0.118435	-0.212562	-0.0418699	-0.058217	-0.404533	-0.256047	-0.0351555	0.00983253	-0.103562	0.0442942
AAACCAT	0.0098201	0.0897686	0.115257	0.0615539	0.0480234	0.0275872	0.095438	0.0863934	0.0181095	-0.107443	0.0372281	0.0397453	0.140654	-0.139287	0.0464547
GTTACAA	0.009924	0.0673028	0.082609	0.0991472	0.0521095	0.0231604	0.0662315	0.0835736	0.0870264	-0.0085309	0.0021992	0.0678548	-0.0151995	-0.119391	0.0916496
ACTATCT	0.0101453	0.0317665	0.0354648	0.0530502	-0.00226119	-0.0346158	0.0621013	0.10266	0.0485625	-0.110552	-0.0143957	-0.00340333	0.0612447	-0.100256	0.0524238
GGTGAAA	0.0101954	0.00481891	-0.0204512	-0.0437135	-0.00818978	-0.0470751	0.0267727	-0.0380967	-0.0174583	-0.0538056	-0.0119112	0.00295307	0.0424096	-0.189549	-0.0475308
AAATGCG	0.0102136	-0.154934	-0.130643	-0.062465	-0.102381	-0.130085	-0.302279	-0.206723	-0.161473	-0.0069264	-0.170543	-0.490713	-0.56853	-0.238002	0.175023
ACGAAAG	0.0102531	-0.0192884	-0.0650486	-0.0173078	-0.0743259	-0.0302838	-0.15025	-0.104701	-0.0538813	-0.123983	-0.131775	0.0700575	-0.0904461	0.0583469	0.0359949
GTAGATA	0.0103223	0.00350224	0.0576005	0.0917076	0.0165165	-0.0247603	0.0817313	0.0892306	0.0788059	-0.168113	-0.037384	-0.0213891	0.103162	-0.0898416	0.0930617
ATGTTCG	0.0103791	0.0403962	0.0670721	0.0922977	-0.00738886	0.0463904	0.0438135	-0.0958646	-0.0354947	-0.0735684	-0.0977083	0.0417733	0.130301	-0.00108472	0.209655
AGATATG	0.0104213	0.040754	0.0642743	0.0986602	0.02241	-0.0151428	0.124417	0.105504	0.00675714	-0.0822637	-0.0979328	0.0356992	0.147099	-0.172358	0.127428
ATAGACA	0.0105001	0.0531832	0.0594332	0.0729203	0.0122779	0.0387545	0.0667301	0.0457689	0.0129584	-0.0770007	0.00264157	-0.0308344	0.0236111	-0.0420766	0.0693213
TTCCCAA	0.0105169	0.0464055	0.0532733	-0.0053719	0.0442756	-0.0253094	-0.141416	0.0464307	-0.0231495	-0.0557424	0.0129504	0.078542	0.065876	-0.460825	-0.0509956
CTTTCAC	0.0105414	0.0586803	0.0383178	-0.00511729	-0.01591	-0.0357984	-0.0958806	0.0143818	-0.039789	-0.023545	-0.00837135	0.057543	-0.00295782	-0.106565	-0.0389985
CCGGAAA	0.0105619	-0.222149	-0.273801	-0.234921	-0.231484	-0.190647	-0.305196	-0.271717	-0.373311	-0.0515239	-0.281093	-0.132119	-0.0965132	0.0563637	-0.069495
CATACAA	0.0107664	0.00507405	0.0494246	0.0160216	0.0372868	-0.0169174	-0.025013	0.0192369	-0.0828077	0.000143971	-0.0767248	-0.0142938	-0.127306	-0.319265	0.0942014
CAGTATA	0.0107779	-0.0557258	0.0171642	0.0157915	-0.0655741	-0.0699442	-0.0394907	0.0359547	-0.0887853	-0.028425	-0.131191	-0.181073	0.063279	-0.44825	0.135924
AAGTCGA	0.0108745	0.183329	0.135078	0.129711	0.121004	0.185825	0.0800252	0.0764244	0.116108	0.0846013	0.150729	0.0811821	0.196348	0.14584	0.164798
AATTCCG	0.0109912	-0.0326646	-0.0443252	-0.0552983	-0.0791842	-0.132154	-0.307038	-0.229751	-0.202425	-0.118456	-0.2309	-0.130531	-0.209154	-0.0393167	-0.0840423
ATAGATG	0.0110106	-0.0508528	-0.00349365	-0.0388394	0.00846931	-0.0224944	0.0717256	0.047996	0.0501966	-0.0467757	-0.0493332	0.00337178	0.127149	-0.108008	0.143725
GGTTTAA	0.0111469	-0.0609087	-0.0219258	-0.0998625	-0.0922379	-0.194313	0.0418315	-0.0145306	-0.161021	-0.349802	-0.0843634	-0.00836537	0.0270043	-0.661278	-0.0823397
TCATCAA	0.0111783	0.13113	0.130783	0.0772927	0.0607494	0.0431613	0.154765	0.0891409	0.0676067	-0.0934538	0.0579276	0.0464824	0.176846	0.0967581	0.0638508
AGTTAGA	0.0114843	0.0207691	0.0407648	0.0341007	0.00803185	-0.0768912	0.0477589	-0.0173663	0.000877852	-0.0838023	0.0488072	0.0339809	0.0652526	-0.498578	0.0210739
AATCGGA	0.0117462	0.0044237	-0.000732199	-0.00727346	-0.0290698	-0.0669955	-0.104819	-0.0736863	-0.0622519	-0.0546959	-0.0509077	0.00504881	0.0198782	-0.00701669	0.0382927
GTATCAA	0.011775	0.073484	0.0965472	0.0929731	0.0956466	0.0438547	0.0963994	0.108567	0.0758543	-0.0184603	-0.0209238	0.022302	0.185311	-0.0305372	0.13686
AAACATC	0.011895	0.0501247	0.0664873	0.0164519	0.00480767	-0.0129177	-0.0136335	-0.0348045	-0.0694814	-0.0958767	-0.0430986	0.0317772	0.12419	-0.0535492	0.0721108
AAATGCC	0.0120404	-0.0125913	0.00124321	-0.0155773	-0.0035128	-0.024455	-0.059683	0.0115417	-0.00291294	0.00169965	0.00606968	0.0469524	0.125153	-0.0390307	0.169617
AATCTCG	0.01209	-0.0582672	-0.0456686	-0.0420866	-0.10271	-0.117983	-0.0773683	-0.271888	-0.116206	-0.0455864	-0.144148	-0.0922963	-0.0411689	0.127751	0.0280542
GTAGTAA	0.0121129	0.000641856	0.0277475	0.028729	0.038757	-0.0469091	0.0305525	0.115083	0.0265336	0.00113759	0.0178476	-0.0897847	-0.0578019	-0.125724	0.0139164
AACTACA	0.0122615	0.103393	0.130404	0.0859297	0.0422208	0.0257895	0.086381	0.0768408	0.0765724	0.0473646	0.0718447	0.0287859	0.0668642	-0.130709	0.103908
ATCATGA	0.0124167	0.0479418	0.0515638	0.0301305	0.0317752	0.0344808	0.0750248	0.131258	-0.00919157	-0.135195	-0.0784187	0.0247859	0.159909	0.0386192	0.0319575
ATCAAGA	0.0127057	0.0874768	0.0985147	0.0688591	0.0367339	0.055733	0.125555	0.0731224	0.0533516	-0.0949655	0.0393875	0.0672576	0.147029	0.0946666	0.000305499
TATCAGA	0.0127317	0.105289	0.128026	0.0823121	0.031799	0.00781371	0.144002	0.0135026	0.0787774	-0.0767811	0.0242699	-0.00279865	0.171313	-0.162629	0.152192
TGGTTAA	0.0128451	0.0456658	0.0909879	0.0275635	-0.00146793	-0.062233	0.0779813	0.0624346	0.0230687	-0.157201	0.0155544	-0.0235745	0.0209933	-0.305163	-0.0202102
TAAGTCA	0.0128693	0.0332311	0.0449593	0.0487215	0.00913795	-0.0709316	-0.0421886	0.0266051	-0.11618	-0.196094	-0.0814036	0.00936396	0.115647	-0.232409	0.0189598
ACAAGTA	0.0132178	0.0832581	0.111284	0.0649037	0.021796	0.0556663	0.0938382	0.135225	0.106369	-0.0446902	0.03933	0.0711325	0.0970476	-0.104736	0.142332
TGTAGAA	0.0132406	0.0608481	0.0582071	0.0266843	-0.0400294	-0.0480897	0.00437787	0.062864	0.0757098	-0.057319	0.00809493	-0.0392238	-0.0410335	-0.014748	-0.00745733
AATGACT	0.0133294	0.0405143	0.0402145	0.000743064	-0.039806	-0.0194188	0.0480958	0.0349954	0.00197503	-0.0572171	-0.0366709	0.0396935	0.14387	0.0440097	0.107974
AAAGGGG	0.0134961	-0.198996	-0.179594	-0.196231	-0.162711	-0.245188	-0.392437	-0.338605	-0.214699	-0.296224	-0.382175	0.0399172	-0.12919	-0.173356	-0.365857
ATAAGAC	0.013584	-0.0286084	0.00633256	0.025401	-0.0454079	-0.104354	-0.0133417	0.0829725	0.0360956	-0.158418	-0.101874	0.0265431	0.0510316	-0.125472	0.0888005
AATTGAC	0.0136067	0.0850306	0.0967131	0.0704972	0.0218278	0.0231254	0.0241123	0.0408073	0.0212573	-0.107633	0.0546052	0.0446053	0.121514	-0.00207557	0.0632168
GATCTTA	0.0140389	-0.00476642	-0.00560573	-0.0142081	-0.0381563	-0.0698785	0.0659238	0.0231121	0.0167019	-0.127014	-0.0263717	0.0180057	0.112136	-0.0447247	0.0428935
CAACTTA	0.0142259	0.0200664	0.0296329	0.0749446	-0.0652138	-0.080776	0.0617629	0.0395057	-0.0309837	-0.16108	0.0064473	0.0690978	0.0153025	-0.534266	-0.0361559
ATCGAGA	0.0144339	0.0758538	0.0522267	0.083831	0.0112155	0.0812729	-0.0116495	-0.0672419	-0.0221888	0.00577351	-0.0816342	-0.0387491	0.0354023	0.150439	0.0653386
AAGGAAG	0.0146358	0.0025298	-0.011252	-0.0823863	-0.0499373	-0.0402656	-0.0481535	-0.0118128	-0.0149747	-0.0764846	-0.0535959	0.116742	-0.135711	0.07313	-0.150261
CATTGAA	0.0147342	0.0486726	0.0701793	0.0328481	0.0104908	-0.00126956	0.0843829	0.016099	-0.0119693	-0.0767292	-0.0062742	0.0351404	0.179994	-0.00400742	0.104098
AGATCAA	0.0148168	0.114266	0.111276	0.083725	0.0539159	0.0347864	0.122815	0.0730874	0.02203	-0.0755545	0.0648146	-0.00272197	0.12699	0.102859	0.0290797
AAACGGA	0.0148594	-0.0586801	-0.0819906	-0.0841084	-0.0935634	-0.0848896	-0.22017	-0.13295	-0.097002	-0.062459	-0.19417	0.0896546	-0.192411	0.0166963	-0.0785463
TAACCGA	0.0148905	-0.0546572	-0.0708258	0.00580745	0.019266	-0.0157577	0.114897	-0.00318486	0.033554	-0.0306141	-8.24679e-05	-0.0340785	-0.0299568	-0.155466	0.0199626
AAGCATA	0.0149345	-0.0119067	0.00898563	-0.0359736	-0.0192903	-0.0618311	-0.00924688	0.0870563	-0.0348984	-0.0353886	-0.0250182	0.0154283	0.124959	-0.322406	0.169959
ATTGATC	0.0151966	0.100387	0.111526	0.114024	0.0584984	0.0312023	0.078501	0.114358	0.0621554	-0.113976	0.0839581	0.00598347	0.142128	0.0518802	0.0392643
TAAGCAA	0.0155783	-0.0137421	0.00907037	-0.0480679	-0.0115975	-0.0294414	0.00484107	0.0297253	0.00539715	-0.0860109	0.0093391	-0.00903376	0.0105248	-0.330601	0.107885
ATTCTAG	0.0156876	0.00563161	0.012039	-0.036538	-0.0507897	-0.110008	0.0178347	0.0387429	0.0523228	-0.0822993	0.0267094	-0.0540949	0.047466	-0.172416	-0.0275805
GCGAGAA	0.0157217	-0.18355	-0.177718	-0.111581	-0.162436	-0.158686	-0.0937571	-0.561473	-0.0505404	0.0837163	-0.104466	-0.08317	-0.803179	0.155155	-0.00244049
ATATCCG	0.0158594	-0.106816	-0.0820063	-0.0891169	-0.0474233	-0.0112229	-0.0794888	-0.105832	-0.281779	-0.13679	-0.250607	-0.0597091	-0.158191	-0.146982	-0.0250674
CACACAC	0.0159535	-0.216827	-0.098843	-0.0855657	0.0882068	0.227814	-0.447418	0.159895	-0.0354212	-0.13123	-0.226358	0.00212328	-0.984371	-0.181834	-0.0568825
AGTTGTA	0.0159755	0.0814745	0.111184	0.133423	0.0125702	-0.00158028	0.0569144	0.119955	0.0710021	0.0312288	-0.0365606	0.0132561	0.104719	-0.0979822	0.0756321
ATTTGCA	0.0159896	0.0615957	0.10099	0.0627072	0.0868505	-0.022056	-0.0133483	0.0777056	0.0305078	-0.0145203	0.0488183	-0.0920716	0.0603913	-0.213353	0.125851
ACTACTA	0.0164282	0.014602	0.0820109	0.0149613	-0.0465486	-0.0281955	-0.00475018	0.135575	0.0934144	0.0144122	0.0808618	-0.14886	-0.164095	0.0159216	-0.049682
CGAAATC	0.0164609	0.0323578	0.0222409	-0.00977054	-0.040439	0.00893969	-0.0629922	-0.106136	-0.073777	-0.0809501	-0.0346884	-0.00485291	-0.00440275	0.0932022	0.136318
ACCATAA	0.0167936	0.0369781	0.0702707	-0.00670541	0.0623832	0.0104865	-0.0122145	0.0961913	0.0217141	-0.127744	-0.0143656	-0.0983711	0.0391374	-0.364272	0.0505817
AACCAAT	0.0168766	0.0891537	0.0957533	0.0848402	0.0962052	0.0222082	0.120495	0.130009	0.0720414	-0.0801165	0.0576964	0.0524472	0.0887522	-0.0729835	0.0362947
GTAACAA	0.0170034	-0.0563868	-0.0522342	-0.0242724	-0.0480786	-0.0240249	0.00587112	0.048647	-0.0669247	-0.0315498	-0.00494988	0.0548821	-0.0198839	-0.136938	0.135701
TGAATCA	0.0170716	0.105347	0.117545	0.0506513	0.0289449	-0.0428545	-0.00136525	0.0923964	-0.0236041	-0.114321	-0.00308304	0.0261991	0.180526	-0.141578	0.0641794
ATTCAAC	0.0171322	0.102607	0.105365	0.0751055	0.0543833	-0.0279544	0.0581466	0.0545618	0.0365124	-0.0817635	0.0341669	0.0220742	0.1426	-0.110142	0.0569442
CGAACAA	0.0171945	0.054558	0.018385	0.0421529	0.0380101	0.0646124	0.0243397	-0.0621048	0.0708973	-0.02486	-0.026737	0.0551875	-0.0696201	0.0127058	0.164622
TATCACA	0.0173182	-0.0170449	0.0430138	0.0641908	0.0786544	0.0292547	-0.119418	0.0962303	0.0105085	-0.191747	-0.165981	0.0167347	0.0344402	-0.165173	0.145014
AGATTCA	0.0173828	0.12492	0.12494	0.0804721	0.0286944	-0.0573521	0.13782	0.0655606	0.00816587	-0.0863651	0.0588222	0.0473824	0.186143	0.0134936	0.0853018
ATAGCTA	0.017463	-0.0267344	0.0117874	0.0360466	-0.0386792	-0.0657335	-0.0490476	0.0336895	0.0208967	-0.0759847	-0.141199	-0.0600541	0.189652	-0.205152	0.166422
GTATTCA	0.0181106	0.0344683	0.0220375	0.0613772	-0.00355691	0.00594671	0.0772901	0.0630789	0.0457248	-0.0996137	-0.0205939	0.0348402	0.139697	-0.0696657	0.134498
ATGACTA	0.0181759	-0.0116987	0.0118617	0.0210457	-0.0414481	0.0299785	-0.0282282	0.030976	-0.0481674	-0.105623	-0.0942669	0.0196102	0.0761773	-0.1409	0.0892806
AGATGAA	0.0182121	0.0642373	0.0348664	0.013256	0.0147173	0.0155714	0.087544	0.0328692	0.0306925	-0.0884279	0.0359774	0.0387093	0.141486	0.0183201	0.0326136
ATCATTC	0.018247	0.0316571	0.0586586	-0.00439697	-0.0206175	-0.00665545	0.0242187	0.0669266	0.00235892	-0.160086	-0.059836	0.030455	0.114301	0.0308906	0.0609092
TCGAACA	0.0183169	0.118979	0.117913	0.116149	0.0735927	0.121899	0.0983787	-0.0753693	0.0351982	0.00400427	0.0358417	0.0576947	0.112015	0.0896834	0.2065
CTAAACA	0.0183501	-0.0115992	0.0338783	-0.081261	-0.0953683	-0.109412	-0.0624029	-0.0412521	-0.057874	-0.161421	-0.0145541	-0.0295301	0.0225488	-0.423721	0.0471708
ATCTAAG	0.018377	0.0307505	0.0430846	0.00988055	-0.0519531	-0.0705209	0.0669936	0.0398776	0.0201079	-0.169542	0.00973937	-0.000483409	0.0497605	-0.28481	0.0175667
TAGTCAA	0.0185015	0.133594	0.148542	0.0930929	0.0546506	0.0284042	0.044504	0.0630149	0.00292962	-0.0704418	0.0622333	0.0427854	0.171257	-0.11218	0.0812691
AACATGA	0.0185388	0.0330031	0.0270026	0.0157749	0.00933201	0.00782839	0.0534613	0.0203884	-0.114586	-0.0544776	-0.11507	0.116142	0.18896	-0.0238303	0.13526
AAATGGG	0.0188159	0.0551151	0.0646616	-0.00112666	0.0461616	-0.00910966	-0.0701435	0.0471043	0.00401128	-0.035107	0.0169261	0.0423897	0.096296	-0.198059	-0.0464539
ATCTTCA	0.0191852	0.118297	0.088433	0.0542662	0.0169558	0.0184632	0.146546	0.0581752	0.0547496	-0.106299	0.0692441	0.0711109	0.193817	0.0306111	0.0745605
TAACAGA	0.0192565	0.0495716	0.0585683	0.0352271	0.0266478	-0.0118681	0.0707197	0.037229	0.0323126	-0.0854651	0.0156537	0.0346901	-0.000816729	-0.149413	0.123921
ATCTTTG	0.0193679	0.138393	0.105719	0.0562683	0.00374061	0.0195791	0.10829	0.0496105	0.0680999	-0.0504985	0.0759624	0.069601	0.129016	0.0242301	0.0690848
AGTAACA	0.0201505	0.0368502	0.0551227	0.0900806	0.0627822	0.0702552	0.0410392	0.157963	0.031597	0.0224919	0.0752403	0.103935	0.0772749	-0.113715	0.193725
GAAATGC	0.0202493	0.006481	0.0307102	-0.0411585	-0.00843574	-0.046793	-0.132442	-0.00531017	-0.088827	0.021592	-0.024183	0.00197318	0.109583	0.00166618	0.203906
AAACCTC	0.0203922	0.0228114	0.0286164	-0.00970539	-0.0121605	-0.021681	0.0389918	-0.0256039	-0.00777116	-0.0037227	0.0549548	-0.0218862	-0.00659852	-0.0474693	-0.0565886
AGTTAAC	0.0206861	0.000403995	0.0519657	0.0405456	-0.00869548	-0.102819	0.0441117	-0.0367773	0.0300166	-0.150596	-0.034708	0.00473851	0.0274079	-0.584176	0.100843
CATTTGA	0.0207222	0.0865187	0.0769084	0.0304337	0.0287211	-0.0247118	0.0546794	0.0249074	-0.0194133	-0.0980396	-0.00138239	0.0159855	0.170459	-0.158221	0.0979912
AAGATCA	0.0207682	0.0773544	0.0832781	0.0711532	0.0331244	0.0486073	0.0992605	0.0703543	0.0084033	-0.108112	0.0287205	0.0603334	0.168079	0.0770806	0.0627091
ACTATCG	0.0208531	0.0420577	0.0631764	0.0783086	0.0966724	0.0953905	0.115434	0.085955	0.0750257	0.108214	-0.155983	0.0937812	0.15879	-0.0606667	0.287345
TGCTAAA	0.0210312	0.00332193	0.0386557	-0.0118856	-0.0194414	-0.0655519	-0.0368216	0.0610498	0.0270851	-0.0431555	0.0736097	0.000885937	0.134051	-0.281779	0.126621
AACACAA	0.0211468	0.0999676	0.132505	0.107488	0.0446438	0.0237839	0.0144561	0.0820595	0.0643351	-0.0252655	0.0157096	-0.0448667	-0.214035	-0.0322759	0.0836771
AAATGCT	0.0211858	0.0314828	0.0711252	-0.000296208	0.0086863	-0.0759343	-0.0728842	0.034429	-0.0468794	-0.0425884	0.0184393	0.0171252	0.15077	-0.0841025	0.150145
CTTTAAC	0.0211987	-0.00777459	-0.0135806	-0.0818524	-0.0962453	-0.15854	-0.00291681	-0.023522	-0.121603	-0.227267	-0.0302781	-0.00771831	0.058683	-0.548288	0.0430087
CGCCCCC	0.0212855	-0.439335	-0.509513	-0.0843519	0.0722545	-0.0260974	-0.564752	-1.1211	-0.43905	0.0223178	-0.417186	0.0227466	-0.660484	0.0529022	-0.904755
TACAAGA	0.0214605	0.0761054	0.0818692	0.076997	0.0519917	0.0344652	0.0635316	0.0618281	0.0960942	-0.0489904	0.00912079	0.0705251	0.115719	0.00453748	0.0478865
AACAAGA	0.0216582	0.066504	0.0585186	0.0302533	0.0118508	0.0628601	0.0805619	0.0495655	0.0442471	-0.0354988	-0.00560157	0.083131	0.0494588	0.0431108	0.0235105
ATACATC	0.0216595	-0.0557635	0.0127583	0.019167	-0.0105941	0.00528246	0.0165049	0.0875498	-0.0198011	-0.124792	-0.138536	0.0338898	0.13454	-0.248936	0.168951
ATGAAGA	0.0219743	0.0943105	0.0509131	0.0208996	0.0154599	0.0555692	0.115476	0.05488	0.0482616	-0.0394315	0.0552875	0.0344556	0.140942	0.0583475	0.0430738
CACATTA	0.0220064	-0.0813206	-0.0343636	-0.0542978	-0.0764882	-0.107403	-0.0614179	0.0594671	-0.12278	-0.285961	-0.181516	-0.0188151	-0.0455894	-0.375951	0.1394
CGGATTA	0.0220519	-0.0907424	-0.0667908	-0.0270422	-0.0684555	-0.0887211	-0.157069	-0.0750498	-0.17716	-0.169583	-0.0963762	-0.0727556	-0.0986537	-0.300162	0.00417248
CAATATG	0.0227342	-0.0163957	0.033073	0.00418117	-0.00815428	-0.0113671	-0.0224094	0.0489759	-0.13464	-0.215944	-0.0705953	-0.0559464	0.0865893	-0.41365	0.167781
CCTAGAA	0.0230904	-0.00419688	0.0062392	0.0181723	-0.0407856	-0.0549708	0.0178376	0.0416567	-0.0265735	-0.0332335	0.0811503	0.147782	0.100076	-0.156523	0.00413006
GAGAAAC	0.0232286	0.0188925	0.00837503	0.000732218	-0.00360795	0.00690415	-0.0939985	0.00211589	-0.0341707	-0.031164	-0.00494829	0.0653606	-0.0571656	0.117814	0.0175387
ATCCTTA	0.023461	0.00462974	0.024877	-0.055365	-0.0769444	-0.064494	0.0127232	0.054059	0.0435722	-0.135164	0.00847379	0.0328878	0.11991	-0.137803	0.134389
CCGAATA	0.0234742	-0.0728867	-0.0320556	-0.0393774	0.00315266	-0.0908305	-0.0767818	-0.117289	-0.17123	-0.113699	-0.118748	-0.0227466	0.00209336	-0.183279	0.0588119
ATTCATC	0.023611	0.0818642	0.0856857	0.0320422	0.0174181	-0.0154128	0.109892	0.063204	0.0400184	-0.122684	0.0314986	0.0391115	0.135175	-0.0466312	0.0307519
CCGAAAC	0.023619	-0.0653136	-0.0886898	-0.0653364	0.00274063	-0.0161035	0.00752887	-0.193725	0.0070143	0.0714004	-0.0463255	0.128624	-0.0177568	0.0509416	0.117788
CAAGATA	0.0236914	0.0690009	0.0786141	0.0657583	0.0509817	-0.00332673	0.0633545	0.0718134	0.0184445	-0.0876827	-0.027402	0.0296543	0.155035	-0.163751	0.0793797
AGTTCTA	0.0240098	0.0927714	0.101294	0.0472549	-0.0466001	-0.0526599	0.0772252	0.0898749	0.0971169	-0.0417799	0.0689892	0.0396324	0.168806	0.00353353	0.080994
GTCATTA	0.0240259	-0.0342288	-0.0138801	-0.0311985	-0.0210955	-0.0126181	0.00118846	0.0592512	-0.0358203	-0.260154	-0.110413	0.0602298	0.159812	-0.0783922	0.178437
AAACATG	0.0240551	0.0436306	0.0406643	0.0246493	0.00815354	-0.0457624	0.0140612	-0.000758175	-0.0328221	-0.0492665	-0.00487265	0.0867992	0.169195	-0.101192	0.121175
GATTAAC	0.0240582	-0.00706697	0.0140073	0.00980029	-0.0476069	-0.165275	-0.0367269	0.0090625	-0.0468261	-0.273208	-0.0830838	0.0455929	0.0192991	-0.325041	0.0402588
ATCGCGA	0.0241871	-0.284244	-0.372783	-0.228078	-0.176132	-0.0544678	-0.618119	-0.712119	-0.101422	-0.180499	-0.274764	-1.06628	-0.581107	-0.00712408	0.176506
TGTCTAA	0.0244953	0.0489265	0.105908	0.0521918	0.0140988	0.0316653	0.0702513	0.0206134	0.0563504	-0.0417283	0.0493876	0.0348665	0.0457973	-0.145821	0.100582
AAGAACA	0.0246599	0.0494676	0.0467904	0.00311255	-0.012451	0.0312646	0.0747753	0.0694594	0.0277089	-0.0294899	0.0284102	0.0588582	0.0174986	0.0977971	0.053455
CAATGAA	0.0247122	0.0426006	0.0331313	0.0222808	-0.0211667	-0.0210337	0.0137095	0.0177726	-0.00514444	-0.0253641	0.0600418	0.03581	0.122879	0.0510585	0.080127
CGATTAG	0.0247517	0.0345488	-0.00335509	-0.018824	-0.0714311	-0.0581382	-0.147134	-0.148337	-0.0832474	-0.210581	-0.0761766	-0.112586	0.0713532	-0.312509	0.159738
CAAAACC	0.0248074	0.114954	0.10785	0.0476354	0.0324978	0.0285678	0.0131604	0.00462372	-0.0197696	0.0222957	0.0994464	0.00617339	-0.0233419	-0.153929	-0.00469559
CTTACAA	0.0250255	0.0673555	0.0453648	0.0374954	-0.0431775	-0.101972	0.00438764	0.0444533	0.0391874	-0.0376765	-0.00227133	0.010529	-0.0535861	-0.19351	0.00929399
TCCTCGA	0.025444	0.0716883	0.0245533	-0.0362431	-0.00192824	0.142472	0.00564311	-0.0247111	0.0239777	0.124902	0.112664	0.143846	0.218	0.245704	0.194163
CCCTTTA	0.0254668	-0.202103	-0.130483	-0.215121	-0.173496	-0.244974	-0.317759	-0.131781	-0.285666	-0.253853	-0.193933	-0.0332249	0.0043054	-0.19938	-0.109486
ATTACAG	0.0256143	0.0306404	0.062329	-0.00802315	-0.0184278	-0.0548523	-0.015517	0.0752267	0.0153934	-0.102806	-0.0317809	-0.000799861	0.0414663	-0.451621	0.175771
AGTGATA	0.0256764	-0.0245099	-0.00217042	-0.0129399	0.0164733	-0.0422238	-0.131195	0.050395	0.0484429	-0.346594	-0.177514	0.0548172	0.126041	-0.0761282	0.151703
GTTCTTA	0.0257332	-0.0431981	0.00446532	-0.010649	-0.0600711	-0.0786918	0.0292532	0.0266081	-0.0263635	-0.0860028	-0.0348243	0.0181395	0.0617303	-0.0403864	0.0498126
GAATCTA	0.0258881	0.102238	0.097249	0.0772273	0.0201063	-0.0774267	0.123752	0.060155	0.0792951	-0.0543017	0.0411689	0.0081131	0.125274	-0.059546	0.0320375
AATCCAT	0.0259388	0.107433	0.127392	0.101309	0.0600686	0.0260909	0.0791335	0.117526	0.0719437	-0.0812081	0.0569656	0.01989	0.183332	-0.107671	0.0464041
TGTCGAA	0.0259568	0.136997	0.12372	0.0848964	0.107136	0.184931	0.232133	0.0348037	0.0718313	0.0802571	0.0761417	0.140651	0.19411	0.136198	0.204593
CAATTAG	0.0260169	-0.0233188	0.0364854	-0.0292315	-0.0999189	-0.153706	-0.0958977	0.0426478	-0.0141426	-0.130645	-0.017367	-0.0770465	-0.00909382	-0.399821	0.0232466
TAAGCTA	0.0260326	-0.0978493	-0.0777731	-0.0445718	-0.0753313	-0.094172	-0.0724112	-0.0383918	-0.0101422	-0.192998	-0.00722548	-0.0343331	0.065349	-0.565915	0.0953634
CTGATTA	0.0260391	-0.0256354	0.02833	0.00894559	-0.0400401	-0.0350112	-0.0542612	-0.0689163	-0.0902003	-0.223916	-0.0439544	-0.179111	0.0167237	-0.302863	0.0749634
CATCTTA	0.0261123	-0.0478101	-0.0370905	-0.0809862	-0.158651	-0.059271	-0.0171616	0.0725793	-0.0668109	-0.199527	-0.126683	-0.0134152	-0.0177224	-0.179697	0.0500374
ATCCATA	0.0261386	0.0443185	0.0762151	0.0569942	0.0671727	0.0222241	0.0640452	0.115724	0.0213449	-0.029295	-0.000113438	-0.00311728	0.165363	-0.134274	0.0840588
ATTGCAA	0.0263436	0.0762534	0.0680788	0.0866045	0.0658599	0.0273488	0.00165753	0.0552595	0.068649	0.0719826	0.0722862	-0.072134	0.0606738	-0.0624719	0.119202
TCAACAA	0.0265272	0.161706	0.145157	0.0977461	0.080215	0.0617547	0.123122	0.0812487	0.0574169	-0.0108556	0.0741307	0.0958897	0.0999271	-0.0492803	0.0878128
TACCATA	0.0266727	0.00562223	0.0559037	0.0256093	0.0564327	0.0251337	0.075638	0.150445	0.0472708	-0.0990157	0.0104476	-0.0436256	0.0256327	-0.242063	0.134785
CATTATC	0.0266867	0.00979735	0.0347028	0.0022067	0.0409003	0.0393807	0.0573047	0.0924212	-0.015684	-0.159194	-0.0507165	0.0185607	0.157045	-0.315966	0.176567
CAAGTTA	0.0267775	0.0941056	0.093674	0.0538807	0.0251337	0.024318	0.0752739	0.0691328	0.0579334	-0.106971	0.0513933	0.0744984	0.143255	-0.242992	0.111414
ATGTTAC	0.026958	-0.0549234	-0.0119873	-0.00242432	-0.0106689	0.0337642	0.0207834	0.0266564	-0.139051	-0.0906381	-0.128275	0.0126816	0.110499	-0.159523	0.23918
CTTAAAC	0.0270716	-0.0579079	-0.0153997	-0.134096	-0.168832	-0.190425	-0.0524979	-0.0928518	-0.174327	-0.250566	-0.0939377	-0.0693191	0.0037149	-0.592143	-0.0717313
AACCATA	0.0271043	0.0278942	0.0909	0.04974	0.0508998	0.00260547	0.0460097	0.135987	0.0538236	-0.104345	0.00483271	-0.00118164	0.070059	-0.345084	0.0526805
ATAGATC	0.027116	0.00273613	0.0246835	0.0444067	-0.0113917	-0.0569107	0.0877904	0.0222469	0.00983503	-0.119637	-0.0452973	-0.0370631	0.155961	-0.0214608	0.102399
CATTTCG	0.0276377	-0.0394303	-0.0569872	-0.0931894	-0.0738431	-0.0966005	-0.183494	-0.135839	-0.145556	-0.0817993	-0.144496	-0.0655402	-0.0125432	0.0458683	0.051244
AACATAG	0.027753	0.00401039	0.0450405	0.0440029	-0.0592061	-0.018208	0.04099	0.0487109	0.0203246	-0.0616853	-0.042497	0.0390275	0.117922	-0.233449	0.171363
AACAATC	0.0277533	0.0821386	0.126513	0.0915917	0.0487023	0.0103338	-0.00486674	0.0604953	0.0376671	-0.185624	-0.0316619	0.0540291	0.0640484	0.0289381	0.100841
GGCGAAA	0.0278316	-0.188544	-0.19106	-0.187201	-0.0915834	-0.148043	-0.253694	-0.335796	-0.132213	0.0119724	-0.198419	0.0117009	-0.180096	-0.0253241	-0.0253935
ACAATTG	0.0281309	0.11846	0.132483	0.088696	0.0302645	0.0134045	0.0485353	0.0866241	0.0692014	-0.0205616	-0.0890303	0.0544106	0.084563	-0.00765116	0.0860385
CGACCGA	0.0282289	-0.190404	-0.169337	-0.0498417	0.0580384	0.0283325	0.0943574	-0.350124	0.135238	0.124493	-0.0705755	-0.143462	-0.148716	0.254632	0.0449712
ACTACAT	0.0284792	0.0254575	0.0520864	0.0466604	0.0615775	0.0491146	0.0692305	0.122218	0.0691602	-0.0234741	-0.0336506	-0.0162841	0.0835318	-0.102144	0.175207
GGAGTAA	0.0285312	0.0165991	0.00939144	0.0650331	0.00708453	-0.0230939	0.10015	0.0164327	0.103618	-0.0735767	0.0675869	0.0361817	0.0452003	-0.102838	0.0142188
CGTCAAA	0.0286019	0.02879	-0.00698895	0.0473541	0.037468	0.00551136	-0.036663	-0.127599	0.00908873	-0.0292275	-0.0200963	0.0717886	0.12786	0.0392005	0.177903
CATTCAA	0.0287299	0.0929383	0.0957296	0.0515826	0.0149214	0.000922403	0.0288975	0.0490202	0.00290822	-0.0825779	0.0389617	0.0552348	0.123874	-0.0584687	0.0932315
AGTTGAG	0.0288799	0.190126	0.138231	0.122628	0.0796512	0.108929	0.170366	0.00782522	0.148969	0.0864077	0.109676	0.14183	0.0761522	-0.117435	0.103056
TCAGTCA	0.0289023	0.121119	0.0924432	0.0867885	0.111412	0.0955881	0.103321	0.0363386	-0.0202164	-0.0246957	-0.0188054	0.084102	0.148536	0.11038	0.223583
CCTTTCA	0.0289154	0.0178732	0.00750556	-0.0789886	-0.116803	-0.123411	-0.0491564	0.0060984	-0.0153925	-0.0492625	-0.0612561	0.0502587	0.0304853	-0.048648	-0.0968274
GATCGAA	0.0290037	0.028901	-0.00812261	0.0102427	0.0354029	0.041774	0.0373489	-0.0143789	-0.038876	-0.0433864	0.00810292	0.00159169	0.201105	0.0620269	0.129261
TAACTCA	0.0290999	0.0747713	0.0833709	0.0127913	-0.0186987	-0.0901364	0.0445425	0.0794429	0.012851	-0.149172	-0.0808518	0.0578422	0.0711106	-0.396697	0.0983882
ACCATAT	0.0291838	0.00143792	0.0579769	0.0262122	0.0240726	-0.00446526	0.0578537	0.138232	-0.0231391	-0.206166	-0.138267	-0.0356631	0.0581534	-0.273072	0.1502
GGACAAA	0.0295693	0.0460088	0.0408901	0.0219016	0.00806506	0.0135375	-0.0820144	0.00978096	-0.00742852	0.0176472	0.00156945	0.0402843	-0.0623845	-0.150869	0.00363715
GAATCGA	0.0295986	0.0255638	0.0177276	0.0345205	-0.0235996	-0.0569692	-0.0851037	-0.0128851	-0.0727092	-0.0910379	-0.0426016	0.0288371	0.128038	0.0320686	0.115689
CGATTTC	0.02963	0.0480831	0.0275636	0.0169489	0.0185563	0.0198723	-0.075422	-0.0851929	-0.0672436	-0.0272014	0.0311268	0.0395499	0.0816864	0.0972826	0.136484
AGAAGAT	0.0296499	0.0920706	0.0484528	0.0224845	0.00759909	-0.00523037	0.132611	0.0876954	0.0816188	-0.0163722	0.0717972	0.0688145	0.139361	0.136638	0.0617816
GAAACGA	0.029823	-0.038545	-0.0757051	-0.0816993	-0.118784	-0.10364	-0.127441	-0.0992857	-0.149031	-0.1373	-0.22817	0.0419376	-0.034339	0.151624	0.0623411
GTTGTAA	0.0299365	0.0616237	0.0611569	0.0739897	-0.0683776	-0.00314571	0.0677257	0.127283	0.084288	-0.0593915	0.0217608	0.0550311	0.0318442	-0.14365	0.036909
AAACAAC	0.030374	0.0576752	0.0778926	0.00746125	-0.00574861	-0.029014	0.00303032	-0.0159877	0.012502	-0.0898388	-0.00588474	0.0806451	-0.0359097	-0.0333748	0.000594678
ACTTCTC	0.0307341	0.0767659	0.0645077	0.0214593	-0.0245584	0.0376094	0.0749228	0.0576869	0.111559	0.0241485	0.0665588	0.0768465	0.0913166	0.121883	0.0654016
ACGATAA	0.0307479	-0.022019	-0.012962	-0.0418442	-0.00977231	0.00508077	-0.0997085	-0.0199851	0.0323839	-0.24927	-0.156931	-0.0349517	0.0850031	-0.279686	0.18033
AGTAGAT	0.0307641	0.0789722	0.123774	0.0666282	0.045934	0.0502841	0.0815969	0.11347	0.140126	-0.030322	0.032712	-0.0282912	0.150402	-0.00976433	0.128771
ACCCGGA	0.0308276	-0.867779	-0.979458	-0.882921	-0.763161	-0.414208	-0.633005	-1.00107	-1.8899	-0.267849	-0.704922	-0.383688	-0.0917861	0.034459	0.0350432
AATGATC	0.0309763	0.0424412	0.0634935	0.0802847	-0.0153744	-0.00578793	0.0402046	0.0820132	0.0140368	-0.231108	-0.0290374	0.0036232	0.174465	0.0433522	0.112262
GCCGGAC	0.0312436	-0.318343	-0.411427	0.211571	0.200073	0.295279	0.252472	-0.298215	0.0996658	0.236083	0.0461067	0.193011	0.142838	0.214153	0.206166
AGATATC	0.0313193	0.045723	0.0726149	0.0301942	0.0413924	0.0156812	0.0843969	0.0509332	0.040555	-0.213727	0.0227439	0.0518541	0.142942	0.0119218	0.131399
AATCTGT	0.0313569	0.153796	0.154587	0.0983595	0.0407226	0.0251671	0.105353	0.0410514	0.0451189	-0.0224058	0.0837683	-0.00145957	0.0985773	0.0147371	0.1195
ATTGTAC	0.0318417	0.0204806	0.0560814	0.0836503	0.0775851	0.00608018	-0.0221279	0.0690735	0.0889649	-0.0709396	-0.0552398	-0.0380747	-0.0262803	-0.187665	0.163548
CCGATTA	0.0318888	-0.0569504	-0.0504351	0.00302078	-0.00859644	-0.1041	-0.199492	-0.169302	-0.125683	-0.186089	-0.109827	-0.130201	-0.013119	-0.296799	0.115131
CAATACA	0.032063	0.0304282	0.0689222	0.050503	0.0202863	0.00517853	0.00299296	0.0466681	-3.25461e-05	-0.0481419	-0.0360164	0.00550258	-0.0496212	-0.258209	0.134421
ATGTTCA	0.0321188	0.0791532	0.117214	0.0813045	0.0602932	0.0784864	0.109259	0.094259	0.0166116	-0.0355709	0.0646792	0.0433636	0.200078	-0.062582	0.142655
AATCTAC	0.0322661	0.099243	0.0984263	0.0602923	0.0407515	0.00979861	0.0973817	0.0721456	0.0982937	-0.0694713	0.0144035	-0.00178603	0.0394455	-0.0609964	0.0488868
TGTAACA	0.032316	0.0225262	0.0581438	0.0747058	0.0524031	0.0121051	0.0461466	0.0913199	0.0926868	0.013306	0.00855332	-0.00922096	-0.0963333	-0.155937	0.119075
CAATTGA	0.032358	0.105118	0.120186	0.0525666	0.0452538	0.0146183	0.0886309	0.0936576	0.0523548	-0.0403833	0.0317882	0.0611352	0.116411	0.100345	-0.00712248
AACGATT	0.0324107	0.0231857	-0.00026546	-0.00292306	-0.0539319	-0.0701635	-0.105639	-0.0357405	-0.026554	-0.164394	-0.0629624	-0.0121271	0.103055	-0.0133646	0.118359
GTCAATA	0.0324256	0.0423063	0.0485026	0.0525988	0.0567839	0.0149141	0.0327084	0.049776	-0.0498391	-0.186829	-0.0777282	0.010342	0.129106	-0.115158	0.14027
ACATTAC	0.0324521	-0.0323211	0.00372463	0.0228724	0.00991881	-0.0431866	-0.00953289	0.0278628	-0.123022	-0.0855582	-0.158327	-0.0116691	0.0274426	-0.281508	0.226566
GGCTAAA	0.0325573	-0.00213467	-0.0123004	-0.0455381	-0.0268752	-0.095187	0.0281716	-0.0588736	0.0426433	-0.178067	-0.00261863	-0.0263795	0.052666	-0.362324	0.119616
ATGGATA	0.0328309	0.0790672	0.0949031	0.0928889	0.0678137	0.0590022	0.0869036	0.123912	-0.00278354	-0.126136	0.0306647	0.0758305	0.157785	-0.122376	0.0658835
GACTGAA	0.0331229	0.14579	0.114421	0.0442	0.0692861	0.0330143	6.22878e-05	-0.0572759	-0.0295091	-0.0341449	-0.016772	-0.0060723	0.124173	0.0459978	0.137011
ATATCAC	0.033264	-0.0812726	-0.0249264	-0.0232686	-0.0180387	-0.0814953	-0.232723	0.000562569	-0.263703	-0.466429	-0.379195	-0.0347219	0.0489544	-0.217879	0.152935
AATCCGA	0.033352	0.0315698	0.00781267	0.00828614	-0.00884295	0.0194594	-0.136859	-0.0381097	0.0284263	-0.0524745	-0.049581	-0.0339096	-0.0252846	0.0111708	0.0146913
ACGTTTA	0.0334264	-0.0912258	-0.105964	-0.057356	-0.0512689	-0.113548	-0.190285	-0.0989482	-0.0737079	-0.162152	-0.117015	-0.115629	0.109135	-0.292306	0.161205
TACAGTA	0.0336156	0.0716521	0.12803	0.0934499	0.0710194	0.0638772	-0.0120462	0.124557	0.0699665	0.0273785	0.0435484	-0.104293	0.019092	-0.386689	0.220844
AATTCGG	0.0336168	0.0276582	0.0191516	-0.0816976	-0.0396243	-0.0687829	-0.110646	-0.0793578	-0.0616161	-0.0267217	-0.0618779	-0.0673467	0.0014739	-0.0988712	0.000336757
CGAATGA	0.0336238	0.0614448	0.0481499	0.00718012	-0.00955351	-0.0452813	-0.0305195	0.0119776	-0.0663653	-0.0601459	-0.0785596	0.0653338	0.0551436	0.140127	0.163252
CCTCGAA	0.0337745	0.0575668	-0.0124934	0.00810647	-0.0107687	0.0193631	-0.0528555	-0.103382	-0.087032	0.0787351	-0.0854182	0.00367001	0.0512006	0.134584	0.043466
AGCCAAA	0.0337756	0.136913	0.108936	0.0803882	0.125769	0.0466908	0.0615791	0.0482676	0.101125	0.0556306	0.158954	0.128549	0.091567	-0.227432	0.116452
AGCATAT	0.0339681	-0.0609065	0.00811493	0.022851	0.0143828	-0.0346094	-0.0195001	0.0622754	-0.0367362	-0.0674682	-0.114524	0.000275419	0.146599	-0.216761	0.258514
GTTGGAA	0.0341888	0.123376	0.115573	0.0686019	0.0253603	0.057201	0.0868822	0.0560819	0.14531	0.0463438	0.0881704	0.17554	0.113344	-0.0984075	0.0872225
TCGTGAA	0.0343141	0.0488625	-0.0116572	-0.00614578	-0.00574949	-0.0300998	-0.172037	-0.0370737	0.0210552	-0.0995057	-0.15501	0.00137617	0.0848311	-0.00249871	0.10757
CAAAAGC	0.0343749	0.072688	0.031082	0.0183204	-0.0403477	-0.0286696	-0.0250668	-0.0311974	0.0214591	0.0628189	0.0578565	0.0610368	0.0829728	-0.0580619	0.143668
ATAATGC	0.0345042	-0.0989999	-0.0377375	-0.0512832	-0.0145876	-0.0704349	-0.0840242	0.0516451	-0.0808256	-0.197816	-0.0845073	-0.0527029	0.0971655	-0.539702	0.230164
ACCAATA	0.0346252	0.036537	0.0745577	0.0604947	0.0730297	0.007066	0.0939824	0.129244	0.0620883	-0.0923618	0.0155112	0.0226648	0.0906842	-0.130568	0.117289
TCTACAA	0.0348214	0.113387	0.100391	0.0881208	0.0363647	0.02177	0.0769991	0.0380337	0.153178	-0.0391258	0.0488528	-0.0358763	0.0389573	-0.0112624	-0.00185868
ATTGTCA	0.0348351	0.0773743	0.0862879	0.0641813	0.0414149	0.0316772	0.00312496	0.0658393	-0.0251359	-0.103153	-0.0186496	0.0755798	0.150457	0.0488839	0.178086
CATATCA	0.0349065	0.0469342	0.0802149	0.0397605	0.0300911	0.00303222	0.00408605	0.0717361	-0.0684064	-0.254253	-0.209299	-0.0119216	0.137577	-0.270507	0.157172
AAGGAGT	0.0349385	0.0264652	0.016533	0.130086	0.0219417	0.0833921	0.159709	0.028708	0.155106	0.0573401	0.117515	0.148463	0.0885819	0.160362	0.0695614
ATAACAG	0.0350496	-0.0108058	0.0383443	0.0239637	0.0514349	0.00454214	0.00830681	0.0851824	0.0433359	-0.123956	-0.0686401	0.0348433	0.0829767	-0.131407	0.194691
CGAAACA	0.0351581	-0.0332412	-0.0252963	0.0138958	-0.0412359	-0.0265992	-0.0641965	-0.0523259	-0.0305654	-0.0537015	-0.117074	0.0792854	-0.00890153	0.0925999	0.130884
AACCCTA	0.0352007	-0.152329	-0.0970794	-0.062821	-0.081391	-0.113693	-0.257887	-0.534173	0.0885174	0.0120503	0.0381025	0.0594619	0.016384	-1.50706	0.093062
AAACGTT	0.0352523	0.022324	-0.00874723	0.0241081	-0.0476573	-0.0763829	-0.110942	-0.0757419	-0.0360221	-0.0639249	-0.0314122	-0.0107607	0.0455544	-0.19056	0.0391854
CAATTCA	0.035454	0.121199	0.118342	0.0813371	-0.000372265	0.00897183	0.0262218	0.0538906	0.0166974	-0.102835	0.0402319	0.0363786	0.0900304	-0.0677068	0.0253142
GCGGAAA	0.0355949	-0.340646	-0.363081	-0.302426	-0.251718	-0.260353	-0.128956	-0.4818	-0.177322	0.0415326	-0.166229	-0.0566444	-0.365179	0.0152536	0.0146285
TGAGGAA	0.0357461	0.114945	0.078485	0.0249296	0.0562129	0.0551072	0.085703	0.070431	0.0416789	0.0528551	0.0618772	0.0289859	0.101199	0.0816744	0.142091
AGCATAA	0.0361213	-0.0183376	-0.0117958	-0.0479443	0.0194526	-0.0865109	0.00758441	0.063755	-0.0262927	-0.0542149	-0.0147346	-0.0178057	0.0951956	-0.396771	0.234645
CGTTTAA	0.036129	-0.158174	-0.111582	-0.160279	-0.214138	-0.217541	-0.177418	-0.166415	-0.186744	-0.421401	-0.263592	-0.149802	-0.0387739	-0.438688	0.057827
ACATTGA	0.0362238	0.0827569	0.13477	0.128877	0.0795848	0.061849	0.143352	0.0322493	0.000469593	-0.00203221	0.0531127	0.0535821	0.184376	0.0498126	0.201343
ACTAGGA	0.0362961	0.0335018	0.0314169	0.0449447	0.0973763	0.0080983	0.0551352	0.143265	0.0216993	0.054298	0.107269	0.145295	0.155754	0.0217632	0.12708
GCAATTA	0.0368436	-0.0527695	-0.00612836	-0.054449	-0.0604326	-0.119795	-0.0871059	0.0619377	-0.0728089	-0.0931472	-0.0468198	-0.113216	-0.0188596	-0.319057	0.0747296
ACAGTTA	0.0368799	0.0649388	0.0964386	0.0827173	0.0335344	-0.0401665	0.0527518	0.0710632	0.0428091	-0.0187548	-0.0461186	0.0214411	0.0834145	-0.268205	0.159628
TAGACAA	0.0371447	0.0972053	0.11976	0.138645	0.081727	0.0792903	0.0978507	0.0404493	0.0799036	-0.0232243	0.0635855	0.0639192	0.0556982	-0.0620486	0.0935322
ATATGCG	0.037305	-0.16861	-0.0781446	-0.119829	-0.04484	-0.0881627	-0.088708	-0.0733534	-0.134423	-0.0532416	-0.338141	-0.211081	-0.397276	-0.583948	0.249658
ATTCGGA	0.0375741	0.0636898	0.0410908	-0.0115298	-0.0123326	0.0108908	-0.0585176	-0.101076	-0.00884682	-0.0645329	-0.0419791	-0.0147631	0.00630684	0.0278772	0.0132112
CGGGGTC	0.0378901	-0.202233	-0.288729	0.171048	0.148971	0.285787	0.298485	-0.080407	0.203512	0.191712	0.172975	0.235055	0.283609	0.241133	0.306425
AGGAAAC	0.0379623	0.0667746	0.0458987	0.00349591	0.0255858	0.00602499	-0.0186157	0.00697778	0.0123824	-0.00929374	0.0372619	0.110233	0.127739	0.0475656	0.109646
CAAATAC	0.0381192	0.0384735	0.0574776	0.0481188	0.0240036	-0.0144797	0.0407766	0.0766283	0.0198719	-0.0643441	-0.0291162	0.0193008	0.080903	-0.0865477	0.114521
AAATCGC	0.0381466	-0.0515545	-0.0887807	-0.0801842	-0.105579	-0.124851	-0.265991	-0.350404	-0.0829632	-0.0182062	-0.0491673	-0.250824	-0.153928	-0.042289	0.124392
CTAATAC	0.0381614	-0.0718821	-0.00445755	-0.0304929	-0.10102	-0.11489	-0.0335386	0.0452083	0.0198961	-0.233631	-0.0425303	-0.046409	0.0519625	-0.480913	0.121452
AACGGAA	0.038176	-0.0934597	-0.09585	-0.0641194	-0.0855849	-0.097842	-0.202168	-0.0573116	-0.106156	-0.0680493	-0.125337	0.0733203	-0.177192	0.0300592	-0.0111281
AGTGAGA	0.0383563	0.016593	-0.00758813	0.000684972	0.0240108	-0.0338765	-0.0399361	0.0738441	0.0342454	0.0103198	-0.00990991	-0.0540167	-0.481278	0.0215675	-0.00272898
AGCTTAT	0.0386065	-0.105965	-0.0999409	-0.0633949	-0.114091	-0.119102	-0.14001	-0.0617381	-0.00180109	-0.124741	-0.0714574	-0.11064	0.116519	-0.863775	0.0919199
GCATTAA	0.0387992	-0.0858593	-0.0734545	-0.0768031	-0.0453114	-0.147364	-0.0693007	0.0490066	-0.110934	-0.225157	-0.0836497	-0.0488704	0.0814931	-0.626714	0.198852
GTGAGAA	0.0388317	0.00941719	0.0147274	-0.0218936	-0.0199531	0.0345594	0.0133878	0.0713865	-0.00341181	-0.00606223	-0.0666963	-0.0891747	-0.406537	0.0128956	0.0269485
ATGACAA	0.0390084	0.0827368	0.0986997	0.0591535	0.0464518	0.0632783	0.0261647	0.0728283	0.0167458	-0.149084	0.013871	0.107757	0.158258	0.0131031	0.159868
AGAACTA	0.0391047	0.0554968	0.086199	0.0619452	0.00244299	0.00986278	0.0783351	0.0920546	0.118089	-0.0412772	0.0261632	0.00878031	0.100369	0.0355041	0.0549313
CATAACA	0.0391387	0.0426418	0.0532769	-0.00646039	-0.0134653	0.0283977	-0.0465853	0.00865589	-0.0170888	-0.180873	-0.0782376	0.0461036	0.0222312	-0.333158	0.134793
ACCCTAA	0.0392424	-0.165891	-0.156214	-0.191457	-0.10829	-0.2043	-0.272253	-0.383782	-0.0525484	-0.0351324	0.0482155	0.0907857	0.0253591	-1.49934	0.11887
CTTTCCA	0.0392823	0.100711	0.0619831	0.00264078	0.0166203	-0.0777644	0.00718051	-0.0136944	-0.04824	0.0231739	0.0506818	0.115531	0.123231	0.0895667	-0.0326437
ATGAACA	0.0393901	0.113694	0.145714	0.0963543	0.0814347	0.109797	0.112912	0.0665462	0.0444766	-0.0131545	0.100961	0.0278707	0.127828	0.0358954	0.110149
GCTAATA	0.0395046	-0.105409	-0.0491105	-0.0458975	0.00511119	-0.114535	-0.0884829	0.041878	0.0429253	-0.265372	-0.0893249	-0.0430569	0.0796985	-0.486855	0.151748
GAAGAGA	0.0396954	0.0395173	-0.000760362	-0.0510177	-0.0625157	0.0159865	-0.0312855	0.0246493	0.0149492	-0.035749	0.00223259	0.0526611	-0.108441	0.104703	-0.0183854
TACCCGA	0.0398222	-0.503037	-0.621581	-0.500645	-0.424321	-0.272009	0.00934385	-0.253903	-0.318835	-0.0993508	-0.1698	0.0758346	0.0429074	0.0597175	0.105961
AAGATAC	0.0398695	0.0618236	0.0388365	0.0359092	-0.0364893	-0.0203678	0.0901264	0.088641	0.0171816	-0.0572042	-0.038639	0.0661101	0.174024	-0.0181059	0.17204
ACCTTTC	0.0400022	0.0842775	0.0586154	0.0186363	-0.0728587	-0.050422	0.0892492	0.0583674	0.0437411	-0.0289902	0.0257414	0.0622805	0.101131	0.0209796	0.0756197
GTAGGAA	0.0400214	0.0273051	-0.0068222	-0.0186088	0.0162462	0.0017702	-0.105102	0.00307906	-0.0716262	0.00280447	-0.0478126	0.0759375	-0.0393383	0.0116079	-0.0103415
ATAGTCC	0.0401584	-0.00275389	0.0487757	0.106655	0.14112	0.144387	0.0735977	0.128868	0.112224	0.0411108	0.053378	0.065846	0.128961	-0.0595707	0.199609
ATCACTA	0.0402471	-0.0237757	-0.0043687	-0.0276947	0.00150778	-0.0184524	-0.078897	0.0870932	0.0326352	-0.289879	-0.185698	-0.0196424	0.150903	-0.0790306	0.196202
TATGCGA	0.0404104	-0.0716984	-0.0142452	-0.0760494	-0.0152183	-0.0118288	-0.198646	-0.0930559	-0.0578057	-0.0580148	-0.173367	-0.270168	-0.39865	-0.247193	0.202316
AGATTAC	0.040518	0.0358621	0.0367609	0.0179272	-0.0157878	-0.0754646	-0.00332	-0.00887004	-0.00138666	-0.162625	-0.0238345	-0.028433	0.0752934	-0.190833	0.118401
CTTTTGC	0.0405722	0.0423766	0.00119774	-0.00610786	-0.00062278	-0.0123126	-0.0988905	-0.0376183	0.0200394	0.0846786	0.0170723	0.0653522	0.0328516	-0.0649164	0.0861509
AACAGTT	0.040657	0.137314	0.149728	0.118355	0.0425282	0.0422606	0.109532	0.0789075	0.0980944	0.00815225	0.0780675	0.0854734	0.165715	0.0438973	0.158228
AGACTTA	0.0412684	0.0937468	0.115529	0.0346395	0.0177673	-0.0501633	0.0669901	0.0308672	0.0439657	0.00277269	0.067677	0.0763243	0.0797561	-0.148367	0.0738168
AACGTAT	0.0423861	-0.0465418	-0.0124354	-0.00557368	-0.0491196	-0.0227271	-0.100138	0.00848613	0.052827	-0.0750611	-0.19813	0.000841293	0.087042	-0.0798323	0.257468
CGAAGGA	0.0425352	0.00280353	-0.0418221	0.014092	0.070204	0.0397992	-0.0276945	0.0695968	0.0650958	0.0237539	-0.0701413	0.164625	0.0129104	0.178521	0.127683
ATAACGA	0.0425425	-0.0355506	-0.0361175	0.00256528	-0.00857222	-0.00278051	-0.0774969	0.00933643	-0.0655371	-0.327924	-0.173139	0.00214777	0.0831066	-0.124156	0.214987
CTCGGAA	0.0427782	-0.0777303	-0.128659	-0.0690419	-0.0802266	-0.0204227	-0.182613	-0.250619	-0.034135	0.0627323	-0.218477	-0.123035	-0.150921	0.136214	-0.0702754
TACTAGA	0.0428059	0.0706415	0.098755	0.0119164	-0.0226424	-0.0281795	0.109967	0.0508622	0.150255	-0.0280374	0.0889278	-0.0884165	0.15583	-0.0798737	0.103777
AATAGCT	0.0428288	-0.0107195	-0.0152423	0.0114827	-0.0266502	-0.0731832	-0.0175701	0.0798061	0.0297298	-0.0655196	-0.0031156	-0.0560345	0.188626	-0.0507963	0.187542
GGAATGA	0.043089	0.0556665	0.0338604	-0.0483971	0.0387532	0.0277057	0.0885555	0.0847522	0.0143661	0.0308713	0.0189603	0.0196858	0.0671099	0.0881685	0.0575051
AGTTTGG	0.0433056	0.219548	0.210622	0.158612	0.108704	0.104299	0.0902191	0.137199	0.129122	0.0979453	0.150942	0.182702	0.156943	-0.223898	0.067807
CCGGCCC	0.0433208	-0.488224	-0.549428	-0.0905292	-0.026039	0.118996	-0.208425	-0.69692	-0.0243272	0.103102	-0.155304	0.137799	-0.24181	0.164722	-0.0821479
AAGCTAT	0.043356	0.0211257	0.0224291	0.0342631	-0.0119834	-0.0737234	0.0138161	0.0675542	0.0328846	-0.0824439	0.0389403	0.0158176	0.180627	-0.120885	0.136291
TAGCTAA	0.0434522	-0.0354693	-0.0430204	0.00961353	-0.0338558	-0.10335	-0.0604928	0.0566105	0.0447292	-0.165683	-0.0266058	0.0879581	0.174038	-0.370892	0.125058
AACACAT	0.0436697	0.0668211	0.140678	0.0423749	0.0518751	0.076491	0.0991566	0.102388	0.00846884	-0.0332123	0.0419213	0.153921	0.0969261	-0.0214277	0.207426
CGGATAA	0.043733	0.0172577	-0.0229598	-0.043697	-0.0399605	-0.0666758	0.054012	-0.108327	-0.0562257	-0.150216	-0.132465	-0.0434428	-0.187514	-0.210166	-0.0787317
GTCTTAA	0.0437363	0.0020619	0.0332146	-0.0634983	-0.0899323	-0.197468	-0.00622798	0.0373015	-0.0352708	-0.209477	-0.124292	-0.0321625	0.0270034	-0.135006	0.012248
ACAGTAT	0.0437946	0.0121895	0.084278	0.0952077	0.0772924	0.0559445	0.0541043	0.12331	0.046981	-0.0282837	0.0011547	-0.0485928	0.130138	-0.415428	0.214585
CATTAAG	0.0440747	-0.00300444	-0.0278161	-0.0839336	-0.0557832	-0.110733	-0.0468541	0.034286	-0.0902259	-0.183052	-0.120924	0.00646849	0.114961	-0.458279	0.148967
AGGGAAT	0.0441444	0.012199	0.0203306	-0.0533797	-0.00541697	-0.0870593	-0.130431	0.0358868	-0.0128976	0.0079796	-0.0550842	0.0666148	0.0872384	0.0417201	0.000484044
CATCATA	0.0443015	-0.00180175	0.0376818	0.0645054	-0.00676416	0.025495	0.0119433	0.0864817	-0.00300268	-0.155376	-0.138384	0.0121578	0.116513	-0.233694	0.176147
GCGTATA	0.044445	-0.178507	-0.166234	-0.0981676	-0.0728747	-0.0726801	-0.103839	-0.200886	-0.110848	-0.14002	-0.535559	-0.283835	-0.229778	-0.398767	0.267833
AAGACTA	0.0446396	0.0678583	0.0641306	0.0421031	0.0257534	-0.00799656	0.0598281	0.0635751	0.118026	0.00048719	0.0319545	0.00831882	0.0773005	-0.105542	-0.0131605
CATGATA	0.0447133	0.026441	0.0476342	0.0659113	-0.00724727	0.00597713	-0.0320178	0.109715	-0.0196919	-0.189005	-0.187229	-0.00364625	0.167556	-0.265778	0.135146
CAGAAAG	0.044832	0.0732868	0.0301315	-0.0116957	-0.0136237	-0.0339003	-0.108555	0.00804074	-0.0246319	0.0319049	0.00333305	0.105437	0.0731176	0.0703656	0.0902728
GAACTGA	0.0449611	0.161715	0.146256	0.0811138	0.104414	0.0977993	0.0581875	0.0638415	-0.00603894	0.00607324	0.113975	0.0707789	0.0964418	0.0650747	0.0820914
AATGTCT	0.0452192	0.108909	0.120619	0.0841531	0.0115604	0.0439593	0.103625	0.043442	0.0349232	-0.0277551	0.0695778	0.0189854	0.126138	0.0191467	0.154231
AGAAACC	0.0453125	0.106542	0.0818547	0.052418	-0.00183981	0.0287384	-0.0471619	0.0273987	0.0231448	0.00105633	0.0728296	0.165098	0.101925	0.0700498	0.0431457
AATAGGG	0.0454068	-0.126416	-0.116089	-0.121163	-0.0626438	-0.0890295	-0.22413	-0.136255	-0.115332	-0.0534379	-0.14563	-0.00865438	-0.123801	-0.42202	-0.112464
ATTCGCG	0.0454793	-0.39362	-0.415543	-0.22782	-0.186587	-0.20829	-0.220474	-0.832979	-0.172231	0.0278764	-0.382577	-1.15193	-1.0583	0.0637641	-0.0506719
GATCATA	0.045519	0.00315129	0.0303494	0.0434913	0.0274775	-0.027462	0.00590013	0.0419765	-0.0299718	-0.163185	-0.109062	-0.0766559	0.156645	-0.15768	0.13722
CTGAAAG	0.0455486	0.0934433	0.0348455	0.0258034	-0.0502647	-0.0495806	0.0458454	0.0313951	-0.00827924	0.0158375	0.0608657	0.105891	0.161465	-0.0212446	0.115726
CCGAGAA	0.045965	-0.133095	-0.184468	-0.201943	-0.186573	-0.0949984	-0.163417	-0.302952	-0.0430958	0.0588022	-0.155167	-0.0833391	-0.284038	0.198382	-0.0438735
AAAGCCA	0.0459711	0.0947971	0.0736182	0.00269885	0.0624122	0.0133003	0.0940952	0.0745409	0.00575605	0.0573664	0.130629	0.102455	0.105174	-0.0820929	0.0894827
GATTCGA	0.046033	0.115371	0.0796446	0.0833584	0.0484549	0.0184864	-0.0884954	-0.0444236	-0.0485932	-0.125462	-0.0205916	0.0109788	0.132303	0.0827555	0.184433
AGTATCA	0.0460482	0.0781448	0.106571	0.093833	0.0657453	0.0377962	0.103315	0.11464	0.0503713	-0.0122936	-0.0202979	0.0101047	0.19049	-0.0651234	0.14194
TAGAACA	0.0462122	0.0295943	0.0502768	0.0469806	-0.0371616	0.00648277	0.0253966	0.101797	0.0216284	-0.146179	0.0757586	0.0142092	0.00489415	-0.10444	0.0610337
AAGATGA	0.0465129	0.0806582	0.0496291	0.00678743	0.0199489	0.059565	0.105962	0.0712423	0.024517	-0.108212	0.0144642	0.0511743	0.150079	0.0738862	0.0641574
AGAACAT	0.0465752	0.0403231	0.0506511	0.0355981	-0.0173696	0.0416148	0.0973049	0.0710602	0.00289505	0.00935314	0.0104421	0.0358853	0.15802	0.0432327	0.1903
TAAGACA	0.0468107	0.0216886	0.0609596	0.0352168	-0.00938239	0.00106366	0.020281	0.107367	0.0379998	-0.143458	-0.00308213	0.0592958	0.0150661	-0.0691277	0.0394867
ATGCAAT	0.0469233	0.0682475	0.0989722	0.0757352	0.0533603	0.0257961	-0.00568056	0.138052	0.0552567	0.0017151	0.0420872	0.0580351	0.122184	-0.340435	0.259639
GTATCTA	0.0471942	0.0183524	0.0648037	0.0827664	0.076906	0.0117105	0.10881	0.095983	0.127177	-0.115039	0.000480023	0.0454313	0.140425	-0.0703727	0.146891
ATTAACG	0.0472917	-0.0635979	-0.0405228	-0.0446869	-0.0902126	-0.159488	-0.140018	-0.107304	-0.0531284	-0.364524	-0.237083	-0.0298188	-0.0489908	-0.423658	0.134118
GCGAATA	0.0473681	-0.0649806	-0.0477894	-0.0374652	-0.0349849	-0.0639385	-0.0710516	-0.162328	-0.0107194	-0.0269722	-0.177402	-0.296453	-0.384519	-0.193087	0.143646
AATGACA	0.0473888	0.0615644	0.0636452	0.0380814	0.0545456	0.0334306	0.0332176	0.0986661	0.000150274	-0.282487	-0.0201681	0.081951	0.147184	0.0573755	0.176166
ACCCTAT	0.0474238	-0.104353	-0.0341974	-0.0743328	-0.00350192	-0.109362	0.0410241	-0.135573	0.0154916	-0.0620451	-0.0676163	-0.0358848	0.00937251	-0.634303	0.0708389
TGATACA	0.0474897	0.0591276	0.0770145	0.0866376	0.0748332	0.0447827	0.0580857	0.130139	0.0823518	-0.141455	-0.189595	0.06802	0.14853	-0.112905	0.182723
CGAAGTA	0.047499	0.0457362	0.0513718	0.119135	0.0334969	0.0660125	0.0565507	0.0332266	0.0870649	0.00984883	-0.0826205	0.0699967	0.0136477	-0.0106835	0.147647
AGTTCAG	0.0475739	0.197923	0.18853	0.12145	0.161585	0.130675	0.183405	0.0424908	0.15639	0.0739494	0.148724	0.160411	0.211095	-0.121596	0.15836
AATCATC	0.0475929	0.0752041	0.0851416	0.03757	0.0218089	-0.0186996	-0.0326029	0.0618741	-0.00235834	-0.183682	-0.0790651	0.0100055	0.132359	0.0138245	0.0674021
AATGGAT	0.0476006	0.11677	0.119091	0.106119	0.045752	0.0187319	0.0875832	0.115638	0.0670926	-0.0658067	0.0703103	0.0803641	0.176656	-0.0502226	0.0776889
ATTGCGA	0.0478408	-0.0558891	-0.0299579	0.00371252	0.0191807	-0.00862081	-0.279076	-0.0304697	0.0238108	0.0922946	0.0537773	-0.298869	-0.2504	0.0408611	0.214461
AAGCATT	0.0478589	0.057073	0.062016	0.00572688	-0.0121976	-0.0719478	0.00924395	-0.000575757	0.0279596	-0.0274783	0.0414137	0.0613943	0.195841	-0.0738843	0.216232
ATAGCAA	0.0481585	0.0459331	0.0819657	0.0503399	0.0322027	-0.0069147	-0.0178987	0.0764442	0.0955163	0.0072793	0.0360403	0.0084689	0.0898904	-0.172563	0.133305
GCAAAAC	0.0484447	0.0639452	0.046924	0.0694891	0.0380087	-0.0321839	-0.0577427	-0.0207492	0.0298054	0.0892248	0.0416897	0.0412019	0.0328186	-0.103003	0.106101
AATGCAT	0.0485046	0.03165	0.0986154	0.0440197	0.0134038	-0.0143161	0.000488145	0.112274	-0.0151239	0.0416937	0.000881018	0.0392898	0.142661	-0.522271	0.280444
ATCCAAT	0.0485173	0.107825	0.132902	0.0999511	0.10811	0.0463308	0.108995	0.118994	0.0764682	-0.06383	0.0890021	0.113512	0.176793	-0.05919	0.0730736
[truncated: 14,385 more rows]
