# Supplementary material for: The Role of Nucleosome Positioning in the Evolution of Gene Regulation
Source: PLoS Biol. 2010 Jul 6;8(7):e1000414. doi: 10.1371/journal.pbio.1000414 (PMC2897762; doi:10.1371/journal.pbio.1000414)
Supplement: Table S7 — Distribution of Poly(dA:dT) tract lengths in all species. Shown are the number of genomic occurrences of Poly(dA:dT) tracks of length L (rows) for all species (columns) in this study. (0.04 MB XLS) [file pbio.1000414.s024.xls]

## Sheet: speciesPolydAT_0misLog.txt
Len	Scer	Spar	Smik	Sbay	Cgla	Scas	Klac	Kwal	Sklu	Dhan	Calb	Ylip
1	NaN	NaN	NaN	NaN	NaN	NaN	NaN	NaN	NaN	NaN	NaN	NaN
2	NaN	NaN	NaN	NaN	NaN	NaN	NaN	NaN	NaN	NaN	NaN	NaN
3	NaN	NaN	NaN	NaN	NaN	NaN	NaN	NaN	NaN	NaN	NaN	NaN
4	NaN	NaN	NaN	NaN	NaN	NaN	NaN	NaN	NaN	NaN	NaN	NaN
5	46520	44500	43473	41000	37253	34778	31012	26535	40407	38652	63904	36054
6	15433	14810	14639	13621	11200	10434	8492	7096	12280	10186	20354	11129
7	6650	6409	6023	5921	4488	3867	3200	2312	4766	3327	8487	4960
8	2572	2639	2395	2369	2221	1442	1420	905	2228	1107	4382	2134
9	1248	1385	1105	1274	1322	643	858	423	1385	519	3452	1055
10	740	737	517	777	799	342	517	277	1055	265	3149	556
11	470	388	238	552	356	135	269	142	665	99	1605	232
12	334	194	153	309	193	76	146	99	430	53	1056	145
13	238	105	60	190	92	46	122	67	292	33	550	98
14	123	55	30	137	44	28	82	42	191	16	362	84
15	92	39	17	70	30	19	46	23	149	12	198	69
16	57	28	14	60	17	9	33	20	102	4	130	25
17	48	19	15	29	8	4	13	12	86	5	73	41
18	25	17	4	29	7	5	10	15	68	4	50	18
19	30	11	9	25	6	10	13	11	59	2	18	21
20	22	9	3	19	2	5	12	7	44	NaN	21	13
21	15	5	3	15	1	3	8	3	48	2	14	14
22	15	9	2	13	3	5	3	2	37	NaN	7	10
23	13	5	4	10	3	1	1	3	34	NaN	4	13
24	18	5	1	7	NaN	2	2	6	32	NaN	6	6
25	8	3	2	6	1	2	3	3	30	NaN	NaN	12
26	10	5	2	6	1	1	2	2	28	NaN	1	12
27	4	3	1	5	1	0	1	2	29	NaN	2	14
28	4	3	NaN	5	1	1	NaN	NaN	11	NaN	2	9
29	3	1	1	2	1	NaN	1	1	19	NaN	1	7
30	2	NaN	NaN	2	NaN	NaN	NaN	NaN	14	NaN	2	9
31	4	NaN	NaN	1	NaN	0	1	NaN	13	NaN	NaN	5
32	1	NaN	1	1	1	1	NaN	NaN	8	NaN	NaN	8
33	1	NaN	NaN	1	1	NaN	NaN	NaN	5	NaN	NaN	NaN
34	1	NaN	NaN	NaN	NaN	NaN	NaN	NaN	1	NaN	NaN	2
35	2	1	NaN	NaN	NaN	NaN	NaN	NaN	6	NaN	1	4
36	0	NaN	NaN	NaN	NaN	NaN	NaN	NaN	1	NaN	NaN	6
37	0	NaN	NaN	NaN	NaN	NaN	NaN	NaN	NaN	NaN	NaN	2
38	NaN	1	NaN	NaN	NaN	NaN	NaN	NaN	6	NaN	NaN	1
39	NaN	NaN	NaN	0	NaN	NaN	NaN	NaN	5	NaN	NaN	1
40	NaN	NaN	NaN	0	NaN	NaN	NaN	NaN	1	NaN	NaN	2
41	NaN	NaN	NaN	NaN	NaN	NaN	NaN	NaN	1	NaN	NaN	NaN
42	1	NaN	NaN	NaN	NaN	NaN	NaN	NaN	1	NaN	NaN	2
43	NaN	NaN	NaN	NaN	NaN	NaN	NaN	NaN	2	NaN	NaN	1
44	NaN	NaN	NaN	NaN	NaN	NaN	NaN	NaN	NaN	NaN	NaN	NaN
45	NaN	NaN	NaN	NaN	NaN	NaN	NaN	NaN	1	NaN	NaN	NaN
46	NaN	NaN	NaN	NaN	NaN	NaN	NaN	NaN	NaN	NaN	NaN	1
47	NaN	NaN	NaN	NaN	NaN	NaN	NaN	NaN	NaN	NaN	NaN	1
48	NaN	NaN	NaN	NaN	NaN	NaN	NaN	NaN	NaN	NaN	NaN	1
49	NaN	NaN	NaN	NaN	NaN	NaN	NaN	NaN	NaN	NaN	NaN	1
50	NaN	NaN	NaN	NaN	NaN	NaN	NaN	NaN	NaN	NaN	NaN	1
51	NaN	NaN	NaN	NaN	NaN	NaN	NaN	NaN	NaN	NaN	NaN	1
52	NaN	NaN	NaN	NaN	NaN	NaN	NaN	NaN	NaN	NaN	NaN	NaN
53	NaN	NaN	NaN	NaN	NaN	NaN	NaN	NaN	NaN	NaN	NaN	1
54	NaN	NaN	NaN	NaN	NaN	NaN	NaN	NaN	NaN	NaN	NaN	NaN
55	NaN	NaN	NaN	NaN	NaN	NaN	NaN	NaN	NaN	NaN	NaN	NaN
56	NaN	NaN	NaN	NaN	NaN	NaN	NaN	NaN	NaN	NaN	NaN	NaN
57	NaN	NaN	NaN	NaN	NaN	NaN	NaN	NaN	NaN	NaN	NaN	NaN
58	NaN	NaN	NaN	NaN	NaN	NaN	NaN	NaN	NaN	NaN	NaN	NaN
59	NaN	NaN	NaN	NaN	NaN	NaN	NaN	NaN	NaN	NaN	NaN	NaN
60	NaN	NaN	NaN	NaN	NaN	NaN	NaN	NaN	NaN	NaN	NaN	NaN
61	NaN	NaN	NaN	NaN	NaN	NaN	NaN	NaN	NaN	NaN	NaN	NaN
62	NaN	NaN	NaN	NaN	NaN	NaN	NaN	NaN	NaN	NaN	NaN	NaN
63	NaN	NaN	NaN	NaN	NaN	NaN	NaN	NaN	NaN	NaN	NaN	NaN
64	NaN	NaN	NaN	NaN	NaN	NaN	NaN	NaN	NaN	NaN	NaN	NaN
65	NaN	NaN	NaN	NaN	NaN	NaN	NaN	NaN	NaN	NaN	NaN	NaN
66	NaN	NaN	NaN	NaN	NaN	NaN	NaN	NaN	NaN	NaN	NaN	NaN
67	NaN	NaN	NaN	NaN	NaN	NaN	NaN	NaN	NaN	NaN	NaN	NaN
68	NaN	NaN	NaN	NaN	NaN	NaN	NaN	NaN	NaN	NaN	NaN	NaN
69	NaN	NaN	NaN	NaN	NaN	NaN	NaN	NaN	NaN	NaN	NaN	NaN
70	NaN	NaN	NaN	NaN	NaN	NaN	NaN	NaN	NaN	NaN	NaN	NaN
71	NaN	NaN	NaN	NaN	NaN	NaN	NaN	NaN	NaN	NaN	NaN	NaN
72	NaN	NaN	NaN	NaN	NaN	NaN	NaN	NaN	NaN	NaN	NaN	NaN
73	NaN	NaN	NaN	NaN	NaN	NaN	NaN	NaN	NaN	NaN	NaN	NaN
74	NaN	NaN	NaN	NaN	NaN	NaN	NaN	NaN	NaN	NaN	NaN	NaN
75	NaN	NaN	NaN	NaN	NaN	NaN	NaN	NaN	NaN	NaN	NaN	NaN
76	NaN	NaN	NaN	NaN	NaN	NaN	NaN	NaN	NaN	NaN	NaN	NaN
77	NaN	NaN	NaN	NaN	NaN	NaN	NaN	NaN	NaN	NaN	NaN	NaN
78	NaN	NaN	NaN	NaN	NaN	NaN	NaN	NaN	NaN	NaN	NaN	NaN
79	NaN	NaN	NaN	NaN	NaN	NaN	NaN	NaN	NaN	NaN	NaN	NaN
80	NaN	NaN	NaN	NaN	NaN	NaN	NaN	NaN	NaN	NaN	NaN	NaN
81	NaN	NaN	NaN	NaN	NaN	NaN	NaN	NaN	NaN	NaN	NaN	NaN
82	NaN	NaN	NaN	NaN	NaN	NaN	NaN	NaN	NaN	NaN	NaN	NaN
83	NaN	NaN	NaN	NaN	NaN	NaN	NaN	NaN	NaN	NaN	NaN	NaN
84	NaN	NaN	NaN	NaN	NaN	NaN	NaN	NaN	NaN	NaN	NaN	NaN
85	NaN	NaN	NaN	NaN	NaN	NaN	NaN	NaN	NaN	NaN	NaN	NaN
86	NaN	NaN	NaN	NaN	NaN	NaN	NaN	NaN	NaN	NaN	NaN	NaN
87	NaN	NaN	NaN	NaN	NaN	NaN	NaN	NaN	NaN	NaN	NaN	NaN
88	NaN	NaN	NaN	NaN	NaN	NaN	NaN	NaN	NaN	NaN	NaN	NaN
89	NaN	NaN	NaN	NaN	NaN	NaN	NaN	NaN	NaN	NaN	NaN	NaN
90	NaN	NaN	NaN	NaN	NaN	NaN	NaN	NaN	NaN	NaN	NaN	NaN
91	NaN	NaN	NaN	NaN	NaN	NaN	NaN	NaN	NaN	NaN	NaN	NaN
92	NaN	NaN	NaN	NaN	NaN	NaN	NaN	NaN	NaN	NaN	NaN	NaN
93	NaN	NaN	NaN	NaN	NaN	NaN	NaN	NaN	NaN	NaN	NaN	NaN
94	NaN	NaN	NaN	NaN	NaN	NaN	NaN	NaN	NaN	NaN	NaN	NaN
95	NaN	NaN	NaN	NaN	NaN	NaN	NaN	NaN	NaN	NaN	NaN	NaN
96	NaN	NaN	NaN	NaN	NaN	NaN	NaN	NaN	NaN	NaN	NaN	NaN
97	NaN	NaN	NaN	NaN	NaN	NaN	NaN	NaN	NaN	NaN	NaN	NaN
98	NaN	NaN	NaN	NaN	NaN	NaN	NaN	NaN	NaN	NaN	NaN	NaN
99	NaN	NaN	NaN	NaN	NaN	NaN	NaN	NaN	NaN	NaN	NaN	NaN
100	NaN	NaN	NaN	NaN	NaN	NaN	NaN	NaN	NaN	NaN	NaN	NaN
