# Supplementary material for: The Role of Nucleosome Positioning in the Evolution of Gene Regulation
Source: PLoS Biol. 2010 Jul 6;8(7):e1000414. doi: 10.1371/journal.pbio.1000414 (PMC2897762; doi:10.1371/journal.pbio.1000414)
Supplement: Table S8 — Anti-nucleosomal sequence enrichments versus gene sets. For each species (columns) in this study, we display the K-S score (Materials and Methods) enrichment in the NFRs of functional gene sets (rows) for different intrinsic and trans anti-nucleosomal sequences. The anti-nucleosomal elements are stacked from top to bottom in the following order: Poly(dA:dT) in vitro strength, Poly(dA:dT) in vivo strength, PolyA8, RGE, ABF1, CBF1, REB1, RSC30, PolyG8, and C. albicans-specific k-mer CACGAC. GO, KEGG, MIPS, BioCyc categories with 10 or more species with valid enrichments are displayed. (1.95 MB XLS) [file pbio.1000414.s025.xls]

## Sheet: AllGRFStats.txt
Gene Set	BY4741_nfrPolydA	Sigma_nfrPolydA	Spar_nfrPolydA	Smik_nfrPolydA	Sbay_nfrPolydA	Cgla_nfrPolydA	Scas_nfrPolydA	Klac_nfrPolydA	Kwal_nfrPolydA	Sklu_nfrPolydA	Dhan_nfrPolydA	Calb_nfrPolydA	Ylip_nfrPolydA
biocyc.TCA_cycle_aerobic_respiration	-0.186124	-0.0114176	-0.0536765	-0.698695	0.169767	0.161325	-1.11768	3.45417	0.318052	0.716755	2.57096	2.46606	1.49664
biocyc.de_novo_biosynthesis_of_purine_nucleotides	0.880057	1.34213	0.786643	0.472388	0.644384	1.27236	0.190937	1.44543	2.40286	2.53369	0.38536	1.23611	3.22635
biocyc.ergosterol_biosynthesis	0.211225	0.300627	0.850952	0.619658	0.0656327	0.117412	0.956928	0.990493	2.42188	0.840572	1.03374	0.617493	0.053034
biocyc.folate_biosynthesis	-0.192898	-0.231219	-0.444259	-0.411605	0.101801	-0.226595	-0.391278	0.845491	0.437517	-0.119319	-0.496993	0.380551	0.0974968
biocyc.folate_interconversions	-0.0840454	-0.00308569	-0.0640902	-0.312508	0.349371	-0.441363	-0.250312	0.966181	0.332286	-0.0825969	0.309753	1.08502	-0.0530903
biocyc.folate_transformations	-0.34725	-0.0480841	-0.120283	-0.590513	0.209926	-0.436371	-0.604069	0.521771	0.614366	-0.103486	0.222799	0.975321	NaN
biocyc.gluconeogenesis	2.4205	0.502502	1.28582	3.59216	1.68557	1.50958	-0.578459	1.25176	3.21025	0.172678	0.166082	1.67679	NaN
biocyc.lipid_linked_oligosaccharide_biosynthesis	-0.306262	-0.106489	NaN	-0.163902	NaN	-0.439287	-1.28079	-1.23919	-0.437602	-0.386625	0.610143	-0.00742857	NaN
biocyc.phosphatidylinositol_phosphate_biosynthesis	-0.131533	-0.293874	-0.461475	-0.00957978	-0.299749	-0.506879	-0.0632818	0.486256	-0.541543	-0.960634	-1.80217	-0.896184	NaN
biocyc.sphingolipid_metabolism	0.919148	1.90972	0.723399	0.837656	1.35677	1.14471	-0.135082	0.280784	0.0421931	1.43227	0.0247523	2.54398	-0.337291
kegg.ATP_Synthesis	1.09539	1.15905	0.395287	1.42368	0.219509	-2.16695	-1.11079	0.0785755	-0.124218	3.20969	-0.19883	0.495693	0.295866
kegg.Alanine_and_aspartate_metabolism	0.455539	1.44144	0.237592	0.0335624	-0.345567	0.479578	-0.851915	0.0140125	0.0140514	0.0611893	0.402698	0.366025	-0.220705
kegg.Aminoacyl-tRNA_biosynthesis	0.581358	0.95998	2.74163	1.08861	1.56354	0.947011	0.19626	-1.23322	-0.171592	-0.311671	0.324788	0.467805	-0.129768
kegg.Aminophosphonate_metabolism	0.684985	0.418625	0.0063851	0.190242	0.0546915	-0.221135	-0.157797	0.781659	0.593899	0.210499	NaN	0.358342	NaN
kegg.Aminosugars_metabolism	-0.902544	0.317369	0.436101	0.113915	1.19756	0.251999	1.77632	0.191396	0.41663	0.114762	0.76747	-0.00722527	-0.18698
kegg.Arginine_and_proline_metabolism	-0.118108	-0.13587	0.339005	-0.0372825	0.448009	0.424713	0.510495	-0.297586	0.154514	-0.0381874	0.216995	0.726681	-0.176199
kegg.Benzoate_degradation	-0.225774	-0.00459759	-0.381681	0.0231909	0.0606703	-0.834124	0.740542	0.179512	-0.260784	0.668554	-0.501089	3.1091	-0.453331
kegg.Bile_acid_biosynthesis	-1.07408	-0.0807457	-0.085955	0.195995	0.214544	1.3693	0.280941	1.12043e-05	0.496476	0.239881	-0.473507	-0.0939567	-0.544834
kegg.Butanoate_metabolism	-3.63327	-2.03928	-0.639831	-0.410819	-0.178723	0.0800252	0.679945	-0.205898	-0.167552	0.680201	-0.430338	0.143496	-2.33625
kegg.Carbon_fixation	0.509846	0.163674	0.131075	0.633311	0.154685	0.227206	-2.30146	0.586284	2.45493	1.05951	1.31699	1.29668	0.137083
kegg.Cell_cycle	0.209664	0.421202	0.971545	0.183239	0.921852	-0.0928987	-0.425785	0.963766	-0.0707919	0.56868	-0.0980359	3.16384	-0.0654087
kegg.Citrate_cycle_TCA_cycle	-0.641277	-0.506257	-0.539774	-0.571214	-0.0476435	-0.0982384	-2.88816	3.93249	0.228778	0.412596	1.37308	2.21097	0.387511
kegg.DNA_polymerase	-0.771107	-0.489645	-0.849702	-0.566476	-1.09269	0.0188625	0.626768	-0.399376	-0.0259793	-0.174796	0.49552	0.294981	1.45245
kegg.Fatty_acid_metabolism	0.0895292	0.193939	0.161961	0.936977	-0.0430827	2.64287	0.602275	0.0895964	0.602068	0.433711	-0.574249	0.00591895	-0.507763
kegg.Folate_biosynthesis	-0.497092	-0.744129	-0.714549	-0.353135	-0.444765	-0.166652	-0.191386	-0.304974	-0.506549	-0.10397	0.463369	-0.206919	-0.0124155
kegg.Fructose_and_mannose_metabolism	-0.882203	0.389835	0.515173	0.858017	0.829489	1.6676	0.291171	1.15479	1.41344	-0.236419	0.0185917	1.70504	-1.75161
kegg.Galactose_metabolism	-0.117089	1.69795	0.170197	1.49511	0.780249	1.84315	0.750316	0.574024	0.352718	-0.928576	-0.175524	1.1638	-0.161966
kegg.Glutamate_metabolism	-0.0120703	0.199283	0.162962	-0.0930654	0.552248	0.510406	-0.869856	-0.445332	0.022878	-0.000137473	0.589792	0.0438379	0.507871
kegg.Glycerolipid_metabolism	-3.94694	-2.63488	-0.827778	-0.35191	-0.133573	0.237092	0.689536	0.206645	0.797124	0.343348	-0.515171	0.819697	-1.42581
kegg.Glycine,_serine_and_threonine_metabolism	-0.430453	0.0396893	0.658745	0.83436	1.02384	0.660654	-0.151117	0.139161	0.668102	1.29523	0.125069	0.954279	-0.33675
kegg.Glycolysis__Gluconeogenesis	2.29049	1.35331	1.6154	1.40321	2.62934	4.22028	0.420101	1.17341	2.72112	0.675321	-0.835966	1.93494	0.080678
kegg.GlycosylphosphatidylinositolGPI-anchor_biosynthesis	-1.68583	-1.39349	-0.390115	-1.04825	-0.087894	-1.10093	-0.806921	-0.403494	-0.226526	-0.36819	-0.127754	0.47117	NaN
kegg.Glyoxylate_and_dicarboxylate_metabolism	0.0197128	0.223564	0.641066	0.13709	0.28238	0.0789915	-0.909701	2.2756	1.52221	0.0299788	0.825284	2.06806	0.0946967
kegg.Histidine_metabolism	-0.375475	-0.429287	0.269125	0.346036	0.420737	-0.0337983	0.392379	0.294579	0.297301	0.323823	-0.00604358	-0.0196397	-0.498975
kegg.Inositol_phosphate_metabolism	-0.138987	0.0735046	-0.0514411	0.088075	0.555697	-0.995792	-0.0824765	0.438114	0.533766	-1.38921	-0.359377	2.83745	-0.404335
kegg.Lysine_biosynthesis	-0.468961	0.120885	-0.333626	0.0143889	-0.48351	-0.707389	0.262342	0.149331	1.49913	0.293747	0.712126	-0.263968	-1.02241
kegg.Lysine_degradation	-1.948	-0.265662	-0.628634	0.293479	-0.0484867	0.0841657	-0.0108962	0.00183863	0.0813981	0.305787	-0.0874302	0.170339	-1.47467
kegg.MAPK_signaling_pathway	0.26888	-0.110959	0.274399	-0.17297	0.796554	0.0308985	0.15604	0.938404	0.114277	-0.000862399	0.0359465	4.40657	0.0705091
kegg.N-Glycans_biosynthesis	-0.17591	-0.372435	-0.0399496	-0.419143	-0.170471	-0.320496	-1.21722	0.263808	-0.521333	-0.30874	-0.316248	0.111284	-0.500894
kegg.Nicotinate_and_nicotinamide_metabolism	0.156262	0.0122218	-0.102315	0.0490898	0.503543	-0.535815	-0.197341	0.127845	0.604417	0.506245	-0.0639913	2.55665	-0.352036
kegg.One_carbon_pool_by_folate	0.144318	0.292568	1.57309	0.47702	0.215224	0.831749	-0.896454	0.381343	0.927027	0.596965	1.12385	0.289895	0.163839
kegg.Oxidative_phosphorylation	0.481122	0.612273	-0.0832503	0.508886	0.113992	0.149995	-1.59346	2.33592	0.486096	4.15357	1.53465	1.97607	2.05434
kegg.Pentose_phosphate_pathway	1.09687	0.632733	0.201753	0.456368	0.239448	0.97799	0.0721417	0.236148	2.08874	0.33776	-0.0191216	0.785675	1.36115
kegg.Phenylalanine,_tyrosine_and_tryptophan_biosynthesis	0.442462	0.0336941	1.29461	0.585618	-0.147714	0.292377	-0.153778	-0.866686	0.0455682	-0.178056	-0.0419108	1.6028	-0.917886
kegg.Phenylalanine_metabolism	-2.54483	-1.40544	-0.214367	-0.0418924	-0.400853	-0.605418	2.18021	-0.364228	-0.657967	-0.469552	-0.789962	-0.1728	-1.39928
kegg.Porphyrin_and_chlorophyll_metabolism	0.0916837	0.0871328	1.50623	0.548582	0.872695	-0.129669	-0.921716	0.394739	-1.31148	1.09656	0.465157	0.285231	-0.324312
kegg.Proteasome	-1.05518	-1.03177	-0.825201	-0.722651	-0.211736	-3.51918	0.709148	-0.347706	-2.09782	-1.04993	-3.65521	0.670632	-0.15976
kegg.Purine_metabolism	1.70758	1.93116	2.00114	1.12205	2.1181	2.23352	0.222572	-0.0782476	1.60879	1.35157	0.344566	1.76354	1.68852
kegg.Pyrimidine_metabolism	0.947191	1.8934	0.96765	1.23635	0.642403	0.999182	0.460423	-0.194672	0.522855	1.0709	0.567606	-0.470552	1.99266
kegg.Pyruvate_metabolism	-0.795402	-0.995379	-0.953753	-0.0334758	0.406729	0.598847	-1.61452	0.0487531	3.31854	-0.142775	0.293723	0.211702	-0.226302
kegg.RNA_polymerase	0.782778	0.919146	2.20637	1.52928	1.20605	3.87088	2.02009	1.18899	1.20652	1.8162	2.22038	1.53029	4.88791
kegg.Ribosome	17.4201	15.9516	3.72163	6.30228	11.5512	25.9413	17.9054	14.1144	7.33274	6.48792	19.2279	14.4818	15.4285
kegg.Second_messenger_signaling_pathway	0.228281	-0.0370486	0.329861	0.612115	-0.0865715	1.34878	0.0337285	0.596676	-0.632278	-0.513153	-0.723861	2.90915	0.0521598
kegg.Selenoamino_acid_metabolism	0.168864	-0.0450402	0.168739	0.0174733	-0.571064	0.314538	-0.891445	-0.00149786	0.325433	1.63806	1.27387	0.431157	0.0795711
kegg.Sphingoglycolipid_metabolism	-0.0125354	0.00288868	-0.282872	0.0944014	0.40272	-1.04651	-0.23863	0.0521467	0.40139	-0.575064	-0.0310283	3.97024	-0.430912
kegg.Starch_and_sucrose_metabolism	0.0386295	0.22512	-0.277501	0.0269357	0.11756	0.628783	0.166715	1.10778	0.614732	0.110456	-0.0254079	2.40694	-0.120941
kegg.Transcription_factors	-2.97912	-2.12519	-0.738185	-0.170769	-0.474936	0.371432	-1.80656	-0.52086	-0.32187	-1.03272	-0.135879	0.317418	-0.997565
kegg.Tryptophan_metabolism	-0.668406	-0.382516	-0.266338	0.689452	-0.208036	0.465852	0.0936372	-0.263373	-0.19842	-0.397847	-0.295057	-0.194733	-0.864753
kegg.Tyrosine_metabolism	-0.750161	-0.595758	-0.209279	-0.0332135	-0.848706	-0.224379	0.805802	0.355844	-0.0876152	0.823255	-0.276115	0.0643097	-0.489657
kegg.Ubiquinone_biosynthesis	0.504834	0.143417	0.106916	-0.0887075	-0.0713117	0.203294	-0.730324	0.504714	-0.228556	-0.169976	-0.0962317	0.503159	0.0788344
kegg.Ubiquitin_mediated_proteolysis	-0.995715	-0.174297	-0.0482442	-0.099011	-0.0440698	-0.176447	-0.0735128	-0.0284021	-0.673585	-0.129089	0.0993514	0.737848	-1.83233
kegg.Urea_cycle_and_metabolism_of_amino_groups	0.475849	0.452588	0.12516	0.0233559	0.0118503	0.185045	0.892442	0.387723	1.08295	0.501767	0.8565	-0.531384	-0.052894
kegg.Valine,_leucine_and_isoleucine_biosynthesis	0.685716	0.170984	1.13344	0.595821	0.86055	0.649242	-0.696957	0.450199	2.84693	1.67935	1.61032	0.26783	0.370747
mips.20S_proteasome	-0.175667	-0.071969	-0.226129	-0.300322	-0.243945	-0.389798	0.0683835	-0.480159	-0.321762	-1.94099	-3.13978	0.510511	NaN
mips.Actin-associated_proteins	-0.926304	-0.386436	-1.2865	-0.133124	-0.666035	-0.865216	-0.12147	-0.312662	0.331731	-0.23045	-0.84831	0.207258	-0.407053
mips.CCR4_complex	-0.186544	0.220762	0.407784	0.470581	-0.210339	-0.0597604	0.412412	-0.252918	0.151102	0.885793	-1.08155	1.32002	NaN
mips.COPII	-0.147712	-0.0532154	-0.145376	0.236122	-0.368307	-0.0986781	-0.188093	0.930186	1.21202	0.0533426	-0.511828	3.02349	NaN
mips.Gavin_AC,_et_al.	0.380775	-0.504593	0.954382	0.61976	0.0938686	0.152085	0.072689	0.437633	-0.325671	0.652871	-0.0459903	-0.138865	-0.458044
mips.Kornberg's_mediator_(SRB)_complex	-0.285446	-2.3271	-0.243785	-0.271308	-0.324593	-2.74928	-0.243799	-3.71769	-1.09379	-1.82666	-0.117541	0.256066	-1.34365
mips.Mitochondrial_splicing_complexes	-0.0765698	-0.115112	0.253724	-0.154044	0.0261962	-0.873235	-0.0317723	-0.262775	0.00347507	0.500367	0.618834	0.074349	NaN
mips.Pre-replication_complex_(pre-RC)	0.646832	1.05416	0.775742	0.612242	1.37386	0.461857	0.506223	0.133674	0.109909	0.503322	-0.105797	0.710419	0.0668777
mips.RNA_polymerase_I	1.90677	2.45163	1.44887	2.22208	2.13982	3.58174	2.0638	0.850922	2.14953	2.81609	1.81474	2.79402	2.38283
mips.RNA_polymerase_II	0.661345	1.01516	1.06191	NaN	0.897238	0.887286	0.784899	0.082192	0.934828	1.0031	0.906013	1.73024	0.925759
mips.RNA_polymerase_III	0.371664	0.628191	1.45293	-0.327234	0.344675	2.19883	0.688805	0.0724732	0.0598857	-0.321609	1.46767	1.41505	3.12294
mips.Replication_complex	-0.0402705	0.310126	1.65452	0.952272	0.200214	0.454775	-0.325122	0.407534	-0.243262	0.490278	-0.0154977	0.681684	0.297325
mips.SAGA_complex	-0.601775	-0.311571	-0.37022	-0.455276	-1.2471	-0.376435	-0.29496	-0.0170138	-0.120814	-0.262416	-0.243842	0.0154227	-1.31255
mips.SPB_associated_proteins	-1.56281	-0.980592	-0.456229	-0.718989	-0.697357	-0.524106	-0.315438	0.454544	-2.03915	-0.152067	-0.30752	0.663868	-0.0253063
mips.TAFIIs	-1.50321	-0.996997	-0.157743	0.457678	-1.2427	-0.488136	-0.322954	-0.333953	-0.10866	-1.27221	-0.594914	NaN	NaN
mips.Tubulin-associated_proteins	-0.466562	-0.0914561	NaN	-0.0297926	-0.172936	0.711067	0.581681	0.527527	-0.429628	-1.22611	-0.172284	0.594242	-0.119399
mips.cytoplasmic_ribosomal_large_subunit	12.1246	12.6092	4.73713	7.19016	8.05376	15.6058	12.8063	8.68602	5.91678	6.30896	9.9258	9.17965	6.32476
mips.cytoplasmic_ribosomal_small_subunit	7.04351	5.2869	0.946978	0.965083	5.05429	13.0733	9.38897	9.11535	4.62416	1.45746	12.7696	10.6038	8.38705
mips.mRNA_splicing	-1.07318	-1.91535	-0.384345	-0.58099	-0.164245	-1.79731	0.800152	-1.28948	-1.17232	-0.37991	-0.754835	-0.542072	0.212068
mips.mitochondrial_ribosomal_large_subunit	-0.730392	-1.21145	-0.889469	-1.81837	-2.036	-5.69913	-0.86632	-1.92607	-0.0318108	1.61452	4.10433	1.50141	0.844873
mips.mitochondrial_ribosomal_small_subunit	-1.14499	-0.784695	-0.331771	-0.893136	-0.902143	-1.66651	-1.44141	-0.482016	-0.383785	0.33645	0.436553	-0.0886926	1.98047
mips.other_respiration_chain_complexes	-0.574895	-0.782341	0.00507082	-1.56193	-0.16459	-0.897266	-2.43443	0.444045	0.281883	-0.0395519	-0.380634	1.01223	0.0779317
mips.rRNA_splicing_	0.851514	0.766424	1.97899	0.84298	1.91767	0.668867	1.5855	0.779726	0.448116	0.257614	1.83411	0.322856	0.338392
new_go.35exoribonuclease.activity	0.379723	0.776989	1.46206	1.34245	0.82949	0.564776	0.492785	-0.564029	-0.00369436	0.178252	-0.0701371	-0.0464399	-0.333827
new_go.4.iron.4.sulfur.cluster.binding	-0.204511	-0.0294996	-0.497113	-0.00961647	0.0832334	0.0698494	0.325893	0.444045	0.559924	-0.239755	1.67036	0.228121	0.452234
new_go.90S.preribosome	5.06508	4.85534	2.67133	2.55343	3.95425	3.15016	2.84256	0.930561	1.59493	5.17316	7.55673	4.82504	7.35817
new_go.ATP.binding	0.229052	1.13149	0.181649	0.584968	1.44653	0.909974	0.103479	0.556264	1.20736	0.279442	0.412939	4.52432	-0.554571
new_go.ATP.biosynthetic.process	0.1075	0.0842422	0.437471	1.66643	0.0775665	-2.59467	-1.5649	0.717172	-0.473575	2.59425	0.816701	2.30885	0.328222
new_go.ATP.synthesis.coupled.proton.transport	0.144622	0.143552	-0.597884	0.294056	-0.0503793	-1.07604	-1.58787	2.66669	0.971517	1.89781	1.57372	1.13186	0.873852
new_go.ATPase.activator.activity	0.104745	0.172245	0.140083	0.591369	0.105289	-0.221472	0.0892143	0.292264	-0.10663	0.313423	0.409749	-0.235122	NaN
new_go.ATPase.activity	0.317258	1.08599	-1.04831	0.0506996	0.0831649	0.0616799	0.563884	0.20565	0.135578	-0.382547	0.00453107	0.55366	-0.123531
new_go.ATPase.activity.coupled.to.transmembrane.movement.of.ions.phosphorylative.mechanism	0.592975	0.645534	-0.591384	-0.924342	0.394809	0.650142	-0.453219	0.653029	NaN	0.212689	1.24826	0.681508	0.128351
new_go.ATPase.activity.coupled.to.transmembrane.movement.of.substances	0.547901	0.797363	-0.452904	0.974061	-0.00146472	0.261231	-0.598334	0.247736	-0.321742	0.0369431	0.230147	0.216619	NaN
new_go.ATPdependent.35.DNA.helicase.activity	-0.354486	-0.649512	NaN	1.00157	NaN	-0.0772927	0.557633	-0.112431	0.275901	NaN	-0.258153	1.06986	NaN
new_go.ATPdependent.DNA.helicase.activity	-0.258757	-0.596915	-0.0970763	-0.375046	-0.315268	-1.70924	0.0228324	-0.337771	0.394024	0.531858	0.533237	-1.31631	0.0230044
new_go.ATPdependent.RNA.helicase.activity	0.0349443	0.225923	0.9543	-0.146427	0.348273	0.755531	1.55534	-0.918349	-0.17026	2.31538	0.0890277	-0.946747	1.95762
new_go.ATPdependent.chromatin.remodeling	-0.843983	-0.16814	-0.894502	-0.203352	-0.539914	-0.136019	1.26762	-0.289959	-0.518347	1.77663	0.774359	1.07221	NaN
new_go.ATPdependent.helicase.activity	3.55791	4.39654	0.0196454	-0.161181	-0.0660742	1.74088	2.59128	-0.332998	0.16455	0.958597	1.27879	0.0132731	2.436
new_go.COPIcoated.vesicle	-0.0267825	-0.00445567	0.353657	-0.323359	0.852382	-0.190943	-0.464624	0.144369	-0.363833	0.281982	0.407581	0.0797988	NaN
new_go.CVT.pathway	-0.488613	-0.130102	-0.724371	-0.0349314	-0.0631231	-1.60669	-0.566435	-0.0357392	-2.19024	-0.365933	-0.84192	-1.61781	NaN
new_go.DNA.binding	0.0930613	0.451193	0.43184	0.587037	0.548041	1.29181	0.925252	2.59685	0.112511	2.24019	1.91678	3.93815	2.05233
new_go.DNA.damage.checkpoint	0.232116	0.073897	0.0904744	0.0350691	0.155801	-0.594515	0.120297	0.0187177	0.0582039	-0.322804	0.304845	0.16356	NaN
new_go.DNA.metabolic.process	-1.07576	-1.14436	-0.0184751	NaN	0.492021	-0.845467	-0.121361	0.0125057	0.107278	-0.0709561	-0.410137	-0.383614	NaN
new_go.DNA.packaging	0.269732	0.418566	-0.619887	NaN	0.689462	0.409905	0.523674	2.55005	0.0947976	0.46111	0.429441	0.390023	-0.475763
new_go.DNA.recombination	-0.413381	-0.445195	-0.0777882	-0.62866	-0.342424	-0.273513	-1.54019	-0.324353	-0.268929	-0.188601	-0.0527058	0.434029	-0.107321
new_go.DNA.repair	-2.99672	-2.13548	-1.43177	-1.3816	-0.903219	-1.79926	-0.463474	-1.19797	-0.226678	-1.95214	-0.631794	0.243274	-0.0478227
new_go.DNA.replication	-0.191872	1.20321	1.30783	-0.212563	1.12879	-0.226973	0.832081	-0.335225	-0.372402	0.816474	0.631604	1.52076	0.610562
new_go.DNA.replication.initiation	0.405952	0.82124	0.267076	0.377912	0.709962	0.0382493	-1.07591	0.156629	-0.217091	0.420376	0.0348191	1.74961	0.415922
new_go.DNA.replication.origin.binding	0.343253	1.08227	1.11355	0.665485	0.694618	0.230298	0.32175	0.558014	0.280776	0.531595	0.325139	1.19485	0.128744
new_go.DNA.replication.preinitiation.complex	1.08037	1.63918	1.00602	0.533028	1.10691	-0.00816204	0.450862	0.125801	-0.211314	-0.207255	0.0655334	0.452655	-0.103436
new_go.DNA.unwinding.during.replication	-0.293027	-0.236669	0.175527	NaN	0.0302424	-0.765704	0.21995	0.575543	0.777931	-0.46111	0.0782646	1.59099	NaN
new_go.DNAdependent.ATPase.activity	-0.377701	-0.0534426	-0.474088	0.0982874	0.523088	-0.463218	1.06777	-0.334256	-0.287331	0.824119	0.635579	0.448691	-0.1336
new_go.DNAdependent.DNA.replication	-0.744678	-0.474568	-0.0292148	-1.27396	-0.325679	-0.0953146	-0.950563	0.285367	-1.30378	-0.715535	0.136276	0.182543	-0.0518743
new_go.DNAdirected.DNA.polymerase.activity	-0.056797	-0.031259	-0.358126	-0.0634892	-0.0894423	0.0489869	0.504926	-1.56856	-0.588337	-1.42855	0.25365	0.491832	1.9823
new_go.DNAdirected.RNA.polymerase.I.complex	1.90677	2.45163	1.44887	2.22208	2.13982	3.58174	2.0638	0.850922	2.14953	2.81609	1.81474	2.79402	2.38283
new_go.DNAdirected.RNA.polymerase.II.core.complex	0.99557	0.844968	1.31546	NaN	0.679677	0.620488	0.978338	0.343946	0.685586	0.814236	1.37698	1.52224	1.47457
new_go.DNAdirected.RNA.polymerase.III.complex	0.66261	1.06302	1.50468	1.22197	0.582091	2.14376	1.14691	0.0136897	0.306018	0.802245	0.933722	1.27461	3.47037
new_go.DNAdirected.RNA.polymerase.activity	1.16315	1.4075	1.99967	1.55588	1.46748	3.80236	2.53874	0.81668	1.33139	2.03464	1.91285	2.11887	5.23682
new_go.ER.to.Golgi.transport.vesicle	-0.0626651	-0.189783	0.654647	0.0720326	-0.336468	1.52284	-0.0693042	1.03261	1.54625	1.44672	-0.100803	1.98821	1.29013
new_go.ER.to.Golgi.vesiclemediated.transport	0.255289	-0.260978	0.939922	0.165447	-0.458375	-0.338994	0.0928811	-0.111719	-0.344725	-1.18059	-0.934734	3.59219	-0.696835
new_go.ERassociated.protein.catabolic.process	-0.56438	-0.526932	-0.415508	0.432694	-0.197035	-0.292916	0.109335	1.28152	-0.358529	-0.291161	-1.1851	0.36562	-0.428667
new_go.FAD.binding	-0.48494	0.236544	0.310141	0.137381	-0.416752	0.134909	-0.755602	0.383587	1.16777	-0.0808151	0.426935	0.23187	1.24704
new_go.G1S.transition.of.mitotic.cell.cycle	0.0684631	0.128628	0.182727	0.316762	0.414539	0.0261482	1.06155	1.26495	0.662087	1.12229	-0.0228671	6.73669	0.623972
new_go.G1specific.transcription.in.mitotic.cell.cycle	-2.14808	-1.51048	-0.193395	0.466609	-0.703234	-0.0293633	0.371465	-0.197481	-0.0973397	-0.61646	-0.603785	-0.455798	-0.886791
new_go.G2M.transition.of.mitotic.cell.cycle	-0.437636	-0.37191	0.687732	0.275973	0.00102448	-0.251953	1.56782	0.707308	-0.3465	0.177442	-0.188723	2.25056	-1.53338
new_go.GPI.anchor.biosynthetic.process	-1.13418	-0.358107	-1.13382	-0.604412	-0.271487	-0.698181	-1.70776	-0.570055	-0.862899	-0.778313	-0.925438	-0.420952	-1.17464
new_go.GTP.binding	-0.259479	0.0472839	0.421466	0.194031	0.973448	0.123133	0.685496	0.14479	-0.172645	0.605398	1.13189	4.91184	-0.0385401
new_go.GTPase.activator.activity	-0.273331	-0.875138	0.495854	0.614584	-0.163297	-0.488887	0.0405445	0.00217532	-0.662254	0.403271	0.0945281	1.13857	-0.490071
new_go.GTPase.activity	-1.27112	-0.735293	-0.828952	0.0211057	0.717016	0.133593	1.20604	0.0616313	-0.194513	0.552643	0.577075	3.77693	-0.0716016
new_go.Golgi.apparatus	-0.00982949	-0.278784	0.3995	-0.0779888	-0.233979	-0.382203	-0.181621	-0.0124459	-0.289731	-1.24163	-1.81414	2.26037	-1.99273
new_go.Golgi.membrane	-0.193031	-1.33686	-0.0782762	-0.0822727	0.0974618	0.0117998	-0.0705268	-0.3647	0.510262	0.0221168	-2.00445	1.22568	-0.825573
new_go.Golgi.to.endosome.transport	-0.0533832	-1.26457	0.0683164	NaN	-0.0292698	-1.60752	-0.881761	-1.30584	NaN	-1.9785	-0.780856	-0.060348	NaN
new_go.Golgi.to.plasma.membrane.transport	-0.792259	-0.639915	-0.720808	0.482531	-0.211399	0.190368	-0.103769	-0.692333	-0.516075	-1.28443	-0.13805	1.53424	0.0465182
new_go.Golgi.to.vacuole.transport	0.231388	0.0605145	0.00515879	-0.249876	-0.0988447	-0.359528	-0.659576	-0.656183	0.287201	-1.30646	-1.75702	-1.06114	NaN
new_go.INO80.complex	0.0287219	0.258876	0.77212	0.0538363	0.0192854	-0.488136	0.58545	-0.248082	0.275901	-0.698965	-0.348212	0.276156	NaN
new_go.NAD.binding	0.191253	0.0364865	1.65691	0.527806	0.764385	0.622956	0.00829943	0.782802	3.22711	1.56919	0.156292	-0.0859453	-0.684329
new_go.NLSbearing.substrate.import.into.nucleus	0.698932	-0.5494	-0.818576	0.562196	-0.0108296	-0.294998	0.723351	-0.0968463	0.45094	-0.721152	1.33469	0.817555	1.15744
new_go.Nacetyltransferase.activity	0.0517334	0.249683	0.893278	0.33496	0.999224	-1.49455	0.429617	-0.663904	0.00807716	-1.44809	-0.422434	-0.0373716	0.403976
new_go.NuA4.histone.acetyltransferase.complex	-0.285747	-0.560271	0.0751555	NaN	-0.217043	0.176097	0.510365	0.176858	0.140822	-0.0856083	0.674318	0.0921894	0.212922
new_go.PPbondhydrolysisdriven.protein.transmembrane.transporter.activity	0.218153	0.139685	0.209229	0.428036	NaN	0.612278	-0.487794	0.374795	-0.38458	-1.35396	NaN	0.84534	1.25279
new_go.RNA.binding	3.38784	5.11522	3.81521	3.67457	5.14953	1.11511	3.69229	0.736006	0.6229	2.58009	2.70003	1.7834	8.83446
new_go.RNA.catabolic.process	0.0554232	0.263478	0.0406631	0.752142	0.747816	-0.228186	0.644463	0.309066	-0.355217	-0.675155	-0.0384517	-0.905096	-2.09628
new_go.RNA.elongation	0.0551237	0.275827	-0.646348	-0.215552	-1.34815	-0.14392	1.29029	0.306266	-0.0660532	0.54589	0.0522904	1.21642	-0.186878
new_go.RNA.elongation.from.RNA.polymerase.II.promoter	-0.84474	0.226536	0.395268	0.441606	0.462432	-0.636603	1.14088	-0.0872556	-1.83553	-0.488877	-0.901153	1.32495	-1.11353
new_go.RNA.helicase.activity	-0.016788	0.0166454	-0.991823	-0.451395	-0.249565	1.45899	0.731078	0.258804	-0.0494283	0.453114	1.51601	1.17224	0.216093
new_go.RNA.metabolic.process	0.260571	0.294673	0.0898645	0.102286	0.100962	0.444647	-0.000308595	0.139312	0.142558	-0.186316	-1.79368	-0.00144983	0.36628
new_go.RNA.modification	2.09165	1.70457	3.99115	1.20931	1.78111	0.0747541	0.461481	-2.17378	0.257038	0.259035	0.288423	0.0015721	1.57044
new_go.RNA.polymerase.II.transcription.elongation.factor.activity	-0.335907	0.0495403	-0.175713	0.677961	-0.136095	0.394323	-0.521314	-0.152558	-0.399361	0.436454	-0.748197	0.863832	-0.409942
new_go.RNA.polymerase.II.transcription.factor.activity	0.372014	-0.611626	0.362553	-0.467506	0.00152496	-0.323581	-0.388671	0.895061	-0.259617	-0.215905	-0.60805	0.227867	-0.0808537
new_go.RNA.polymerase.II.transcription.mediator.activity	-0.196804	-1.14096	-0.0088614	-0.644326	-0.205709	-2.90435	-0.378959	-3.72438	-1.68615	-2.24492	-0.815923	0.0510508	-0.764668
new_go.RNA.processing	-0.0770926	-0.0112695	0.674019	0.0462578	0.521555	0.014196	0.0937176	-0.70844	1.49482	0.130418	0.320405	-0.543606	0.66296
new_go.RNA.splicing	-0.812197	-0.902879	-0.107339	-0.273317	-0.332897	-0.646798	1.05759	-3.34439	-2.60598	-1.62277	-1.31025	-0.620013	1.57703
new_go.RNA.splicing.factor.activity.transesterification.mechanism	-1.43706	-1.38193	-0.416221	-0.204757	0.33719	-0.238902	-1.552	-2.19592	-3.65049	-1.54403	-1.65207	-0.184943	0.551353
new_go.RSC.complex	-0.633605	-0.111826	-0.480535	-0.388853	-0.180854	-0.474836	0.731054	-0.645244	-0.24528	1.50394	-0.108835	0.784457	NaN
new_go.Ras.protein.signal.transduction	0.441945	0.650498	0.482762	0.146021	1.21285	-0.159578	-0.111865	0.738224	0.070579	0.219853	0.133872	0.0764373	NaN
new_go.Rho.protein.signal.transduction	-0.206116	0.0183739	0.413546	0.00453115	1.45153	0.399107	0.277971	0.11866	1.00473	-0.412148	1.7129	0.568165	NaN
new_go.Rpd3L.complex	-0.123221	0.0605281	-0.497573	-0.150443	0.159417	1.46647	1.0222	1.30336	-0.965448	0.23634	-0.00472479	-0.115056	-0.972439
new_go.S.phase.of.mitotic.cell.cycle	-0.265561	0.279354	0.22672	0.0593277	0.255033	0.408195	0.270742	0.312458	NaN	0.070348	0.814476	1.92031	NaN
new_go.SAGA.complex	-0.503286	-0.395772	-0.160015	-0.409152	-1.09296	-0.2025	-0.823361	-0.100973	-0.0347236	-0.173601	-0.186518	0.067599	-1.33711
new_go.SCF.ubiquitin.ligase.complex	-0.811751	-0.845173	-0.0350091	-0.0313396	-0.149701	-0.0747472	0.0682368	-0.472379	-0.729856	-0.21423	-0.035088	0.199997	NaN
new_go.SLIK.SAGAlike.complex	-0.68441	-0.372169	-0.37022	-0.889386	-1.25798	-0.0927689	-0.613904	0.03137	-0.0277069	-0.274816	0.0276271	0.324034	-1.14564
new_go.SNAP.receptor.activity	0.0120458	-0.0407778	-0.363486	-0.0221929	-0.783952	0.0578941	-0.961101	-1.56606	-0.142798	-3.76587	-0.627912	0.298435	-0.149266
new_go.SWISNF.complex	-0.0934719	-0.185711	0.00422696	-0.247692	0.149513	0.723529	0.616168	-0.990085	-0.924552	-0.333472	1.29726	0.902225	NaN
new_go.SWR1.complex	-0.267995	-0.264894	-0.049861	-0.0130061	0.059129	-0.057305	-0.685273	-0.0979318	-1.16648	-0.908668	0.252277	1.0002	-0.595667
new_go.Sadenosylmethioninedependent.methyltransferase.activity	-0.692692	0.310073	-0.479199	0.234035	-0.085897	-0.305542	1.88164	-0.724808	0.170587	-0.822378	-0.108857	0.778251	-0.107967
new_go.TOR.signaling.pathway	-0.635891	-0.340197	-0.637098	0.773771	-0.487592	-0.310184	0.226627	0.011141	-0.189322	-0.296556	0.0691697	-0.123469	NaN
new_go.U4U6.x.U5.trisnRNP.complex	-0.985257	-0.751754	-0.884076	0.410994	0.147397	0.498756	-0.907021	-1.22933	-0.89401	-0.25546	-1.281	-0.0696088	0.322025
new_go.actin.binding	-0.547227	-0.192498	-0.666496	-0.0685114	-0.75133	-0.302345	1.04421	-0.263839	1.49621	-0.49322	-0.307269	-0.0951232	-0.227281
new_go.actin.cap	-0.174201	-0.14714	-0.22587	-0.477832	-0.196502	0.567299	0.0115909	0.04928	1.08066	0.287082	NaN	NaN	NaN
new_go.actin.cortical.patch	-0.384638	-0.297548	-0.941816	-0.454488	-0.225531	-1.36078	0.0239109	-0.0326916	-0.855344	-0.545841	-2.2543	0.0462686	-1.38506
new_go.actin.cortical.patch.assembly	-0.764412	-0.579682	-1.57473	-0.372167	-0.431559	-3.23578	0.0500034	-0.326524	-1.79456	-0.914199	-0.420349	-0.0372542	NaN
new_go.actin.cytoskeleton.organization.and.biogenesis	-0.20821	-0.173688	0.0320962	0.228007	-1.17046	0.045668	-0.296339	0.0768331	0.261154	-1.53578	-0.06573	0.308876	-1.22794
new_go.actin.filament.organization	-1.24585	-0.556835	-0.773005	-0.209946	-1.18391	0.0906698	0.154818	0.955835	1.19056	-1.94698	-0.118105	0.933337	-0.661629
new_go.acyltransferase.activity	-1.43668	-0.0365055	-0.162278	-0.22294	0.410508	-1.30549	-0.927298	-0.644104	0.0522745	-0.645024	-0.142036	0.272937	0.198027
new_go.adaptation.to.pheromone.during.conjugation.with.cellular.fusion	0.0580964	-0.0032396	0.367701	0.440598	-0.00263023	0.248307	0.854011	0.227066	0.0684661	-0.0523675	NaN	NaN	NaN
new_go.aerobic.respiration	0.698573	0.722395	-0.929612	-0.305656	-0.406015	-0.360843	-0.136414	1.2446	0.0142116	0.822327	0.213145	-0.480428	0.0418715
new_go.alcohol.metabolic.process	0.791977	2.43084	1.40326	1.72935	0.523208	2.09058	0.611042	0.475813	0.587506	0.842202	-0.00616582	0.703453	0.688884
new_go.aldehyde.metabolic.process	-0.996242	-0.476959	-0.232224	-0.690378	-0.0539526	2.60631	0.00419027	0.170787	0.608656	0.254048	0.148064	-1.0279	-0.410943
new_go.alkyl.sulfatase.activity	NaN	NaN	0	0	NaN	0	0	0	0	0	0	0	0
new_go.amino.acid.biosynthetic.process	0.331808	0.218576	1.02748	0.502713	0.70188	1.8532	-0.085146	-0.00337572	2.45409	0.639115	0.285627	1.25695	-1.72062
new_go.amino.acid.metabolic.process	1.69654	1.05511	0.250917	-0.164716	0.225019	0.786683	-0.220218	0.233136	0.51099	1.7276	-0.0430432	0.509425	-0.419649
new_go.amino.acid.transmembrane.transporter.activity	1.43008	0.415694	0.234424	0.153422	0.492	2.31117	-0.051684	-0.824684	0.376717	1.70888	0.285368	-0.357669	0.212922
new_go.amino.acid.transport	0.407109	0.120064	-0.24737	0.0968683	0.147868	1.26578	-0.157086	-0.399216	0.00799668	1.67861	0.0207057	0.08027	-0.263988
new_go.aminoacyltRNA.ligase.activity	0.344679	0.673279	2.74163	0.826649	1.48345	1.1337	0.322198	-0.700822	-0.103012	-0.236943	0.324788	0.467805	-0.129768
new_go.aminopeptidase.activity	-0.221306	-0.761351	-0.925601	0.101933	0.164471	-0.0694379	-0.256536	0.37435	0.275303	-0.206094	-1.01374	-0.41493	NaN
new_go.anaphasepromoting.complex	-0.221534	-0.0503755	0.00301828	-0.456122	-0.0357826	0.0774357	0.121496	0.0215435	-0.25908	0.0171701	-0.421506	0.459322	-1.25835
new_go.anaphasepromoting.complexdependent.proteasomal.ubiquitindependent.protein.catabolic.process	-0.367288	-0.153373	-0.0414498	-0.403266	-0.177146	-0.169458	-0.014928	-0.0288819	0.211469	-0.111503	NaN	NaN	NaN
new_go.anchored.to.membrane	0.199754	0.00785278	0.231898	1.54838	2.1319	2.36953	0.322422	0.383434	1.65021	1.13659	1.32804	1.15087	0.354762
new_go.apoptosis	-0.021721	0.119877	0.463079	-0.0898537	0.264021	-0.239389	-1.16518	0.276359	0.163107	-1.2875	0.0595774	0.125278	NaN
new_go.aromatic.amino.acid.family.biosynthetic.process	0.557895	0.610724	1.1969	0.410681	0.097281	0.163698	0.125735	-0.199311	0.324635	-0.722748	-0.0224287	0.21184	NaN
new_go.aromatic.compound.metabolic.process	-0.192856	-0.163549	-0.393702	0.371788	0.260631	2.5201	-0.446679	1.31158	3.1972	1.55447	-0.191468	0.224706	-0.0489474
new_go.arylsulfatase.activity	NaN	NaN	0	0	NaN	0	0	0	0	0	0	0	0
new_go.ascospore.formation	-0.383319	-0.68844	0.266564	0.0813187	-0.0306588	0.301048	0.11604	1.44786	-0.255108	-0.589946	1.67095	0.540181	-0.0218558
new_go.ascospore.wall.assembly	0.565437	0.716991	0.0589317	0.103666	0.211176	-0.451274	0.586788	0.327105	-0.0379797	-0.533762	0.0444801	0.00233755	0.0365475
new_go.autophagy	-1.88684	-1.51458	-0.605709	-0.20381	-0.302706	-1.57029	-0.446483	-0.537745	-0.640166	-1.41086	-1.77264	-0.761788	-1.13315
new_go.axial.cellular.bud.site.selection	0.0501031	0.0593341	0.940509	0.269737	0.330506	0.978939	0.994088	0.165872	0.116966	0.87281	1.09799	1.92574	-0.0222244
new_go.baseexcision.repair	-1.11653	-0.652607	-1.00097	-0.180161	-0.16018	-0.211215	0.40719	-0.463465	-0.446676	-0.757584	1.11254	0.213623	-0.0324364
new_go.binding	-0.600957	-0.12459	0.215447	-0.127095	0.183884	0.369441	-0.0207974	0.675359	-0.0543373	0.369002	-0.454857	0.625035	-0.584794
new_go.biological_process	2.88987	1.51054	-0.911036	-0.162299	-1.03372	-2.28883	-2.31037	-1.41287	-1.61326	-0.161888	-2.56949	-2.5288	-0.338918
new_go.biopolymer.biosynthetic.process	4.44327	4.95512	4.08392	4.02815	5.07833	10.7353	0.824881	5.93696	8.19209	2.59611	1.64898	10.4506	2.10283
new_go.biosynthetic.process	-0.0407423	-0.18517	-0.0031626	-0.0712811	0.630434	0.0612421	-1.71426	0.369407	-0.0634739	-0.049958	0.145534	-0.408531	-0.0279294
new_go.bipolar.cellular.bud.site.selection	-0.651526	-0.951662	-0.934067	-0.327897	-0.362394	0.0385291	0.162635	-0.0597469	-0.872429	-0.125989	-0.1196	0.394061	-0.912487
new_go.branched.chain.family.amino.acid.biosynthetic.process	0.85435	0.462655	0.794738	0.77045	1.70009	1.91484	-0.233251	0.265318	0.876032	1.02456	0.787031	0.767177	NaN
new_go.budding.cell.apical.bud.growth	-0.19121	-0.109045	0.0132348	-0.0797686	-0.378541	-1.75366	0.607632	0.0365183	NaN	NaN	0.774623	0.138953	NaN
new_go.budding.cell.bud.growth	-1.00452	-0.253529	0.440593	0.17605	-0.0153427	1.72166	0.757296	0.22689	0.446722	-0.230849	0.587196	0.750078	-0.0585982
new_go.calcium.ion.binding	-0.375696	-0.251389	0.0966559	-0.166067	-0.0170915	-0.331943	-0.136602	0.189838	-0.0309349	-0.0579988	-0.48509	0.116694	-0.513629
new_go.carbohydrate.metabolic.process	0.281112	0.89854	-0.292609	0.892585	0.494084	0.459526	0.0963389	3.311	3.58963	1.41826	0.662407	1.10974	-0.0730503
new_go.carbohydrate.transport	2.9233	2.39445	-0.339033	0.688232	2.20627	0.472009	0.767684	0.415421	2.53504	0.631151	NaN	NaN	NaN
new_go.carboxylesterase.activity	0.1911	0.240601	-0.00357629	NaN	NaN	-0.179174	-1.82013	-0.315363	NaN	0.4155	-0.653826	-0.0600498	-0.106589
new_go.carboxylyase.activity	0.126156	0.0939809	0.154894	0.20123	0.0849244	0.376277	-0.164636	0.0352529	0.285074	-0.0588452	-0.675013	0.269776	NaN
new_go.catalytic.activity	0.877276	1.01374	0.055492	1.03894	0.603467	2.08959	-2.47925	2.59353	2.02181	0.977923	-0.0633291	0.744762	-0.322673
new_go.cation.binding	0.604032	1.39387	-0.15407	0.580706	0.294274	0.85517	0.836019	0.758326	0.387384	0.657281	0.372079	0.0384528	0.109706
new_go.cation.transport	1.05645	1.10135	-0.242307	-0.524958	-0.0169847	2.33201	0.105184	1.41641	0.557033	0.442668	1.49527	0.264006	0.182034
new_go.cell.communication	-2.33	-1.67455	-0.134453	-0.602068	-0.911529	-1.47244	-0.746169	-0.764259	-0.573523	-0.306272	-0.870638	0.173801	NaN
new_go.cell.cortex	-0.380623	-0.797672	-1.36054	-0.471349	-0.671473	0.196899	0.155248	0.653459	0.00732118	0.640432	NaN	0.47056	NaN
new_go.cell.cycle	0.236043	1.04013	0.525996	0.808174	0.641302	-0.112349	2.77345	1.24901	0.746513	0.269232	0.288579	8.21512	0.327534
new_go.cell.death	-0.0263257	0.0242603	0.0208262	0.171507	0.129441	-0.00768515	-0.232919	0.0441212	-0.319918	0.134272	-0.401341	0.0649535	1.1216
new_go.cell.division	0.271143	0.749192	0.823371	0.157479	0.88869	0.414274	2.82299	1.59489	0.198535	-0.569425	1.81788	5.82388	0.292407
new_go.cell.morphogenesis	-0.231131	0.0304224	0.323762	-0.098711	0.774271	-0.120579	1.51512	0.221492	0.298074	0.15727	1.39881	1.4554	-0.905742
new_go.cell.redox.homeostasis	-1.03805	-0.931989	-0.207043	-2.02819	-1.69096	0.292088	-1.01537	0.856369	-0.431466	-0.164638	-2.21967	-0.479972	-1.04742
new_go.cell.wall	1.65288	1.19864	0.0889412	2.45697	1.02365	2.04614	0.556602	1.87031	3.34808	1.90091	1.09886	1.75435	0.38397
new_go.cell.wall.organization.and.biogenesis	0.523211	0.546869	0.183941	0.894532	1.02358	5.68118	0.507006	1.12364	1.56419	0.618656	0.0566983	1.95719	0.0198948
new_go.cellular.bud	-0.172321	0.514305	1.88119	1.18184	0.381321	-0.163216	0.253847	0.236051	-0.393183	-0.553812	-0.246062	0.288676	-0.135525
new_go.cellular.bud.neck	-0.0785312	-0.248899	0.353385	0.123171	0.588483	0.385898	1.1	1.63303	0.244487	-0.0316767	0.0821528	3.94164	-0.734315
new_go.cellular.bud.neck.contractile.ring	0.0624866	0.0960668	-0.0197858	0.0358588	-0.0382735	0.500926	-0.0685831	0.646859	1.77967	-0.167646	1.08417	1.34664	NaN
new_go.cellular.bud.site.selection	0.0636083	0.00742161	0.0260537	1.30604	0.187325	0.156295	-0.197616	0.661046	2.34376	-0.194401	-0.495845	1.60358	0.103022
new_go.cellular.bud.tip	-0.540468	-0.216809	-0.53661	-0.0929904	0.00767289	0.67095	0.438859	1.06049	1.15257	-0.601391	-0.602481	1.59331	-0.48285
new_go.cellular.ion.homeostasis	1.04652	0.509109	1.77142	1.03064	0.359818	0.210899	0.885744	1.84207	0.967044	-0.152997	-0.134278	1.01743	NaN
new_go.cellular.iron.ion.homeostasis	-0.579694	-0.38353	-0.163884	0.129813	-0.0625836	-0.274122	-0.737402	0.512042	0.862392	0.300884	0.628277	1.15256	-0.204438
new_go.cellular.metabolic.process	0.635983	-0.116845	-0.100357	1.15896	-0.131424	-0.182864	-0.237076	-0.584178	0.544056	-0.255269	-0.832312	NaN	NaN
new_go.cellular.morphogenesis.during.conjugation.with.cellular.fusion	-1.40673	-0.618161	-0.224947	-0.689632	NaN	-0.518529	-0.0837289	0.15077	0.239231	0.0167799	-0.351947	0.491274	NaN
new_go.cellular.respiration	-2.05866	-0.900358	-1.00955	-1.52673	-0.214845	-1.07358	-0.470195	0.471018	0.762968	0.98751	1.86005	0.776641	0.880973
new_go.cellular_component	3.46316	2.96064	-1.95423	-0.803945	-0.219204	-1.5968	-2.74305	-0.279724	-0.188151	-2.0742	-0.965401	-1.92128	-0.670428
new_go.chaperone.binding	-0.144059	-0.165546	-0.0381322	-0.392372	-0.721026	-0.368883	0.726319	-0.0933236	-0.101573	-0.592745	-0.0451673	0.0340896	NaN
new_go.chaperonincontaining.Tcomplex	0.33294	0.552485	0.0449356	NaN	0.694773	1.31288	0.861409	1.54239	0.781994	0.640526	NaN	NaN	NaN
new_go.chromatin	-1.25649	-1.55495	NaN	NaN	-0.0848954	-0.248239	0.305206	0.239941	0.817047	0.283049	NaN	NaN	NaN
new_go.chromatin.assembly.or.disassembly	0.405204	0.563953	0.289277	0.207701	-0.00649946	0.0926907	0.00252226	0.112969	3.58344	0.399475	1.14303	2.06443	0.0128963
new_go.chromatin.binding	-0.715903	-1.11523	0.0940438	-0.271744	-0.171725	0.0498004	0.208988	0.930519	0.0495826	0.10429	0.312254	2.52064	-0.182541
new_go.chromatin.modification	-1.59791	-0.945052	-1.18781	-0.32199	-0.393353	-0.19528	1.35936	-0.361612	-1.66095	0.252659	-0.555654	2.18427	-2.61529
new_go.chromatin.remodeling	-0.258292	0.220283	0.300225	-0.123675	0.0946062	-1.06879	1.04366	0.138371	-0.539192	-0.0208793	-0.0919722	0.60408	-0.858027
new_go.chromatin.silencing	1.21169	0.295899	0.172559	0.00915871	0.389572	0.1521	0.799338	0.439732	0.578642	0.184203	-0.178815	-0.0497395	-0.0823867
new_go.chromatin.silencing.at.rDNA	-0.942882	-0.594799	0.592238	-0.00584136	-0.349222	0.438464	2.01561	1.14617	0.639047	0.367642	-0.0257566	-0.293264	-0.728973
new_go.chromatin.silencing.at.silent.matingtype.cassette	1.13423	0.565271	1.55301	0.856834	0.66191	0.440309	1.42892	0.688521	1.4219	1.88727	-0.00885629	0.691663	1.20731
new_go.chromatin.silencing.at.telomere	0.550213	0.724678	0.21516	-0.139687	0.0350216	-1.07084	0.702972	0.195548	-0.260871	0.563875	-0.00745707	0.81675	-0.326848
new_go.chromosome	0.640861	0.341712	0.627523	0.0388363	-0.188013	-1.8862	0.29418	0.318858	0.928415	0.521859	-0.0126479	0.979576	0.208195
new_go.chromosome.centromeric.region	0.644884	0.83299	0.611549	-0.191501	1.07324	-0.495072	0.422728	-0.229268	0.986023	-0.289138	0.488508	1.70787	0.794179
new_go.chromosome.organization.and.biogenesis	-1.45335	-0.0447248	-0.734209	-0.670832	-1.02109	0.196212	0.273979	0.412544	-0.755557	-0.121144	0.896588	0.199835	-0.173609
new_go.chromosome.segregation	0.0358893	0.56344	0.587431	-0.440604	1.02815	-0.736464	0.559183	0.75833	0.214689	-0.0858666	1.09882	1.47435	0.736831
new_go.chromosome.telomeric.region	-0.288355	0.185775	0.214568	-0.0689936	-0.158783	-2.44225	-0.0441737	0.000489752	-0.304602	-0.515153	-0.486457	-0.356081	-0.444185
new_go.clathrincoated.vesicle	0.00857008	0.0574119	-0.426275	-0.150201	-0.932622	-0.615017	-0.402063	0.709701	-1.788	-0.972665	-0.365841	0.166954	NaN
new_go.cofactor.metabolic.process	-1.36578	-0.145593	-0.370473	0.214605	0.41816	1.77412	0.685062	1.09589	2.47964	0.780713	-0.0566396	0.98432	0.576461
new_go.commitment.complex	0.155978	-0.203739	-0.290165	NaN	-0.371176	-1.58357	-0.20291	0.0556404	-0.762718	0.340947	-0.259602	0.0545798	NaN
new_go.condensed.chromosome.kinetochore	-0.803283	-0.419053	0.395826	-1.45273	0.117476	-0.983037	0.372115	-0.65727	-0.262384	-0.969865	1.65851	1.76111	0.393234
new_go.condensed.nuclear.chromosome	-1.23067	-1.22491	-0.81296	-0.559557	-0.846314	-0.432472	0.0173825	0.34637	-0.147149	-0.634587	-0.000681255	-0.015922	NaN
new_go.condensed.nuclear.chromosome.centromeric.region	-0.192593	0.416185	0.684675	0.207488	-0.767793	-0.562237	-0.0296618	0.116178	0.440107	-0.943806	-0.0243799	0.44847	NaN
new_go.condensed.nuclear.chromosome.kinetochore	-0.645811	-0.449927	-0.927689	-0.755759	0.207112	-0.461603	0.531626	-0.520006	-0.00885884	-0.41432	0.0562305	1.55854	0.258323
new_go.conjugation	-0.0467247	-0.738965	-0.172343	0.264668	-0.29964	-0.655044	-0.411568	-0.0836471	1.33905	0.109093	0.033915	-0.860277	-0.548511
new_go.conjugation.with.cellular.fusion	-0.129476	-0.0193989	0.0587626	-0.241029	0.322523	-0.111396	0.0187401	0.0113416	0.462191	0.409311	1.30854	0.651093	0.868239
new_go.copper.ion.binding	0.259943	0.0322239	-0.145483	0.00624461	0.154913	0.00652785	-0.436092	1.63139	1.55799	0.245857	0.984151	-0.213545	0.501751
new_go.cyclin.catabolic.process	-0.39972	-0.156905	0.0637233	-0.0610844	-0.156164	-0.202463	-0.161597	-0.0774856	NaN	-0.111503	-0.310958	0.37233	NaN
new_go.cyclindependent.protein.kinase.holoenzyme.complex	0.00111573	-0.167182	0.0359092	0.644452	-0.286203	0.139363	-0.57208	0.319931	NaN	-0.000597746	0.433956	0.93546	NaN
new_go.cyclindependent.protein.kinase.regulator.activity	-0.00573695	0.0482639	0.506601	1.5034	0.227046	0.42096	0.813705	0.958299	0.822802	0.278933	0.261474	1.3903	0.410254
new_go.cysteine.biosynthetic.process	-0.153677	-0.363378	-0.196434	-0.0921223	-0.880437	-0.00382186	-0.571429	-1.01763	0.0504	-0.545566	0.123559	0.447552	-0.635888
new_go.cysteinetype.peptidase.activity	0.447532	0.335613	0.200428	0.00732722	0.00580309	-1.45619	-2.51232	-0.0457439	-1.75269	-1.29808	-0.0275594	0.335912	-0.145503
new_go.cytokinesis	-1.05059	-0.434732	-0.661335	-1.06604	0.238932	0.445538	0.31793	0.272128	0.751021	-0.219593	0.418461	1.97375	-0.0731349
new_go.cytokinesis.completion.of.separation	1.19945	1.63483	0.745808	0.139625	0.681997	0.133899	0.597104	-0.4077	NaN	0.146164	-0.0061799	-0.991061	0.00649155
new_go.cytoplasm	1.43138	3.09269	3.63718	3.03704	5.48038	2.44957	0.961692	3.22791	0.177009	-0.0455754	0.898803	5.51425	1.02415
new_go.cytoplasmic.mRNA.processing.body	-0.197113	-0.631808	0.499974	0.948273	1.51392	0.131442	0.35555	1.25175	0.979539	-0.094526	-0.598469	-0.290086	NaN
new_go.cytoplasmic.microtubule	0.255378	0.177284	0.13224	0.0749659	0.658247	0.245698	0.809666	0.380876	0.409741	-0.23291	-0.318205	1.761	NaN
new_go.cytoplasmic.vesicle	-0.779178	-0.2826	-1.2955	-0.0830971	-0.752995	-0.0645106	-0.0936831	-0.418124	-1.55902	0.848146	-0.741031	0.605632	-3.72885
new_go.cytoskeleton	-1.19464	-1.47232	-1.48358	-0.891084	-0.840053	-0.118377	0.156485	0.11983	0.602129	-0.441337	-0.993249	-0.519233	-0.441525
new_go.cytoskeleton.organization.and.biogenesis	0.300148	0.676718	0.341099	0.404808	1.44007	0.46584	0.254081	-0.0900128	0.053627	-0.1472	0.396209	3.10942	-0.251662
new_go.cytosol	-0.0978149	-0.0952815	-0.239131	-0.201332	1.19347	0.385619	-0.185243	0.320455	0.0918899	-0.155019	-1.04681	1.22602	-0.4743
new_go.cytosolic.large.ribosomal.subunit	12.5942	12.6974	3.85277	6.33659	8.32803	14.8483	11.5828	7.83893	5.34495	6.9319	10.593	8.43865	5.81598
new_go.cytosolic.ribosome	-0.036079	0.287374	0.703404	0.0650193	0.873661	0.375766	1.24211	0.87469	0.39175	1.32422	0.0409866	0.0563756	0.692801
new_go.cytosolic.small.ribosomal.subunit	7.35165	6.07545	1.34084	1.0525	4.85143	13.0402	9.34276	9.51965	3.36288	1.28661	12.1871	8.53441	6.82805
new_go.damaged.DNA.binding	-0.264055	-0.118721	-0.473406	0.00940555	0.00928447	-0.581846	0.795353	-0.483252	-1.47355	-1.27462	-0.738737	0.267156	-1.55311
new_go.dephosphorylation	0.371441	0.207599	0.5032	1.11515	0.01871	-0.277126	-0.0715769	-0.00102557	-0.0446497	-0.0879779	0.0434466	0.247612	NaN
new_go.dodecyl.sulfate.metabolic.process	NaN	NaN	0	0	NaN	0	0	0	0	0	0	0	0
new_go.doublestrand.break.repair	-0.650457	-0.143156	-0.803135	-0.407379	-0.467802	-0.282201	-0.0115719	-0.450215	-0.444301	-0.387158	-0.186971	0.53423	-0.246853
new_go.doublestrand.break.repair.via.nonhomologous.end.joining	-0.938313	-0.487372	-0.422081	-0.029739	-0.749686	-0.356855	0.0871912	0.0154819	-0.132867	-0.306943	-0.276985	-0.480794	-0.861903
new_go.doublestranded.DNA.binding	-0.350822	-0.0593171	-0.678252	-0.321021	-0.529035	-2.17025	-0.0864731	0.372641	0.293471	-0.526236	-0.557523	0.446692	1.11584
new_go.electron.carrier.activity	1.14126	1.21092	0.213593	-0.159638	-0.803444	0.434522	-1.85413	0.777787	1.93824	1.13287	0.306082	0.709933	-0.328981
new_go.endocytosis	-0.0574708	-0.0536594	-0.203211	-0.400481	-0.136999	0.277377	-0.117377	-0.151467	-0.593055	-0.224783	-0.42543	0.857805	-0.172403
new_go.endomembrane.system	0.0595354	-0.12545	-0.520586	NaN	-0.316029	0.465371	-0.239096	-0.426	-0.0307431	-0.611882	-1.25278	-0.0375989	0.378258
new_go.endonuclease.activity	3.56692	2.70446	0.596131	-0.176874	0.430449	-0.883054	1.16675	-1.01816	-0.0313429	-0.0145939	-0.77129	-0.466341	-0.562948
new_go.endonucleolytic.cleavage.in.5ETS.of.tricistronic.rRNA.transcript.SSUrRNA.58S.rRNA.LSUrRNA	0.971275	0.999599	0.592229	0.211672	0.34032	-0.156722	0.1224	-0.235934	0.696698	2.13753	1.63133	0.355627	0.946924
new_go.endonucleolytic.cleavage.in.ITS1.to.separate.SSUrRNA.from.58S.rRNA.and.LSUrRNA.from.tricistronic.rRNA.transcript.SSUrRNA.58S.rRNA.LSUrRNA	1.26525	1.38203	0.876327	0.283785	0.618526	-0.0590806	0.223376	-0.368744	1.10535	2.25873	1.45764	0.666448	1.42074
new_go.endonucleolytic.cleavage.to.generate.mature.5end.of.SSUrRNA.from.SSUrRNA.58S.rRNA.LSUrRNA	1.11811	1.18978	0.704171	0.127471	0.476436	-0.0998485	0.171039	-0.301294	0.898727	2.50896	1.5368	0.468576	1.4248
new_go.endopeptidase.activity	-0.326261	-0.0699227	-1.29134	-1.09987	-0.170307	-1.44645	0.645773	-0.319632	-0.835048	-1.80994	-2.26658	-1.63935	-0.848091
new_go.endoplasmic.reticulum	-0.656181	-0.0759856	-0.0580131	-0.441986	-0.861219	0.199389	0.28875	-0.330703	-0.509149	-0.0529125	-0.485774	1.13573	-0.907076
new_go.endoplasmic.reticulum.lumen	-1.19974	-0.33666	-0.280925	-0.32612	-0.335346	-0.0132109	0.0869298	0.405395	-0.0926074	-0.00138633	0.114925	-0.687456	NaN
new_go.endoplasmic.reticulum.membrane	-0.786299	-0.418989	-0.0556749	0.73889	-0.891937	0.606772	-0.300182	-0.531768	-0.971729	-0.0994614	-1.43382	0.786137	-0.911268
new_go.endoplasmic.reticulum.unfolded.protein.response	0.491177	0.577756	0.0240061	0.0906993	0.71384	-0.0785564	-0.170405	-0.0261381	-0.172834	0.340946	-0.017515	0.413671	NaN
new_go.endosome	-0.278282	-0.868491	-0.505023	-1.73154	-0.127784	-2.14394	-1.99953	-0.678355	-1.664	-1.38686	-3.95771	-0.112944	-0.383614
new_go.endosome.membrane	0.00116902	-0.118056	-0.0697768	-0.137638	0.0423587	-1.71349	-0.361125	-0.761063	-0.947213	-1.78986	-3.12943	-0.396848	-0.339975
new_go.energy.reserve.metabolic.process	0.957644	0.799055	-0.228784	1.25385	1.55463	1.2955	1.09099	1.50942	2.14588	0.883019	-0.238617	-0.0326361	0.00747431
new_go.enzyme.activator.activity	-1.82038	-0.768093	-0.191701	-1.48566	0.0870744	-0.739435	-0.353269	-0.578981	-0.589495	-1.24865	NaN	-0.270283	NaN
new_go.enzyme.regulator.activity	-0.855907	-0.649929	-0.757065	-0.959055	-0.409001	0.0375239	-0.163491	1.97534	-0.32015	0.213008	-0.433557	-0.375435	NaN
new_go.ergosterol.biosynthetic.process	-0.0173938	-0.00795116	0.507388	0.424466	-0.357484	0.807107	0.260405	1.26043	1.65338	1.0047	1.36528	1.31263	0.993877
new_go.establishment.andor.maintenance.of.chromatin.architecture	-0.713575	-0.519167	-0.162036	-0.485663	-0.513163	-0.111924	0.677237	0.075546	-0.131985	0.189191	-0.0383715	0.175492	-1.55664
new_go.establishment.of.cell.polarity	-0.0956393	-0.100065	1.0014	-0.434568	0.549986	0.73565	0.472303	0.118395	0.475776	0.0518413	0.301978	2.26364	0.0819309
new_go.establishment.of.protein.localization	0.379656	0.317384	0.616637	1.05063	0.0541047	-0.128788	0.78506	0.103244	0.975	1.58664	0.485202	1.21421	1.25316
new_go.exocytosis	-0.982079	-0.755816	-1.28073	-0.541369	-1.20424	-0.309142	-0.0512146	-0.351945	-0.870035	-0.170577	-0.966094	0.329946	-0.466417
new_go.exonuclease.activity	-0.00828742	-0.0195134	0.0963657	0.191224	-0.656385	0.232778	1.28375	-0.751566	-0.0705043	-0.177442	-0.0643278	-1.08927	0.109632
new_go.exosome.RNase.complex	0.103665	0.239506	0.730657	1.32058	0.125302	0.792078	0.133263	0.154003	0.0662941	0.176085	0.450593	-0.065674	1.05194
new_go.extracellular.region	1.69429	0.371753	-0.135377	2.33329	0.684949	4.72823	0.503903	4.17058	3.71303	0.865874	0.387457	0.715554	1.29303
new_go.extrinsic.to.membrane	-0.240235	-0.514651	-0.678313	-0.512036	-0.197169	-0.751797	-0.107866	0.540163	0.0558146	-0.945736	-0.312344	0.046644	NaN
new_go.fatty.acid.biosynthetic.process	-0.089199	0.279276	0.097836	1.41824	-0.260857	1.26703	0.230919	1.3322	0.27865	1.20938	1.97012	0.446135	-0.0904596
new_go.fatty.acid.metabolic.process	-0.49988	-0.274057	0.236393	0.770214	-0.115466	0.307576	-0.253426	0.200489	-1.30097	-0.138482	-0.213587	-0.0808969	-0.329066
new_go.filamentous.growth	0.211807	-0.0677029	-1.40302	0.258908	0.290308	0.0152081	-0.448535	-0.0725328	1.37158	0.639409	0.849742	0.466123	-0.00265968
new_go.fungaltype.cell.wall	0.491437	0.446147	1.32179	1.29213	2.03131	3.49625	0.665761	5.29217	4.77848	1.98755	0.303934	1.0522	0.741482
new_go.fungaltype.cell.wall.organization.and.biogenesis	-0.447981	-0.148976	-0.30619	-0.0122639	-0.469347	-1.25893	0.329854	-0.705586	0.309822	-0.175894	-0.0798673	0.40818	NaN
new_go.fungaltype.vacuole	0.154716	0.129835	-0.603615	0.310671	-0.0140851	0.0869462	-0.642903	0.131995	0.409934	-0.83348	-2.6028	-0.751502	-1.25979
new_go.fungaltype.vacuole.membrane	-0.418849	-0.890908	0.528165	0.360069	0.132744	-0.884992	-0.507447	-0.463384	0.173052	-0.0130103	-2.03093	-0.397625	-0.765491
new_go.general.RNA.polymerase.II.transcription.factor.activity	-3.55604	-2.41644	-0.764493	0.0936756	-0.381782	0.189664	-0.487257	-1.164	-1.02171	-1.63436	-0.12777	0.26883	-0.0928809
new_go.gluconeogenesis	1.7588	0.504233	1.06856	2.26803	1.71157	1.52371	-0.240904	1.2689	2.45493	0.258958	0.127643	1.0903	NaN
new_go.glucose.metabolic.process	0.113733	0.350892	0.370131	0.407933	1.39603	0.213245	0.268995	0.475704	0.724105	-0.0117045	0.602766	2.55658	-0.0280558
new_go.glutamate.biosynthetic.process	0.580011	0.343168	0.0513161	NaN	NaN	0.250469	-0.881153	0.781897	-0.257307	0.141263	0.0408658	0.273261	NaN
new_go.glutamine.metabolic.process	0.706955	2.23037	0.992044	0.293789	1.82972	0.223518	0.597133	0.287104	0.998555	1.49881	0.71642	0.135103	0.733758
new_go.glycogen.metabolic.process	-0.404402	-1.23862	-0.718836	0.391275	-0.413204	-0.00733369	-0.798262	1.77118	-0.375683	-0.0670279	1.38359	-0.88397	-0.106589
new_go.glycolysis	3.3005	3.05533	2.4695	1.26965	2.53268	2.32215	-0.476541	2.03753	4.17601	0.722438	0.281417	2.92279	0.334251
new_go.guanylnucleotide.exchange.factor.activity	0.562496	0.256668	-0.0573625	-0.0164985	0.0981439	0.237642	0.512112	0.638009	-0.0864199	0.0857789	-0.306296	0.139952	-0.308984
new_go.heat.shock.protein.binding	-0.90214	-0.116145	-0.418605	0.0495738	-0.763987	-0.292377	0.22563	2.07208	-1.27975	-0.0359873	0.335997	0.418523	-0.515538
new_go.helicase.activity	1.39795	2.51885	-0.0280207	-0.158703	0.153889	-0.621521	2.38381	-0.231614	0.0796625	1.46684	1.42648	0.01558	0.710052
new_go.heme.binding	1.48373	2.66362	2.07582	0.317448	0.696458	1.54994	-0.313509	0.717649	1.16725	0.590287	0.647424	-0.251017	1.01777
new_go.histidine.biosynthetic.process	0.0271966	-0.0995878	0.265951	0.428857	0.026253	-0.0392446	0.486749	0.0955525	-0.00725904	-0.0359884	0.00150192	0.875994	-1.33748
new_go.histone.acetylation	-0.647176	-0.404053	-0.0734587	-0.0554851	-0.443227	0.0286717	0.0750768	-0.120778	0.0678307	-0.0759278	-0.11547	0.234325	-0.506297
new_go.histone.acetyltransferase.activity	-2.63548	-1.36429	-1.62366	-0.467379	-0.22279	0.371174	0.90185	-0.333151	-0.491796	-0.454321	1.22977	1.30413	-0.965098
new_go.histone.binding	0.525889	0.347824	0.418658	0.0010538	0.752765	0.453854	0.803915	-0.323389	0.394379	0.193028	-0.268284	-0.526162	NaN
new_go.histone.deacetylase.activity	-0.303354	-0.160175	-0.611961	-0.48778	-0.112919	1.38953	0.227485	2.33962	-0.548711	0.208995	-0.580856	0.225136	-0.877539
new_go.histone.deacetylase.complex	-0.2646	-0.385565	0.00176475	-0.0971194	-0.3264	0.502227	0.501132	2.69888	-2.47119	0.0802115	-0.176454	1.07168	-0.594812
new_go.histone.deacetylation	-0.479517	-0.342658	-0.801296	-0.721929	-0.623832	2.03505	0.398195	3.41246	-0.538305	0.306332	-0.56887	0.0925821	-1.50883
new_go.histone.methylation	0.514339	0.594722	-0.407467	0.202649	-0.485243	-0.214387	-0.41237	-0.271901	0.757818	0.0520927	-0.748903	3.89737	-0.200165
new_go.homing.of.group.II.introns	NaN	NaN	0	0	0	0	0	0	0	0	0	0	0
new_go.hydrogen.ion.transmembrane.transporter.activity	0.835073	0.852577	0.59059	2.2691	0.463448	-2.13493	-0.745576	0.0294808	0.329142	3.02087	0.0645367	0.849515	0.290571
new_go.hydrogen.ion.transporting.ATP.synthase.activity.rotational.mechanism	0.630337	0.985521	0.730845	2.08164	0.257157	-2.0291	-2.16995	1.03525	0.502271	2.0015	1.0419	1.53013	0.465033
new_go.hydrogen.ion.transporting.ATPase.activity.rotational.mechanism	0.704642	0.565969	0.77375	1.64654	0.262308	-1.5902	-0.795504	-0.00315351	0.163697	3.03688	-0.0248268	1.07396	0.324302
new_go.hydrolase.activity	1.18556	2.41869	-0.0555298	0.387976	0.22505	-2.09893	-0.564096	-0.568658	-0.670542	-0.634748	-2.59553	-1.00638	-3.23786
new_go.hydrolase.activity.acting.on.acid.anhydrides.catalyzing.transmembrane.movement.of.substances	1.12758	0.888651	-0.873899	-0.194397	0.629114	1.11813	-0.031826	1.6425	NaN	1.0085	2.22241	0.280878	0.261883
new_go.hydrolase.activity.acting.on.glycosyl.bonds	0.381712	0.318041	-0.967333	0.485675	0.264591	0.0770054	2.03893	0.976198	0.274932	0.634876	0.0171807	0.788684	-0.354182
new_go.hydrolase.activity.hydrolyzing.Oglycosyl.compounds	0.0151188	0.543039	-0.0707858	0.153349	0.274425	0.290193	2.65929	0.926071	2.31599	0.802645	0.564701	0.286598	0.531996
new_go.incipient.cellular.bud.site	-0.133456	0.0573797	0.461239	0.532913	0.630226	0.133257	0.824864	0.185429	-0.0759871	0.642394	0.189946	1.7586	0.370957
new_go.integral.to.Golgi.membrane	-2.18888	-3.17728	-1.83495	-0.110267	-0.732569	-0.836485	-0.157776	-0.123347	0.199402	-0.932555	-0.931125	0.309525	NaN
new_go.integral.to.endoplasmic.reticulum.membrane	-0.143776	0.925845	-0.120846	0.271474	0.165008	0.891777	0.475659	-0.485335	-0.481971	0.459035	-0.221157	0.340913	0.165033
new_go.integral.to.membrane	0.990015	0.770629	0.375524	0.29057	-0.606513	0.716854	-2.15655	1.22945	-0.0767778	-0.0319027	-1.24006	1.77921	-0.969733
new_go.integral.to.mitochondrial.outer.membrane	-0.538169	-0.743088	-0.216516	-0.10001	-0.294683	0.324606	-0.890789	0.715941	-0.51393	0.141682	0.8415	1.38125	2.08343
new_go.integral.to.plasma.membrane	0.981186	0.851785	-0.089004	-0.413838	-0.755052	0.873337	0.442743	0.525034	0.316183	1.6921	0.0237706	0.392451	-0.839011
new_go.intraGolgi.vesiclemediated.transport	-0.00890383	-0.716919	-0.120219	0.110725	0.140622	0.0424979	-0.00918213	0.0400046	0.849892	-0.942643	-0.600114	1.39329	-1.13828
new_go.intracellular	4.97951	4.18305	0.771444	2.83304	2.97572	8.37358	5.73914	2.87948	0.788596	2.41114	10.3628	7.2503	7.59743
new_go.intracellular.protein.transport	-0.689856	-0.132443	-0.0882212	-0.0250575	-0.0556705	0.858207	-0.0984252	-0.222686	-2.79325	-3.06126	-0.284138	1.46121	-0.815939
new_go.intracellular.protein.transport.across.a.membrane	0.184462	0.795989	0.730657	1.13448	-0.00595367	-0.599059	0.738508	0.321807	-0.863746	0.648932	0.941184	0.810715	1.18099
new_go.intracellular.signaling.cascade	-0.362359	-0.601872	-0.0590424	-0.0663422	-0.718448	-0.60835	-0.431072	0.093045	0.0912575	-0.284232	-0.0762404	3.38244	-0.848048
new_go.invasive.growth.in.response.to.glucose.limitation	-0.850317	-1.78251	0.0108468	-1.01321	-0.527029	0.124212	-0.273981	0.25105	0.641292	0.535697	-0.121649	0.108699	-0.0332793
new_go.ion.transport	0.119698	0.278664	-0.393001	0.00126088	0.0490297	-0.249864	-1.5726	0.139398	3.65769	2.00825	0.981861	0.921183	0.0192453
new_go.iron.ion.binding	0.445662	0.858318	-0.764825	0.272293	-0.0148647	2.70976	-0.0201225	3.08579	2.66424	0.164768	2.55727	0.589066	1.88872
new_go.iron.ion.transport	-0.645077	-0.803915	-1.8124	-0.143054	-0.198823	0.458514	-0.488355	-0.288572	1.64967	-0.258772	0.0914364	-0.100169	0.0113812
new_go.ironsulfur.cluster.assembly	-2.00295	-2.27156	-0.245905	0.0143591	-1.26652	-0.58344	-2.01684	0.0750431	0.104348	-0.48426	-0.0215512	-0.214489	-1.17323
new_go.ironsulfur.cluster.binding	0.416731	0.20068	-0.482837	0.0189931	0.979426	0.720906	-0.725553	1.13885	1.06781	0.0822632	1.84727	0.645342	1.06644
new_go.isomerase.activity	0.0375683	0.359074	0.99864	1.8005	1.91681	-0.360021	0.0393753	0.0195548	0.0852478	-0.481155	-0.563677	-0.169991	0.00499638
new_go.isoprenoid.biosynthetic.process	-0.858913	-0.658349	-1.20765	-0.84065	-1.00219	0.335921	-0.766912	1.82942	NaN	0.528593	1.41597	0.852335	NaN
new_go.karyogamy.during.conjugation.with.cellular.fusion	-1.45773	-0.957018	-0.650294	-0.510307	0.0693924	-0.106611	0.295431	2.00656	0.135123	-0.0186234	NaN	-0.0583302	NaN
new_go.kinase.activity	-0.288534	-0.0334163	-0.0693578	-0.112713	0.307862	-0.0476256	0.290788	0.985151	0.750114	-0.603259	-0.354292	2.60119	-1.06803
new_go.kinetochore	-0.14509	-0.00167319	-0.060493	-0.171287	0.623309	-0.901818	0.0123172	-1.15875	-0.582329	-0.159519	0.952011	1.89808	0.166698
new_go.lagging.strand.elongation	-0.230893	-0.454709	-0.279916	-0.321416	-0.364265	-0.0421623	0.304637	0.182937	-0.266054	0.126581	0.297318	-0.0627917	1.90302
new_go.large.ribosomal.subunit	0.215716	-0.023557	-0.121623	-0.0125695	0.582277	-0.65627	0.169725	-1.09804	-0.0665206	0.354617	2.96668	0.419071	0.547587
new_go.late.endosome	-0.536943	-0.0759079	-0.827342	0.0466933	-0.347283	-1.6823	0.449366	0.068339	-3.70692	-1.65245	-1.7713	1.37207	NaN
new_go.late.endosome.membrane	-0.0106188	-0.259992	-0.885695	-0.29572	0.054757	-1.44346	-1.05585	-0.0723932	-1.26058	-1.4163	-0.115972	0.66626	NaN
new_go.late.endosome.to.vacuole.transport	-0.0115866	-0.364479	-0.00168288	-0.372529	0.0261906	-2.24811	-1.16901	-1.721	-1.04567	-1.01838	-1.42109	-0.890079	NaN
new_go.leading.strand.elongation	-0.0258015	0.0268641	0.598702	-0.520875	0.0229454	-0.130244	0.015537	0.278071	-0.746364	0.151234	-0.209499	0.933277	0.788099
new_go.ligase.activity	-0.0210445	0.107169	1.3126	1.27679	0.849429	1.16738	-0.445248	-0.914129	-0.0473041	-2.12563	-0.225027	0.452978	0.0694981
new_go.lipid.biosynthetic.process	0.0434531	-0.277375	1.1453	0.78816	-0.285824	1.83841	0.82536	1.25498	0.856676	2.62735	2.13034	1.60778	1.23788
new_go.lipid.catabolic.process	0.105934	0.761111	0.180827	1.11325	0.0248455	-0.479638	-0.207192	-0.147164	-0.594452	-0.22954	-1.38476	-0.518248	-0.881031
new_go.lipid.metabolic.process	0.256555	1.09717	0.582087	1.99512	0.447469	0.528948	-0.977688	-0.0446905	-0.772592	-0.258141	-1.48115	-0.124996	-0.521331
new_go.lipid.particle	1.34609	2.36238	0.583404	0.961144	0.601897	0.542029	0.154388	0.948435	-0.617696	1.18546	-0.292726	0.00260496	1.09648
new_go.lipid.transport	0.662283	-0.0214655	-0.0841322	0.466215	-1.31457	1.05216	-0.233044	-0.174345	0.479939	0.481469	-0.408984	-0.445978	0.504397
new_go.lyase.activity	1.86907	1.93402	0.0615922	0.608512	0.644984	0.148865	-0.0300567	0.493112	0.236293	0.210323	-0.213999	1.19052	-0.462011
new_go.mRNA.binding	0.669708	0.604322	0.376868	0.483569	0.538973	-0.569137	0.492193	0.530516	-0.230766	0.178614	-0.0127854	0.261194	1.61077
new_go.mRNA.catabolic.process	0.59825	0.645574	1.56169	3.08607	0.983341	0.303782	0.965007	0.00368516	0.0807367	0.141143	-0.0719542	-0.701271	0.0702085
new_go.mRNA.cleavage	-1.07359	-1.06786	-1.23586	-0.113884	-0.32493	-1.12202	0.810249	-0.601769	-0.700548	-1.51335	-0.36656	0.103255	-0.375229
new_go.mRNA.cleavage.and.polyadenylation.specificity.factor.complex	-0.0477998	0.084529	-0.0209144	-0.854787	0.135754	-0.188069	-0.135939	-0.669139	-0.244735	-0.5314	-0.0910126	0.0808115	-0.485354
new_go.mRNA.export.from.nucleus	-0.355417	0.966221	0.399279	0.979417	0.912993	-0.130654	0.30113	-0.0241961	-0.421354	-0.891751	0.502628	1.04545	1.56633
new_go.mRNA.metabolic.process	-0.441904	-0.954542	-0.112834	1.15551	-0.860017	-0.310937	-1.42903	-0.266194	-0.367848	-0.560462	-0.801378	-0.194911	-0.127435
new_go.mRNA.polyadenylation	-0.5777	-0.281623	-1.01448	-0.4125	-0.0954849	-0.325443	0.0813935	-0.190589	-0.709074	-1.62079	-0.411531	0.261487	-0.814116
new_go.mRNA.processing	-1.32215	-1.19665	-0.146832	-0.128051	-0.136239	-1.27392	1.23043	-4.46861	-2.25996	-2.60047	-1.74756	-0.165076	1.49738
new_go.mRNA.transport	0.204099	0.43212	-0.153211	0.81277	0.487206	-0.245427	1.57089	0.0433981	0.201505	-0.974514	0.702288	1.36829	2.09325
new_go.mRNAbinding.hnRNP.protein.import.into.nucleus	0.783076	-0.642316	-0.551038	0.749634	-0.00235135	-0.14375	0.941999	-0.256565	0.198077	-0.819787	1.34073	0.788773	0.864874
new_go.macroautophagy	-0.166059	0.0826306	-0.708379	-0.0488027	-0.21023	-0.760975	-2.69358	-0.0606928	-1.77851	-0.231482	-0.563153	-0.65515	NaN
new_go.magnesium.ion.binding	1.69015	1.74573	1.31292	0.285771	0.695582	2.05399	0.185105	0.181067	1.16021	0.52562	-0.120825	0.386161	0.131858
new_go.manganese.ion.binding	-0.104907	0.0447674	-0.164594	0.259913	0.118441	0.606209	-1.41319	1.65723	1.06922	-0.23001	0.313272	1.50121	-0.619672
new_go.mannitol.dehydrogenase.activity	NaN	NaN	NaN	NaN	0	0	0	0	0	0	0	0	0
new_go.mannosyltransferase.activity	0.209008	0.342798	0.594832	2.01545	0.200195	0.152425	-1.14815	0.119233	0.153832	-0.777597	0.467876	0.723967	NaN
new_go.mating.projection.tip	0.123544	-0.0154651	0.118138	0.336485	0.417257	0.265924	0.226928	-0.000519984	-0.00536248	-0.298142	0.217698	1.38753	-0.000363056
new_go.maturation.of.58S.rRNA.from.tricistronic.rRNA.transcript.SSUrRNA.58S.rRNA.LSUrRNA	0.223991	1.03219	0.898499	0.978001	1.186	-1.38314	0.25265	1.72219	0.692849	0.653904	0.273995	0.556265	0.546783
new_go.maturation.of.LSUrRNA.from.tricistronic.rRNA.transcript.SSUrRNA.58S.rRNA.LSUrRNA	0.866947	1.99556	1.87123	1.86279	2.20371	-1.64494	0.503602	1.87066	1.4195	1.17408	0.405261	0.523507	1.14205
new_go.maturation.of.SSUrRNA.from.tricistronic.rRNA.transcript.SSUrRNA.58S.rRNA.LSUrRNA	1.0193	1.34697	2.13907	0.654744	1.80858	0.704517	1.1624	-0.219858	1.9073	0.884715	4.44672	1.90906	1.54883
new_go.mediator.complex	-0.196804	-1.14096	-0.0088614	-0.271308	-0.205709	-2.90435	-0.122601	-3.72438	-1.68615	-2.24492	-0.367391	0.0510508	-1.34365
new_go.meiosis	-0.24732	0.19619	0.915917	1.64956	-0.379543	-1.07574	-0.151001	-0.520557	-0.277777	-0.574299	0.417665	0.15869	0.0210838
new_go.meiotic.recombination	-0.776528	-0.691078	-0.621437	-1.15815	-0.189826	-0.16409	-0.146756	-0.15282	-0.100785	-0.823262	-0.288104	0.15877	0.00244243
new_go.membrane	-0.973613	-0.558034	-0.711238	0.121223	-0.764959	-0.76944	-2.89071	0.371448	-0.645257	-0.304766	-1.7756	2.41612	-1.5364
new_go.membrane.coat	-1.10772	-0.968144	-0.96912	-0.466439	-0.152041	-0.61763	0.0427443	-0.56415	-0.911071	0.291876	-0.689498	0.190739	-3.10115
new_go.membrane.fraction	0.368857	0.983562	-0.0592509	-0.752635	2.92572	3.5918	1.14319	0.550915	1.31532	1.71203	0.217335	1.36593	0.214026
new_go.metabolic.compound.salvage	0.203039	0.657778	0.503761	0.185971	0.321435	0.467317	0.116899	0.281043	1.62657	0.524403	0.408928	2.15543	-0.145576
new_go.metabolic.process	1.34698	1.10127	0.359494	3.04622	0.956423	1.44069	-0.845176	0.686766	1.23034	0.737492	0.039023	0.456264	-0.114076
new_go.metal.ion.binding	-0.129559	0.199364	0.116213	0.618634	0.0303095	3.16638	0.313964	3.54555	0.215134	0.770984	0.444998	1.7735	2.43188
new_go.metal.ion.transmembrane.transporter.activity	-0.0427636	-0.0656429	0.0398378	-1.1501	-0.518754	-0.312283	-0.212475	-0.159292	0.302201	0.735895	0.207144	-0.120157	-0.940202
new_go.metal.ion.transport	0.13921	0.218444	0.331362	-0.529041	-0.117946	-0.609204	0.282015	0.0635247	0.251958	0.844479	0.795448	-0.59796	-1.19468
new_go.metalloendopeptidase.activity	-0.783338	-0.523405	-1.22547	-0.208608	-0.353268	-0.0937536	-0.421733	-0.658839	-0.341931	0.395852	-0.0315873	0.597139	0.112257
new_go.metallopeptidase.activity	-0.254258	-0.317753	-1.23078	-0.379181	-0.52959	-0.364189	-0.78118	-0.0418836	-0.441089	-0.101524	-1.40207	-0.146827	-0.379062
new_go.methionine.biosynthetic.process	0.384091	-0.328937	0.407925	-0.616335	-0.204507	0.0967727	-0.263194	-1.74882	0.160093	0.0689218	0.0258107	0.36473	-2.69351
new_go.methionine.metabolic.process	0.210995	0.0189649	0.117511	-0.509214	0.0104274	-0.00618761	-0.0345034	-0.0689217	0.0827809	0.63054	0.759635	0.560614	0.0226587
new_go.methyltransferase.activity	1.00234	0.813542	0.631263	0.062668	-0.0778243	0.382124	0.602059	0.00780879	-0.209254	1.8832	0.776877	0.615682	1.35851
new_go.microsome	0.156726	0.161956	0.201747	0.124687	-0.232001	0.531135	0.574083	0.0861932	-0.891064	0.411373	-0.150655	0.0872915	-0.105885
new_go.microtubule	0.49505	0.319795	0.964257	0.0454388	0.311051	0.0802083	0.586077	0.413878	-0.227522	-0.616489	0.404466	3.0889	0.061029
new_go.microtubule.nucleation	-1.62993	-0.63356	-0.608915	0.316755	-0.178809	-1.38739	0.130613	0.51699	-1.58126	-0.980302	0.221635	1.76115	0.331257
new_go.microtubulebased.process	0.0459551	0.192878	NaN	-0.0420182	0.701796	-0.109365	-0.273761	0.34564	NaN	0.371653	-0.490235	1.04889	NaN
new_go.mismatch.repair	-0.27852	-0.418684	0.297751	-0.156732	-0.117807	-0.221845	0.054902	-0.346026	-0.352684	0.145231	-0.516205	1.12287	1.5027
new_go.mitochondrial.envelope	-2.31272	-2.11772	-0.115415	-0.612577	0.129045	-0.104173	0.0448555	1.01803	0.0896531	0.0301176	0.359985	-0.249825	0.581179
new_go.mitochondrial.genome.maintenance	0.0102521	0.805949	1.61856	0.728733	0.557249	0.253906	-0.349448	0.755237	-0.16596	0.0176705	0.146219	-0.255036	0.302616
new_go.mitochondrial.inner.membrane	-3.45732	-1.77892	-1.13454	-0.105709	-1.83762	-1.92045	-1.36142	1.66926	-0.252465	2.52739	3.28889	1.68656	-0.105837
new_go.mitochondrial.intermembrane.space	-1.07028	-0.851816	-0.30453	-0.0802973	-0.301759	-1.00258	-1.17481	0.0273687	0.109807	0.247941	-0.616084	0.0102769	0.28259
new_go.mitochondrial.large.ribosomal.subunit	-0.730392	-1.01494	-0.840125	-1.81837	-1.57383	-6.46261	-1.0347	-2.37667	-0.149626	1.61452	3.52085	1.50141	0.718483
new_go.mitochondrial.matrix	-3.3453	-2.91893	-0.375322	-0.233234	-0.879857	-0.862166	-1.74455	0.234089	1.16507	-0.586522	-0.132812	0.215534	-0.834885
new_go.mitochondrial.membrane	-1.36765	-0.649327	-0.170949	-0.554541	0.0208476	0.410882	0.165991	0.0101826	1.01112	0.755669	-0.0951211	0.030853	0.519554
new_go.mitochondrial.nucleoid	0.0857259	0.0833937	-0.0200249	-0.100395	0.327666	0.0628302	0.226331	5.00271	0.410712	1.23651	0.78922	1.70291	-0.146058
new_go.mitochondrial.outer.membrane	1.09518	0.0986086	-0.0704054	0.0400877	-0.956172	0.216655	-0.667177	0.259687	-0.227382	-1.01717	-0.242617	0.764299	0.555168
new_go.mitochondrial.respiratory.chain	-0.923883	0.180038	-0.111424	-0.265458	0.0260122	2.44181	-2.26428	2.43506	0.618322	1.10639	1.17346	1.04519	0.632304
new_go.mitochondrial.small.ribosomal.subunit	-1.42847	-1.14679	-0.42961	-0.951204	-1.03711	-1.81552	-1.61421	-0.555647	-0.581914	0.841513	0.472659	-0.128076	1.21017
new_go.mitochondrion	-4.27015	-3.4201	-1.1772	0.044412	-3.76642	-0.766991	-4.31002	2.60125	0.525381	2.26482	2.08245	2.22008	2.38484
new_go.mitochondrion.inheritance	-1.72395	-0.647521	-0.345046	-0.785337	-0.380074	-1.5151	0.292375	-0.656326	0.0119568	-0.182164	-0.225584	-0.751059	-0.0439348
new_go.mitochondrion.organization.and.biogenesis	-1.1026	-0.27875	0.289695	0.320643	-0.117363	0.190859	0.0673843	0.731624	-0.0847555	-0.923378	0.127261	1.03832	-0.0442189
new_go.mitosis	0.336655	0.903659	0.546014	0.559647	0.0854566	-0.152882	1.34081	0.362955	-0.535064	-0.0480436	1.64335	4.23392	-0.648879
new_go.mitotic.cell.cycle.spindle.assembly.checkpoint	-0.0785118	-0.217244	-0.818157	-0.26472	-0.1031	0.0389173	0.192178	1.19646	0.612981	-0.18351	1.34944	0.74639	NaN
new_go.mitotic.metaphaseanaphase.transition	-0.367288	-0.153373	0.0818496	-0.0236317	-0.156164	-0.0884235	-0.014928	-0.0288819	-0.821989	-0.0167772	-0.365906	0.459322	-1.63273
new_go.mitotic.recombination	-0.491258	-0.214138	0.909774	0.281478	-1.30952	-0.274803	-0.278906	0.322291	0.0565843	0.00394352	-0.828899	-0.0309734	NaN
new_go.mitotic.sister.chromatid.cohesion	-0.309723	-0.0398434	0.0830987	0.0915966	-0.354572	0.263942	0.26143	-0.240389	0.427712	-0.613948	-0.637164	1.23887	0.793266
new_go.mitotic.sister.chromatid.segregation	-0.211505	0.134698	0.0826729	0.145092	-0.162035	-0.0611277	1.15471	0.458291	1.13548	-0.110218	-0.28865	1.40928	-0.316815
new_go.mitotic.spindle.elongation	-0.949319	-0.612163	0.0315361	-0.192951	-1.10443	-0.0182871	-0.533906	0.126859	-0.384554	-0.455491	-0.24477	1.13851	-1.93768
new_go.mitotic.spindle.organization.and.biogenesis.in.nucleus	-0.42927	-0.00937117	0.0235825	0.0628382	0.347389	-0.74498	0.289382	0.32785	-0.368685	-0.255624	0.597362	1.7196	-0.0863897
new_go.molecular_function	-0.325123	-1.42782	-0.453405	-0.155669	-1.30542	-4.61029	-2.51755	-2.37695	-3.64327	-0.136307	-2.00504	-0.467685	0.0278699
new_go.monolayersurrounded.lipid.storage.body	0.644141	1.14026	-0.0160563	-0.0260316	0.0397789	0.435969	-0.0535327	0.56606	-0.424501	0.397172	0.367439	0.00389646	0.14549
new_go.motor.activity	0.0423636	-0.000287094	1.22594	0.425326	-0.0578634	-0.0108183	0.146859	0.0678129	-1.04829	0.154511	-0.681004	1.56075	0.0607866
new_go.movement.of.group.I.intron	NaN	NaN	0	0	0	0	0	0	0	0	0	0	0
new_go.multidrug.transport	0.131001	0.0637566	0.118147	-0.0569401	0.0516396	-0.186254	-0.153905	0.200713	0.297571	0.669476	NaN	NaN	NaN
new_go.negative.regulation.of.protein.metabolic.process	-0.00219164	-0.150111	-0.201246	0.00491467	0.156451	-1.85236	0.0870751	-1.06681	-1.03829	-0.257766	-1.10915	1.5294	-0.454172
new_go.negative.regulation.of.transcription	0.30311	0.423921	1.1611	2.18923	0.0709236	1.08768	0.732292	2.44329	0.465642	-0.336552	NaN	NaN	NaN
new_go.negative.regulation.of.transcription.from.RNA.polymerase.II.promoter	0.118531	0.399287	0.533064	1.72593	-0.196876	-0.0235468	-0.240966	0.769495	-0.218498	-0.383087	0.166665	0.175348	0.127845
new_go.negative.regulation.of.transposition.RNAmediated	-0.42635	-0.103708	0.741604	-0.186143	0.50214	0.119169	0.302338	0.0975297	1.30167	2.34117	0.195722	1.05135	0.0106061
new_go.nitrogen.compound.metabolic.process	-1.27472	-0.430101	-2.32151	0.432015	-0.021845	1.80339	-0.32652	0.904655	0.959283	1.14927	0.637356	1.44264	0.616002
new_go.nuclear.chromatin	0.412354	-0.350791	-0.0161427	-0.037476	-0.329091	-0.146573	2.56086	0.280252	-0.747161	-0.0914866	0.578227	0.333919	0.330293
new_go.nuclear.chromosome	0.796426	0.384775	-0.203211	0.13996	0.269772	-0.654723	0.496163	0.00569598	0.179671	1.17197	0.694077	0.321785	0.920968
new_go.nuclear.envelope	0.287449	0.867954	0.494933	0.985964	1.02858	0.244493	0.896669	-0.0807842	-0.825414	0.0113365	-0.122637	0.58094	1.13172
new_go.nuclear.envelopeendoplasmic.reticulum.network	-0.332251	-0.0351201	0.606895	0.414746	0.132602	-0.122415	-0.411113	-0.0746127	-0.428547	0.542946	0.0875415	0.198847	-0.333889
new_go.nuclear.exosome.RNase.complex	0.47197	0.239506	1.20409	1.00587	0.456693	1.42833	0.0774101	0.154003	0.212753	0.524328	0.565739	-0.0864614	0.478859
new_go.nuclear.mRNA.splicing.via.spliceosome	-1.48474	-1.36971	-0.507887	0.152209	0.0727989	-0.244913	0.399764	-2.52279	-1.9864	-0.675659	-2.12195	-0.310542	1.14235
new_go.nuclear.membrane	-0.548034	-0.330605	-0.448518	1.00294	0.0603252	-0.515639	0.285507	0.201767	0.5926	0.319453	0.406751	0.704709	0.885711
new_go.nuclear.migration.microtubulemediated	0.12123	0.270748	0.0169432	0.145512	0.0696652	1.07243	1.31973	0.122517	0.529784	-0.392285	0.678467	2.04491	NaN
new_go.nuclear.organization.and.biogenesis	-0.496223	-0.913064	0.0388252	0.369034	0.0101589	0.0444369	2.18545	0.786055	0.014785	-0.543196	0.0956402	1.19485	-0.0598218
new_go.nuclear.pore	0.555061	0.569076	1.0899	0.538965	0.669683	-0.302837	1.69221	-0.0157993	-0.412415	-1.72286	0.322168	1.95511	1.25622
new_go.nuclear.pore.organization.and.biogenesis	-0.440657	-0.454152	-0.703836	0.741872	-0.022043	-0.373564	0.737553	-0.428867	0.609905	0.469002	0.631833	1.21558	1.63243
new_go.nuclear.transport	-0.397986	-0.219659	0.0655125	0.34218	0.337543	0.06316	1.16433	0.283503	-0.5245	0.902334	0.343428	0.952649	0.551539
new_go.nucleartranscribed.mRNA.catabolic.process.deadenylationdependent.decay	0.26311	0.497039	1.37845	1.96308	0.600896	-0.176472	0.29881	0.46468	0.00952944	-0.214157	-0.633242	-0.401967	NaN
new_go.nucleartranscribed.mRNA.catabolic.process.nonsensemediated.decay	0.100209	0.00204438	-0.045916	0.453449	0.802088	-0.31862	0.0683362	0.718867	0.211926	0.830239	-0.11539	2.0143	NaN
new_go.nuclease.activity	0.645825	0.406936	0.62259	0.200142	0.583163	0.175831	1.12158	-0.807072	-0.124984	-0.0685969	-0.444943	-1.37193	-0.581361
new_go.nucleic.acid.binding	1.82136	1.79456	0.855608	1.15905	1.06904	1.2866	4.28762	1.0553	0.878922	1.17267	1.42033	0.198316	4.53069
new_go.nucleobase.nucleoside.nucleotide.and.nucleic.acid.metabolic.process	-0.373493	-0.485622	-0.423751	-0.00109916	-0.93494	0.115099	1.5087	-0.134297	0.329178	0.421527	1.15401	-0.731114	0.207343
new_go.nucleobase.nucleoside.nucleotide.and.nucleic.acid.transport	0.0640716	0.331619	0.0449771	0.046398	0.992511	1.2166	1.21168	0.751052	0.840412	0.230038	NaN	-0.0728422	NaN
new_go.nucleocytoplasmic.transport	0.177603	0.543825	0.350402	0.688889	0.738159	0.186884	2.15886	0.313085	-0.166373	0.909537	0.511032	0.15005	0.984117
new_go.nucleolus	5.88241	8.0482	6.95822	5.81171	7.77274	3.29118	5.26347	1.64848	3.93302	10.2582	6.226	3.2448	14.4325
new_go.nucleoplasm	0.366611	0.297642	0.801745	0.632069	1.07258	2.78547	0.605839	0.163251	-0.162976	0.291253	0.351947	-0.118369	1.04716
new_go.nucleoside.metabolic.process	-0.921758	0.187999	0.118532	-0.0659437	0.224937	-0.0158075	0.796423	-0.300626	1.64562	0.756853	0.0396236	-0.790751	1.16743
new_go.nucleosidetriphosphatase.activity	0.0318979	0.487034	-0.610463	-0.0505934	0.163952	0.0409078	-0.0261757	0.0794986	0.130953	-0.252066	-0.0669259	-0.682081	-0.0187719
new_go.nucleosome.assembly	0.404772	-0.135771	-0.104891	0.169822	0.104545	0.0317481	0.216849	0.0316531	2.44971	0.458957	2.35642	1.26176	0.946846
new_go.nucleotide.binding	0.394231	1.32863	1.41865	2.19975	3.92279	2.36495	2.03287	0.702767	1.7725	0.575014	1.53873	7.54083	0.518685
new_go.nucleotide.metabolic.process	0.770242	0.226056	0.279325	0.804256	0.987901	0.21472	-0.901201	0.234748	0.483882	0.11011	1.68	0.59718	0.449006
new_go.nucleotideexcision.repair	-2.14599	-2.62413	-0.802806	-0.484226	-0.861788	0.0332828	-0.732462	-0.3702	-0.248882	-0.137081	0.0485148	-0.030747	0.460458
new_go.nucleotidyltransferase.activity	-0.0171542	0.0939084	0.686912	0.151164	0.376093	2.2944	0.689336	-0.212746	0.376818	-0.44444	1.21094	0.613122	3.76602
new_go.nucleus	-1.79778	4.02003	4.89105	3.23492	3.47303	1.46506	7.60957	-1.15515	-1.97516	0.833565	1.59898	6.76032	5.26673
new_go.onecarbon.compound.metabolic.process	0.00419269	-0.331199	0.00699451	0.0136513	-0.0309425	-0.158648	-0.0417931	1.09916	-0.0102793	0.387816	0.496172	2.56733	0.311044
new_go.organelle.inheritance	0.0227321	0.516625	0.667255	0.671323	0.0566169	-0.0258991	0.0690396	0.0568308	0.0501099	0.188605	0.299113	0.745394	NaN
new_go.organic.acid.metabolic.process	-0.260883	-0.047856	-0.214714	0.175167	-0.138585	-0.0442539	-0.396067	-0.178856	0.446514	0.134263	0.347252	0.808546	NaN
new_go.outer.membrane	0.500163	-0.594949	0.0304536	-0.390571	-0.845029	-0.327494	-1.53594	0.0989199	-0.68983	-1.20671	0.191944	0.345352	1.98242
new_go.oxidation.reduction	-0.79333	-0.710558	-0.103767	0.539611	-0.134366	0.918615	-2.37243	2.95588	2.81634	1.53478	0.812168	0.907653	-0.0871287
new_go.oxidoreductase.activity	-0.263075	-0.177064	-0.0439939	0.221212	-0.475367	1.46234	-2.4491	1.78166	3.17424	0.709119	0.447454	0.543789	-0.0502256
new_go.oxidoreductase.activity.acting.on.the.CHOH.group.of.donors.NAD.or.NADP.as.acceptor	0.60269	0.111245	0.151146	0.714496	0.217419	-0.0689829	-1.1373	0.894719	0.639905	0.735177	1.69896	-0.0501505	-0.717947
new_go.peptidase.activity	-0.0455225	0.0647325	-1.5301	-0.550884	-0.562803	-1.89608	-3.65856	-0.234242	-0.687011	-2.11482	-1.99595	-0.309579	-0.583543
new_go.peptidylamino.acid.modification	0.120802	0.511225	0.744156	1.0186	0.943054	1.91436	-0.941323	-0.476767	-0.163223	2.01533	-0.155366	0.604346	-0.54904
new_go.peptidylprolyl.cistrans.isomerase.activity	-0.878843	-0.79737	-0.0584317	-0.306765	-1.01895	-0.608655	-0.0969534	0.487879	-0.785383	-0.164147	-0.0877487	-0.0309981	NaN
new_go.peripheral.to.membrane.of.membrane.fraction	-0.262663	-0.431307	-0.330492	0.184985	-0.104584	-0.845875	-0.109173	-0.0892255	-1.58304	-1.31887	-0.734503	-1.48357	NaN
new_go.peroxisomal.matrix	-0.408753	-0.425484	0.0163146	1.03501	0.467266	-0.464162	-1.94056	-0.329711	-0.317347	-1.07061	-0.168153	-0.584456	-1.23269
new_go.peroxisomal.membrane	-1.31751	-0.383236	-0.726485	-0.0632618	-0.431711	-1.2832	-0.454962	-0.141516	-0.148756	-1.33928	-2.55372	0.576045	-0.173379
new_go.peroxisome	-2.90225	-1.24199	-1.36027	-0.376788	-0.872368	-1.14248	-1.27701	-0.160917	-0.122878	-1.25546	-2.86433	0.558629	-2.15651
new_go.peroxisome.organization.and.biogenesis	-1.72873	-0.503495	-0.382944	-0.599441	-0.742447	-1.43968	-0.98273	-0.28658	-0.214045	-3.24688	-1.24469	1.02974	-1.80158
new_go.pheromonedependent.signal.transduction.during.conjugation.with.cellular.fusion	-0.00990725	-1.96062	-0.186123	0.0838153	-0.740421	-0.20791	0.0959755	-0.303585	0.0618955	-0.00061975	-0.473162	0.0437627	-0.158049
new_go.phosphatase.activity	0.305086	0.116857	0.704152	0.485586	0.000503706	0.000919653	-0.00371732	-0.276576	0.170694	-0.205375	-0.0856014	-0.154622	-0.932514
new_go.phosphatidylinositol.3phosphate.binding	-2.43836	-1.11802	-0.0961539	-0.987539	-0.813159	-2.97003	-0.0790204	-0.83418	-1.59705	-1.06737	-1.39667	-0.34636	0.213923
new_go.phosphoinositide.binding	-1.6804	-1.13762	-0.551931	-0.838808	-1.80446	-1.75139	-1.01847	-0.0316142	-0.230224	-0.482144	-0.506232	0.336304	NaN
new_go.phospholipid.biosynthetic.process	-0.355825	-0.280782	-0.471618	-0.184484	-0.0743671	0.240289	0.888118	0.208513	-0.0608921	0.0838746	0.076838	1.14561	0.319992
new_go.phosphoprotein.phosphatase.activity	0.541723	1.55628	1.77621	0.567759	0.206725	0.104596	0.112109	0.802058	0.0478642	-0.787235	0.198786	0.241623	-1.13766
new_go.phosphorus.metabolic.process	0.299514	0.494863	0.145293	0.622307	0.457518	1.36602	0.792161	2.24847	3.072	2.78433	2.84107	2.25981	1.05358
new_go.phosphotransferase.activity.alcohol.group.as.acceptor	-0.321752	0.0352329	-0.174884	-0.197708	-0.0796923	-0.435781	0.0605604	-0.904353	-0.421179	-0.17396	-0.124743	-0.297369	-1.58463
new_go.plasma.membrane	0.927648	1.2617	-0.307267	0.690407	1.90755	4.95811	2.25859	2.98083	4.87129	3.29835	0.896271	1.19006	0.00609374
new_go.polysome	0.54421	1.29176	0.16715	-0.230107	1.729	0.462627	0.378556	1.1456	-0.480543	2.81176	0.176282	1.85434	-0.144464
new_go.positive.regulation.of.transcription	-0.0888674	-0.163441	0.0622713	0.0650667	-0.029795	0.7456	-0.0478741	2.4897	-0.490505	0.0839383	0.537418	0.133985	NaN
new_go.positive.regulation.of.transcription.from.RNA.polymerase.II.promoter	-1.18767	-0.328042	-0.86078	-0.450174	-0.08358	0.713887	-0.243694	0.553509	0.325961	0.0731055	0.513921	0.232524	-0.728046
new_go.postreplication.repair	-0.699164	-1.34604	-1.12976	-0.0501724	-2.11345	-0.00283113	-0.621441	-0.0367097	-0.196036	0.151234	1.00438	0.417327	0.516739
new_go.posttranslational.protein.modification	0.276563	-0.0313055	-0.0693709	0.239091	-0.731369	0.00199943	-0.31743	-0.148794	-0.725609	-0.273296	0.0950631	0.974264	NaN
new_go.preautophagosomal.structure	-1.00434	-0.667069	-1.10714	0.0706391	-0.644721	-1.60669	-0.573121	-0.0351312	-1.93898	-1.14501	-0.444708	-2.21332	NaN
new_go.prenyltransferase.activity	-1.3817	-0.507226	-0.493541	-0.221896	-1.33455	NaN	NaN	-0.11971	NaN	-0.0969634	-1.31749	-1.51011	NaN
new_go.prereplicative.complex	0.561188	0.937767	0.672745	0.612242	1.01937	0.958775	0.441439	0.314572	0.109909	0.91607	0.152839	0.19477	0.0248708
new_go.prereplicative.complex.assembly	0.561188	0.937767	0.672745	0.612242	1.01937	0.958775	0.441439	0.314572	0.109909	0.91607	0.152839	0.19477	0.0248708
new_go.prospore.membrane	0.85652	-0.226979	0.0108822	-0.330022	0.386619	-0.32532	2.03554	0.62459	-0.814509	-0.0931745	0.122375	2.49402	-0.387627
new_go.proteasomal.ubiquitindependent.protein.catabolic.process	-0.234289	-0.502261	-0.504212	-0.377187	0.375591	-0.716331	-1.06689	-0.264175	NaN	-1.61503	-1.6186	-0.0268559	NaN
new_go.proteasome.complex	-0.420378	0.173451	-0.146594	0.124839	-0.066696	-0.450031	0.200868	-0.235898	-2.95668	-0.573512	-0.628517	0.6933	NaN
new_go.proteasome.core.complex	-0.175667	-0.071969	-0.226129	-0.300322	-0.243945	-0.389798	0.384342	-0.480159	-0.608484	-1.62456	-3.13978	-0.297365	NaN
new_go.proteasome.storage.granule	-0.32714	-0.328048	-0.871401	-0.914851	-0.745041	-4.9004	0.0173222	-0.43008	-1.21934	-1.72756	-2.20822	0.421382	NaN
new_go.protein.amino.acid.Nlinked.glycosylation	-0.595638	-0.103788	0.483777	-0.203849	0.0615335	0.176606	-1.78642	0.219151	-0.859812	-0.0777808	-0.359315	1.09076	-0.231219
new_go.protein.amino.acid.Olinked.glycosylation	0.185613	-0.405877	0.237472	0.154698	0.428802	0.577548	-0.166813	0.265375	0.347205	0.780783	NaN	NaN	NaN
new_go.protein.amino.acid.acetylation	-0.353854	-0.236073	-0.0619629	0.181227	-0.166102	0.437327	-0.0243034	0.00894715	-0.0460591	0.520609	-0.583448	-0.418323	-1.14528
new_go.protein.amino.acid.dephosphorylation	0.0959458	0.331258	-0.0256605	0.221911	-0.209514	0.174726	0.282121	1.21315	0.616388	-0.402421	0.0724652	-0.300583	-1.29946
new_go.protein.amino.acid.glycosylation	-0.0438422	-0.0519841	-0.551522	0.242921	-0.190581	0.708837	-0.495871	0.0564498	0.279746	0.673007	0.252825	0.0170931	-0.202293
new_go.protein.amino.acid.phosphorylation	-0.322587	-0.0874192	-0.0820248	0.107406	0.214405	-0.156145	-0.655258	0.899095	0.837627	0.605691	-0.565283	4.44084	-0.436247
new_go.protein.binding	-2.05583	-1.42825	-0.20216	-1.47755	-1.1803	-1.77788	0.608818	-0.554612	-1.61985	-0.21022	-1.87501	0.883296	0.36996
new_go.protein.binding.bridging	-1.30039	-0.300782	-0.175915	-0.584851	-0.00348756	0.0836894	0.012759	-0.124854	-0.68452	-0.48733	-0.58278	-0.841448	-0.53453
new_go.protein.catabolic.process	-0.337461	-0.389067	-0.881301	-0.478401	-0.584787	-0.992988	0.587604	0.0110106	-1.52778	-0.369857	-3.48777	-0.530542	-0.372462
new_go.protein.complex	-0.707896	-0.199814	-0.955994	-0.348022	-0.0304439	-2.63167	0.963062	-0.450577	-1.29464	-1.85523	-3.48747	0.785495	-1.96825
new_go.protein.complex.assembly	-0.0999399	-0.147028	0.175759	0.103578	-0.0872413	-0.540722	-0.0213467	-0.118779	-0.596922	1.03072	-0.113678	0.382311	0.466168
new_go.protein.deubiquitination	0.631099	-0.376275	0.195003	0.0398554	0.24737	-1.35212	-1.63839	-0.0976771	-2.15494	-0.0966623	-0.0223745	0.334963	-0.109392
new_go.protein.dimerization.activity	0.975096	0.622295	1.03828	0.208366	1.22541	0.0402833	-0.0949754	1.92472	0.494147	0.0425277	0.138039	0.534781	-0.0130587
new_go.protein.export.from.nucleus	-0.57518	-0.842175	-0.627148	1.31101	0.230663	-0.268094	0.544462	-0.078544	-0.525555	-1.16532	0.845955	2.28364	1.13481
new_go.protein.folding	-0.60178	-0.131551	0.915443	0.985493	-0.841993	0.63773	1.37224	0.727262	-0.703323	0.341418	-0.278001	0.137405	-0.0450004
new_go.protein.import.into.mitochondrial.matrix	-0.559473	-0.408627	0.19712	0.685746	-1.34918	-0.27462	-0.369205	1.12722	0.0062849	0.5097	0.154041	0.587753	0.297153
new_go.protein.import.into.nucleus	0.3164	0.636215	0.324181	0.195322	0.719039	-0.0672811	0.895555	-0.520124	-0.136423	1.03547	1.03998	0.563729	0.546775
new_go.protein.import.into.nucleus.docking	1.14636	0.965295	1.85457	0.540042	1.01184	1.20063	1.31872	0.584125	-0.21857	-0.725561	1.08651	1.16225	0.496512
new_go.protein.kinase.activity	-0.206006	-0.0137133	-0.113175	0.00823081	0.0251738	-0.533576	-0.210871	0.842105	0.369791	0.56143	-0.552974	2.59951	-0.453331
new_go.protein.localization	-0.120469	0.126348	-0.0111719	NaN	0.00641643	-0.965785	-0.266142	0.0538222	-1.13053	-0.645591	0.87208	0.591735	-0.242948
new_go.protein.modification.process	-0.363987	-0.144506	0.436237	0.925412	0.269776	-0.137384	-1.34564	-1.73718	-0.387824	-1.48002	-0.812908	-0.458549	-0.0592192
new_go.protein.monoubiquitination	0.322905	-0.377523	0.0613871	0.249042	-0.17165	-0.276559	0.160397	-0.415076	-2.18858	-0.0518557	-0.601171	3.61364	-1.14564
new_go.protein.polyubiquitination	-0.0762821	-0.0931938	0.0658665	0.0592569	-0.281525	-0.218224	0.309988	-0.0649672	-1.27113	-0.397976	-0.0261687	1.74608	-1.33748
new_go.protein.processing	0.244651	-0.18216	-0.141468	-0.107094	0.298261	0.630493	-1.38321	-0.772313	0.436204	-0.57735	-0.144695	-1.10324	NaN
new_go.protein.retention.in.Golgi.apparatus	0.0650385	0.229105	0.0146359	NaN	-0.21023	-0.549388	-0.864146	-1.25135	-0.81877	-0.605885	-1.29478	0.104586	NaN
new_go.protein.serinethreonine.kinase.activity	-0.179374	-0.00625099	-0.145464	0.028042	0.126069	-0.418948	0.385682	0.737474	0.443143	0.615098	-0.461432	2.75297	-0.386442
new_go.protein.serinethreonine.phosphatase.activity	0.444118	0.861643	0.728885	0.473465	-0.554654	0.538613	-0.337117	1.97471	0.607946	-0.15775	0.631552	0.467181	-0.18883
new_go.protein.targeting.to.ER	-0.0969844	-0.601019	0.313094	-0.122208	0.00837977	-0.665711	-0.134598	0.294291	-0.242135	-1.4423	0.192667	0.727411	-0.0216416
new_go.protein.targeting.to.vacuole	-1.46891	-0.948734	-0.171581	-0.347525	0.314354	-0.845064	-0.0614383	-0.408933	0.266925	-1.15725	-1.79284	0.170158	-0.219674
new_go.protein.transport	-1.86781	-1.7407	-0.781231	-0.682209	-0.0738923	-5.09207	-0.687521	-1.3344	-3.58971	-2.31688	-1.39928	1.04798	-0.76693
new_go.protein.transporter.activity	-1.81376	-0.92209	-0.245835	0.0989207	-0.0666154	0.282358	-0.9299	-0.0107833	-2.24939	-0.32226	0.325337	0.888098	0.906786
new_go.protein.tyrosine.kinase.activity	-0.0481236	0.013846	-0.446409	-0.744732	NaN	NaN	NaN	0.491516	1.00083	-0.394864	0.0450524	0.542416	-0.617232
new_go.protein.tyrosine.phosphatase.activity	0.555279	0.549046	0.695036	0.295623	0.531112	-0.0665449	0.0826973	-0.158885	-0.0862082	-0.331964	-0.219316	-0.0587333	NaN
new_go.protein.ubiquitination	-1.15576	-0.411747	-0.818233	-0.0592738	-0.2472	-0.102054	0.153018	-0.172433	-0.304716	-0.223304	0.0147823	0.311329	-1.243
new_go.protein.ubiquitination.during.ubiquitindependent.protein.catabolic.process	0.309211	0.240565	0.140486	0.117444	0.420989	-0.128562	0.183622	-0.939251	-2.30344	-1.46366	-0.22813	0.365685	-0.526727
new_go.proteolysis	-0.986515	-0.402279	-1.38341	-0.769406	-0.350175	-1.28025	-1.62723	-0.284293	0.000709163	-0.109819	-1.35419	-0.0741581	-1.99541
new_go.proton.transport	0.618157	0.635725	0.492764	1.82323	0.264487	-1.83864	-0.46193	0.114887	0.417819	3.5315	0.0839665	0.785436	0.339608
new_go.protontransporting.twosector.ATPase.complex	0.600922	0.530345	0.470312	1.15877	0.0349011	-1.79896	-0.937764	0.11929	0.38097	2.51881	0.390354	1.00624	0.153012
new_go.pseudohyphal.growth	0.137282	0.463146	0.772917	0.181646	0.93451	0.345529	-0.195635	2.1663	2.90878	0.70006	1.18978	0.667379	0.27933
new_go.pseudouridine.synthase.activity	0.407045	0.641253	1.25763	0.422916	0.181306	0.334947	0.478285	-0.575437	-0.0216184	0.071879	0.851127	0.276087	1.40444
new_go.purine.nucleotide.biosynthetic.process	0.512946	0.885656	0.442629	0.209653	0.409057	0.401395	0.165	1.31355	1.0645	0.85179	0.616276	0.791528	1.2241
new_go.pyridoxal.phosphate.binding	-0.0339791	-0.0674235	0.305204	-0.290634	-0.401764	-0.220174	-1.76133	0.778137	-0.15739	0.105628	-0.253018	0.629049	-0.543969
new_go.rRNA.binding	3.09282	1.60257	0.522307	3.72119	2.24701	1.24292	2.56704	1.35244	1.11855	1.5983	3.32964	2.55376	2.6115
new_go.rRNA.export.from.nucleus	0.463097	0.489646	0.366849	0.373525	-0.0204691	-0.168182	1.05334	-0.334137	0.232872	-0.43005	1.34903	0.524368	1.30185
new_go.rRNA.metabolic.process	2.29001	2.75501	5.78229	2.45925	4.43272	2.00921	2.14422	-1.35855	0.400713	0.584674	0.343474	1.29286	1.89806
new_go.rRNA.modification	0.822905	1.00021	1.18452	0.486127	1.1643	0.898494	0.978111	0.481917	NaN	0.585169	0.431583	1.85671	1.09114
new_go.rRNA.processing	4.59602	5.91421	5.70234	5.32305	6.15202	5.36831	6.74373	0.825368	1.16583	7.96882	7.75107	2.76602	8.81397
new_go.receptor.activity	0.185508	0.0866256	0.19801	-0.145156	0.255257	-0.493634	2.2033	0.247926	2.28095	0.351723	-0.0348341	-0.0365502	NaN
new_go.regulation.of.Rab.GTPase.activity	-0.0525048	0.0658148	-0.226153	0.103381	-0.48288	-1.75334	-0.931656	0.00749559	-2.83489	-1.00693	-0.0212147	0.282696	NaN
new_go.regulation.of.cell.cycle	-0.174498	-0.0932358	-0.0853634	0.152312	0.180193	-0.445904	0.536032	1.40624	2.40957	0.618756	0.0655403	1.57206	-0.163204
new_go.regulation.of.cell.growth	-0.380781	-0.211106	-0.23085	0.53856	0.0664669	0.227433	0.235128	-0.166448	-0.189322	-0.617214	NaN	0.2827	NaN
new_go.regulation.of.cell.shape	-0.272589	-0.103279	0.0804487	0.0415132	0.587159	1.95035	0.444784	0.172574	NaN	0.70091	NaN	0.0680257	NaN
new_go.regulation.of.cell.size	0.787657	1.67164	1.04253	0.813202	0.918914	1.62563	2.04975	1.30173	1.34959	0.534207	-0.14908	1.9471	0.435453
new_go.regulation.of.cyclindependent.protein.kinase.activity	-0.135863	0.0673341	0.32012	0.0681876	0.412431	0.0991971	1.70639	1.44755	1.49251	0.62088	0.51197	2.0439	NaN
new_go.regulation.of.exit.from.mitosis	0.283395	-0.190149	0.0411652	0.808	0.935175	0.63619	0.235798	0.58892	0.632342	0.617153	0.962061	1.03151	NaN
new_go.regulation.of.protein.metabolic.process	0.276563	-0.0313055	-0.0693709	0.239091	-0.731369	0.00199943	-0.31743	-0.148794	-0.725609	-0.273296	0.0950631	0.974264	NaN
new_go.regulation.of.transcription	0.14466	-0.0273574	0.757692	0.622932	-0.0468809	0.97056	1.14826	1.3253	-0.352527	0.872253	0.16015	1.24851	-0.0941966
new_go.regulation.of.transcription.DNAdependent	0.323431	0.977479	0.757769	0.863925	-0.0487103	0.0841795	-0.564462	0.76402	-1.54732	0.0791449	-0.642921	2.54854	-1.24001
new_go.regulation.of.transcription.from.RNA.polymerase.II.promoter	0.321288	0.121401	0.40619	1.66387	0.36422	0.740007	1.88735	1.80378	0.0785261	1.62569	0.474268	2.097	0.0593737
new_go.regulation.of.translation	5.01419	3.82864	4.02593	3.09087	2.6442	4.18834	0.84212	3.98358	1.43241	3.15261	0.576232	10.9428	1.60775
new_go.replication.fork	-0.181796	-0.0601633	0.275704	0.338032	0.262174	-0.52975	-0.0063515	-0.163005	-0.294402	0.198599	0.880211	0.213813	1.37214
new_go.replicative.cell.aging	-0.071393	0.391081	0.29321	0.11637	0.0423071	0.392104	-0.342953	1.21524	-0.553045	0.277858	0.553475	3.49217	0.308061
new_go.reproduction	0.443069	0.005895	0.233607	0.0641063	0.0781698	-0.428258	0.360903	0.570374	0.757004	0.0409627	0.807606	0.0177091	-0.199416
new_go.response.to.DNA.damage.stimulus	-1.38247	-1.06143	-0.721662	-0.540558	-0.370213	-1.14366	0.752466	-1.08599	0.200019	-1.03668	-0.89574	0.787788	-0.00979948
new_go.response.to.drug	-0.182303	-0.192027	0.963932	0.380265	0.100288	0.73175	-0.833335	1.37028	0.1996	-0.412456	0.509206	1.20747	0.687375
new_go.response.to.heat	0.41428	0.493646	0.951953	0.108184	0.0476141	0.803822	0.179481	0.62521	-0.244555	-0.0291686	0.35981	0.949852	-0.238258
new_go.response.to.osmotic.stress	-1.01807	-0.456864	-0.425174	-0.029837	-0.35223	0.567299	-0.157625	0.856846	0.691321	0.410762	0.48342	0.261065	-1.09636
new_go.response.to.oxidative.stress	-1.20751	-1.11387	-0.954103	-1.56316	-0.903033	-0.506663	-1.90176	-0.278066	-0.126355	0.458937	-0.191044	-0.407765	-0.463303
new_go.response.to.pheromone	-0.238899	-1.32535	-1.97715	-0.299337	-0.337039	0.0839401	-0.129286	-0.311167	-0.0348233	-0.142975	-0.109506	0.246036	-0.0494033
new_go.response.to.salt.stress	-0.373986	-0.252442	-0.19895	-0.0179641	0.853623	-0.021416	0.289942	0.760051	0.0368347	0.723711	0.0863525	-0.432495	-0.273353
new_go.response.to.starvation	-0.667628	-0.104324	-0.302379	-0.160385	0.247772	-0.0958515	-0.910166	-0.00502424	-0.601976	-0.230749	-0.0358003	0.138308	0.123445
new_go.response.to.stress	0.570782	1.1951	0.181473	0.865551	0.0661727	1.99066	1.27374	2.79187	1.10215	-0.359891	-0.118871	0.573763	-0.207614
new_go.response.to.temperature.stimulus	1.14615	1.30611	0.446144	0.441185	0.6604	1.93738	0.475043	2.674	2.73034	1.58845	0.422191	0.578892	-0.120745
new_go.response.to.toxin	-1.22019	-0.459828	-1.16496	-1.75744	-0.779735	1.38676	0.061706	-0.0721172	1.30016	0.0552141	-0.642672	-1.2234	-0.934514
new_go.retrograde.transport.endosome.to.Golgi	-0.195409	-0.0314354	-0.229941	-0.435053	-0.170154	-0.945706	-0.557129	-0.12878	-0.000511467	-2.12744	-0.508238	0.434658	NaN
new_go.retrograde.vesiclemediated.transport.Golgi.to.ER	-0.0447993	-0.547899	-0.244186	-0.46921	-0.36705	-0.920546	-0.0672253	-0.638684	-0.745996	-0.626886	-0.876135	0.631057	-1.07772
new_go.ribonucleoprotein.complex	6.45734	5.38127	2.22188	3.39702	5.9433	4.57445	6.47326	2.22376	1.67374	5.04695	17.7697	11.5247	14.3257
new_go.ribosomal.large.subunit.assembly.and.maintenance	0.84407	1.74067	0.335215	1.17085	0.431548	1.33078	3.57081	0.446651	0.000937503	4.06771	1.90362	-0.0722511	3.57491
new_go.ribosomal.large.subunit.biogenesis.and.assembly	1.16157	2.42638	3.53758	3.12792	5.85649	0.295029	0.805411	2.64182	1.89625	4.12777	4.73018	0.614649	2.24158
new_go.ribosomal.large.subunit.export.from.nucleus	0.338524	0.203288	0.415885	0.932889	0.977784	0.547364	0.832729	0.617366	-0.0018497	0.590862	1.26472	2.33832	1.25256
new_go.ribosomal.protein.import.into.nucleus	0.698932	-0.5494	-0.818576	0.562196	-0.0108296	-0.294998	0.723351	-0.0968463	0.45094	-0.721152	1.33469	0.817555	1.15744
new_go.ribosomal.small.subunit.biogenesis.and.assembly	0.0865487	0.30743	0.349402	-0.167792	0.187644	0.0344838	0.216262	1.67181	0.995685	1.75633	1.15999	0.539719	1.54123
new_go.ribosome	7.5696	7.86805	1.65728	2.39866	4.77098	8.82809	8.59446	4.03967	2.39397	4.62708	20.0735	8.53228	12.4207
new_go.ribosome.biogenesis.and.assembly	11.5307	14.4931	14.7661	11.5883	18.539	8.68353	12.8654	3.23653	2.72582	10.8939	9.81389	6.4145	16.9539
new_go.ribosome.export.from.nucleus	-0.402567	0.372051	0.634252	0.337048	1.24927	0.551865	1.11246	0.119414	0.496688	NaN	1.48848	NaN	0.805908
new_go.secretion.by.cell	-1.17676	-1.78022	-1.53956	NaN	-0.941387	-0.30763	-0.479301	0.416026	0.0950628	0.422832	0.390616	0.100918	-0.0543453
new_go.sequencespecific.DNA.binding	1.8172	2.99748	1.62367	1.50452	0.584345	0.452849	0.126574	1.72258	0.887103	-0.355529	0.3064	1.44773	0.717493
new_go.serinetype.endopeptidase.activity	-0.00458627	-0.0935883	0.0529813	-0.221428	-1.42907	-0.293331	-2.14286	-0.153417	0.251958	-0.391905	0.0332374	0.0482547	0.409318
new_go.sexual.reproduction	-0.0467247	-1.77249	-0.172343	-0.384926	-0.249027	-0.655044	0.269883	0.0348188	0.500069	-0.082189	-0.0477799	-0.781025	-0.324312
new_go.signal.transducer.activity	-0.295272	-0.420067	0.00444353	-0.0228799	0.756548	0.222596	0.533771	1.32961	0.402895	-0.0347296	-0.844223	3.44494	0.72348
new_go.signal.transduction	-0.462099	-1.40141	-0.749577	-0.0579412	-0.133735	0.008971	0.275856	0.580525	1.01966	0.257855	-0.449947	1.09079	-0.0540063
new_go.singlestranded.DNA.binding	0.0412561	0.0191194	0.578819	-0.0835514	0.711356	0.111298	0.0919957	0.500859	0.183268	-0.348992	0.00376034	0.776535	0.0920484
new_go.small.GTPase.mediated.signal.transduction	-0.623521	-0.188248	0.535865	0.316833	0.0796029	0.851034	0.203279	1.29204	-0.00513357	-0.00462569	-0.309372	5.11022	-0.0752384
new_go.small.conjugating.protein.ligase.activity	0.276563	-0.0313055	-0.0693709	0.239091	-0.731369	0.00199943	-0.31743	-0.148794	-0.725609	-0.273296	0.0950631	0.974264	NaN
new_go.small.nucleolar.ribonucleoprotein.complex	0.0974058	0.524328	0.926089	2.5736	NaN	1.35901	1.10108	-0.089514	0.353714	0.24585	0.378994	0.367785	0.13222
new_go.small.ribosomal.subunit	1.07669	1.74217	0.45304	0.269025	1.02228	1.69345	0.95494	0.754078	NaN	1.33425	2.15668	2.00044	1.65469
new_go.smallsubunit.processome	3.18649	2.80096	2.80482	0.774699	2.53893	1.81552	1.94351	0.636059	0.991538	2.9541	4.93909	3.68961	5.38463
new_go.snRNA.export.from.nucleus	0.698932	-0.5494	-0.818576	0.562196	-0.0108296	-0.294998	0.723351	-0.0968463	0.45094	-0.721152	1.33469	0.817555	1.15744
new_go.snRNP.U1	-0.540017	-0.164333	0.572557	-0.260876	-0.110208	-1.3039	-0.403593	-0.481059	-0.70468	-0.424148	-0.336044	-0.0684653	0.348722
new_go.snRNP.U2	-0.398547	-0.00833297	0.277193	-0.083742	-0.305437	-0.261347	-0.0491824	-1.45051	NaN	-2.00093	-0.956324	-0.0563899	0.164296
new_go.snRNP.U5	-2.63775	-1.56868	-0.312681	NaN	-0.662062	-0.828935	-0.365428	-0.757086	-1.48491	0.679335	-1.73125	-0.0974714	0.0130083
new_go.snRNP.protein.import.into.nucleus	0.698932	-0.5494	-0.818576	0.562196	-0.0108296	-0.294998	0.723351	-0.0968463	0.45094	-0.721152	1.33469	0.817555	1.15744
new_go.snoRNA.binding	1.24035	0.718555	1.96843	0.844345	1.34965	0.175639	0.299493	-0.172624	0.214683	1.12941	2.77044	2.5853	1.55775
new_go.snoRNA.metabolic.process	0.412287	1.43362	1.33206	0.0577011	0.198281	-0.50578	-0.0285055	0.468822	-0.596065	-0.000540395	1.0942	-0.206093	0.196241
new_go.soluble.fraction	-0.922798	-0.447585	-0.748408	-0.118054	-2.15528	-0.115371	-0.202748	-0.620675	0.690978	-0.0128793	0.388978	0.228779	-0.206346
new_go.specific.RNA.polymerase.II.transcription.factor.activity	0.162081	0.185545	0.959493	1.18567	0.416579	1.31799	0.269864	1.38675	-0.264055	-0.0360758	1.21951	-0.695398	0.363607
new_go.specific.transcriptional.repressor.activity	1.18584	2.19639	1.81366	5.42703	0.786994	1.0948	0.0160912	0.494775	0.622286	0.583058	0.202909	0.554448	0.837239
new_go.sphingolipid.biosynthetic.process	0.367017	1.16578	1.42881	2.31867	1.77974	1.51503	0.534595	0.621992	0.049107	2.14125	0.173339	1.25144	NaN
new_go.spindle	-0.0938015	-0.0851779	0.252435	-0.0109502	-0.0651966	0.144932	0.471613	1.35293	-0.156068	-0.181313	-0.269102	1.29424	-0.219985
new_go.spindle.pole.body	-0.0523326	0.0380861	0.200561	0.0820508	0.549589	-0.587542	1.38381	2.06566	0.201715	-0.0997433	0.880389	2.10937	0.599549
new_go.spindle.pole.body.duplication.in.nuclear.envelope	-1.49647	-1.99716	-0.48222	-0.741201	-0.025443	-1.1073	-0.381066	0.359742	0.204612	-0.69725	NaN	NaN	NaN
new_go.spliceosome	-1.55934	-1.18213	-0.396951	-0.59358	-0.138789	0.111537	-0.748245	-3.25166	-2.76207	-2.79617	-0.987859	-0.733871	1.13655
new_go.sporulation	-0.494362	-0.149628	0.116551	0.562622	-0.101423	-0.729669	0.716588	0.622938	0.143725	-0.236257	1.84373	-0.14454	-1.88037
new_go.steroid.biosynthetic.process	-0.0173938	-0.0663706	0.653315	0.183912	-0.240003	0.783285	0.234293	0.601254	2.42983	1.8743	1.05815	0.874492	0.540316
new_go.sterol.biosynthetic.process	0.0688352	0.0175615	0.643433	0.277297	-0.241311	1.22713	0.373184	1.1555	2.83784	2.96113	0.560864	0.500526	0.319377
new_go.sterol.transport	0.0718324	-0.114295	-0.84425	0.287128	-1.53323	0.0116954	-0.610449	0.442179	0.68436	0.62512	NaN	NaN	NaN
new_go.structural.constituent.of.cytoskeleton	-0.927859	-0.316148	0.421672	-0.984885	-0.239523	-0.35746	0.553128	-0.367587	-0.936408	-0.85264	0.658026	1.93791	-0.106671
new_go.structural.constituent.of.ribosome	8.51357	7.65261	0.704692	2.30844	4.83319	8.81553	8.40679	4.33058	2.3934	5.65525	18.7172	9.93649	11.0078
new_go.structural.molecule.activity	-0.264607	-0.147226	-0.894443	0.0919578	-0.276538	-1.85388	-0.547301	-0.407512	0.479235	-0.605694	-0.0444709	2.12964	0.343577
new_go.substratespecific.transmembrane.transporter.activity	2.67769	1.86456	0.165326	0.493522	2.99621	0.761081	0.932181	-0.0597996	3.34894	0.803669	NaN	NaN	NaN
new_go.sugarhydrogen.symporter.activity	2.31832	1.86456	-0.494829	0.520279	2.06462	0.599084	0.65541	0.0704798	2.3072	0.39924	NaN	NaN	NaN
new_go.sulfur.metabolic.process	-0.700593	-0.616677	-0.49962	-1.03878	-0.449071	0.0695861	-0.345103	-1.05457	0.148611	0.0122404	-2.11861	NaN	-1.59125
new_go.tRNA.aminoacylation.for.protein.translation	0.804908	1.20733	1.68007	0.976825	1.21536	0.757641	-0.11415	-0.957151	-0.10807	-0.312308	0.108118	0.264619	-0.100096
new_go.tRNA.export.from.nucleus	0.909409	1.00753	0.366849	0.940797	0.291137	-0.427972	1.39336	-0.15304	0.243444	-0.524943	1.57578	1.80576	2.12888
new_go.tRNA.metabolic.process	1.52207	0.721289	0.522343	0.165962	0.0582675	0.517798	0.105678	0.10411	-0.112993	0.165498	0.843216	0.951214	0.985193
new_go.tRNA.methylation	0.717774	0.63922	0.0214844	0.614993	0.836014	-0.248028	1.76718	-0.0228148	0.0829098	0.0367424	0.347484	0.124239	1.92662
new_go.tRNA.modification	0.741436	0.762118	1.09036	0.726587	0.18509	0.287597	-0.000296356	0.0980047	0.0158697	0.0135759	0.880887	-0.00156688	3.10471
new_go.tRNA.processing	0.199342	0.452837	1.67562	1.89077	0.803548	-0.47739	0.882421	-0.27494	-0.107074	-0.987845	0.963569	-0.194456	2.58981
new_go.tRNA.splicing	0.157309	-0.51776	-0.186539	1.02714	-0.382004	0.341834	0.384677	-0.0131953	0.0925074	-0.180206	-0.133584	-0.851707	-0.0220853
new_go.telomere.maintenance	0.216039	0.0842419	0.784769	-0.274228	0.0659718	-1.08802	0.0777194	-0.429814	-0.164683	-0.0447476	0.241201	-0.429278	-0.12712
new_go.telomere.maintenance.via.recombination	1.5134	1.92758	0.48825	-1.16718	-0.222449	-0.412677	0.579799	0.313329	0.950326	0.000912691	0.775153	0.087671	0.691849
new_go.telomere.maintenance.via.telomerase	-0.11249	0.172811	0.426275	0.422261	0.230441	-1.21501	-0.896288	0.293238	0.46493	-0.304646	0.127951	-0.67564	NaN
new_go.telomeric.DNA.binding	0.424926	0.0651818	0.00339013	0.121327	0.319401	-1.47243	-0.0642339	0.263097	0.106925	0.285465	0.0849676	-0.326896	NaN
new_go.threonine.endopeptidase.activity	-0.132167	-0.0375462	-0.0926331	-0.142896	-0.115144	-0.332082	0.310215	-0.321165	-0.321762	-1.64999	-2.73634	0.459434	NaN
new_go.transGolgi.network	0.531291	0.510004	0.101397	0.862749	-0.119878	-0.0586846	0.219755	0.445422	-0.514988	-0.715155	-1.5535	0.368052	NaN
new_go.transaminase.activity	-0.177256	-0.1073	-0.101494	-0.540485	-0.668731	0.0023024	-1.01232	-0.00830445	0.384546	-0.0134842	1.22192	-0.0177166	-0.0329357
new_go.transcription	0.531587	1.37961	1.44493	1.61459	0.0567192	0.494382	0.820019	1.3211	-1.05621	0.620108	-0.25529	3.1916	0.153247
new_go.transcription.activator.activity	-0.00778275	-0.18973	0.624935	0.37662	-0.206667	0.447486	-0.193016	0.570596	-0.669561	0.141887	0.014843	1.80487	-0.132296
new_go.transcription.coactivator.activity	0.226307	0.0680818	0.316144	0.0554506	-0.262712	1.17873	0.227355	0.400768	-0.718342	-0.116316	-0.0538352	0.225136	-0.658647
new_go.transcription.corepressor.activity	1.04213	1.38839	0.256628	0.0456848	0.345556	2.19234	0.41312	2.28459	-0.175602	-0.298476	NaN	0.098436	-0.40911
new_go.transcription.elongation.factor.complex	-0.454894	0.0807053	0.0754122	0.762068	0.0760575	0.652853	-0.585833	-0.00454376	-0.453488	-0.161573	-1.53774	0.206892	-1.4455
new_go.transcription.factor.TFIID.complex	-1.87064	-1.30528	-0.132311	0.793991	-0.466683	-0.656304	-0.607001	-0.237624	-0.385647	-0.773583	-0.384251	-0.438733	NaN
new_go.transcription.factor.activity	0.373515	0.38128	1.14021	0.202105	0.811156	0.873864	0.470137	5.01621	0.124858	0.513021	1.09837	0.864838	0.720792
new_go.transcription.from.RNA.polymerase.I.promoter	0.880032	1.51944	2.80183	1.03777	3.02011	0.430093	0.0977098	0.119757	2.62701	0.535193	-0.127274	2.46846	2.81457
new_go.transcription.from.RNA.polymerase.II.promoter	0.18197	-0.0737461	0.013295	0.27123	-0.0519357	-0.969128	0.162273	-0.952616	-0.46472	-0.489484	-0.0451863	0.558671	0.533182
new_go.transcription.from.RNA.polymerase.III.promoter	1.17265	1.60152	2.41341	2.18925	0.431645	0.9763	-0.0491376	0.349754	0.429389	-0.230703	0.351415	1.42225	3.94728
new_go.transcription.initiation	0.913743	-0.294777	0.117577	0.136583	0.076261	0.540879	-0.0943589	0.582219	0.138954	0.427439	0.888259	0.623211	-0.00385005
new_go.transcription.initiation.from.RNA.polymerase.II.promoter	-3.78852	-2.04732	-0.414126	-0.124293	-0.331303	-0.107576	-1.82923	-0.350645	-0.414382	-1.92312	-0.457881	-0.810707	-0.443715
new_go.transcription.initiation.from.RNA.polymerase.III.promoter	0.204102	-0.0932154	0.26224	0.216212	0.17977	-0.0482883	-0.319258	-0.10523	-0.318401	-1.20665	0.456928	0.277401	1.32136
new_go.transcription.regulator.activity	-0.419652	-0.87863	0.00648123	0.158806	0.101673	0.427045	-0.258701	-0.0313808	-0.323171	1.51608	-0.461176	0.115821	0.0889954
new_go.transcription.repressor.activity	0.868583	2.44005	1.32613	0.981775	0.685187	-0.536378	1.4722	0.857057	0.196605	1.26301	NaN	NaN	NaN
new_go.transferase.activity	-0.660864	-0.0477444	0.582391	-0.241539	-0.0898513	0.986525	-0.258011	0.251965	1.28214	0.418026	1.24505	2.53171	-0.655116
new_go.transferase.activity.transferring.glycosyl.groups	-0.231311	-0.190277	0.397682	0.821214	0.219343	0.534518	0.334401	-0.0345219	0.918361	-0.212304	1.13343	-0.115187	-0.483233
new_go.translation	6.40279	7.14348	5.30632	3.94807	7.177	8.12171	5.96527	5.64691	3.71507	7.28671	18.243	10.3329	9.46415
new_go.translation.elongation.factor.activity	0.654928	1.30672	0.713377	0.453884	-0.145964	2.01048	0.305582	2.3616	NaN	2.07768	1.66237	2.18304	0.550906
new_go.translation.initiation.factor.activity	1.3252	2.05568	2.84489	1.33045	2.763	1.45812	0.91741	1.25932	0.283793	0.879902	1.34127	1.95629	1.69675
new_go.translational.elongation	1.30858	2.56334	2.01777	0.818012	0.446381	4.81261	1.71522	3.20356	1.74134	3.66854	3.1387	1.97606	1.10233
new_go.translational.initiation	0.422036	0.913831	2.49431	0.887979	1.91798	0.851597	1.09406	1.70929	0.197917	0.229486	1.64458	2.65465	0.9009
new_go.transmembrane.transport	2.67769	1.86456	0.165326	0.493522	2.99621	0.761081	0.932181	-0.0597996	3.34894	0.803669	NaN	NaN	NaN
new_go.transport	-0.311062	-0.316375	-0.264513	0.19424	0.00709959	-0.559393	-2.08395	0.113328	-0.288756	0.440785	-0.314332	2.34754	-0.210231
new_go.transporter.activity	1.11036	0.824056	0.577879	0.767044	0.969142	2.21463	0.0853198	-0.389468	0.753134	0.523444	-0.206384	0.116369	-0.289136
new_go.tricarboxylic.acid.cycle	-0.495537	-0.512089	-0.142822	-0.325505	-0.0243765	0.0416125	-3.17973	2.80213	0.39024	0.412596	1.6155	1.62761	1.49558
new_go.trichothecene.3Oacetyltransferase.activity	NaN	NaN	0	0	0	0	0	0	0	0	NaN	0	NaN
new_go.ubiquitin.ligase.complex	-0.236484	-0.33171	-0.154815	-0.066215	-0.308857	0.700883	-0.0247582	-1.15538	NaN	-0.438243	NaN	-0.11379	NaN
new_go.ubiquitin.thiolesterase.activity	0.877969	0.791262	0.841545	0.317078	0.24737	-1.35212	-1.91476	-0.201873	-1.48786	-0.325415	0.131577	0.826487	-0.209971
new_go.ubiquitindependent.protein.catabolic.process	-1.78329	-1.17218	-0.687581	-2.10238	-1.19226	-3.76733	-0.435689	-0.72309	-3.24534	-3.17772	-2.82903	0.382889	-1.0903
new_go.ubiquitindependent.protein.catabolic.process.via.the.multivesicular.body.pathway	-0.0409637	-0.341863	-0.0123117	-0.766537	0.0289051	-1.23671	-0.728189	-0.459344	-0.468059	-0.0290278	-0.184797	0.538346	NaN
new_go.ubiquitinprotein.ligase.activity	-0.855276	-0.59223	-0.609318	0.209697	-0.0428789	-0.111864	-0.122393	-1.67175	-2.60072	-0.957556	-0.152085	1.14367	-3.71638
new_go.ubiquitinspecific.protease.activity	0.243826	-0.376275	0.503105	0.0505425	0.362671	-1.35212	-2.64426	0.0613261	-1.48786	0.0453246	0.131577	0.826487	-0.264059
new_go.unfolded.protein.binding	-0.832467	0.0479919	0.0485205	0.777266	0.284119	0.365627	1.21978	0.665899	-0.094	0.397492	0.49855	1.13409	-0.370865
new_go.vacuolar.acidification	0.22343	0.127781	0.788626	1.23356	0.262308	-1.30213	-0.865845	-1.84697	-0.589543	0.440337	-1.72942	0.132554	NaN
new_go.vacuolar.membrane	-1.43733	-4.36185	-0.6118	-0.193508	-1.01616	-0.387556	-0.103773	-0.698302	-0.0282247	-0.857143	-2.62142	-0.578661	-2.23436
new_go.vacuolar.protein.catabolic.process	-1.5732	-0.821441	-1.05812	-0.114204	-0.0726948	1.52497	0.157185	2.12194	-0.43481	1.14656	-1.68968	0.45765	-1.00002
new_go.vacuolar.transport	-0.371238	-1.94302	-0.335716	-0.188943	0.690425	-1.14925	-1.31468	-0.852188	-1.72616	-1.41104	-1.49044	-2.57653	-1.56913
new_go.vacuole	-1.32635	-4.49591	-1.21778	0.355721	-1.05169	-1.19046	-0.608983	-1.4175	-0.213335	-1.41748	-4.08236	-0.87385	-2.75286
new_go.vacuole.fusion.nonautophagic	-1.45418	-1.37155	-0.0321667	-1.33234	-0.993469	-0.8695	-0.935071	-2.18394	-0.392023	-0.914971	-2.07008	-0.600008	-0.706103
new_go.vacuole.inheritance	-0.00746618	-0.00644039	0.77076	-0.0475037	0.30908	-0.261553	-0.259956	0.40826	-0.334509	0.230938	NaN	0.106246	NaN
new_go.vacuole.organization.and.biogenesis	-0.192261	-0.398208	-0.472256	0.199592	0.0329932	-1.43567	-0.793445	-0.509228	0.00296843	0.437525	-0.503978	-0.224256	NaN
new_go.vesicle.docking.during.exocytosis	-1.81132	-1.2148	-0.504863	-1.59441	-0.713425	-1.03064	-0.329677	-1.05763	-0.270975	-1.87563	-0.441604	-0.0281795	NaN
new_go.vesicle.fusion	-0.489205	-0.0967075	-0.769132	-0.352072	-1.07417	-1.0817	-0.403623	-1.27047	0.328782	-4.4483	-0.255606	1.34886	-0.236496
new_go.vesicle.organization.and.biogenesis	-0.538087	-0.37361	-0.7295	-0.0558055	0.287771	-0.658439	0.234175	0.0818933	-1.08591	0.240097	0.795209	0.621579	NaN
new_go.vesiclemediated.transport	-1.54589	-1.34641	-1.02135	-0.483831	-0.793096	-2.55383	0.0119314	-0.113738	-1.37098	-2.00017	-1.89466	1.22907	-0.504564
new_go.zinc.ion.binding	-0.922354	-0.133079	-0.279805	-0.674972	-0.969036	0.768954	0.866054	2.43555	-0.755926	0.23577	-0.00945043	0.141332	0.971495
Gene Set	BY4741_nfrPolydAv	Sigma_nfrPolydAv	Spar_nfrPolydAv	Smik_nfrPolydAv	Sbay_nfrPolydAv	Cgla_nfrPolydAv	Scas_nfrPolydAv	Klac_nfrPolydAv	Kwal_nfrPolydAv	Sklu_nfrPolydAv	Dhan_nfrPolydAv	Calb_nfrPolydAv	Ylip_nfrPolydAv
biocyc.TCA_cycle_aerobic_respiration	-0.117513	-0.00108151	-0.268641	0.348089	0.00839307	0.0902265	-2.17722	3.87962	0.571496	0.673661	2.52764	3.39813	1.37864
biocyc.de_novo_biosynthesis_of_purine_nucleotides	1.03413	1.17792	0.347836	0.720962	0.425287	0.982673	0.176979	0.789215	2.46601	2.84118	0.669632	1.30645	3.17521
biocyc.ergosterol_biosynthesis	0.23258	0.231334	0.654096	0.697377	0.0592004	0.094402	0.250074	1.25685	1.99412	0.60803	2.22204	0.458177	0.0587887
biocyc.folate_biosynthesis	-0.37558	-0.202073	-0.648202	-0.231487	0.213719	-0.587343	-0.253814	0.647911	0.378604	-0.0973269	-0.328306	0.352109	0.569275
biocyc.folate_interconversions	-0.26549	0.0108379	-0.186175	-0.0614011	0.497176	-0.532582	-0.257172	0.434993	0.693612	-0.0278807	0.280154	0.941498	0.476022
biocyc.folate_transformations	-0.614461	-0.0278602	-0.052256	-0.152403	0.302845	0.308387	-0.240782	0.382382	1.02828	-0.0851623	0.137911	0.941498	NaN
biocyc.gluconeogenesis	2.44158	0.797577	1.07509	3.44355	1.706	1.71691	-0.711224	1.10424	3.42557	0.188825	-0.0268681	0.456414	NaN
biocyc.lipid_linked_oligosaccharide_biosynthesis	-0.514246	-0.183797	NaN	-0.285035	NaN	-0.365679	-1.14245	-1.57194	-0.457114	-1.26347	0.465184	0.198027	NaN
biocyc.phosphatidylinositol_phosphate_biosynthesis	-0.16037	-0.386059	-0.355183	-0.0027246	-0.29785	-0.37954	-0.304407	0.259002	-0.368554	-0.730488	-2.72378	-1.3115	NaN
biocyc.sphingolipid_metabolism	0.866975	1.59681	0.74833	1.73576	0.673325	1.17505	-0.0743967	-0.140061	0.00570428	1.44512	0.0269001	2.24914	-0.0674148
kegg.ATP_Synthesis	0.963706	0.872684	0.393628	1.1523	0.245984	-2.07188	-1.18475	0.0199681	0.0462625	3.88402	-0.11128	0.830709	0.783698
kegg.Alanine_and_aspartate_metabolism	0.580544	1.39586	0.0659456	-0.0120342	-0.0646706	0.501842	-1.34358	0.0297831	0.0365443	0.0506872	0.314618	0.438715	-0.135692
kegg.Aminoacyl-tRNA_biosynthesis	1.36193	1.70013	1.9138	0.865	1.76177	1.81686	0.20431	-1.06066	-0.12223	-0.276735	0.502803	0.941202	-0.0118883
kegg.Aminophosphonate_metabolism	0.346031	0.141539	0.0660861	0.101633	-0.0529955	-0.186028	-1.46196	0.84056	0.638555	0.0491743	NaN	0.16207	NaN
kegg.Aminosugars_metabolism	-0.781206	0.139572	0.476198	0.166479	0.760733	0.338975	1.72436	-0.123699	0.654113	-0.0444494	0.732058	0.0907534	-0.118648
kegg.Arginine_and_proline_metabolism	-0.17881	-0.15327	0.348629	-0.1796	0.340509	0.752421	0.407276	-0.213601	0.199409	-0.0945807	0.478414	1.06747	-0.478984
kegg.Benzoate_degradation	-0.338189	-0.0592844	-0.55297	0.0738727	-0.0363688	-0.952549	-0.201524	0.459649	-0.154603	0.694678	-0.282488	2.74613	-0.556416
kegg.Bile_acid_biosynthesis	-1.03693	-0.0275918	-0.0575888	0.264482	0.28019	1.34383	0.615812	0.0041406	0.542828	-0.0443976	-0.499478	0.555431	-0.428437
kegg.Butanoate_metabolism	-4.19907	-1.88006	-0.653004	0.362366	-0.586248	-0.187824	1.01733	-0.0480965	-0.267344	0.552079	-0.532584	0.297568	-2.66883
kegg.Carbon_fixation	0.3298	0.120319	0.172351	0.388997	0.123793	0.402251	-2.01232	0.476924	2.55404	0.841153	1.28026	0.878755	0.0664397
kegg.Cell_cycle	0.187177	0.569202	0.93808	0.109179	0.332936	0.0539711	-0.622409	0.51187	-0.0908646	1.14467	-0.50808	3.29732	-0.0996912
kegg.Citrate_cycle_TCA_cycle	-0.590005	-0.408949	-1.03286	-0.520143	-0.0962342	-0.0740899	-4.04673	4.82099	0.286879	0.148363	1.35865	2.32997	1.08355
kegg.DNA_polymerase	-0.676392	-0.705439	-0.302009	-0.708809	-1.32232	0.0440103	0.762402	-0.394727	-0.0510541	-0.150014	0.174899	0.0551776	1.11602
kegg.Fatty_acid_metabolism	0.0994736	0.198606	0.294572	1.00781	-0.0176997	2.56834	0.989207	0.170877	0.529887	0.252909	-0.527673	0.00178017	-0.567394
kegg.Folate_biosynthesis	-0.335567	-0.687965	-0.961771	-0.372715	-0.286226	-0.146455	-0.0939541	-0.114451	-0.962038	-0.0646134	0.667451	-0.562571	0.0452092
kegg.Fructose_and_mannose_metabolism	-0.850985	0.402153	0.900691	1.01011	0.838446	1.99536	0.218576	1.17318	0.807869	-0.390367	0.0328941	1.8776	-2.15493
kegg.Galactose_metabolism	-0.172884	1.60918	0.346628	1.32533	1.00365	1.88419	0.206241	0.781723	0.198883	-0.412829	-0.0726866	1.42423	-0.498668
kegg.Glutamate_metabolism	-0.120587	0.414781	0.321165	-0.06558	0.559263	0.40634	-0.59392	-0.416634	0.0149573	0.00703558	0.538061	0.0419738	0.222652
kegg.Glycerolipid_metabolism	-3.7985	-2.46497	-0.642019	-0.653872	-0.486989	0.206101	0.224522	0.179088	0.560006	0.0648476	-0.746509	0.662345	-1.87492
kegg.Glycine,_serine_and_threonine_metabolism	-0.302559	0.0145852	0.419452	0.507392	1.25325	1.01867	-0.219221	0.0388857	0.897556	1.06442	0.0308273	0.667368	-0.498968
kegg.Glycolysis__Gluconeogenesis	2.0213	0.927833	1.38467	1.45117	1.43815	5.26166	0.512862	1.43007	2.5628	0.361517	-0.56897	1.73244	0.195716
kegg.GlycosylphosphatidylinositolGPI-anchor_biosynthesis	-1.69554	-1.24194	-0.212064	-1.01403	-0.122958	-1.37317	-1.10544	-0.38091	-0.310866	-0.613215	-0.0809413	0.598967	NaN
kegg.Glyoxylate_and_dicarboxylate_metabolism	0.0610626	0.210502	0.257912	0.401817	0.292448	0.181996	-0.895397	2.13515	1.43672	0.0392219	1.19477	1.58827	0.271714
kegg.Histidine_metabolism	-0.157347	-0.296036	0.524814	0.334764	0.461382	-0.0369742	0.347975	0.36775	0.399087	0.163228	-0.163143	0.0869487	-0.823779
kegg.Inositol_phosphate_metabolism	-0.0797193	0.186477	-0.146628	0.379139	0.457289	-1.62772	-0.499945	0.772279	0.239301	-0.910542	-0.172606	2.24734	-0.187422
kegg.Lysine_biosynthesis	-0.400651	0.142521	-0.22548	0.0571572	-0.566988	-0.665825	0.0528547	0.1418	1.15355	0.0593659	0.504053	-0.38661	-0.890055
kegg.Lysine_degradation	-1.84274	-0.376204	-0.16612	0.0712116	-0.0879034	-0.0969819	0.0817206	0.000804501	0.10053	0.0396449	-0.16545	0.761708	-1.5014
kegg.MAPK_signaling_pathway	0.471946	-0.246351	0.0875384	-0.0976575	0.432119	0.0322671	0.609939	0.423719	0.140748	0.00272177	0.138703	3.45275	0.0831404
kegg.N-Glycans_biosynthesis	-0.205743	-0.352363	0.00087945	-0.0197318	-0.157878	-0.0929782	-1.3541	0.0844563	-0.538167	-0.398661	-0.210636	0.319184	-1.26708
kegg.Nicotinate_and_nicotinamide_metabolism	0.0854348	-0.0279488	-0.117638	0.168171	0.403272	-0.636099	-0.392262	0.526004	0.301682	0.73077	-0.0468328	2.51903	-0.043977
kegg.One_carbon_pool_by_folate	0.0610626	0.0987951	0.908085	0.37338	0.335312	1.28623	-0.879932	0.611	0.982605	0.565256	0.762698	0.172467	0.334248
kegg.Oxidative_phosphorylation	0.543788	0.76369	-0.0921384	0.471091	0.0709259	-0.00742733	-1.9195	2.09736	0.537153	4.90023	0.792368	2.47291	2.07332
kegg.Pentose_phosphate_pathway	1.2232	0.570974	0.405075	0.179689	0.196963	1.17865	0.35861	0.271402	2.39657	0.500391	-0.100291	0.511883	1.217
kegg.Phenylalanine,_tyrosine_and_tryptophan_biosynthesis	0.463637	0.384316	0.611581	0.468707	-0.0151682	0.201947	0.341552	-1.41897	-0.109912	-0.312832	0.0652207	1.14189	-1.0501
kegg.Phenylalanine_metabolism	-2.26974	-1.18946	-0.356752	-0.123733	-0.744681	-1.0815	1.48239	-0.268757	-0.727298	-0.428544	-0.841689	-0.221581	-2.09731
kegg.Porphyrin_and_chlorophyll_metabolism	0.0379463	0.1407	0.771715	0.730372	0.682893	0.363563	-0.624985	0.373017	-0.942218	0.699789	0.581363	0.323351	-0.740125
kegg.Proteasome	-1.26461	-1.26618	-1.15093	-0.604292	-0.375184	-2.73775	0.467343	-0.417321	-1.44324	-1.36931	-3.17073	0.607371	-0.152045
kegg.Purine_metabolism	1.54063	2.07468	1.8964	0.626436	2.43021	2.35501	0.196529	-0.132325	1.67455	1.57084	0.566256	1.4705	2.03908
kegg.Pyrimidine_metabolism	1.16971	1.14759	1.0811	1.34384	0.501007	0.775217	0.186975	-0.050121	0.604303	0.461521	0.550045	-0.267353	2.16911
kegg.Pyruvate_metabolism	-0.571493	-0.621136	-0.831364	0.1297	0.627957	0.567423	-1.04456	0.197631	2.76457	0.102585	0.513464	0.361209	-0.333534
kegg.RNA_polymerase	1.6222	1.5013	2.75665	1.54721	0.938026	3.94931	3.12694	1.9804	0.700256	2.03096	2.75564	2.72296	4.98179
kegg.Ribosome	19.6832	19.1822	5.5786	7.38387	13.0433	21.8753	19.9576	10.6242	8.19186	5.9533	21.1677	17.4815	16.3727
kegg.Second_messenger_signaling_pathway	0.114628	-0.123492	0.137518	0.0936841	0.00191646	1.10013	0.00240629	0.505976	-0.548267	-0.348793	-0.128336	1.19706	0.362995
kegg.Selenoamino_acid_metabolism	0.107803	0.154036	0.340967	0.147839	-0.100579	0.163688	-0.380962	-0.00118517	0.280965	1.81989	1.15382	1.05609	0.00365053
kegg.Sphingoglycolipid_metabolism	-0.00172924	0.041049	-0.163507	0.316919	0.261168	-1.10022	-0.281907	0.141385	0.165225	0.523479	-0.0246243	3.50057	-0.108794
kegg.Starch_and_sucrose_metabolism	0.063571	0.178518	0.152003	0.154482	0.142073	0.676389	-0.127977	1.092	0.500423	0.125747	-0.0894561	1.86074	-0.00326777
kegg.Transcription_factors	-2.54813	-1.93235	-1.27739	-0.257049	-0.0943071	0.107734	-1.67976	-0.205045	-0.347059	-1.00722	-0.202878	0.503225	-0.646185
kegg.Tryptophan_metabolism	-0.699291	-0.258208	-0.110705	0.972025	-0.247967	0.330411	0.141456	-0.195924	-0.378018	-0.395845	-0.214306	-0.08913	-1.09098
kegg.Tyrosine_metabolism	-0.451431	-0.27787	-0.396553	-0.1936	-1.00814	-0.595359	0.36227	0.23516	-0.117977	0.836592	-0.293183	0.231455	-0.553882
kegg.Ubiquinone_biosynthesis	0.334479	0.469622	0.222392	0.110394	-0.00484135	0.171103	-0.886051	0.514648	-0.254544	-0.231056	-0.223561	0.479995	-0.0154741
kegg.Ubiquitin_mediated_proteolysis	-1.11552	-0.303818	-0.0979509	-0.0800685	-0.0660359	-0.513488	-0.0193827	-0.0205581	-0.805483	-0.0649183	-0.236524	0.375043	-1.69309
kegg.Urea_cycle_and_metabolism_of_amino_groups	0.719036	0.486615	0.0591297	0.021638	-0.0988374	0.122452	0.894804	0.498344	0.644827	0.586067	0.838273	-0.472002	-0.0286468
kegg.Valine,_leucine_and_isoleucine_biosynthesis	0.698843	0.200211	0.846303	0.810902	0.754506	1.10938	-0.387362	0.657304	1.66015	1.75266	1.43442	0.467236	0.193166
mips.20S_proteasome	-0.380517	-0.329876	-0.484557	-0.663555	-0.372952	-0.573169	0.00623213	-0.38378	-0.779244	-1.86665	-2.44663	0.331339	NaN
mips.Actin-associated_proteins	-0.573651	-0.435862	-0.394228	-0.193157	-0.890144	-1.61169	-0.267608	-0.265891	-0.719767	-0.1767	-0.683793	0.156447	-0.616668
mips.CCR4_complex	-0.106241	0.0658523	0.540508	0.444286	-0.254587	-0.0808055	-0.109338	-0.21831	0.193302	0.760485	-0.758386	2.01784	NaN
mips.COPII	-0.154029	-0.0514593	-0.0739014	0.0669678	-0.227948	-0.318325	-0.25224	1.09039	0.751232	0.0713841	-0.662959	2.30094	NaN
mips.Gavin_AC,_et_al.	0.374757	-0.825216	0.910708	0.777934	0.115123	0.181729	0.154522	0.295005	0.0873671	-0.237281	-0.0254042	-0.262413	-0.241359
mips.Kornberg's_mediator_(SRB)_complex	-0.344821	-2.40943	-0.202793	0.110644	-0.353155	-2.37935	-0.254575	-4.46231	-1.63581	-1.28282	-0.188205	0.354695	-1.17263
mips.Mitochondrial_splicing_complexes	0.030907	-0.115647	0.344137	-0.17867	0.0669189	-0.34618	-0.19408	-0.333627	0.0347969	0.630143	0.458674	-0.0493378	NaN
mips.Pre-replication_complex_(pre-RC)	0.559515	0.931638	1.07	0.591164	1.3527	0.2512	0.31912	-0.0398664	-0.194535	0.261122	-0.00981414	0.721494	0.0140597
mips.RNA_polymerase_I	1.9532	2.75148	1.30929	2.23746	2.40613	3.5828	1.84411	0.943592	1.462	2.95431	2.98914	3.43381	2.65963
mips.RNA_polymerase_II	0.783723	0.885914	1.43201	NaN	0.424807	0.88006	0.410313	0.245169	0.900441	1.07819	0.941763	2.71701	0.681406
mips.RNA_polymerase_III	0.546808	0.707891	1.76793	0.33014	0.424996	2.13505	1.02893	0.436131	0.0591127	0.138642	2.62372	1.64057	3.01814
mips.Replication_complex	0.123832	0.41079	1.89333	0.579165	0.405918	0.409867	0.136046	0.107668	-0.959075	-0.238408	0.0142604	0.419595	0.36007
mips.SAGA_complex	-0.324481	-0.598164	-0.279797	-0.428521	-0.986148	-0.415203	-0.396541	-0.0633217	-0.0897254	-0.233466	0.0250809	0.0192044	-1.18257
mips.SPB_associated_proteins	-1.19279	-0.676249	-0.555012	-0.970637	-0.593876	-0.445754	-0.186314	-0.207517	-2.29177	-0.450877	-0.427787	0.441153	-0.0678263
mips.TAFIIs	-2.02616	-1.23596	-0.255025	0.414037	-1.16911	-0.506919	-0.235845	-0.437214	-0.142231	-0.80331	-0.371553	NaN	NaN
mips.Tubulin-associated_proteins	-0.242939	-0.117465	NaN	-0.16428	-0.217694	0.614563	0.382612	-0.562743	-1.03436	-1.22615	-0.541188	1.14536	0.0602885
mips.cytoplasmic_ribosomal_large_subunit	13.0411	13.8115	4.36121	7.81715	8.88557	13.9143	13.3615	6.64027	5.86324	6.16616	10.3855	11.7177	6.93777
mips.cytoplasmic_ribosomal_small_subunit	8.17277	6.96337	1.98382	1.49781	5.37459	10.5863	10.8489	7.43484	4.74489	1.66127	16.2942	12.2944	8.9527
mips.mRNA_splicing	-0.809906	-1.10725	-0.470304	-0.537944	-0.225824	-1.1873	-1.28633	-1.02371	-1.24627	-0.615756	-0.439555	-0.670182	-0.301563
mips.mitochondrial_ribosomal_large_subunit	-1.06858	-1.33073	-1.44389	-1.44445	-1.73773	-5.05304	-1.3918	-1.93483	0.082593	1.34486	4.20205	1.55693	0.392089
mips.mitochondrial_ribosomal_small_subunit	-1.33472	-0.832921	-0.836817	-0.632039	-0.903547	-1.07385	-0.969901	-0.508004	-1.58075	0.605539	0.662343	0.333544	1.76914
mips.other_respiration_chain_complexes	-0.286679	-0.672632	-0.260642	-1.00427	-0.0352181	-0.255777	-1.96137	0.466049	0.200312	-0.0801824	-0.200764	0.818112	0.0664397
mips.rRNA_splicing_	0.751944	0.871534	2.78598	0.872417	1.66804	0.756373	1.2635	0.677991	0.487747	0.331546	3.02681	0.711667	0.580369
new_go.35exoribonuclease.activity	0.448412	0.697017	1.19107	1.09478	1.00954	0.727337	0.216991	-0.165513	-0.0737777	0.386999	0.171156	-0.0104442	-0.478889
new_go.4.iron.4.sulfur.cluster.binding	-0.176336	-0.23327	-0.723053	-0.0842276	0.0849739	0.284965	0.208313	0.466049	0.28339	-0.23047	2.18973	0.143058	-0.240493
new_go.90S.preribosome	4.3404	4.74295	3.55269	2.88489	4.44653	4.2369	3.97979	1.34211	1.37808	6.63236	8.53439	5.85635	8.21476
new_go.ATP.binding	0.170711	1.518	0.0727515	0.707548	1.63707	1.84049	0.407177	1.05002	1.05946	0.599811	0.289586	5.00034	-0.312174
new_go.ATP.biosynthetic.process	0.0783097	0.0899062	0.221479	1.20466	0.0976716	-3.31096	-2.22416	0.247927	-0.298489	2.93062	0.767324	2.76012	0.767297
new_go.ATP.synthesis.coupled.proton.transport	0.142377	0.153435	-0.423365	0.340189	-0.139376	-1.30633	-2.1538	1.50765	0.338954	2.15327	1.36467	1.46964	1.46202
new_go.ATPase.activator.activity	0.0601446	0.105549	0.327258	0.297407	0.15597	-0.562708	0.137598	0.24621	-0.0669203	0.239266	-0.363926	-0.186958	NaN
new_go.ATPase.activity	0.171128	0.580881	-0.599233	0.173164	0.0439256	0.039687	0.333417	0.263829	0.281091	-0.260792	-0.0202706	0.677677	-0.00764857
new_go.ATPase.activity.coupled.to.transmembrane.movement.of.ions.phosphorylative.mechanism	0.549356	0.780708	-0.309738	-0.2395	-0.2011	0.567859	-0.208301	0.751292	NaN	0.203435	1.06354	0.603308	0.231292
new_go.ATPase.activity.coupled.to.transmembrane.movement.of.substances	0.573031	1.27544	-0.409013	1.02718	-0.00858691	0.23754	-0.558032	0.0406146	0.0697375	0.0674694	0.194476	0.137423	NaN
new_go.ATPdependent.35.DNA.helicase.activity	-0.21657	-0.440506	NaN	0.408943	NaN	-0.0889538	0.919318	-0.134482	NaN	NaN	-0.45098	0.681114	NaN
new_go.ATPdependent.DNA.helicase.activity	-0.200603	-0.604801	-0.131219	-0.694162	0.180377	-1.24988	0.0161398	-0.622523	0.108953	0.457745	0.997707	-2.05857	0.120055
new_go.ATPdependent.RNA.helicase.activity	0.243256	0.166522	0.835573	0.190845	0.117249	0.318603	1.2635	-0.535013	-0.214237	2.28741	0.0153239	-0.654152	1.81103
new_go.ATPdependent.chromatin.remodeling	-0.73344	-0.198209	-0.630619	-0.14177	-0.690976	-0.459724	2.07687	-0.382178	-0.904962	1.28425	0.416563	0.914233	NaN
new_go.ATPdependent.helicase.activity	3.6953	4.22217	0.10238	-0.0763692	-0.00110345	1.27857	2.81626	-0.165907	-0.0882864	0.70183	1.33094	0.0612146	2.25133
new_go.COPIcoated.vesicle	-0.0181873	-0.0776992	0.182607	-0.223914	0.84855	-0.081538	-0.617261	0.120098	-0.299629	0.625192	0.426093	-0.128589	NaN
new_go.CVT.pathway	-0.448374	-0.214601	-0.793797	-0.42163	-0.0608223	-1.87683	-0.641522	-0.00885586	-1.75348	-0.631349	-0.994331	-1.92518	NaN
new_go.DNA.binding	0.292157	0.206287	0.527598	0.384436	0.416626	1.80823	1.00533	1.61439	0.286116	1.34929	0.916098	3.07534	1.82613
new_go.DNA.damage.checkpoint	0.242039	0.388032	0.135512	0.03815	0.244192	-1.02527	-0.469066	-0.211909	0.183911	-0.326181	0.0207356	0.464152	NaN
new_go.DNA.metabolic.process	-0.923083	-1.18856	-0.00673046	NaN	0.157695	-1.18268	-0.0381467	-0.100696	0.167594	0.0964096	-0.513152	-0.570267	NaN
new_go.DNA.packaging	-0.0438956	0.0909971	-0.520808	NaN	0.462049	0.262061	0.978056	3.04545	0.182129	0.413391	0.138344	0.735736	-0.524571
new_go.DNA.recombination	-0.373638	-0.313325	-0.253538	-0.835257	-0.453588	-0.254542	-1.53678	-0.549318	-0.443183	-0.62594	-0.378685	0.316113	-0.0491282
new_go.DNA.repair	-3.01795	-1.91279	-1.23809	-1.56583	-0.88233	-1.68048	-0.666336	-1.3832	-0.268763	-2.2925	-0.820108	0.281772	0.230015
new_go.DNA.replication	-0.210444	0.455107	1.04532	0.276684	1.63288	-0.180975	0.239309	-0.205473	-0.735444	0.331187	0.850234	1.36364	0.979429
new_go.DNA.replication.initiation	0.396448	0.976338	0.395729	0.446733	0.775872	-0.0187962	0.682957	-0.176136	-0.247512	0.457704	0.141029	1.37757	0.277108
new_go.DNA.replication.origin.binding	0.383819	0.946539	1.17437	0.832879	0.67372	0.129003	-0.184079	0.233044	0.139347	0.287898	0.437556	0.975477	0.0406212
new_go.DNA.replication.preinitiation.complex	0.815625	1.2684	1.14185	0.47066	0.701643	-0.00529158	0.206643	0.0845701	-0.423524	0.216727	0.0688931	0.592983	-0.0268916
new_go.DNA.unwinding.during.replication	-0.23161	0.143214	0.430362	NaN	0.0555066	-0.868865	0.289193	0.0598806	0.816149	-0.490578	0.0689808	1.3331	NaN
new_go.DNAdependent.ATPase.activity	-0.458077	-0.281508	-0.754819	0.107895	0.457957	-0.32309	2.08565	-0.422684	-0.174411	0.780231	0.52352	0.927698	-0.0726007
new_go.DNAdependent.DNA.replication	-0.694211	-0.376308	0.173291	-1.29378	-0.281052	-0.133398	-1.02124	0.440833	-1.16031	-0.815645	0.166328	0.415683	-0.0236467
new_go.DNAdirected.DNA.polymerase.activity	-0.194308	-0.0703145	-0.514841	-0.309527	-0.0662384	0.1118	0.51093	-1.09059	-1.21921	-1.36532	0.00473469	0.266991	1.6729
new_go.DNAdirected.RNA.polymerase.I.complex	1.9532	2.75148	1.30929	2.23746	2.40613	3.5828	1.84411	0.943592	1.462	2.95431	2.98914	3.43381	2.65963
new_go.DNAdirected.RNA.polymerase.II.core.complex	1.13196	0.738403	1.97425	NaN	0.279604	0.74872	0.556931	0.580332	0.656217	0.88106	1.30601	2.35265	1.11931
new_go.DNAdirected.RNA.polymerase.III.complex	0.879908	1.17313	1.99787	1.23484	0.729038	2.07209	2.03343	0.145309	0.296663	0.803344	1.99938	1.34413	3.34537
new_go.DNAdirected.RNA.polymerase.activity	2.20757	2.05822	2.69103	1.57577	1.10096	3.91633	3.84126	1.55103	0.709024	2.01073	2.57881	3.37335	5.3718
new_go.ER.to.Golgi.transport.vesicle	-0.274042	-0.574609	0.643749	0.126089	-0.112138	1.27276	-0.060973	1.21623	1.5087	1.35989	-0.0847242	1.66477	-0.370199
new_go.ER.to.Golgi.vesiclemediated.transport	0.110156	-0.308382	0.897559	0.227604	-0.266674	-0.316596	0.282074	0.168874	-0.35242	-0.633134	-0.863522	2.96681	-1.1201
new_go.ERassociated.protein.catabolic.process	-0.572408	-0.452279	-0.836726	0.273122	-0.0589511	-0.598896	0.265462	0.998203	-0.72625	-0.215674	-0.644974	0.484685	-0.3421
new_go.FAD.binding	-0.473443	0.245105	0.273906	0.134034	-0.409561	0.228717	-0.550846	0.533415	0.914663	0.0691561	-0.110613	0.440522	1.02173
new_go.G1S.transition.of.mitotic.cell.cycle	-0.135107	0.0392703	0.477154	0.310356	0.25646	0.100071	1.14921	1.11951	0.948395	1.18456	-0.23578	5.01272	0.855818
new_go.G1specific.transcription.in.mitotic.cell.cycle	-2.82323	-1.84406	-0.12957	0.656532	-0.398224	-0.0515951	-0.143089	-0.293945	-0.211432	-0.194514	-0.885844	-0.29416	-1.56198
new_go.G2M.transition.of.mitotic.cell.cycle	-0.241199	-0.218993	0.839873	0.303658	0.000918895	-0.142453	1.23544	0.295569	-0.406121	0.199448	-0.358727	1.53793	-1.44245
new_go.GPI.anchor.biosynthetic.process	-0.995758	-0.178541	-0.826447	-0.600013	-0.208233	-0.865594	-2.24677	-0.418224	-0.817297	-0.522806	-0.912418	-0.223581	-1.22039
new_go.GTP.binding	-0.179624	0.0101916	0.297867	0.289543	0.568533	0.183716	1.35054	0.0680506	0.160816	0.966264	0.906656	4.81264	-0.0609879
new_go.GTPase.activator.activity	-0.33684	-0.955902	-0.437949	1.00672	-0.103141	-0.417971	0.12749	0.112399	-0.94102	0.529871	0.0862219	0.710019	-0.460406
new_go.GTPase.activity	-1.17496	-0.663523	-0.525236	0.116292	0.322252	0.0174696	1.4772	-0.0464955	-0.0951765	0.900655	0.551329	3.535	0.176787
new_go.Golgi.apparatus	-0.025435	-0.409844	0.609237	0.240676	0.100592	-0.734218	-0.0861819	0.0403139	-0.239001	-0.691501	-1.64811	2.30604	-1.68874
new_go.Golgi.membrane	-0.313467	-1.49518	0.138746	0.162882	0.382704	0.131474	-0.404379	-0.275813	0.581768	-0.0450365	-1.89638	1.55077	-1.32845
new_go.Golgi.to.endosome.transport	-0.0505673	-1.29213	0.191354	NaN	0.192907	-1.16094	-0.54174	-1.30743	NaN	-1.80576	-0.833023	-0.0625355	NaN
new_go.Golgi.to.plasma.membrane.transport	-0.704043	-0.564763	-0.657597	1.08006	-0.188149	0.0267353	-0.206348	-0.541846	-0.170345	-0.91774	-0.13866	1.43166	0.0550871
new_go.Golgi.to.vacuole.transport	-0.0507262	-0.0461466	0.0326636	-0.355579	-0.199896	-0.618069	-0.744186	-0.798033	0.153211	-0.880242	-2.29543	-0.775111	NaN
new_go.INO80.complex	-0.20132	-0.349019	0.810708	0.0161552	0.21406	-0.0706145	0.663038	-0.602561	NaN	-0.538093	-0.928299	0.305117	NaN
new_go.NAD.binding	0.341644	0.1493	1.85208	0.559773	0.788912	1.10225	0.0298117	1.15805	3.12734	1.6515	0.374154	-0.0159641	-0.803429
new_go.NLSbearing.substrate.import.into.nucleus	0.718561	-0.46525	-0.64003	0.506784	0.0549359	-0.244011	0.523616	-0.287945	0.507704	-0.578788	0.854043	1.85037	1.21268
new_go.Nacetyltransferase.activity	-0.0148566	0.430093	1.06779	0.554869	1.33227	-0.944971	0.360907	-0.484917	0.017345	-1.20341	0.32561	0.206463	0.127876
new_go.NuA4.histone.acetyltransferase.complex	-0.38574	-0.684716	0.154535	NaN	-0.177017	0.539475	0.144231	0.170906	0.328055	-0.0586451	0.891145	0.0990431	0.223139
new_go.PPbondhydrolysisdriven.protein.transmembrane.transporter.activity	0.147056	0.0876084	0.132057	0.511329	NaN	0.597616	-0.597787	0.373058	-0.497003	-1.28977	NaN	0.735551	1.40039
new_go.RNA.binding	4.05085	6.58508	4.94396	5.32576	5.8693	1.30223	3.25783	0.388153	0.21193	2.50127	3.4794	3.65135	7.99242
new_go.RNA.catabolic.process	0.163542	0.222483	-0.0849714	0.332857	0.736866	-0.196599	0.479456	0.133537	-0.0569025	-0.490659	0.165851	-0.993739	-1.5574
new_go.RNA.elongation	-0.0598818	0.0967966	-0.842594	-0.180472	-1.07758	-0.0312708	1.25733	0.299633	-0.199166	0.555819	0.0989334	1.3542	-0.799079
new_go.RNA.elongation.from.RNA.polymerase.II.promoter	-0.761748	0.0467236	0.487424	0.520349	0.303466	-0.713102	-0.74701	0.0510345	-1.90245	-0.33673	-0.648226	1.40785	-1.18576
new_go.RNA.helicase.activity	-0.0609697	0.0108792	-0.92621	-0.625575	-0.595101	1.61581	0.28237	0.67788	-0.103987	0.361134	1.65042	1.00557	0.370318
new_go.RNA.metabolic.process	0.273176	0.213302	0.108273	0.272289	0.100327	0.249915	-0.0452397	0.297298	0.087867	-0.0806475	-0.820371	0.00382463	0.392611
new_go.RNA.modification	2.11326	1.91683	4.39816	0.92193	2.35266	0.0506614	0.576399	-1.32953	0.583723	0.25993	0.436956	-0.259426	1.25569
new_go.RNA.polymerase.II.transcription.elongation.factor.activity	-0.617439	-0.0706742	0.130212	0.695091	0.557641	0.153365	-0.639882	-0.215942	-0.506061	0.507701	-0.365685	0.637433	-0.0214968
new_go.RNA.polymerase.II.transcription.factor.activity	0.422717	-0.699439	-0.169051	-0.460213	0.0354109	-0.433496	-0.562289	0.279238	-0.209898	-0.261423	-0.12101	0.676363	-0.457887
new_go.RNA.polymerase.II.transcription.mediator.activity	-0.285322	-1.2021	-0.259534	-0.307677	-0.137022	-2.55382	-0.221606	-4.31794	-2.32851	-1.66586	-0.449575	0.0470373	-0.62836
new_go.RNA.processing	-0.0272324	0.0258872	0.882695	0.105317	0.355075	0.042967	0.29535	-0.180056	1.63552	0.113219	0.198555	-0.398819	0.582713
new_go.RNA.splicing	-0.718168	-0.521503	-0.450788	-0.666506	-0.254205	-0.789899	-1.21016	-4.28984	-2.68324	-1.74231	-1.05413	-0.781011	1.40066
new_go.RNA.splicing.factor.activity.transesterification.mechanism	-1.6635	-1.23618	-0.93277	-0.0915351	0.352161	-0.852206	-1.1873	-2.38239	-3.22688	-1.56093	-1.40204	-0.467463	0.342594
new_go.RSC.complex	-0.584007	-0.134978	-0.436	-0.245252	-0.499372	-0.669553	1.5458	-0.723745	-0.514391	0.930758	-0.165675	1.16712	NaN
new_go.Ras.protein.signal.transduction	0.591209	0.870148	0.386649	0.114071	1.37014	-0.237896	0.178952	1.28922	0.252755	0.333628	0.171599	0.183848	NaN
new_go.Rho.protein.signal.transduction	-0.124333	0.0851884	0.261345	0.0270238	1.45881	0.427892	0.0197424	0.170906	1.39463	0.0204708	2.01888	0.567309	NaN
new_go.Rpd3L.complex	-0.0170262	0.0797481	-0.907569	-0.172527	0.14496	1.28246	0.788707	2.28882	-0.831739	0.248579	-0.0458561	-0.297618	-1.23567
new_go.S.phase.of.mitotic.cell.cycle	-0.19478	0.190623	0.480363	0.112302	0.42335	0.611412	0.249047	0.119593	NaN	0.0332441	0.629019	2.57643	NaN
new_go.SAGA.complex	-0.44678	-0.687445	-0.194858	-0.24459	-0.766075	-0.0988414	-1.0818	-0.24353	-0.011405	0.290067	0.0572785	0.0555972	-1.18108
new_go.SCF.ubiquitin.ligase.complex	-0.771575	-0.979077	-0.225784	0.109356	-0.0184274	-0.158688	-0.106787	-0.63511	-0.675089	-0.0820784	-0.156648	0.212222	NaN
new_go.SLIK.SAGAlike.complex	-0.617461	-0.949679	-0.469798	-0.662829	-1.17126	-0.0624714	-0.75274	-0.10056	-0.0641655	-0.235242	0.0561708	0.652636	-0.889156
new_go.SNAP.receptor.activity	0.0494406	-0.175208	-0.147802	-0.0290516	-1.43963	-0.223477	-1.6048	-0.976256	-0.201437	-3.39494	-0.893125	0.177282	-0.123196
new_go.SWISNF.complex	-0.243996	-0.0933068	-0.0248447	-0.380087	0.0772279	0.52949	1.04989	-0.704638	-1.07282	-0.522281	0.933612	1.56599	NaN
new_go.SWR1.complex	-0.311756	-0.579947	-0.013778	0.0136296	0.189342	-0.063529	-0.580961	-0.0999141	-0.598195	-0.553747	-0.403555	0.286975	-0.530892
new_go.Sadenosylmethioninedependent.methyltransferase.activity	-0.514567	-0.11988	-0.518433	0.130877	-0.228038	-0.112842	0.643342	-0.918509	0.255843	-0.802196	-0.0792331	0.794939	-0.354025
new_go.TOR.signaling.pathway	-0.181063	0.0707224	-0.316023	0.736417	-0.683165	-0.250952	0.229055	5.4288e-05	-0.191914	-0.519773	0.0780904	0.0910042	NaN
new_go.U4U6.x.U5.trisnRNP.complex	-1.13067	-0.588663	-1.07531	0.171448	0.0858152	-0.405599	-0.974942	-1.33405	-1.32662	-0.310477	-0.901768	-0.0852361	0.281932
new_go.actin.binding	-0.347274	-0.668699	0.58064	0.0143389	-0.649362	-0.554217	0.354769	-0.347165	0.478746	-0.097409	-0.385202	-0.150255	-0.0489143
new_go.actin.cap	-0.241363	-0.0749084	-0.116708	-0.327909	-0.289128	0.308198	-0.0473348	0.0621885	1.4315	0.0821845	NaN	NaN	NaN
new_go.actin.cortical.patch	-0.289378	-0.307364	-0.373494	-0.62769	-0.252888	-0.92529	-0.037526	-0.0902081	-1.07018	-0.490307	-1.77854	-0.226466	-1.59386
new_go.actin.cortical.patch.assembly	-0.868814	-0.892215	-1.18139	-0.363872	-0.275682	-3.00585	-0.00116634	0.0677871	-1.58701	-0.626419	-0.299994	-0.106166	NaN
new_go.actin.cytoskeleton.organization.and.biogenesis	-0.256617	0.303263	0.293688	0.434453	-1.02049	0.00524442	-0.123855	0.60097	0.668468	-1.35398	0.0448439	0.375725	-0.947501
new_go.actin.filament.organization	-0.952302	-0.655421	-0.240546	-0.03183	-0.944917	0.131308	-0.00463925	0.42023	1.33115	-1.56057	0.154144	1.08457	-0.353869
new_go.acyltransferase.activity	-0.80482	-0.0463069	0.41807	-0.0938066	0.392719	-0.99403	-0.324164	-0.562849	0.297966	-0.844776	-0.257706	1.10904	0.142074
new_go.adaptation.to.pheromone.during.conjugation.with.cellular.fusion	0.100805	-0.00546632	0.494621	0.42303	-0.0421589	0.304998	0.527876	0.0745352	0.0359686	-0.0219632	NaN	NaN	NaN
new_go.aerobic.respiration	0.653352	0.710834	-0.980605	-0.321945	-0.129109	-0.440205	-0.545956	1.10266	0.0136779	0.198179	0.349944	0.0604651	0.0595556
new_go.alcohol.metabolic.process	1.20611	2.62257	1.63923	1.71353	0.633492	2.05183	0.571621	0.782375	0.354868	0.709528	0.368327	0.620313	0.773196
new_go.aldehyde.metabolic.process	-0.899355	-0.450628	-0.17315	-0.497023	-0.186583	2.63135	-0.146526	0.035137	0.284953	0.0950588	-0.0585217	-1.16985	-0.39525
new_go.alkyl.sulfatase.activity	NaN	NaN	0	0	NaN	0	0	0	0	0	0	0	0
new_go.amino.acid.biosynthetic.process	0.391803	0.368562	1.27583	0.410028	0.236725	1.95106	0.222103	-0.0272438	2.42954	0.991222	0.240763	1.56387	-1.51927
new_go.amino.acid.metabolic.process	1.58693	0.917589	0.130158	-0.0603206	0.377027	0.983087	-0.0699196	0.134015	0.328919	1.58632	0.125559	0.169833	-0.607554
new_go.amino.acid.transmembrane.transporter.activity	1.71908	0.367971	0.659764	0.22426	0.340096	2.42194	-0.0064246	-0.495387	0.403908	1.85666	0.621944	-0.423306	0.0578651
new_go.amino.acid.transport	0.371795	0.035551	-0.620636	0.13118	0.122595	1.14642	-0.0709863	-0.626855	-0.19284	1.72975	0.152996	0.0172015	0.14688
new_go.aminoacyltRNA.ligase.activity	1.06374	1.3867	1.9138	0.636026	1.75966	2.03204	-0.16433	-0.734467	0.056019	0.276665	0.502803	0.941202	-0.0118883
new_go.aminopeptidase.activity	-0.208291	-0.405831	-0.965206	0.0524129	0.135352	-0.00832074	-0.600307	-0.20739	0.451685	-0.242844	-1.21534	-0.25556	NaN
new_go.anaphasepromoting.complex	-0.230615	-0.0632092	-0.0335224	-0.226885	-0.27044	-0.136818	0.0977663	-0.0851925	-0.844477	0.0547588	-0.644493	0.220562	-0.629983
new_go.anaphasepromoting.complexdependent.proteasomal.ubiquitindependent.protein.catabolic.process	-0.377258	-0.173101	-0.183344	-0.400362	-0.507189	-0.319031	-0.00478542	-0.358451	-0.506783	-0.0308728	NaN	NaN	NaN
new_go.anchored.to.membrane	0.467164	0.146678	0.356061	1.43252	1.92181	2.70037	0.189341	0.630245	1.69689	0.949262	1.65981	1.17387	0.299105
new_go.apoptosis	-0.270674	0.0562335	0.0943748	-0.0762293	0.115251	-0.199505	-1.01648	0.356393	0.0793319	-1.11677	0.157661	-0.119803	NaN
new_go.aromatic.amino.acid.family.biosynthetic.process	0.698565	0.662491	1.03569	0.325048	0.146248	0.153128	0.509849	-0.47855	0.116169	-0.677883	0.00669404	0.127272	NaN
new_go.aromatic.compound.metabolic.process	-0.321445	-0.220736	-0.484508	0.401802	0.201085	1.56793	-0.56371	1.31153	3.1428	1.80421	0.453739	-0.17623	-0.203422
new_go.arylsulfatase.activity	NaN	NaN	0	0	NaN	0	0	0	0	0	0	0	0
new_go.ascospore.formation	-0.294814	-1.17803	0.296177	-0.420858	0.0102479	-0.344704	0.148169	1.48495	-0.326256	0.171551	1.22942	0.457469	-0.277924
new_go.ascospore.wall.assembly	0.535753	0.412199	0.114126	0.155645	0.346257	-0.407854	0.52802	0.032613	-0.0177026	-0.391153	-0.262342	-0.0994706	-0.0843337
new_go.autophagy	-1.88911	-1.80706	-0.825306	-0.194836	-0.146784	-1.25039	-0.272754	-0.478495	-1.12063	-1.18322	-3.37978	-1.01154	-0.921818
new_go.axial.cellular.bud.site.selection	0.0711236	-0.0286444	0.912014	0.319899	0.382255	0.44887	1.24807	0.178612	0.158404	0.746205	1.00451	2.14099	-0.528301
new_go.baseexcision.repair	-1.03086	-0.533918	-0.568945	-0.172788	-0.566619	-0.457358	1.31208	-0.480938	-1.03167	-0.674939	0.795532	0.429102	-0.0187619
new_go.binding	-0.396462	-0.150156	0.593714	0.143562	0.233759	1.03608	-0.119105	0.497945	-0.193828	0.321395	-0.419226	0.89995	-0.420804
new_go.biological_process	2.9961	1.77315	-1.97903	-0.698408	-0.977297	-2.71329	-1.8104	-0.670565	-1.05255	-0.0986572	-2.60804	-2.87654	-0.0903175
new_go.biopolymer.biosynthetic.process	3.6891	5.56357	3.40278	4.15406	3.20166	11.8807	0.538661	5.68691	7.57421	3.07301	1.48262	10.2334	3.15747
new_go.biosynthetic.process	-0.0063555	-0.0865849	0.0105119	-0.144512	0.24915	-0.0609653	-3.41417	0.448554	-0.257798	-0.157352	0.00936501	-0.177142	0.0451537
new_go.bipolar.cellular.bud.site.selection	-0.938428	-1.04518	-0.591873	-0.413411	-0.312117	-0.145942	-0.543189	-0.289983	-0.873351	-0.119003	-0.0370328	0.249739	-1.22494
new_go.branched.chain.family.amino.acid.biosynthetic.process	0.888215	0.306629	1.41608	1.12372	1.39302	2.27184	0.12072	0.602633	0.88005	1.20693	0.820832	0.752728	NaN
new_go.budding.cell.apical.bud.growth	-0.134373	-0.205081	0.0414462	-0.102858	-0.149529	-1.32842	0.261857	0.0923999	NaN	NaN	0.627579	0.00174807	NaN
new_go.budding.cell.bud.growth	-0.927742	0.150056	0.217305	0.226716	-0.0276456	1.6036	0.0493771	0.672863	0.685495	-0.171605	0.533096	0.645861	-0.0841582
new_go.calcium.ion.binding	-0.395288	-0.339688	0.121296	-0.220381	-0.0562647	-0.463978	0.263176	0.18605	-0.245974	0.132946	-1.10081	0.280141	-0.553026
new_go.carbohydrate.metabolic.process	0.393132	0.854578	-0.366223	1.23709	0.17199	0.393014	-0.0376007	2.08117	3.58509	1.91999	0.579257	1.24818	-0.187999
new_go.carbohydrate.transport	2.29938	1.61157	-0.36376	0.421145	1.8893	0.471873	0.59321	0.400305	2.88867	0.818222	NaN	NaN	NaN
new_go.carboxylesterase.activity	0.279529	0.247407	-0.023454	NaN	NaN	-0.150413	-1.78556	-0.22992	NaN	0.303808	-0.244416	-0.109405	-0.15458
new_go.carboxylyase.activity	0.166373	0.180494	0.342926	0.263587	0.0934133	0.658229	-0.18821	-0.044257	0.341597	-0.0203317	-0.945344	0.364299	NaN
new_go.catalytic.activity	0.581859	0.758182	-0.289149	1.47827	0.526547	2.46284	-2.75758	3.12947	1.79169	0.852648	-0.0156647	0.843027	-0.258401
new_go.cation.binding	0.679246	1.12808	-0.0453098	0.649729	0.935968	0.815841	0.714479	1.19834	0.267826	1.04713	0.147401	0.229758	0.122505
new_go.cation.transport	1.08715	1.34516	-0.543305	-0.395563	-0.00323641	1.76256	0.387533	1.61975	0.556221	0.353474	1.56888	0.0429246	0.144658
new_go.cell.communication	-1.76977	-1.51518	-0.287808	-0.472136	-1.39175	-1.40411	-1.00414	-0.585404	-0.909995	-0.682038	-1.04371	-0.254296	NaN
new_go.cell.cortex	-0.392166	-0.727625	-1.1314	-0.935237	-0.611389	0.4482	-0.0316898	0.327336	0.00562997	0.758109	NaN	0.346066	NaN
new_go.cell.cycle	-0.413961	2.09609	0.827733	0.62432	0.641386	-0.345177	1.89825	0.433568	0.475055	-0.0477658	-0.0865938	4.51386	0.429575
new_go.cell.death	-0.106035	-0.0244316	0.119185	0.282129	0.125529	-0.0845428	-0.254898	0.0770423	-0.120288	0.241956	-0.344858	0.237326	0.84546
new_go.cell.division	0.386415	1.49279	1.05014	0.339122	0.34613	-0.303994	2.23724	0.972686	0.297971	-1.00373	0.881201	3.95958	0.386143
new_go.cell.morphogenesis	-0.218374	0.0209	0.451379	-0.0545048	0.722293	-0.324223	1.82447	0.677524	0.196395	0.206234	1.18517	1.03813	-0.886309
new_go.cell.redox.homeostasis	-1.05575	-0.677413	-0.0246721	-1.26725	-1.61674	0.465252	-1.12756	0.723851	-0.632524	-0.135343	-2.57128	-0.683882	-0.911542
new_go.cell.wall	1.73658	1.65979	0.135961	2.58515	1.0073	1.78426	0.285665	1.27088	3.45128	1.43892	0.418485	0.989504	0.308663
new_go.cell.wall.organization.and.biogenesis	0.644443	0.792917	0.967868	1.22859	0.909971	4.86926	0.369923	0.940919	1.1285	0.716826	0.0488896	1.23822	0.0251896
new_go.cellular.bud	-0.237511	0.227035	1.04674	1.21315	0.646819	-0.161336	0.232954	0.324327	-0.621678	-0.214116	-0.153723	0.106277	-0.11144
new_go.cellular.bud.neck	-0.215291	0.0444437	0.0912815	0.2043	0.437412	0.0690789	0.286193	1.3113	-0.139018	-0.125104	0.146742	2.64223	-0.382232
new_go.cellular.bud.neck.contractile.ring	0.0569151	0.136244	-0.127071	0.0321858	-0.0508765	0.407686	-0.00864275	0.20707	0.711233	-0.210801	1.08818	1.18935	NaN
new_go.cellular.bud.site.selection	0.152306	0.198298	0.0523468	1.21051	0.238182	0.215155	-0.0186776	0.728842	1.51938	-0.305329	0.642396	1.23636	0.0302088
new_go.cellular.bud.tip	-0.369705	-0.0947613	-0.702925	-0.178347	0.0246404	0.0596264	0.147127	1.56611	0.630475	-0.285042	-0.0457384	0.602944	-0.253356
new_go.cellular.ion.homeostasis	0.91308	0.716452	1.08132	0.91354	0.577534	0.817157	0.95252	1.7832	0.907044	0.151649	-0.0243693	0.875348	NaN
new_go.cellular.iron.ion.homeostasis	-0.523448	-0.455076	-0.0737663	0.235976	-0.00755959	-0.214956	-0.852371	0.740562	0.80315	-0.320876	0.31225	0.570053	0.15928
new_go.cellular.metabolic.process	0.945065	-0.0567062	-0.30544	0.320006	-0.185706	-0.175872	-0.182159	-0.451271	0.340891	-0.151397	-0.575944	NaN	NaN
new_go.cellular.morphogenesis.during.conjugation.with.cellular.fusion	-1.44509	-0.326399	-0.154764	-1.24897	NaN	-0.261596	0.119249	0.20112	0.274825	0.0272193	-0.576684	0.437408	NaN
new_go.cellular.respiration	-1.69459	-0.36598	-1.6286	-0.854032	-0.212542	0.644656	-0.4184	1.09472	0.571514	1.21494	1.69847	1.43056	1.02224
new_go.cellular_component	3.81595	3.37048	-2.45659	-1.28203	-0.373109	-1.69397	-2.08364	-0.292633	-0.149105	-2.3779	-1.3433	-3.50609	-0.757869
new_go.chaperone.binding	-0.0733337	-0.198295	-0.0403607	-0.24442	-0.779696	-0.613539	0.120532	-0.00638753	-0.840822	-0.509774	-0.175533	-0.0199065	NaN
new_go.chaperonincontaining.Tcomplex	0.38114	0.590987	0.280675	NaN	0.948572	1.94269	1.11268	2.80228	0.814671	0.544847	NaN	NaN	NaN
new_go.chromatin	-1.06945	-0.954612	NaN	NaN	-0.0441546	-0.192568	0.129772	0.40759	0.458898	0.435465	NaN	NaN	NaN
new_go.chromatin.assembly.or.disassembly	0.435381	0.68975	0.355908	0.194151	0.0587596	-0.158917	0.219141	0.145085	3.43784	0.460664	0.721884	2.01086	-0.145074
new_go.chromatin.binding	-0.711689	-1.07175	0.172218	-0.467771	-0.340991	0.0642582	0.0277506	0.910558	0.185661	0.0276153	0.10114	2.25273	-0.21575
new_go.chromatin.modification	-1.64501	-0.971292	-1.90498	-0.153705	-0.322567	-0.122227	1.00404	0.33801	-1.21037	0.273263	-1.33999	1.78531	-2.77879
new_go.chromatin.remodeling	0.197615	-0.196839	0.245554	-0.14131	-0.270807	-1.06383	0.901944	-0.169552	-0.456178	0.0433914	-0.111139	0.177738	-1.24
new_go.chromatin.silencing	0.423779	-0.101026	0.295774	0.00791835	0.83121	0.115821	0.514126	0.594342	0.62381	0.287807	-0.393737	-0.597624	-0.160826
new_go.chromatin.silencing.at.rDNA	-0.582916	0.210497	0.105066	-0.00981519	-0.245396	0.402708	2.27976	1.07928	0.835797	0.350204	0.0085751	0.571904	-1.46773
new_go.chromatin.silencing.at.silent.matingtype.cassette	0.799919	0.179651	1.44861	1.02287	0.629984	0.600342	1.2748	0.817182	1.50393	1.19649	-0.00947598	0.335466	1.12582
new_go.chromatin.silencing.at.telomere	0.347592	0.254349	0.1541	-0.011347	0.0119125	-0.702867	0.667889	0.0731209	-0.110202	0.434737	-0.261212	0.88449	-0.315786
new_go.chromosome	0.767989	0.546686	0.517201	-0.134332	-0.227026	-1.46206	0.368025	0.0689825	0.861554	0.466774	-0.195704	0.299497	0.187008
new_go.chromosome.centromeric.region	-1.36428	-0.616033	0.506888	-0.250769	0.417125	-0.515758	0.240255	-0.209414	1.18258	-0.360943	0.803847	0.874323	0.899456
new_go.chromosome.organization.and.biogenesis	-1.80195	-0.0434544	-0.711585	-0.818684	-0.883327	0.0943157	0.292486	0.142647	-0.77805	-0.267572	1.10479	0.413131	-0.295412
new_go.chromosome.segregation	0.260584	0.339044	-0.679613	-0.950473	0.536166	-0.727252	-0.171516	0.484024	0.198074	-0.169927	1.14936	0.601502	0.72939
new_go.chromosome.telomeric.region	-0.132936	-0.214664	-0.493274	0.109596	-0.094452	-2.28302	-0.0600584	-0.0894699	-0.284994	-0.647971	-0.645417	-0.329469	-1.01636
new_go.clathrincoated.vesicle	0.0548371	0.176821	-0.175838	-0.311865	-0.337114	-0.885349	-0.943295	0.960418	-1.19387	-0.697645	-0.530306	-0.0527349	NaN
new_go.cofactor.metabolic.process	-1.09822	-0.332489	-0.527848	0.0844871	0.697625	2.02996	0.463386	1.46247	2.55553	1.09021	0.189756	1.57121	0.657777
new_go.commitment.complex	0.548199	0.31562	-0.267256	NaN	-0.903186	-0.933686	-0.237305	0.115912	-0.604116	0.298213	-0.18018	0.159279	NaN
new_go.condensed.chromosome.kinetochore	-0.627197	-0.506359	0.390106	-1.94865	0.013165	-0.991972	-0.307683	-0.986143	-0.371332	-1.03759	1.07213	1.07684	0.847765
new_go.condensed.nuclear.chromosome	-1.00947	-0.9817	-0.476357	-0.77566	-0.698585	-0.865208	0.0907837	-0.0585854	-0.0799074	-0.526862	-0.00322298	0.00856022	NaN
new_go.condensed.nuclear.chromosome.centromeric.region	-0.543493	0.114123	0.166547	0.27718	-0.284921	-0.679199	-0.0792337	-0.126543	-0.218257	-0.914368	-0.0235506	-0.152081	NaN
new_go.condensed.nuclear.chromosome.kinetochore	-1.19093	-0.457037	-0.686064	-1.0254	-0.246296	-0.293233	-0.549398	-0.986143	0.0316318	-0.363001	-0.03516	0.821884	0.621351
new_go.conjugation	-0.0282818	-0.746745	-0.17116	0.247926	-0.265531	-0.512203	0.492616	-0.0122787	1.27422	-0.10872	0.038657	-0.797888	-0.636378
new_go.conjugation.with.cellular.fusion	-0.131993	-0.041807	0.156809	-0.30981	0.289104	-0.164947	-0.0440445	0.00570991	0.284136	1.18603	1.68758	0.657451	0.774002
new_go.copper.ion.binding	0.182858	0.0188461	0.0355448	0.247927	0.460235	0.0179211	-1.2467	1.67306	1.07571	0.51027	0.560165	-0.220998	0.80524
new_go.cyclin.catabolic.process	-0.467257	-0.226432	-0.151497	-0.140388	-0.412592	-0.408929	-0.159967	-0.176266	NaN	-0.0308728	-0.495675	0.177139	NaN
new_go.cyclindependent.protein.kinase.holoenzyme.complex	0.00179524	0.130305	0.0290283	0.523675	-0.184384	0.496624	-0.253579	0.334616	NaN	0.96033	0.632844	0.595296	NaN
new_go.cyclindependent.protein.kinase.regulator.activity	-0.00325672	0.149131	0.604016	1.18233	0.407462	0.615598	0.227344	0.377994	0.415443	0.963356	0.304909	1.29023	0.320781
new_go.cysteine.biosynthetic.process	-0.206962	-0.42099	-0.200685	-0.333163	-0.917282	0.0014384	-0.759978	-1.02827	-0.00779446	-0.493501	0.127971	0.582695	-0.733389
new_go.cysteinetype.peptidase.activity	0.342652	0.418844	0.292532	-0.0393863	0.000600097	-1.22631	-2.39315	-0.216032	-2.13191	-1.17092	-0.280429	0.320864	-0.0506754
new_go.cytokinesis	-1.68079	-0.582112	-0.482238	-0.974109	0.115992	0.057583	-0.371793	0.218795	0.372441	-0.117162	0.32316	1.44347	0.109681
new_go.cytokinesis.completion.of.separation	1.1657	1.75869	0.703079	0.14752	0.602268	0.180471	0.947418	-0.26433	NaN	0.0635118	-0.0544478	-0.923231	0.157421
new_go.cytoplasm	1.38308	3.86933	2.88821	3.19557	4.96074	4.72493	1.34721	2.20826	-0.02968	0.107396	0.290134	6.38858	0.577784
new_go.cytoplasmic.mRNA.processing.body	-0.0743299	-0.593707	0.261331	0.747681	0.640434	0.202341	1.31635	1.04038	0.862422	-0.0924403	-0.511219	-0.119	NaN
new_go.cytoplasmic.microtubule	0.331406	0.0372355	0.0987931	0.182164	0.0254428	0.0432309	0.347335	0.260299	0.45836	-0.198266	-0.0864838	1.81177	NaN
new_go.cytoplasmic.vesicle	-0.428143	-0.402521	-0.929877	0.136019	-0.780291	-0.167603	-0.530261	-0.446883	-1.79674	0.562999	-0.716866	0.505257	-3.73464
new_go.cytoskeleton	-1.32065	-1.83991	-0.585837	-0.902561	-0.976271	0.00765571	0.21998	-0.102525	0.067508	-0.0777208	-1.45178	-0.466816	-0.361181
new_go.cytoskeleton.organization.and.biogenesis	0.313874	0.746254	0.147077	0.654505	1.05404	0.873452	-0.175715	0.261186	0.234581	0.0801047	-0.177218	3.3629	-0.447912
new_go.cytosol	-0.0846808	-0.0614987	-0.147443	-0.613558	0.953331	0.74942	-0.210863	0.584109	0.00967296	-0.279938	-1.18036	1.24825	-0.0918017
new_go.cytosolic.large.ribosomal.subunit	14.1364	15.1028	5.14708	7.0742	9.72136	12.921	12.1967	6.94121	5.21164	6.0373	10.9006	10.5984	6.49875
new_go.cytosolic.ribosome	0.142192	0.330208	0.809687	0.0551661	0.953248	0.310647	1.24338	0.194026	0.365332	1.69172	0.100905	0.257372	0.956922
new_go.cytosolic.small.ribosomal.subunit	7.91069	7.15624	1.69167	1.65298	5.25504	11.3843	10.8104	7.68815	3.47727	1.37428	14.9012	10.1875	7.44458
new_go.damaged.DNA.binding	-0.245209	-0.0723501	-0.519279	0.00668739	0.0575817	-0.483646	0.611715	-0.292597	-1.07082	-1.10907	-0.195349	0.324813	-0.617033
new_go.dephosphorylation	0.0895847	0.136993	0.198055	0.978095	0.124077	-0.279637	-0.101594	0.0111407	-0.53443	-0.475458	0.253245	0.0208342	NaN
new_go.dodecyl.sulfate.metabolic.process	NaN	NaN	0	0	NaN	0	0	0	0	0	0	0	0
new_go.doublestrand.break.repair	-0.630063	-0.0965228	-0.230287	-0.635601	-0.303384	-0.0400102	0.0559471	-0.388155	-0.530224	-0.18137	0.24786	0.688086	-0.196496
new_go.doublestrand.break.repair.via.nonhomologous.end.joining	-0.597443	-0.57504	0.916542	-0.096239	-0.90147	-0.175608	-0.0482627	0.0426948	-0.140273	-0.500391	-0.355478	-0.223768	-0.670533
new_go.doublestranded.DNA.binding	-0.360752	-0.133589	-0.649822	-0.803126	-0.529035	-1.28069	0.0638626	0.183502	0.136646	-0.495547	-0.506951	1.17077	1.23402
new_go.electron.carrier.activity	1.11344	1.22554	0.223993	-0.116858	-0.845267	0.286684	-1.27029	1.1105	1.25321	1.26629	0.00752608	1.1471	-0.366051
new_go.endocytosis	-0.0739309	-0.156112	-0.145772	-0.318539	-0.165968	0.17701	-0.109648	0.197069	-0.289091	-0.0631665	-0.175672	0.62025	-0.186321
new_go.endomembrane.system	0.176229	0.0626314	-0.327482	NaN	-0.358944	0.462847	-0.0465324	-0.478856	-0.0300943	-0.493126	-1.21689	-0.0147867	0.312828
new_go.endonuclease.activity	3.5922	2.59528	0.434332	-0.317019	0.296323	-0.871511	0.783945	-1.70009	-0.030233	-0.0303767	-0.542415	-0.400796	-0.722005
new_go.endonucleolytic.cleavage.in.5ETS.of.tricistronic.rRNA.transcript.SSUrRNA.58S.rRNA.LSUrRNA	1.03589	1.14763	1.08512	0.229835	0.582233	0.00865944	0.629427	0.265961	0.677773	2.72064	2.10667	1.04914	0.966914
new_go.endonucleolytic.cleavage.in.ITS1.to.separate.SSUrRNA.from.58S.rRNA.and.LSUrRNA.from.tricistronic.rRNA.transcript.SSUrRNA.58S.rRNA.LSUrRNA	1.34275	1.56335	1.40857	0.30596	1.15887	0.0649126	1.01807	-0.228943	1.00155	2.90653	2.05867	1.27687	1.44614
new_go.endonucleolytic.cleavage.to.generate.mature.5end.of.SSUrRNA.from.SSUrRNA.58S.rRNA.LSUrRNA	1.18917	1.35472	1.14129	0.14279	0.862067	0.0250293	0.821385	-0.178034	0.838637	3.15975	2.17065	1.16301	1.44929
new_go.endopeptidase.activity	-0.644016	-0.260346	-1.41465	-0.964761	-0.270841	-1.6488	0.48821	-0.658529	-0.791376	-1.86137	-2.39173	-1.15518	-0.688196
new_go.endoplasmic.reticulum	-0.818671	-0.242544	-0.126431	-0.451525	-0.942177	0.0672152	-0.333633	-0.37844	-1.09402	0.213723	-1.3268	1.12451	-0.758205
new_go.endoplasmic.reticulum.lumen	-1.0777	-0.821467	-0.149859	-0.255841	-0.374593	-0.0295275	0.111692	0.39541	-0.250523	-0.000951689	-0.066029	-0.594246	NaN
new_go.endoplasmic.reticulum.membrane	-0.567003	-0.272787	-0.08169	0.691959	-0.746876	0.541274	-0.738239	-0.24297	-1.47477	0.0523188	-1.47429	0.56775	-1.33419
new_go.endoplasmic.reticulum.unfolded.protein.response	0.48804	0.724351	0.115922	-0.0265193	0.901332	-0.226196	-0.05482	-0.16321	-0.362721	0.106486	-0.145578	0.570357	NaN
new_go.endosome	-0.419231	-0.897482	-0.863563	-1.96035	-0.0394265	-2.16373	-1.28617	-1.3609	-0.650124	-1.12793	-4.52663	-0.164114	-0.564383
new_go.endosome.membrane	-0.0304449	-0.156013	-0.0292258	-0.590397	0.0168068	-1.71593	-0.433534	-1.03656	-1.25126	-1.8824	-3.88161	-0.431235	-0.460172
new_go.energy.reserve.metabolic.process	1.22604	0.825855	-0.0290537	1.46748	1.14091	0.9164	0.90066	2.01646	2.39807	2.02006	-0.657648	0.0290134	0.0481927
new_go.enzyme.activator.activity	-1.70092	-0.655846	-0.209165	-1.55363	0.19092	-0.370789	-0.304605	-0.536193	-0.851779	-1.26567	NaN	-0.178932	NaN
new_go.enzyme.regulator.activity	-1.34963	-0.611843	-0.34851	-0.602323	-0.204901	-0.0555937	-0.155558	1.25855	-0.123846	0.569916	0.204805	0.297711	NaN
new_go.ergosterol.biosynthetic.process	-0.0147058	-0.00303158	0.444548	0.550173	-0.49001	0.630954	-0.262122	2.02654	1.67998	0.713596	1.7828	1.23718	1.42133
new_go.establishment.andor.maintenance.of.chromatin.architecture	-0.646971	-0.404788	-0.0176698	-0.0912188	-0.477886	-0.254711	0.309508	-0.169529	-0.436143	-0.0270987	-0.0621868	-0.225233	-1.36126
new_go.establishment.of.cell.polarity	-0.0672896	-0.272672	0.750617	-0.192277	0.445478	0.474852	0.341541	0.292134	0.319043	0.101172	0.366612	1.56202	0.0939441
new_go.establishment.of.protein.localization	0.727231	0.494536	0.768134	1.2946	0.165993	-0.046807	0.237405	0.0311368	1.19486	0.755641	0.681059	1.286	1.32247
new_go.exocytosis	-1.11213	-0.839121	-0.730809	-0.53697	-1.01622	-0.28333	-0.204725	-0.208451	-0.930978	-0.725748	-0.223029	0.455881	-0.608182
new_go.exonuclease.activity	-0.00730556	-0.0258463	0.144628	0.196297	-0.72195	0.281737	1.39643	-0.298343	-0.240036	-0.357139	0.0638816	-0.683368	-0.176728
new_go.exosome.RNase.complex	0.413993	0.264419	0.89217	1.12963	0.120573	0.817522	0.353247	0.118596	0.0401497	0.227346	0.516612	0.250517	0.659299
new_go.extracellular.region	1.46768	0.576934	0.147468	2.73524	0.500838	3.89208	0.444237	3.149	3.22958	1.14413	-0.156873	0.474835	1.3386
new_go.extrinsic.to.membrane	-0.14302	-0.57555	-0.351848	-0.905199	-0.193268	-0.891248	-0.482969	0.469517	-0.0726342	-0.405568	-0.585146	-0.0019507	NaN
new_go.fatty.acid.biosynthetic.process	-0.0555049	0.492781	0.107147	1.27477	-0.337407	0.845001	0.197082	1.03627	-0.363984	0.634558	1.67187	0.358231	0.633805
new_go.fatty.acid.metabolic.process	-0.323975	-0.228206	0.223759	1.02364	-0.0332554	0.116465	-0.62342	-0.057174	-1.00537	-0.307485	0.0263677	0.00937686	-0.405225
new_go.filamentous.growth	0.146291	-0.107256	-0.710185	0.462242	0.223554	-0.0682359	-0.441386	0.242159	1.288	0.898854	1.19694	0.662467	-0.077782
new_go.fungaltype.cell.wall	0.541553	0.863187	1.27979	1.92558	1.9711	3.28573	0.152582	5.47654	4.76802	1.45406	0.0239891	0.854862	0.778004
new_go.fungaltype.cell.wall.organization.and.biogenesis	-0.424959	-0.246883	0.184442	-0.108474	-0.45853	-0.871162	0.507832	-0.465662	0.463338	-0.0445217	0.16814	0.815537	NaN
new_go.fungaltype.vacuole	0.207316	0.305943	-0.522943	0.40272	-0.110235	0.0373769	-1.31003	0.0865304	0.23501	-0.978203	-1.98461	-1.01276	-1.61105
new_go.fungaltype.vacuole.membrane	-0.565978	-1.2853	0.378287	0.238417	0.152905	-0.20223	-0.176326	-0.361378	0.166662	0.0113189	-1.68538	-0.361354	-0.428898
new_go.general.RNA.polymerase.II.transcription.factor.activity	-3.02365	-2.24623	-1.03054	0.0368529	-0.232425	-0.10285	-0.26051	-0.907194	-1.32086	-1.26237	-0.257729	0.202968	-0.109284
new_go.gluconeogenesis	1.78911	0.770103	0.902598	2.11153	1.30929	1.65663	-0.268824	1.0321	2.45206	0.386378	-0.0763907	0.835593	NaN
new_go.glucose.metabolic.process	-0.0810618	0.456286	0.320621	0.430289	1.63695	0.332677	0.0628134	0.4453	0.681749	-0.0130491	0.781641	2.42192	0.0136174
new_go.glutamate.biosynthetic.process	-0.200197	0.351184	0.0337658	NaN	-0.350422	0.27104	-1.30186	1.47112	-0.219764	0.00744257	0.42291	0.539893	NaN
new_go.glutamine.metabolic.process	0.58553	1.85752	0.153905	0.183682	1.67345	0.192554	0.157926	0.27161	1.10544	1.735	0.842177	-0.104131	1.18416
new_go.glycogen.metabolic.process	-0.46803	-1.0168	-0.458909	0.259422	-0.478713	-0.00154344	-0.66276	0.859989	-0.199914	-0.0596053	1.16814	-0.581953	-0.398958
new_go.glycolysis	2.56995	2.47301	1.58649	0.930421	2.5814	2.32436	-0.387286	2.23244	4.21295	0.984032	0.0573505	2.49866	0.288153
new_go.guanylnucleotide.exchange.factor.activity	0.70735	0.253519	0.122287	-0.0215592	-0.0870263	0.379513	0.200963	0.223984	-0.00185195	0.109785	-0.908428	0.017028	-0.326974
new_go.heat.shock.protein.binding	-0.692548	-0.0867856	-0.166761	0.137121	-0.962466	-0.55858	0.140076	1.95178	-0.980689	0.260989	0.365249	0.335889	0.737708
new_go.helicase.activity	1.88222	2.97704	-0.131141	-0.0713579	0.496176	0.567255	1.6561	-0.18773	-0.0097141	1.27018	0.41034	0.283008	0.407725
new_go.heme.binding	1.46425	2.75115	1.92752	0.108441	0.480527	1.49855	0.125829	0.846716	0.922596	0.518069	0.900616	-0.448084	1.46925
new_go.histidine.biosynthetic.process	0.030612	-0.0984776	0.0171717	0.646975	0.0508795	-0.0343863	0.232948	0.559473	0.0433158	0.0037444	0.00020003	0.833584	-0.524026
new_go.histone.acetylation	-0.654905	-0.724046	-0.0632474	-0.0250574	-0.0634554	0.100017	-0.011456	-0.0843465	0.177561	-0.198367	-0.151905	0.177705	-0.704824
new_go.histone.acetyltransferase.activity	-2.12201	-1.80132	-1.34402	-0.58231	-0.192937	-0.58728	0.935941	-0.190224	-0.556976	-0.561153	0.18976	1.13387	-0.890414
new_go.histone.binding	-0.23714	0.180331	0.490865	0.00164977	1.05877	0.286484	0.500963	-0.446428	0.347615	-0.0557401	-0.22282	-0.027313	NaN
new_go.histone.deacetylase.activity	-0.291685	0.140607	-0.937225	-0.356738	-0.182409	1.15115	-0.126012	3.70151	-0.352917	0.174996	-0.767185	0.252595	-1.18379
new_go.histone.deacetylase.complex	-0.66138	-0.440561	-0.0225629	-0.156304	-0.476984	0.32274	0.176812	2.61844	-2.09043	0.144994	-0.301097	0.37859	-0.826751
new_go.histone.deacetylation	-0.46979	-0.177472	-0.91341	-1.25892	-0.687464	1.53004	0.0429968	5.09728	-0.530476	0.360709	-0.539595	0.145627	-1.91834
new_go.histone.methylation	0.510188	0.682053	-0.212219	0.17819	-0.093944	0.037295	-0.508393	-0.200657	0.722446	0.0543096	-0.819232	4.18464	-0.295607
new_go.homing.of.group.II.introns	NaN	NaN	0	0	0	0	0	0	0	0	0	0	0
new_go.hydrogen.ion.transmembrane.transporter.activity	0.842752	0.78428	0.563548	1.31128	0.319488	-1.98579	-1.23348	0.00551557	0.0805168	3.48763	0.0146892	1.52972	0.644324
new_go.hydrogen.ion.transporting.ATP.synthase.activity.rotational.mechanism	0.625803	0.651015	0.431494	1.3244	0.291898	-1.89458	-2.65646	0.556705	0.112003	2.31166	1.01427	1.54717	0.971895
new_go.hydrogen.ion.transporting.ATPase.activity.rotational.mechanism	0.54444	0.424243	0.61892	0.901097	0.290016	-1.70919	-1.15822	-0.0796208	0.0462625	3.46856	-0.0342734	1.85933	0.419483
new_go.hydrolase.activity	0.826644	1.46982	-0.00352435	0.2275	0.06123	-1.72348	-0.117777	-0.597669	-1.28333	-0.825471	-2.82983	-1.50298	-3.26858
new_go.hydrolase.activity.acting.on.acid.anhydrides.catalyzing.transmembrane.movement.of.substances	1.07187	0.915532	-0.510155	0.233452	-0.272425	1.0075	-0.0354524	1.62919	NaN	1.05496	1.56099	-0.143716	0.382998
new_go.hydrolase.activity.acting.on.glycosyl.bonds	0.567166	0.162863	-0.769789	0.508616	0.0349438	0.0500743	1.20986	0.686652	0.507324	0.324377	0.00175123	1.00494	-0.725514
new_go.hydrolase.activity.hydrolyzing.Oglycosyl.compounds	0.168357	0.57169	-0.183082	0.136524	0.362195	0.356439	2.43016	0.631061	2.39819	1.54544	0.0928971	0.625214	0.738294
new_go.incipient.cellular.bud.site	-0.0139447	0.05873	0.460112	0.352705	0.554693	-0.0313171	0.235648	0.228335	-0.0597919	0.649117	0.476826	0.815259	0.072886
new_go.integral.to.Golgi.membrane	-1.78407	-2.24875	-0.648828	0.0854117	-1.63446	-0.894987	-0.0274845	-0.270783	0.121121	-0.823627	-1.51453	-0.433919	NaN
new_go.integral.to.endoplasmic.reticulum.membrane	-0.112332	0.503054	0.678211	0.315944	0.444392	0.208569	0.391249	-0.298746	-0.463401	0.316582	-0.335965	0.262182	0.0245578
new_go.integral.to.membrane	1.17527	0.534351	-0.1433	0.383179	-0.846546	0.694881	-1.98893	1.17618	-0.155418	-0.0262197	-1.13922	0.490604	-0.633629
new_go.integral.to.mitochondrial.outer.membrane	-0.430821	-0.353675	-0.0703042	-0.152717	-0.43452	0.31961	-1.1714	1.20719	-0.35573	0.170736	-0.0428079	1.33711	2.46389
new_go.integral.to.plasma.membrane	1.63313	1.1554	-0.153571	-0.301952	-0.370911	0.845954	0.988706	0.352189	0.469279	1.76731	0.0712528	0.27286	-0.982451
new_go.intraGolgi.vesiclemediated.transport	-0.100605	-1.15117	0.065297	0.151692	-0.06293	0.0186358	-0.36901	0.026864	1.032	-0.827103	-0.581428	0.592068	-0.961569
new_go.intracellular	5.88534	4.65104	1.65985	2.75873	4.64337	7.03484	6.91848	2.07278	0.92372	3.05214	10.1446	7.55437	7.83401
new_go.intracellular.protein.transport	-0.869784	-0.372787	-0.488117	-0.0315651	-0.178674	-0.353729	-0.071696	-0.507632	-2.68615	-2.98858	-0.736782	1.34685	-0.627074
new_go.intracellular.protein.transport.across.a.membrane	0.192354	0.530097	0.460053	1.28938	-0.00136532	-0.371139	0.538502	0.0250097	-0.151595	0.656984	2.01281	1.40494	1.47195
new_go.intracellular.signaling.cascade	-0.380795	-0.54083	-0.0574931	-0.0773951	-0.920771	-0.322092	-0.325946	0.0407815	0.214052	-0.448485	0.183868	2.69209	-0.833066
new_go.invasive.growth.in.response.to.glucose.limitation	-0.273156	-1.59378	-0.0126681	-0.63732	-0.248283	0.0444614	-0.145071	0.560891	0.913497	0.533402	-0.277961	0.106888	0.173491
new_go.ion.transport	0.077735	0.33644	-0.390879	0.00571225	0.042195	-0.0213197	-1.11368	0.134312	2.38759	2.30084	0.962816	0.882695	0.397973
new_go.iron.ion.binding	0.422451	0.746388	-0.716541	0.426489	0.260402	3.34672	-0.0495943	3.06113	2.35381	0.0990494	3.70309	0.61223	2.34893
new_go.iron.ion.transport	-0.907891	-1.11884	-2.27166	-0.168	-0.0933564	0.260067	-0.338153	-0.216736	1.63274	0.303406	0.272633	-0.14421	0.040056
new_go.ironsulfur.cluster.assembly	-1.7993	-2.22288	-0.511274	-0.0152377	-1.1799	-1.32828	-1.64981	-0.0888254	0.195087	-0.0962739	0.00940708	0.0053699	-1.39231
new_go.ironsulfur.cluster.binding	0.582602	0.137424	-0.567784	-0.0580298	0.888805	0.338018	-0.936757	1.46521	0.573968	0.378313	3.31486	0.744537	0.751117
new_go.isomerase.activity	0.248441	0.440703	1.16751	1.21798	2.27474	-0.364119	0.145689	0.0973616	0.18329	-0.483483	-0.935938	0.0212013	0.013375
new_go.isoprenoid.biosynthetic.process	-0.543849	-0.352988	-0.671445	-0.700091	-1.1661	0.204776	-0.807378	1.98526	NaN	0.803562	1.26033	1.57999	NaN
new_go.karyogamy.during.conjugation.with.cellular.fusion	-1.53285	-1.13107	-0.733102	-0.416447	-0.0264781	-0.212628	-0.349867	1.55259	0.112685	-0.149374	NaN	-0.13533	NaN
new_go.kinase.activity	-0.342936	0.0622713	0.167564	-0.188526	0.694886	-0.386764	0.216299	1.15772	0.725999	-0.54995	-0.385435	2.31923	-0.699104
new_go.kinetochore	-0.0537262	0.0111022	-0.0864309	-0.464797	0.2107	-0.840572	-0.0623943	-1.88779	-0.377872	-0.545735	0.667179	1.58442	0.200603
new_go.lagging.strand.elongation	-0.393448	-0.331156	0.430882	-0.436898	-0.541071	0.0407135	0.421557	-0.0828844	-0.6335	-0.0981774	0.329558	0.219044	1.98409
new_go.large.ribosomal.subunit	0.0887236	-0.0206173	-0.0782317	-0.0496959	0.663812	-0.525271	0.376289	-0.475882	0.0527364	0.362544	2.32953	0.52572	0.678626
new_go.late.endosome	-0.538622	-0.0599477	-1.309	0.0424623	-0.561874	-2.1035	0.0207479	0.38271	-2.3261	-1.8289	-1.53336	0.648371	NaN
new_go.late.endosome.membrane	0.004993	-0.0752044	-0.787419	-0.111364	-0.289808	-0.998909	-0.984772	0.0525732	-0.737051	-1.43672	-0.0515364	-0.442832	NaN
new_go.late.endosome.to.vacuole.transport	-0.00761207	-0.264938	-0.0965726	-0.5743	-0.192974	-2.24154	-0.802041	-1.36164	-1.09279	-0.951052	-0.831311	-1.20569	NaN
new_go.leading.strand.elongation	-0.131582	-0.00113829	0.739055	-0.538833	0.139697	-0.11889	-0.0344751	0.0877169	-0.853582	0.0277878	-0.17141	0.631094	1.11991
new_go.ligase.activity	0.0254671	0.0136768	0.734449	1.40058	1.18045	0.945177	-0.0788927	-0.675922	-0.237812	-2.57248	-0.266558	1.30365	0.0355475
new_go.lipid.biosynthetic.process	0.0464943	-0.714557	1.10128	0.935281	-0.201847	1.6678	0.358361	1.48593	0.820254	2.84186	2.6378	1.12157	1.8584
new_go.lipid.catabolic.process	0.0517885	0.408232	0.10918	1.30315	0.312984	-0.609821	-0.281603	-0.508261	-0.931525	-0.538584	-1.49679	-0.518512	-0.633805
new_go.lipid.metabolic.process	0.416286	1.00967	0.588211	2.3518	1.70131	0.409213	-1.44505	-0.0539447	-1.48698	0.123931	-0.561941	-0.307586	-0.354753
new_go.lipid.particle	1.24344	2.13109	0.436682	1.0909	1.05343	0.489106	-0.135024	1.15933	-0.2596	0.774903	-0.119005	-0.234924	1.43979
new_go.lipid.transport	0.675972	-0.00813911	-0.118319	0.344877	-0.518008	0.806209	-0.154855	0.218556	-0.205403	0.106207	-0.363548	-0.738196	0.497511
new_go.lyase.activity	1.51901	1.33168	0.26173	1.17378	0.746101	0.273042	0.0484462	0.679586	0.0120666	0.25599	-0.349576	0.924401	-0.116499
new_go.mRNA.binding	0.706405	0.65067	0.27574	1.53227	0.250395	-0.81631	0.416231	0.378414	-0.308222	0.507775	0.0023044	-0.075862	1.46132
new_go.mRNA.catabolic.process	0.69367	0.706836	1.19177	2.74084	0.834371	0.477744	1.67181	0.118842	-0.141457	0.702325	-0.0471842	0.488036	0.316033
new_go.mRNA.cleavage	-1.26632	-0.92073	-1.29122	0.10056	-0.350331	-0.738807	0.929814	-0.407031	-0.689209	-1.71177	-0.37299	0.444509	-0.418298
new_go.mRNA.cleavage.and.polyadenylation.specificity.factor.complex	-0.0387045	-0.0108536	-0.208531	-0.334919	0.489973	-0.0806844	-0.258599	-0.653935	-0.141519	-0.398987	-0.123244	0.110913	-0.619832
new_go.mRNA.export.from.nucleus	0.48888	1.15092	0.393017	0.951054	1.37914	-0.31087	0.38866	-0.204274	-0.623949	-0.82289	0.189562	2.03197	1.31804
new_go.mRNA.metabolic.process	-0.507891	-0.903945	-0.124585	1.11651	-0.914142	-0.326563	-1.16369	-0.130669	-0.549216	-0.310477	-0.40946	-0.363609	-0.0947547
new_go.mRNA.polyadenylation	-0.545126	-0.34418	-1.05779	-0.415109	-0.0161499	-0.394504	-0.224926	-0.0565848	-0.365103	-1.82138	-0.789825	0.489157	-0.856931
new_go.mRNA.processing	-1.25669	-1.18029	-0.409489	-0.256912	-0.281193	-1.57952	-1.824	-6.26551	-1.87407	-3.54911	-0.811706	-0.121847	1.04126
new_go.mRNA.transport	0.141391	0.609108	-0.0405877	0.996588	0.816516	0.0794663	1.65216	0.0515159	0.352063	-0.90186	0.519597	2.67547	2.04982
new_go.mRNAbinding.hnRNP.protein.import.into.nucleus	0.804389	-0.61705	-0.656057	0.684782	0.0523387	-0.298255	0.869653	-0.465589	0.242495	-0.663333	1.04101	1.69529	0.982667
new_go.macroautophagy	-0.127655	0.103125	-0.728772	-0.246288	-0.119739	-0.991254	-2.2287	-0.17217	-1.42034	-0.456419	-1.23357	-0.63645	NaN
new_go.magnesium.ion.binding	1.66964	1.83219	1.75103	0.423395	0.731872	1.90812	0.52117	0.532363	1.13688	0.831049	-0.259949	0.592767	0.131291
new_go.manganese.ion.binding	-0.18785	0.0294576	-0.155708	0.454812	0.171509	0.736634	-0.666428	1.06779	1.00903	0.228851	0.467574	1.58592	-0.390109
new_go.mannitol.dehydrogenase.activity	NaN	NaN	NaN	NaN	0	0	0	0	0	0	0	0	0
new_go.mannosyltransferase.activity	0.193765	0.429202	0.517302	1.08898	0.0624989	0.164196	-0.903523	0.100586	0.352503	-0.458529	0.497836	0.280978	NaN
new_go.mating.projection.tip	0.132032	-0.0187803	0.000920745	0.475259	0.274185	0.188074	0.0674323	-0.0067781	-0.0149952	-0.0942511	0.466849	1.12992	-3.33921e-05
new_go.maturation.of.58S.rRNA.from.tricistronic.rRNA.transcript.SSUrRNA.58S.rRNA.LSUrRNA	-0.380703	1.10758	0.979578	1.2487	1.24662	-1.03075	0.0163475	1.36454	0.653519	1.07326	0.199105	0.80155	0.480561
new_go.maturation.of.LSUrRNA.from.tricistronic.rRNA.transcript.SSUrRNA.58S.rRNA.LSUrRNA	0.793878	1.74236	1.23359	1.57469	2.22129	-1.2525	0.237662	1.48676	1.51101	1.66715	0.279882	0.490997	1.05422
new_go.maturation.of.SSUrRNA.from.tricistronic.rRNA.transcript.SSUrRNA.58S.rRNA.LSUrRNA	1.07093	1.39065	2.25859	0.720098	1.78297	0.766713	1.78309	0.108835	1.69513	1.70782	5.48651	2.64652	2.4308
new_go.mediator.complex	-0.285322	-1.2021	-0.0392008	0.150723	-0.137022	-2.55382	-0.254575	-4.79529	-2.32851	-1.66586	-0.379423	0.0470373	-1.17263
new_go.meiosis	0.36974	0.352638	1.1953	1.81513	-0.603196	-1.35253	-0.106607	-0.641343	-0.199321	-0.694979	0.454062	0.0652692	0.0980892
new_go.meiotic.recombination	-0.48396	-0.523514	-0.459015	-1.25666	-0.362231	-0.30475	-0.0471009	-0.19387	-0.185302	-0.62581	-0.329645	0.201206	-0.0497194
new_go.membrane	-0.610522	-0.420237	-0.800312	0.0460016	-0.974283	-1.53299	-3.02154	0.459802	-0.673933	-0.20177	-2.29154	1.17168	-0.833537
new_go.membrane.coat	-0.920932	-0.83516	-1.10687	-0.239532	-0.446621	-0.977988	0.116962	-0.691952	-0.848659	0.374159	-0.869002	0.199874	-3.10582
new_go.membrane.fraction	0.457372	0.871495	-0.0336062	-0.573473	2.03508	3.45616	0.754249	0.176712	1.72017	1.72335	0.155878	1.11689	-0.137614
new_go.metabolic.compound.salvage	0.0392495	0.811881	0.63633	0.437413	0.17361	1.08843	0.0694904	0.336028	1.31423	0.452244	0.599991	2.92409	-0.329846
new_go.metabolic.process	1.03595	0.761133	0.210283	3.28475	1.26001	1.75324	-0.594347	1.37728	1.77375	0.394282	0.119603	0.96366	-0.0552287
new_go.metal.ion.binding	0.107738	0.502905	0.643854	0.146175	0.128699	3.16421	0.544503	3.99481	0.510741	1.13748	1.1087	2.9788	2.36628
new_go.metal.ion.transmembrane.transporter.activity	-0.0470077	-0.0577712	0.0988866	-0.548053	-0.24113	-0.480994	-0.384207	-0.0869777	0.283345	0.615717	0.490411	-0.611167	-0.445278
new_go.metal.ion.transport	0.208004	0.267875	0.566583	-0.120961	0.0800912	-0.764802	0.00143829	0.0388152	0.0814041	0.749833	0.843644	-0.620433	-0.653806
new_go.metalloendopeptidase.activity	-1.27088	-0.389323	-1.38143	-0.217109	-0.27141	-0.265452	-0.317421	-0.718703	-0.277432	0.606233	-0.0264957	0.746565	0.0919255
new_go.metallopeptidase.activity	-0.541004	-0.228073	-1.54047	-0.385741	-0.139047	-0.268864	-1.17246	-0.370555	-0.16651	-0.189713	-0.85015	0.205816	-0.142422
new_go.methionine.biosynthetic.process	0.418046	-0.0244556	0.185863	-0.441321	-0.530579	0.0101505	-0.185358	-2.17369	0.165285	0.0820106	-0.0615029	0.544704	-2.39956
new_go.methionine.metabolic.process	0.229959	0.0451129	0.143168	-0.333465	0.0551371	0.114302	0.0172062	-0.210502	0.12996	0.692038	0.454656	0.453719	0.000744965
new_go.methyltransferase.activity	0.817114	0.706041	0.389195	0.0391269	0.587497	0.154581	0.19575	0.0368723	-0.325823	1.99327	1.31959	0.485692	0.740835
new_go.microsome	0.151645	0.485929	0.248538	0.113253	-0.508625	0.285602	0.298429	-0.0977346	-1.06935	0.454106	-0.0889528	0.239087	-0.190431
new_go.microtubule	0.235489	0.145418	0.468621	-0.166603	0.0145893	0.132415	-0.205127	-0.283771	-0.15401	-0.47909	-0.331819	2.86205	0.0498185
new_go.microtubule.nucleation	-1.31671	-0.703893	-0.598053	-1.06432	-0.145774	-1.31185	-0.201812	0.213632	-1.26363	-0.956131	0.279216	0.807304	0.229617
new_go.microtubulebased.process	-0.0347959	0.111667	NaN	0.00942523	0.285912	-0.0591995	-0.253308	0.0487109	NaN	-0.30792	-0.551959	0.932615	NaN
new_go.mismatch.repair	-0.22281	-0.442373	0.244649	-0.173314	0.239754	-0.15888	0.0508646	-0.076186	-1.03871	-0.0633125	-0.319922	0.722232	1.798
new_go.mitochondrial.envelope	-1.66097	-2.39425	-0.0982435	-0.859854	-0.00977452	-0.250827	-0.124743	0.577689	0.12312	0.0762835	0.331832	-0.403218	0.634787
new_go.mitochondrial.genome.maintenance	0.0445239	0.848782	1.27919	0.963629	0.37123	0.213205	-0.237991	0.151676	-0.0881273	0.0180812	0.331818	-0.0951599	0.23334
new_go.mitochondrial.inner.membrane	-2.94603	-2.47174	-1.20644	0.0783343	-1.78443	-1.55303	-2.5204	1.53173	-0.39491	2.64022	3.45848	1.72476	-0.105906
new_go.mitochondrial.intermembrane.space	-0.558763	-0.700699	-0.229305	-0.055247	-0.45331	-1.39465	-0.902991	0.06594	0.0864085	0.267175	-0.602117	0.135692	-0.102094
new_go.mitochondrial.large.ribosomal.subunit	-1.06858	-1.10406	-1.07569	-1.44445	-1.30774	-5.77552	-1.3918	-2.38628	-0.127783	1.34486	4.20205	1.55693	0.302557
new_go.mitochondrial.matrix	-3.33654	-2.14625	-0.867605	-0.244084	-1.16823	-0.387037	-1.9474	0.377673	0.299062	0.444107	-0.0977554	0.23985	-0.124323
new_go.mitochondrial.membrane	-0.641624	-0.793293	-0.552792	-0.230058	0.0702315	-0.50064	0.0910823	-0.0197869	1.03522	0.862811	-0.44024	0.197083	0.352326
new_go.mitochondrial.nucleoid	0.178456	0.0487229	-0.0560332	-0.0403928	0.190236	0.443362	-0.0855142	5.04492	0.497082	1.09172	0.554712	2.19107	-0.045781
new_go.mitochondrial.outer.membrane	0.785578	0.0955287	-0.194848	0.0420717	-1.49661	0.140823	-0.432836	0.338425	-0.259342	-1.36689	-0.0964544	0.475421	1.24631
new_go.mitochondrial.respiratory.chain	-0.927919	0.185702	-0.0727454	-0.141035	0.273617	1.38528	-1.37116	2.41361	0.764262	1.35587	1.01961	1.60873	0.51714
new_go.mitochondrial.small.ribosomal.subunit	-1.64204	-1.20423	-0.804167	-0.718926	-1.00772	-1.20716	-1.04957	-0.60621	-1.771	1.18573	0.708447	0.395098	1.29406
new_go.mitochondrion	-5.81417	-3.35862	-1.98595	0.00291218	-4.01897	-0.415092	-4.61352	2.56695	0.412466	1.85086	3.35652	2.78141	2.92036
new_go.mitochondrion.inheritance	-2.04828	-0.505861	-0.36552	-0.435539	-0.56927	-1.34596	0.512349	-0.631671	-0.00555875	-0.0760448	-0.537228	-0.414677	-0.0640031
new_go.mitochondrion.organization.and.biogenesis	-0.810198	-0.160515	0.222129	0.405584	-0.315283	0.249563	-0.21181	0.442302	-0.00257909	-0.616864	0.229127	1.26909	-0.0748596
new_go.mitosis	0.353595	1.05032	0.40024	0.628245	0.0272766	-0.42023	1.02562	-0.154236	-0.246742	-0.0514781	0.614555	2.95677	-0.13019
new_go.mitotic.cell.cycle.spindle.assembly.checkpoint	-0.0897497	-0.242219	-0.371444	-0.247927	-0.373341	0.0198386	0.0291941	0.642228	0.756789	-0.202647	1.00754	0.619286	NaN
new_go.mitotic.metaphaseanaphase.transition	-0.377258	-0.173101	-0.183344	-0.024822	-0.412592	-0.319031	-0.00828474	-0.0993178	-0.934416	0.0215198	-0.569981	0.220562	-1.14697
new_go.mitotic.recombination	-0.2233	-0.0969555	0.823133	0.356882	-0.816963	-0.144239	-0.332005	0.37083	0.120808	0.0113905	-0.733231	0.0123128	NaN
new_go.mitotic.sister.chromatid.cohesion	-0.344832	-0.40092	0.25016	-0.12551	-0.151242	-0.238032	0.054381	-0.094331	0.555734	-0.734507	-0.48114	2.22078	0.547419
new_go.mitotic.sister.chromatid.segregation	-0.205847	0.161482	-0.0177058	-0.123905	-0.513432	-0.217738	0.822303	0.162138	1.33863	-0.070515	-0.379517	0.927942	-0.149656
new_go.mitotic.spindle.elongation	-0.966648	-1.30562	-0.166768	-0.499545	-1.06799	-0.0485284	-0.346025	0.0300038	-0.610581	-0.560423	-0.46409	0.596825	-1.72409
new_go.mitotic.spindle.organization.and.biogenesis.in.nucleus	-0.74215	-0.0236234	-0.180979	-0.114979	0.14987	-0.640934	0.0436658	-0.542437	-0.25156	-0.558647	0.40902	1.31466	-0.016708
new_go.molecular_function	-0.420119	-1.54081	-0.724823	-0.406908	-1.14023	-5.02912	-2.22692	-1.57089	-2.62073	-0.445659	-1.79439	-0.645555	0.426804
new_go.monolayersurrounded.lipid.storage.body	0.678713	0.923794	-0.000306208	-0.275352	0.316354	0.476562	-0.0713558	0.686288	-0.563451	0.376982	0.0307088	0.0068667	0.133169
new_go.motor.activity	0.0212272	-0.000695	1.70342	0.439439	-0.0824816	-0.0657077	-0.0201258	0.0956147	-0.691167	0.103175	-0.99678	2.0459	0.0357261
new_go.movement.of.group.I.intron	NaN	NaN	0	0	0	0	0	0	0	0	0	0	0
new_go.multidrug.transport	0.147669	0.175551	0.307814	-0.0158948	0.0347409	-0.11855	-0.446115	0.573661	0.218045	0.935032	NaN	NaN	NaN
new_go.negative.regulation.of.protein.metabolic.process	-0.0991876	-0.0941909	-0.238122	-0.0978415	0.226394	-2.00899	0.429672	-1.72549	-0.523831	-0.236959	-0.658545	1.12708	-0.202604
new_go.negative.regulation.of.transcription	0.500349	0.752572	0.337841	1.69797	0.0780034	0.836104	1.01474	2.79675	0.500591	-0.224261	NaN	NaN	NaN
new_go.negative.regulation.of.transcription.from.RNA.polymerase.II.promoter	0.111527	0.206516	0.47967	1.06286	-0.183953	0.148399	-0.210932	0.380675	-0.201719	-0.594793	0.155014	-0.0650742	0.494858
new_go.negative.regulation.of.transposition.RNAmediated	-0.341383	0.178787	0.747607	-0.024241	0.612732	0.122525	0.149013	0.128931	0.817206	2.2646	-0.0934232	0.84808	0.215491
new_go.nitrogen.compound.metabolic.process	-1.30181	-0.387514	-3.10053	0.557183	-0.473489	1.81015	-0.527536	0.73037	1.15456	1.15258	1.01636	1.04453	0.718728
new_go.nuclear.chromatin	0.399685	-0.280995	-0.0673125	-0.119315	0.429772	-0.375643	0.821986	-0.382412	-0.790734	-0.0584663	0.217229	0.367188	0.433606
new_go.nuclear.chromosome	0.741423	0.0760361	-0.267145	0.141098	-0.392621	-0.735224	0.551723	-0.0101674	0.144194	1.02712	0.428731	0.866273	0.998071
new_go.nuclear.envelope	0.196779	0.54506	0.276544	1.06188	0.960772	0.275873	-0.479224	-0.219612	-0.595121	-0.0589106	-0.0132846	1.27638	0.56936
new_go.nuclear.envelopeendoplasmic.reticulum.network	-0.138371	-0.138922	0.791294	0.165884	0.00733511	-0.31865	-0.113148	-0.0484898	-0.779678	1.18739	0.337492	0.222626	-0.117717
new_go.nuclear.exosome.RNase.complex	0.938483	0.264419	1.43258	0.828768	0.480527	1.46034	0.255556	0.118596	0.23392	0.227346	0.743252	0.250517	0.201987
new_go.nuclear.mRNA.splicing.via.spliceosome	-1.58207	-0.974147	-0.482263	0.0747327	0.216361	-0.561328	-1.09177	-3.47026	-2.11506	-1.34835	-1.45956	-0.555492	1.05139
new_go.nuclear.membrane	-0.323111	0.611021	0.436114	1.21466	0.240731	-0.26368	-0.42023	0.141564	-0.265701	-0.443304	0.259749	0.740056	0.647878
new_go.nuclear.migration.microtubulemediated	0.180056	0.0833739	-0.289979	0.212052	-0.0128655	0.619936	0.537816	0.0257458	0.587432	-0.406112	0.794106	1.56559	NaN
new_go.nuclear.organization.and.biogenesis	-0.402067	-0.574537	0.0345901	0.551272	0.0893354	-0.0573707	0.807753	0.407661	0.00915534	-0.584699	0.113575	1.62794	-0.0356372
new_go.nuclear.pore	0.437929	0.677193	0.683994	0.483489	1.06596	-0.0680641	0.738868	-0.197172	-0.235563	-1.06936	0.476673	2.03438	0.889477
new_go.nuclear.pore.organization.and.biogenesis	-0.292456	-0.431049	-0.597817	0.437421	-0.0243915	-0.552964	0.804757	-0.483919	0.679501	-0.388135	0.46259	2.14194	1.69932
new_go.nuclear.transport	-0.324864	-0.38369	0.0847809	0.242964	0.386263	-0.174223	0.54485	0.037825	-0.20171	0.433728	0.046615	0.739742	0.265576
new_go.nucleartranscribed.mRNA.catabolic.process.deadenylationdependent.decay	0.32366	0.597064	0.812425	2.33252	0.416614	-0.159282	1.09077	0.194906	-0.0540422	-0.0290618	-0.526491	-0.28116	NaN
new_go.nucleartranscribed.mRNA.catabolic.process.nonsensemediated.decay	-0.0286197	0.0122441	-0.223445	1.0623	0.380257	-0.235154	0.318315	0.846964	0.150706	1.17767	-0.11788	1.05546	NaN
new_go.nuclease.activity	0.661551	0.320534	1.12532	0.158649	0.476382	0.270062	1.51151	-0.869194	-0.147015	-0.361734	-0.472316	-0.961742	-0.589966
new_go.nucleic.acid.binding	2.28119	3.29468	0.827199	0.775571	1.67374	1.15645	3.94757	1.13162	0.907702	0.96539	1.1392	0.436661	4.61421
new_go.nucleobase.nucleoside.nucleotide.and.nucleic.acid.metabolic.process	-0.676581	-0.291041	-0.465295	-0.00174456	-0.98714	0.0981028	1.09585	-0.0161189	0.517097	0.444214	1.52422	-0.69845	0.124503
new_go.nucleobase.nucleoside.nucleotide.and.nucleic.acid.transport	0.255536	0.303818	0.0321747	0.048935	0.718413	1.16402	0.468652	0.196465	0.713208	-0.409056	NaN	-0.10111	NaN
new_go.nucleocytoplasmic.transport	0.250712	0.480943	0.701871	0.295753	0.849592	0.151881	0.794792	0.194378	-0.155363	0.811047	0.356448	0.301154	0.674356
new_go.nucleolus	5.89291	8.20336	9.34489	6.72484	9.26336	4.20408	7.60553	2.49567	4.24257	13.2612	9.07739	4.96106	14.0186
new_go.nucleoplasm	0.33336	0.646274	1.31407	0.709791	1.33881	2.54367	1.08257	0.340797	-0.102232	0.317291	1.04345	-0.134924	0.869508
new_go.nucleoside.metabolic.process	-0.727367	0.252446	0.470912	0.0767662	0.288978	0.19654	0.713497	-0.772534	1.68567	0.71248	0.0548272	-0.494227	0.917787
new_go.nucleosidetriphosphatase.activity	-0.0181595	0.201522	-0.213313	-0.0483573	0.0162283	0.0285865	-0.0381443	-0.34547	0.657959	-0.248069	-0.0478656	0.86323	0.0370495
new_go.nucleosome.assembly	0.350517	-0.0396305	0.0483606	0.083439	0.288086	0.11547	0.385289	0.0953384	1.60751	0.539829	0.872424	1.19382	0.708795
new_go.nucleotide.binding	0.275761	1.93364	1.28995	2.56827	3.5576	2.95172	2.65098	0.959683	1.80319	1.0509	1.4687	8.39483	0.579244
new_go.nucleotide.metabolic.process	0.756055	0.415725	0.396096	0.340592	0.566179	0.329128	-0.730134	0.114524	0.506576	0.227311	1.58899	0.554376	0.346416
new_go.nucleotideexcision.repair	-2.45662	-1.74502	-0.727956	-0.854192	-0.446502	-0.101713	-0.716842	-0.382868	-0.060245	-0.262605	-0.0586652	0.0539551	0.283985
new_go.nucleotidyltransferase.activity	0.223229	0.201403	0.903892	-0.0563514	0.326644	1.60405	0.495736	-0.410671	0.227757	-0.566172	1.05985	0.814616	3.13285
new_go.nucleus	-2.20123	4.54147	5.41342	3.11072	4.88559	1.59055	7.51503	-1.19974	-3.00221	0.437909	0.977985	8.49996	5.72442
new_go.onecarbon.compound.metabolic.process	0.00349081	-0.215429	0.0787659	0.150044	-0.124767	-0.0523289	-0.00187007	0.749871	-0.000397331	0.441352	0.99072	2.46554	0.725121
new_go.organelle.inheritance	0.0585671	0.257666	0.256273	1.03595	0.0278955	0.0762935	0.0482633	0.0534473	0.0210814	0.223663	0.187552	0.553435	NaN
new_go.organic.acid.metabolic.process	-0.180102	0.295286	-0.201915	0.238025	-0.133015	-0.143594	0.14078	-0.512371	0.572719	0.122628	0.187782	0.861309	NaN
new_go.outer.membrane	0.641187	-0.373676	-0.340217	-0.456397	-1.2465	-0.347997	-0.82124	0.0928785	-0.676795	-0.901529	0.0262915	0.0271677	1.64447
new_go.oxidation.reduction	-0.566377	-0.73873	-0.906733	0.499935	-0.311058	1.31102	-2.27527	3.67718	2.64826	1.37819	0.796519	1.66058	-0.150805
new_go.oxidoreductase.activity	-0.288747	-0.107694	-0.569976	0.413873	-0.458641	1.417	-2.63818	2.87587	3.00945	0.433092	0.36795	0.94796	-0.0527465
new_go.oxidoreductase.activity.acting.on.the.CHOH.group.of.donors.NAD.or.NADP.as.acceptor	0.48711	0.306328	-0.441559	0.724761	0.112686	-0.0268372	-0.819478	0.967213	0.582907	0.895799	2.53979	-0.0297562	-0.739174
new_go.peptidase.activity	-0.095433	-0.176806	-1.51858	-0.673036	-0.692702	-1.94887	-3.43902	-0.912528	-0.701513	-3.19356	-2.06058	-0.0409543	-0.552779
new_go.peptidylamino.acid.modification	0.227954	0.561401	0.797837	1.31764	0.650497	1.19212	-0.843128	0.140971	-0.238376	3.01459	-0.22851	0.261281	-0.433319
new_go.peptidylprolyl.cistrans.isomerase.activity	-0.92733	-1.20275	0.0382336	-0.188714	-1.21225	-0.629137	-0.134108	-0.679309	-0.950951	-0.0447033	-0.130258	-0.252694	NaN
new_go.peripheral.to.membrane.of.membrane.fraction	-0.409298	-0.352729	-0.222463	-0.298492	-0.0780042	-0.974179	-0.166673	0.228425	-1.25421	-1.09716	-0.305059	-1.13067	NaN
new_go.peroxisomal.matrix	-0.616694	-0.471648	0.00194897	NaN	0.470397	-0.417974	-1.92185	-0.496774	-0.503441	-1.0304	0.160903	-0.217316	-1.48923
new_go.peroxisomal.membrane	-0.596749	-0.322712	-0.915105	-0.334318	-0.369823	-1.08237	-0.159923	-0.128946	-0.0689318	-2.22569	-2.6222	0.459306	-0.0994102
new_go.peroxisome	-2.19035	-1.84195	-1.55147	-0.602528	-1.39666	-1.0288	-0.823738	-0.214708	0.0684153	-1.72914	-3.36682	0.427909	-2.14229
new_go.peroxisome.organization.and.biogenesis	-0.907943	-0.393448	-0.672506	-0.770394	-1.41974	-1.64251	-0.829078	-0.443997	-0.118144	-3.85813	-1.36187	1.00292	-1.60633
new_go.pheromonedependent.signal.transduction.during.conjugation.with.cellular.fusion	-0.0190678	-2.00519	-0.0758522	-0.0470658	-0.234094	-0.308136	0.506256	-0.565831	0.0433902	-0.154097	-0.120989	0.177758	-0.0482283
new_go.phosphatase.activity	0.408005	0.171421	0.881499	0.123519	0.00152862	0.0299137	-0.00159976	-0.219373	-0.00552601	-0.0767621	-0.0998389	-0.0988469	-0.970337
new_go.phosphatidylinositol.3phosphate.binding	-1.80162	-0.602687	-0.122709	-0.782864	-1.20559	-2.67913	-0.104888	-0.624947	-1.96641	-1.70366	-1.05519	-0.507155	NaN
new_go.phosphoinositide.binding	-1.4859	-0.992172	-0.835654	-0.485147	-2.19549	-1.2114	-1.18108	-0.0222939	-0.421086	-0.982045	-1.78118	0.193313	NaN
new_go.phospholipid.biosynthetic.process	-0.134524	-0.29298	-0.600646	-0.15977	-0.176784	0.145842	0.725011	0.487859	-0.0793967	-0.0114035	0.082933	1.15674	0.386921
new_go.phosphoprotein.phosphatase.activity	0.976648	1.36517	1.91308	0.649406	0.37063	0.104937	-0.0583124	0.410217	0.376236	-0.314308	0.703993	0.09786	-1.30461
new_go.phosphorus.metabolic.process	0.214672	0.533591	0.00481533	0.66846	0.127435	1.27403	0.674282	1.80803	2.41314	3.46809	2.77422	2.36464	1.76378
new_go.phosphotransferase.activity.alcohol.group.as.acceptor	-0.33852	0.0426188	-0.026509	-0.377097	-0.0275772	-0.450726	0.0541093	-0.839081	0.180704	-0.142637	-0.252393	-0.0888985	-1.22746
new_go.plasma.membrane	1.03309	0.9249	-0.460684	0.635212	1.81772	4.83506	2.35954	2.82876	4.71562	2.65828	1.54593	0.878076	-0.0141555
new_go.polysome	0.790124	0.912938	0.0506118	-0.250822	1.58937	0.58712	0.130673	1.07146	-0.653594	2.77562	0.200386	1.5546	-0.195931
new_go.positive.regulation.of.transcription	-0.130783	-0.30212	0.156155	0.0657642	-0.0454458	0.742779	0.0585002	2.62771	-0.43629	0.171228	0.671109	0.371072	NaN
new_go.positive.regulation.of.transcription.from.RNA.polymerase.II.promoter	-0.805289	-0.318791	-0.928135	-0.686216	-0.2232	0.847703	0.0218016	0.293217	0.419353	0.331378	0.122014	0.126944	-0.794119
new_go.postreplication.repair	-1.24145	-1.71704	-0.434567	-0.0762711	-1.67504	0.0514906	-0.689084	-0.0311881	-0.0897856	0.0864677	0.94356	0.301225	0.681406
new_go.posttranslational.protein.modification	0.283175	-0.0211429	-0.111683	0.497294	-0.758493	0.000558545	-0.341456	-0.615959	-0.685809	-0.718175	0.0563709	0.801643	NaN
new_go.preautophagosomal.structure	-1.02908	-0.611188	-1.42066	0.0710684	-0.300107	-1.87683	-0.396029	-0.0023817	-1.66211	-1.56545	-0.363809	-1.41214	NaN
new_go.prenyltransferase.activity	-1.34123	-0.404541	NaN	-0.0700765	-0.514644	NaN	NaN	-0.215298	NaN	-0.125748	-0.841176	-1.3478	NaN
new_go.prereplicative.complex	0.48088	0.90687	0.94349	0.591164	1.00176	0.672371	0.287845	0.231067	-0.342953	0.569674	0.061885	0.354609	0.00547673
new_go.prereplicative.complex.assembly	0.48088	0.90687	0.94349	0.591164	1.00176	0.672371	0.287845	0.231067	-0.342953	0.569674	0.061885	0.354609	0.00547673
new_go.prospore.membrane	0.544681	-0.143171	0.0110495	-0.531712	0.583053	-0.453928	1.75725	0.561789	-0.716199	-0.00202186	0.295932	1.34582	-0.33055
new_go.proteasomal.ubiquitindependent.protein.catabolic.process	-0.205004	-0.369438	-0.45489	-0.794876	0.455885	-0.615053	-0.912815	0.231496	NaN	-1.12037	-0.769605	-0.0701477	NaN
new_go.proteasome.complex	-0.428889	-0.110638	-0.0738388	0.117415	-0.0694629	-0.495988	0.320786	-0.376997	-1.69623	-0.625568	-0.592645	0.508033	NaN
new_go.proteasome.core.complex	-0.380517	-0.329876	-0.484557	-0.663555	-0.372952	-0.573169	0.183644	-0.855552	-0.990842	-1.78947	-2.44663	0.230398	NaN
new_go.proteasome.storage.granule	-0.711818	-0.50023	-0.905083	-1.06498	-0.650786	-4.73313	0.0261372	-0.545692	-1.27227	-2.27748	-1.45774	0.853854	NaN
new_go.protein.amino.acid.Nlinked.glycosylation	-0.488001	-0.151499	0.51976	0.339769	0.116916	0.387716	-1.39941	-0.235818	-0.654241	-0.133119	-0.117677	1.33202	-0.636523
new_go.protein.amino.acid.Olinked.glycosylation	0.283656	-0.276874	-0.0501865	0.217905	-0.176228	0.420949	-0.017985	0.134437	0.521498	1.14555	NaN	NaN	NaN
new_go.protein.amino.acid.acetylation	-0.582208	-0.348655	-0.11207	0.166063	-0.202558	0.432005	-0.0585002	-0.0370691	-0.0137277	0.544493	-0.0922954	-0.189284	-1.09445
new_go.protein.amino.acid.dephosphorylation	0.350396	0.655323	-0.0128901	0.103876	-0.377172	0.149436	0.16959	0.986347	0.685304	-0.166575	0.0349689	-0.0516601	-0.921387
new_go.protein.amino.acid.glycosylation	-0.053684	-0.16629	-0.429807	0.532893	-0.167237	0.824444	-0.4906	0.0332733	0.4782	0.529806	0.353982	0.0296331	-0.28132
new_go.protein.amino.acid.phosphorylation	-0.402328	-0.268065	-0.0501523	0.090924	0.270432	-0.189999	-0.670993	1.2921	0.166614	0.927966	-0.334043	3.82574	-0.549307
new_go.protein.binding	-1.29753	-1.11802	0.171337	-1.18366	-1.37512	-1.90724	0.832865	-0.700496	-1.64113	-0.557453	-2.08937	0.416793	0.361107
new_go.protein.binding.bridging	-1.8486	-0.51087	-0.139799	-0.611649	-0.0107972	-0.0440881	0.142595	-0.113084	-0.481336	-0.305639	-0.810753	-1.00729	-0.375902
new_go.protein.catabolic.process	-0.421121	-0.277669	-0.51709	-0.507291	-0.289547	-0.951424	0.914616	0.0217482	-1.20704	-0.403641	-2.56057	-0.819987	-0.0290459
new_go.protein.complex	-0.945875	-0.281861	-1.62415	-0.40723	-0.226294	-2.33916	0.760054	-0.334699	-0.69808	-1.87398	-2.63234	1.0526	-2.23657
new_go.protein.complex.assembly	-0.245678	-0.110843	0.251736	0.424263	-0.177542	-0.171137	0.0271629	-0.326277	-0.691752	0.852439	-0.126287	0.489726	0.62598
new_go.protein.deubiquitination	0.237921	0.297854	0.460272	0.0173318	0.24529	-1.15529	-1.27786	-0.121486	-1.34736	-0.244252	-0.0479106	0.0804465	-0.068698
new_go.protein.dimerization.activity	1.12288	0.776796	1.45532	0.0655888	1.17658	0.274923	-0.0960668	1.49722	0.71527	0.121131	0.193885	0.661942	-0.0144011
new_go.protein.export.from.nucleus	-0.44026	-0.69222	-0.576342	1.14433	0.340394	-0.354964	0.581207	-0.343692	-0.392986	-0.960173	0.0506965	3.76738	0.847644
new_go.protein.folding	-0.562053	-0.148638	1.14021	1.25002	-0.958556	0.720893	1.31999	0.582507	-1.31387	0.54864	-0.282405	-0.0306862	-0.19292
new_go.protein.import.into.mitochondrial.matrix	-0.530411	-0.694311	-0.215255	0.926931	-1.40698	-0.305168	-0.419595	1.14369	-0.0638397	0.483404	0.570361	0.418988	0.232803
new_go.protein.import.into.nucleus	0.347014	0.388282	0.607612	0.212525	0.947648	-0.00143769	0.474108	-0.558632	0.0353898	1.61302	0.881792	0.393973	0.246612
new_go.protein.import.into.nucleus.docking	0.872185	0.678543	1.53095	0.525096	1.43771	1.06723	0.418149	0.0889757	-0.226218	-0.59643	0.624913	0.799973	0.230391
new_go.protein.kinase.activity	-0.256716	-0.143004	-0.0824964	0.0216891	0.121955	-0.594572	-0.546701	1.33287	-0.134059	1.06226	-0.351275	2.56278	-0.556416
new_go.protein.localization	0.161916	-0.0855605	-0.183114	NaN	0.166288	-1.56934	-0.144942	-0.109963	-1.19873	-0.438552	0.831618	0.307949	-0.244524
new_go.protein.modification.process	-0.323714	-0.12715	0.3569	0.739157	0.366155	-0.0942966	-1.16055	-1.72071	-0.216065	-1.79047	-0.701815	-0.116079	-0.101018
new_go.protein.monoubiquitination	0.183751	-0.347027	0.104665	0.420251	-0.0677914	-0.364196	0.27056	-0.551969	-1.61728	-0.410295	-0.536821	3.20876	-0.868164
new_go.protein.polyubiquitination	-0.065445	-0.034434	0.0458831	0.207028	-0.590886	-0.363488	0.482608	-0.626828	-0.90848	-0.584389	-0.592645	2.64525	-0.725335
new_go.protein.processing	0.0727223	-0.0270672	-0.102551	-0.304927	0.425033	1.21364	-1.63352	-0.867653	0.426615	-0.585106	-0.238655	-1.09624	NaN
new_go.protein.retention.in.Golgi.apparatus	0.135852	0.327255	0.0233995	NaN	-0.119739	-0.773974	-0.744444	-1.48508	-1.25454	-0.47168	-1.09211	0.0153383	NaN
new_go.protein.serinethreonine.kinase.activity	-0.223252	-0.11251	-0.11522	0.0285312	0.293759	-0.530271	-0.494696	0.967892	-0.113535	0.931246	-0.399106	2.79628	-0.421441
new_go.protein.serinethreonine.phosphatase.activity	0.738389	0.349623	1.00498	0.589756	-0.44205	0.645389	-0.808842	1.3818	1.48366	-0.101788	0.143551	0.161335	-0.276191
new_go.protein.targeting.to.ER	-0.172299	-0.805587	0.302009	0.0528609	0.131508	-0.583168	0.183703	0.563983	-0.139943	-0.591046	0.0279615	0.738822	0.0577516
new_go.protein.targeting.to.vacuole	-1.21658	-0.688558	-0.225825	-0.479034	0.539841	-1.09154	-0.00872433	-0.178275	0.214351	-0.651265	-1.45184	-0.444146	-0.535942
new_go.protein.transport	-1.64778	-2.22159	-0.19132	-0.609181	-0.210212	-4.34203	-0.403598	-1.27982	-3.20409	-1.79278	-1.79711	0.971661	-0.659258
new_go.protein.transporter.activity	-1.06599	-0.954225	0.0424908	0.439905	-0.0112739	-0.0268755	-0.614052	-0.00730401	-1.94567	-0.139408	0.434441	0.59629	0.713729
new_go.protein.tyrosine.kinase.activity	-0.0623948	0.0662	-0.332624	-1.09385	NaN	NaN	NaN	0.573491	0.86285	-0.338978	-0.0558611	0.178169	-0.770238
new_go.protein.tyrosine.phosphatase.activity	0.323467	0.473886	0.847913	0.407944	1.11789	-0.0820318	-0.109985	-0.198067	-0.104079	-0.239853	-0.239709	-0.0440698	NaN
new_go.protein.ubiquitination	-1.18369	-0.144612	-1.31721	-0.0650589	-0.120163	-0.21384	0.0931885	-0.15906	-0.721255	-0.123199	0.151621	0.386592	-1.75305
new_go.protein.ubiquitination.during.ubiquitindependent.protein.catabolic.process	0.297073	0.340963	-0.263919	0.181861	0.287677	-0.19214	0.166041	-0.428561	-2.45967	-0.349369	-0.194216	0.681567	-0.605073
new_go.proteolysis	-1.33702	-0.31565	-0.912948	-0.418038	-0.658578	-1.03098	-2.33331	-0.413325	-0.0167708	-0.176045	-1.51502	0.18654	-1.5572
new_go.proton.transport	0.690091	0.710633	0.49077	1.37884	0.246153	-1.67513	-0.866806	0.18941	0.150211	4.05898	0.194088	1.2039	0.452718
new_go.protontransporting.twosector.ATPase.complex	0.536929	0.534787	-0.184337	0.567923	0.0550777	-1.7522	-1.2823	-0.00668291	0.171797	2.88978	0.103749	1.79137	0.255365
new_go.pseudohyphal.growth	0.578697	0.366136	0.32914	0.140292	1.27004	0.62152	-0.0824377	2.65908	3.30278	0.42552	1.13842	0.403145	0.719504
new_go.pseudouridine.synthase.activity	0.560722	0.765161	1.16037	0.684963	0.647389	0.730672	0.220298	-0.435366	-0.0394251	0.0330791	0.24228	0.107375	1.34482
new_go.purine.nucleotide.biosynthetic.process	0.488537	0.753786	0.561093	0.218568	0.484376	0.47497	0.104001	1.03534	1.42947	1.11278	1.0487	0.908299	1.71437
new_go.pyridoxal.phosphate.binding	-0.00881167	-0.0248918	0.316025	-0.264617	-0.516154	-0.198781	-1.26382	0.770789	-0.113749	0.217845	0.0487369	0.698996	-0.383654
new_go.rRNA.binding	2.14564	1.67322	0.69139	4.66942	2.10305	1.23969	1.74638	0.967819	1.33172	2.38073	4.16364	3.47551	2.79324
new_go.rRNA.export.from.nucleus	0.481089	0.633365	0.27042	0.584058	0.0527507	-0.196183	1.05446	-0.691876	0.281284	-0.308718	1.14359	1.69529	1.3696
new_go.rRNA.metabolic.process	3.09605	4.06574	6.5381	3.28279	5.36828	2.12721	2.57717	0.453527	0.412043	0.643364	0.334312	1.71385	1.48335
new_go.rRNA.modification	1.38033	1.46764	1.11751	0.969777	0.814201	1.10922	1.30924	0.610172	NaN	0.663624	0.714043	1.43615	1.02289
new_go.rRNA.processing	5.24729	8.20047	6.99876	6.43451	6.49229	7.08182	8.05807	1.22991	1.18567	8.71358	10.2731	4.59109	9.13168
new_go.receptor.activity	0.241899	0.34468	0.178694	-0.219466	0.306672	-0.532582	1.46636	0.230775	2.07378	0.427609	-0.138742	-0.276546	NaN
new_go.regulation.of.Rab.GTPase.activity	-0.0926225	-0.0101246	-0.541099	0.120324	-0.312391	-1.49598	-0.703611	1.01471	-2.7513	-1.10744	-0.100253	-0.148535	NaN
new_go.regulation.of.cell.cycle	-0.129525	0.126177	0.0870133	0.280037	0.127704	-1.00892	0.73905	1.63719	1.8456	0.612834	0.177899	1.13644	-0.295108
new_go.regulation.of.cell.growth	-0.301859	-0.151139	-0.0547928	0.215198	-0.105746	0.491954	0.237429	-0.0427605	-0.223194	-0.416329	NaN	0.141124	NaN
new_go.regulation.of.cell.shape	-0.300479	-0.159404	-0.173818	0.0101185	0.476651	3.079	0.401688	0.42303	NaN	0.876366	NaN	0.346518	NaN
new_go.regulation.of.cell.size	0.680224	1.40222	1.37199	0.831173	0.733611	1.86416	1.59938	1.03641	1.36313	0.738307	-0.37302	1.00716	1.10174
new_go.regulation.of.cyclindependent.protein.kinase.activity	-0.085381	0.23567	0.315805	0.0800141	0.721204	0.101413	0.776705	1.12008	0.961315	0.988939	0.152102	2.49272	NaN
new_go.regulation.of.exit.from.mitosis	0.143797	0.164225	0.0232849	0.40565	0.568618	0.356499	0.0748808	0.465376	0.759819	0.675285	0.212878	1.55748	NaN
new_go.regulation.of.protein.metabolic.process	0.283175	-0.0211429	-0.111683	0.497294	-0.758493	0.000558545	-0.341456	-0.615959	-0.685809	-0.718175	0.0563709	0.801643	NaN
new_go.regulation.of.transcription	0.0927823	0.00886618	0.0989324	0.694344	0.201131	0.896481	0.901928	1.63388	-0.480561	1.04821	0.186939	1.50435	0.383813
new_go.regulation.of.transcription.DNAdependent	0.338409	0.456124	0.293675	1.0744	0.0902126	0.329746	-0.35297	0.225219	-1.24671	-0.0056977	-1.06123	2.13591	-1.51707
new_go.regulation.of.transcription.from.RNA.polymerase.II.promoter	0.380471	0.109174	0.650777	1.55861	0.333109	0.476973	1.79861	1.5188	0.245712	1.87829	0.606955	1.74943	0.0530398
new_go.regulation.of.translation	4.25356	3.68139	5.13154	4.06365	2.91613	4.75094	1.29111	3.22981	1.34155	2.90169	0.566661	8.52455	2.27652
new_go.replication.fork	-0.345872	-0.0064732	0.203779	0.348755	0.32398	-0.445499	-0.113966	-0.0419216	-0.45646	-0.282637	0.998329	-0.167136	2.21961
new_go.replicative.cell.aging	-0.113272	0.399442	0.249712	0.167694	0.0101753	0.352986	-0.333529	0.84938	-0.493162	0.395444	0.799791	1.69973	0.245024
new_go.reproduction	0.242139	-0.00924709	0.496677	0.245353	0.119928	-0.571439	0.453829	0.611937	0.460469	0.109604	0.581661	0.0382034	-0.225608
new_go.response.to.DNA.damage.stimulus	-1.18031	-1.33614	-1.12672	-0.715664	0.460547	-0.817964	-0.854145	-0.87459	0.323576	-1.11099	-1.03326	0.803024	0.256505
new_go.response.to.drug	-0.159566	-0.180836	0.805124	0.148391	0.0443137	1.3941	-0.463128	0.949198	0.548746	-0.254239	0.392105	0.552751	0.827657
new_go.response.to.heat	0.512096	0.473943	1.06314	0.0784922	-0.0190287	1.07784	0.184207	0.395832	0.0509347	-0.136474	0.994116	0.953954	-0.0500851
new_go.response.to.osmotic.stress	-1.03621	-0.44093	-0.899856	-0.00292835	-0.364365	0.578269	-0.183163	0.207086	1.13536	0.263543	0.433528	0.185893	-1.19877
new_go.response.to.oxidative.stress	-1.11327	-1.49062	-1.04589	-0.988334	-0.853147	-0.170069	-1.2944	-0.0393627	-0.148072	0.529378	-0.562666	-0.336491	-0.791593
new_go.response.to.pheromone	-0.175664	-1.30188	-1.66961	-0.144055	-0.489681	0.198969	-0.176465	-0.455369	0.00200565	0.470998	-0.311876	0.66301	-0.0272207
new_go.response.to.salt.stress	-0.346151	-0.293222	-0.124771	-0.0198046	0.769135	-0.022521	0.302347	0.353446	0.0757984	1.06962	0.463779	-0.488362	-0.024437
new_go.response.to.starvation	-0.650424	-0.0549816	-0.473496	-0.304533	0.293267	0.066923	-0.979804	-0.026791	-0.341174	-0.300093	-0.0941011	0.461223	0.0338652
new_go.response.to.stress	0.388305	1.26714	0.835333	0.747327	0.0851597	1.44478	1.19329	2.85168	1.49238	-0.0493167	-0.01839	0.44911	-0.224038
new_go.response.to.temperature.stimulus	0.428823	1.45809	0.240126	0.373528	0.285991	1.55548	0.502083	1.67083	3.00031	1.64545	0.368479	0.392965	-0.149847
new_go.response.to.toxin	-1.80384	-0.840144	-1.36743	-1.79405	-1.35743	1.56149	-0.0279952	-0.0830657	1.51802	0.147293	-0.565043	-0.916975	-0.75275
new_go.retrograde.transport.endosome.to.Golgi	-0.0530783	-0.213876	-0.174987	-0.411753	-0.436702	-0.546945	-0.385591	-0.106997	0.0148299	-1.35032	-0.596949	-0.0496273	NaN
new_go.retrograde.vesiclemediated.transport.Golgi.to.ER	-0.0542361	-0.545191	-0.325515	-0.240982	-0.232059	-1.26115	-0.0989015	-0.739898	-1.27225	-0.720088	-0.724655	1.12753	-1.07819
new_go.ribonucleoprotein.complex	6.55509	7.6351	1.87919	3.53728	7.07808	4.46894	7.22104	1.73264	1.11845	6.70914	19.945	17.7997	12.3119
new_go.ribosomal.large.subunit.assembly.and.maintenance	1.61526	2.72375	0.522643	2.6283	0.574999	1.29879	2.57518	0.750909	-0.0361162	5.01949	2.87387	0.381272	3.00437
new_go.ribosomal.large.subunit.biogenesis.and.assembly	1.05128	2.29628	3.73599	3.31206	4.57301	0.57617	1.76245	2.16428	1.72939	3.99626	5.3741	1.40994	2.08626
new_go.ribosomal.large.subunit.export.from.nucleus	0.388312	0.678543	0.838103	0.414711	0.550025	0.91864	1.07811	0.665069	-0.281323	0.870898	0.873547	1.64665	0.876107
new_go.ribosomal.protein.import.into.nucleus	0.718561	-0.46525	-0.64003	0.506784	0.0549359	-0.244011	0.523616	-0.287945	0.507704	-0.578788	0.854043	1.85037	1.21268
new_go.ribosomal.small.subunit.biogenesis.and.assembly	0.105038	0.28837	0.64401	-0.539021	0.507055	0.0861366	0.281317	1.7734	0.560413	2.13229	2.00728	0.485236	1.27887
new_go.ribosome	7.25334	8.62988	1.65424	2.57152	6.61484	7.06025	10.7435	3.88008	2.79081	6.15737	22.4745	11.726	12.3016
new_go.ribosome.biogenesis.and.assembly	14.1797	17.8589	17.6899	13.0534	21.4172	9.35816	15.7031	4.43868	2.75116	11.8716	13.1553	8.26265	17.0727
new_go.ribosome.export.from.nucleus	-0.167959	0.435041	1.39945	0.354309	1.07172	0.294452	1.39462	-0.326186	0.719579	NaN	1.1269	NaN	0.457578
new_go.secretion.by.cell	-1.21466	-2.60458	-1.31344	NaN	-0.805945	-0.0662571	-1.15414	0.0915786	0.109229	0.462273	0.518314	0.144422	-0.0589153
new_go.sequencespecific.DNA.binding	1.70908	3.23204	1.64597	1.09606	0.465147	0.725304	0.28615	1.80969	1.19259	-0.288833	0.199229	0.875456	0.737992
new_go.serinetype.endopeptidase.activity	0.0125591	0.188448	0.267653	-0.316008	-1.19767	-0.222917	-1.1736	-0.378374	0.248277	-0.214357	0.0683112	0.0744768	NaN
new_go.sexual.reproduction	-0.0282818	-1.25022	-0.17116	-0.204809	-0.216512	-0.599848	1.14385	0.0353305	0.479308	-0.10872	-0.0154952	-0.722951	-0.401228
new_go.signal.transducer.activity	-0.0824489	-0.5199	-0.0134085	-0.0570947	0.793474	0.327292	1.30057	1.32179	0.577748	0.016669	-0.465823	2.47179	0.31339
new_go.signal.transduction	-0.455789	-1.25965	-0.0951053	-0.350616	0.0771487	0.0138843	0.11682	0.527414	1.17913	0.236591	-0.206842	0.400838	-0.0899871
new_go.singlestranded.DNA.binding	0.0463343	0.178841	0.531549	-0.295479	0.787235	-0.0990183	0.204543	-0.990274	0.0306634	-0.328737	-0.0376845	1.226	0.129746
new_go.small.GTPase.mediated.signal.transduction	-0.640234	-0.248309	0.199688	0.0566575	0.317333	0.768493	0.611927	1.07132	0.0346461	0.00179183	-0.345826	4.53166	0.200297
new_go.small.conjugating.protein.ligase.activity	0.283175	-0.0211429	-0.111683	0.497294	-0.758493	0.000558545	-0.341456	-0.615959	-0.685809	-0.718175	0.0563709	0.801643	NaN
new_go.small.nucleolar.ribonucleoprotein.complex	0.489692	1.02673	1.05229	2.7328	NaN	2.14556	0.866699	-0.0559872	0.378948	0.703567	-0.0748026	0.380252	0.316606
new_go.small.ribosomal.subunit	1.13672	1.34162	0.820782	0.0192967	0.895142	1.85951	1.41394	0.630924	NaN	1.40593	2.43856	2.2218	1.25065
new_go.smallsubunit.processome	3.31389	2.85275	3.58598	1.16032	3.06533	2.54412	2.2897	0.890599	0.7707	3.68265	5.11562	4.1843	4.81354
new_go.snRNA.export.from.nucleus	0.718561	-0.46525	-0.64003	0.506784	0.0549359	-0.244011	0.523616	-0.287945	0.507704	-0.578788	0.854043	1.85037	1.21268
new_go.snRNP.U1	-0.344597	-0.126491	0.350208	-0.13379	-0.000164123	-1.03356	-0.830823	-1.13594	-0.981237	-0.762384	-0.54585	-0.130271	0.227976
new_go.snRNP.U2	-0.387022	-0.00704076	0.589687	-0.0460194	-0.287194	-0.415358	-0.348079	-1.58981	NaN	-2.56518	-0.655134	-0.0790372	0.0985598
new_go.snRNP.U5	-2.79809	-1.37646	-0.665613	NaN	-0.533026	-0.782748	-0.616446	-0.947209	-1.58343	0.515849	-0.917624	-0.393094	-0.0327642
new_go.snRNP.protein.import.into.nucleus	0.718561	-0.46525	-0.64003	0.506784	0.0549359	-0.244011	0.523616	-0.287945	0.507704	-0.578788	0.854043	1.85037	1.21268
new_go.snoRNA.binding	1.57637	1.09702	1.7882	1.13301	1.80692	0.340285	0.289939	0.224293	0.191402	1.86429	2.79003	2.85005	2.06185
new_go.snoRNA.metabolic.process	0.400987	1.26201	1.21352	0.205774	0.268224	-0.230985	-0.102466	0.355593	-0.947888	-4.18843e-05	0.578392	0.336107	0.0900427
new_go.soluble.fraction	-1.04185	-0.427649	-1.00975	-0.243442	-2.30923	0.0943572	-0.470255	-0.371977	0.90399	-0.0163198	-0.264537	0.408685	-0.267925
new_go.specific.RNA.polymerase.II.transcription.factor.activity	0.110969	0.331134	0.519313	0.915391	0.122979	1.85248	0.353351	1.94689	-0.225354	-0.0403173	0.68754	-0.600906	0.21412
new_go.specific.transcriptional.repressor.activity	1.67742	2.31593	1.07657	3.70536	0.590677	1.10389	0.217072	0.217108	1.18242	0.340645	0.25627	0.927145	1.2522
new_go.sphingolipid.biosynthetic.process	0.284155	1.02242	1.09712	2.62643	1.01118	1.31838	0.174651	0.756847	0.0369677	1.70998	0.0015935	1.09964	NaN
new_go.spindle	-0.213627	-0.353699	-0.823117	-0.271061	-0.59495	-0.0376443	0.0717598	1.32453	-0.305415	-0.232352	-0.797577	1.10376	-0.119225
new_go.spindle.pole.body	-0.0303024	0.141977	0.0580654	0.0831231	0.306303	-0.849644	0.525612	1.40824	-0.0917349	-0.225098	0.80553	2.39362	-0.465514
new_go.spindle.pole.body.duplication.in.nuclear.envelope	-1.47417	-1.38469	-0.230767	-0.743775	-0.387702	-1.37077	-0.823947	0.18209	0.771007	-0.546653	NaN	NaN	NaN
new_go.spliceosome	-1.60101	-1.53493	-0.802414	-0.773212	0.0600392	-0.10097	-0.678902	-3.54489	-3.00795	-3.33417	-1.07564	-0.658467	0.893272
new_go.sporulation	-0.591511	-0.370524	0.104811	0.587903	-0.0658204	-1.25857	0.325759	0.579958	0.220055	-0.0817772	1.17274	-0.885517	-1.28054
new_go.steroid.biosynthetic.process	0.00667606	-0.0330232	0.627176	0.283943	-0.462656	0.562333	0.109022	1.1343	1.89161	1.43019	1.5592	0.597654	0.889373
new_go.sterol.biosynthetic.process	0.0909025	0.0695884	0.976162	0.354461	-0.671141	1.39434	0.0164663	1.65733	2.16784	2.14938	0.990188	0.915527	0.629917
new_go.sterol.transport	0.397495	-0.0692963	-0.6124	0.144434	-1.1073	0.23043	-0.546176	0.807642	0.491758	0.215112	NaN	NaN	NaN
new_go.structural.constituent.of.cytoskeleton	-1.24923	-0.539315	0.358802	-1.42542	-0.543879	-0.369608	-0.188805	-0.446809	-0.637272	-0.858038	0.217256	1.21464	-0.0128073
new_go.structural.constituent.of.ribosome	8.51451	9.35688	1.08572	2.64869	6.18954	7.35105	10.5053	2.91408	2.59033	6.59582	21.7611	14.2511	10.1745
new_go.structural.molecule.activity	-0.40712	-0.148505	-1.19413	0.0723879	-0.776174	-2.983	-0.362774	-0.999311	0.37742	-0.467566	0.296346	3.21662	0.425833
new_go.substratespecific.transmembrane.transporter.activity	1.93974	1.39007	0.108444	0.276022	2.63192	0.760936	0.719538	-0.0543949	3.1941	0.989265	NaN	NaN	NaN
new_go.sugarhydrogen.symporter.activity	1.7376	1.19852	-0.415131	0.259352	1.72519	0.598943	0.44633	0.1089	2.63024	0.555603	NaN	NaN	NaN
new_go.sulfur.metabolic.process	-0.527665	-0.461631	-0.405698	-1.35206	-0.308552	0.191087	-0.344943	-1.3742	0.152929	0.00350381	-1.83511	NaN	-1.7284
new_go.tRNA.aminoacylation.for.protein.translation	1.10075	1.36471	1.32021	0.755411	1.31588	1.20642	0.0564973	-0.561415	-0.0599646	0.324912	0.321377	0.678342	-0.00160215
new_go.tRNA.export.from.nucleus	0.93323	1.23375	0.27042	0.866765	0.555196	-0.430109	0.858992	-0.397559	0.176731	-0.388135	0.893499	2.86852	2.20736
new_go.tRNA.metabolic.process	2.03042	0.277525	0.365491	0.155333	0.3946	0.803079	0.515627	0.0341548	-0.491511	0.171447	1.34899	1.15975	1.1019
new_go.tRNA.methylation	0.68425	0.922707	0.0733441	0.800619	1.9168	-0.0444788	2.12085	0.0732601	0.0827046	0.049556	0.4274	0.288735	1.47876
new_go.tRNA.modification	0.816288	0.809215	1.20325	0.436062	0.762138	0.579017	0.0138715	0.319354	-0.0660224	0.00992422	0.766631	0.179382	3.16311
new_go.tRNA.processing	0.774455	1.18534	1.95318	1.96045	1.17715	-0.428482	1.62959	-0.264822	-0.144047	-0.745061	0.427598	0.0240177	2.28446
new_go.tRNA.splicing	0.187632	-0.546136	0.424402	0.995107	-0.196499	0.751223	0.193807	0.0159799	0.0142462	-0.26269	-0.108533	-0.919801	-0.0445769
new_go.telomere.maintenance	0.155023	0.340324	1.14663	-0.180043	0.0493168	-0.894751	0.204007	-1.1574	0.246136	-0.133148	0.0409831	-0.165103	-0.0977524
new_go.telomere.maintenance.via.recombination	1.48553	1.88136	0.443535	-1.18839	-0.460115	-0.469002	0.457879	0.372155	1.52686	-0.00409528	0.412716	0.244545	0.370057
new_go.telomere.maintenance.via.telomerase	-0.231261	0.388065	0.581194	0.633715	0.298205	-1.24742	-0.438032	0.2518	0.405586	-0.575091	-0.48113	-0.253614	NaN
new_go.telomeric.DNA.binding	0.167799	0.0372106	-0.168138	0.0912229	0.240683	-2.15892	0.00410162	0.280989	-0.0575126	-0.223526	0.0704075	-0.311818	NaN
new_go.threonine.endopeptidase.activity	-0.31252	-0.157725	-0.310053	-0.395058	-0.233021	-0.341884	0.135247	-0.609813	-0.779244	-1.58291	-2.05394	0.400418	NaN
new_go.transGolgi.network	0.543249	0.375385	0.0729009	1.0718	-0.531904	-0.0778601	0.0178993	0.612097	-0.197557	-0.738033	-1.2577	0.168896	NaN
new_go.transaminase.activity	-0.199182	-0.0212337	-0.0894191	-0.456469	-0.551227	0.00452614	-1.20014	0.121215	0.830914	-0.182914	0.317883	-0.040574	-0.020898
new_go.transcription	0.445223	0.652732	1.00623	1.2738	0.503963	0.793297	1.28647	0.642187	-1.19791	0.601686	-0.172903	4.049	0.467235
new_go.transcription.activator.activity	-0.000641049	-0.177266	0.697263	0.222865	-0.338336	0.668742	-0.176787	0.3964	-0.436125	0.0823547	0.0628957	2.06841	-0.0889602
new_go.transcription.coactivator.activity	0.203234	0.0699591	1.03804	-0.138956	-0.292973	0.659739	0.427902	0.300595	-0.525423	-0.194479	0.0941859	0.15485	-0.947977
new_go.transcription.corepressor.activity	0.980366	1.31342	0.0918594	-0.426038	0.197716	2.25865	0.73417	1.96293	-0.196017	-0.429979	NaN	-0.0215604	-0.292911
new_go.transcription.elongation.factor.complex	-0.321067	-0.154915	0.23464	0.780702	0.222872	0.336824	-0.714144	0.2666	-0.586032	-0.27865	-0.674595	0.0994828	-0.594717
new_go.transcription.factor.TFIID.complex	-1.69719	-1.60105	-0.320156	0.684404	-0.532194	-0.57662	-0.481835	-0.734192	-0.211432	-0.55923	-0.216194	0.0432476	NaN
new_go.transcription.factor.activity	0.259327	-0.140273	0.793588	0.0727703	0.800217	1.32071	0.583187	4.4279	0.344596	0.349356	0.951405	0.963589	0.767383
new_go.transcription.from.RNA.polymerase.I.promoter	1.0837	1.80913	1.79152	0.670732	2.04888	0.396394	0.101217	0.0991551	1.95274	0.342159	-0.112995	2.21922	2.39746
new_go.transcription.from.RNA.polymerase.II.promoter	0.0916366	-0.0392838	0.0456529	0.477644	-0.000344276	-1.01737	0.0583187	-0.87965	-0.287637	-0.43287	-0.382282	1.3721	0.283829
new_go.transcription.from.RNA.polymerase.III.promoter	1.19805	1.18671	2.78583	1.86996	0.463961	0.986605	0.0045213	0.583461	0.19823	-0.367323	1.19239	0.58293	3.90555
new_go.transcription.initiation	0.853245	-0.592138	0.223404	0.0753883	0.0570753	0.146339	-0.373924	0.184606	0.225997	0.0916564	1.4686	0.533708	0.0628653
new_go.transcription.initiation.from.RNA.polymerase.II.promoter	-3.46107	-2.17421	-0.625257	-0.020121	-0.399852	-0.0307143	-2.18237	-0.137757	-0.689084	-1.41327	-0.380566	-0.467054	-0.301563
new_go.transcription.initiation.from.RNA.polymerase.III.promoter	0.129777	-0.0476912	0.205307	0.231808	0.0571819	-0.0784589	-0.435133	-0.0217919	-0.281323	-0.988736	0.7498	0.133857	1.52407
new_go.transcription.regulator.activity	-0.776462	-0.736876	-0.186931	-0.255858	0.128038	0.928089	-0.156868	0.00216966	-0.450292	2.33869	-0.182253	0.259095	0.31167
new_go.transcription.repressor.activity	0.471232	1.77435	1.19618	1.24914	0.798236	-0.074221	1.70332	1.2724	0.242892	1.43272	NaN	NaN	NaN
new_go.transferase.activity	-0.518608	0.283321	0.89734	-0.186164	-0.00773422	1.17216	-0.313794	0.100439	1.53274	0.488051	0.853828	2.6926	-0.28168
new_go.transferase.activity.transferring.glycosyl.groups	-0.134872	-0.369698	0.455438	0.493702	0.0972359	0.382445	0.724266	-0.250522	0.558508	-0.493951	0.874489	0.0684294	-0.891625
new_go.translation	5.48326	8.1788	4.57052	4.16251	9.9145	7.77542	6.37746	4.35198	3.01997	8.09824	19.2753	12.8202	9.63256
new_go.translation.elongation.factor.activity	0.740307	1.19711	0.824674	0.630388	-0.334361	1.83904	0.461374	2.00199	NaN	2.06678	1.00593	3.03867	1.93007
new_go.translation.initiation.factor.activity	1.39511	2.47529	4.08662	1.57011	4.27565	1.80544	1.87982	1.23189	0.252521	0.789118	2.07696	3.00397	1.26441
new_go.translational.elongation	1.33834	2.68506	3.27469	0.942961	0.500443	4.80453	1.86397	2.76437	1.29048	3.56503	2.27771	3.10418	1.87654
new_go.translational.initiation	0.466834	1.212	3.63572	0.874583	2.47451	1.32169	1.45105	1.46519	0.377388	0.261825	1.96552	2.82523	0.579148
new_go.transmembrane.transport	1.93974	1.39007	0.108444	0.276022	2.63192	0.760936	0.719538	-0.0543949	3.1941	0.989265	NaN	NaN	NaN
new_go.transport	-0.399512	-0.814337	-0.4075	0.260392	0.00407343	-0.462649	-2.523	0.0584662	-0.216662	0.744679	-0.126078	1.97629	-0.290446
new_go.transporter.activity	0.91392	0.449484	0.525905	0.429118	1.14574	1.91697	0.500879	-0.391951	0.835353	0.513567	-0.337195	-0.084891	-0.330252
new_go.tricarboxylic.acid.cycle	-0.490804	-0.661935	-0.725973	-0.312347	-0.0256926	0.0103391	-3.25481	3.60767	0.342352	0.216692	1.62348	1.73205	0.861084
new_go.trichothecene.3Oacetyltransferase.activity	NaN	NaN	0	0	0	0	0	0	0	0	NaN	0	NaN
new_go.ubiquitin.ligase.complex	-0.227087	-0.274725	-0.149038	-0.0388536	-0.622609	0.242674	-0.00253989	-0.929275	NaN	-0.338978	NaN	-0.00750355	NaN
new_go.ubiquitin.thiolesterase.activity	0.745966	0.646215	0.818919	0.216748	0.24529	-0.842167	-1.53761	0.0965897	-1.55097	-0.1648	0.0115114	0.72214	-0.360912
new_go.ubiquitindependent.protein.catabolic.process	-1.70752	-1.10217	-0.625592	-2.12593	-1.76591	-3.81955	-0.411611	-0.901923	-3.19483	-2.6525	-2.62519	0.242187	-0.979803
new_go.ubiquitindependent.protein.catabolic.process.via.the.multivesicular.body.pathway	-0.196537	-0.541602	-0.0135104	-1.14736	0.0145415	-1.03105	-0.17987	-0.631638	-0.720347	0.0285666	-0.411255	0.498575	NaN
new_go.ubiquitinprotein.ligase.activity	-0.504323	-0.425396	-0.959148	0.278113	-0.0235916	-0.271516	-0.229889	-2.20223	-2.41186	-0.593331	-0.534577	1.0436	-4.06179
new_go.ubiquitinspecific.protease.activity	-0.168675	-0.231401	0.460272	0.0824668	0.36033	-0.842167	-2.20674	0.0965897	-1.55097	0.102401	-0.000147759	0.72214	-0.354997
new_go.unfolded.protein.binding	-0.461374	0.261296	0.176247	0.607078	0.273572	0.506578	1.55891	1.24472	-0.0959239	0.493035	0.389266	1.96382	-0.547708
new_go.vacuolar.acidification	-0.339756	0.203051	0.518334	0.853799	0.365652	-1.08787	-0.573905	-2.41724	-0.472458	0.29213	-1.59921	0.552785	NaN
new_go.vacuolar.membrane	-1.33776	-3.03541	-0.789625	0.30643	-0.438431	-0.545689	-0.290733	-0.158611	0.0778586	-0.701075	-2.29919	-0.550033	-2.3174
new_go.vacuolar.protein.catabolic.process	-1.873	-1.37816	-1.03569	-0.0685764	0.0242082	1.27555	0.125516	2.39293	0.692175	1.53818	-1.77921	0.41272	-1.0627
new_go.vacuolar.transport	-0.328469	-2.01991	-0.341593	-0.171099	0.717783	-0.940744	-1.67252	-1.08741	-1.23469	-1.22303	-1.34798	-3.18058	-1.57403
new_go.vacuole	-1.39848	-3.15604	-1.24402	0.536632	-0.75476	-1.67139	-1.06262	-0.539073	0.197885	-1.34374	-3.1289	-1.05041	-2.41709
new_go.vacuole.fusion.nonautophagic	-0.986628	-0.691551	-0.137372	-1.35294	-0.731443	-1.0046	-0.812024	-2.0199	-1.11374	-0.921282	-1.59079	-0.198428	-1.00778
new_go.vacuole.inheritance	-0.00705755	0.0152884	0.672116	-0.0424623	0.362174	-0.308861	-0.23976	0.146808	0.136688	0.178707	NaN	0.010174	NaN
new_go.vacuole.organization.and.biogenesis	-0.545016	-0.335771	-0.27384	0.226049	0.115775	-0.838824	-1.14653	-0.637041	-0.0347287	0.528349	-1.55644	-0.0160732	NaN
new_go.vesicle.docking.during.exocytosis	-1.90047	-1.05991	-0.748025	-1.22976	-0.584982	-1.01578	-0.284703	-1.28703	-0.366278	-2.20293	-0.206528	-0.057999	NaN
new_go.vesicle.fusion	-0.76828	-0.313128	-0.354636	-0.0747688	-1.36771	-1.06092	-0.182785	-1.46709	-0.608177	-3.75457	-0.178882	0.556676	-0.226749
new_go.vesicle.organization.and.biogenesis	-0.761161	-0.558487	-0.728772	-0.0295251	0.865668	-0.711959	0.300165	0.103627	-1.0231	0.0132223	0.547879	-0.543759	NaN
new_go.vesiclemediated.transport	-1.30642	-1.50671	-1.0603	-0.469275	-0.453532	-3.15546	-0.0264432	-0.21083	-1.55617	-1.61163	-2.89838	1.28224	-0.494928
new_go.zinc.ion.binding	-0.291115	-0.105943	-0.0930528	-0.953402	-0.893146	1.06302	0.694696	1.90146	-0.229286	0.385715	-0.011548	0.484747	0.568366
Gene Set	polyA8_BY4741	polyA8_Sigma	polyA8_Spar	polyA8_Smik	polyA8_Sbay	polyA8_Cgla	polyA8_Scas	polyA8_Klac	polyA8_Kwal	polyA8_Sklu	polyA8_Dhan	polyA8_Calb	polyA8_Ylip
biocyc.TCA_cycle_aerobic_respiration	0.109415	0.187893	-0.0481579	-0.115669	0.0917175	0.036512	-1.069	1.09332	0.614576	-0.0651443	0.37975	1.91661	1.61811
biocyc.de_novo_biosynthesis_of_purine_nucleotides	1.59422	1.00646	0.719883	1.55599	0.126017	1.1291	0.273273	0.731615	0.925469	2.76783	1.07795	0.343437	1.79662
biocyc.ergosterol_biosynthesis	0.225898	0.253543	0.150108	0.0664233	-0.778963	-1.18396	0.331361	1.71841	2.0447	0.793837	3.87493	0.500436	-0.0597553
biocyc.folate_biosynthesis	-0.150383	-0.0203495	0.074669	-0.630926	-0.144354	0.00310561	-0.053849	0.115175	0.899095	-0.375127	-0.404459	-0.0987878	0.536235
biocyc.folate_interconversions	-0.180151	0.226829	0.529663	NaN	-0.0682155	-0.0742831	-0.124353	0.0526156	0.60748	-0.224617	-0.318332	0.141144	0.353259
biocyc.folate_transformations	-0.102125	0.234655	0.741603	-0.435543	-0.028298	0.188621	-0.170978	0.132381	0.725156	0.0858452	-1.13542	0.114519	0.350681
biocyc.gluconeogenesis	NaN	-0.051183	0.120899	0.684635	0.130288	1.23256	-0.694029	NaN	NaN	NaN	-0.291931	0.0713214	-0.182982
biocyc.lipid_linked_oligosaccharide_biosynthesis	-0.44022	-0.844341	-0.778255	NaN	NaN	-0.398437	-0.0212034	-2.96066	-0.4322	-0.235167	0.352486	0.12292	-0.716907
biocyc.phosphatidylinositol_phosphate_biosynthesis	-0.0165515	-0.416516	-0.619638	0.199903	-0.34067	-0.715651	-0.0429228	-0.220923	0.0214927	-2.13783	-0.0504903	-2.93275	-1.19583
biocyc.sphingolipid_metabolism	1.48563	1.78915	0.661575	1.26542	0.559783	0.759038	0.113443	0.5576	0.60947	1.93843	0.674489	1.24342	-0.0741568
kegg.ATP_Synthesis	0.535272	0.849462	1.1053	0.839214	1.36378	-2.70856	-1.63697	-0.0896363	-0.109139	1.94823	-1.28925	0.0797367	-0.665733
kegg.Alanine_and_aspartate_metabolism	0.136877	0.680792	0.496368	0.314376	-0.186004	1.55466	-1.2396	0.660009	0.908889	0.0456255	0.200082	0.520736	0.0273455
kegg.Aminoacyl-tRNA_biosynthesis	1.20177	2.08955	1.91327	0.429487	1.65626	1.50598	-0.0957382	-0.758266	0.801952	0.219992	1.0147	2.90982	0.546083
kegg.Aminophosphonate_metabolism	0.556369	0.732358	0.806811	0.10161	-0.00937911	NaN	-0.48356	1.46092	0.227149	-0.247918	NaN	0.146592	0.147623
kegg.Aminosugars_metabolism	-0.839307	-0.109333	1.06995	0.170535	1.30236	0.128373	2.03236	-0.212341	0.0125733	-0.00124455	0.109132	-0.333667	-0.099393
kegg.Arginine_and_proline_metabolism	0.0473368	0.143146	-0.109255	-0.548834	-0.214994	-0.248493	1.18668	0.294853	2.16452	-1.25237	-0.163899	0.461452	0.0733005
kegg.Benzoate_degradation	-1.66514	-0.162904	-0.303888	0.440527	0.223288	-0.192077	0.627282	-0.373064	-0.432978	-0.613732	-0.632348	2.8538	-0.195264
kegg.Bile_acid_biosynthesis	-0.265699	-0.188253	-0.187883	0.370876	0.471983	0.629664	-0.147242	-0.0377452	0.0795613	0.10573	-0.285064	NaN	-0.587902
kegg.Butanoate_metabolism	-1.89003	-1.67708	-0.441775	0.0281907	-0.0915832	0.72897	0.0872959	0.0136999	-0.337232	0.210781	-1.91967	-0.221706	-1.98432
kegg.Carbon_fixation	0.371802	-0.148758	0.240171	-0.0123732	-0.155629	-0.12384	-0.504985	0.768328	1.5577	0.685576	0.386369	0.325555	-0.460686
kegg.Cell_cycle	0.367902	0.506388	0.943109	-0.364337	0.856459	0.0829047	0.771697	0.065355	0.477729	1.00536	-1.02834	1.87199	0.418867
kegg.Citrate_cycle_TCA_cycle	-0.552395	-0.510369	-0.237545	-0.815386	0.0319686	-0.154003	-1.79547	2.04087	0.325429	-0.0978072	0.476317	0.960222	0.582849
kegg.DNA_polymerase	-0.62198	-0.976519	-0.566133	-0.377912	-0.799071	0.705663	0.0287594	-0.0331643	-1.1321	0.0743077	0.278565	0.313094	1.31385
kegg.Fatty_acid_metabolism	0.503171	0.0584209	0.0539758	0.769058	0.583734	1.70236	0.184881	0.184901	0.233108	0.104343	-0.877415	-0.239449	-1.77745
kegg.Folate_biosynthesis	-0.835122	-1.08638	-0.94272	-1.33569	-0.39304	0.028543	-0.225024	-0.124147	0.00228243	-0.120062	1.00411	-0.436736	-0.109392
kegg.Fructose_and_mannose_metabolism	-0.357545	-0.0755186	-0.0466419	0.812616	0.354246	0.0453128	0.861006	0.293168	0.858574	-0.123248	0.561133	1.21715	-0.435412
kegg.Galactose_metabolism	-1.17548	-0.141713	-0.253672	0.952965	1.49983	NaN	-0.123405	-0.0941033	0.662404	-0.85056	-0.0491885	NaN	-0.0939831
kegg.Glutamate_metabolism	0.516148	0.974995	0.366995	-0.094303	0.167082	-0.0815154	-0.6212	0.119656	0.288559	-0.445072	0.336597	0.209624	0.0357637
kegg.Glycerolipid_metabolism	-1.96251	-1.51993	-2.28199	-0.45641	0.19839	0.181599	0.244873	-0.0958108	0.0835573	0.0525675	1.12455	0.20487	-1.19107
kegg.Glycine,_serine_and_threonine_metabolism	-0.0752736	-0.0359538	-0.232212	0.00177908	0.196568	0.263786	-0.322567	-0.121853	1.09498	0.64968	-0.0826512	0.0632252	-0.0359755
kegg.Glycolysis__Gluconeogenesis	0.340877	0.31435	0.624481	0.82412	0.732502	0.996603	0.0138987	0.832412	2.61473	0.0183869	-1.0559	0.262651	0.107103
kegg.GlycosylphosphatidylinositolGPI-anchor_biosynthesis	-0.213854	-0.471584	-0.311952	-0.232049	-0.00302429	-0.689292	0.63749	-0.673698	0.00058352	-1.14103	0.225378	0.238396	0.0276561
kegg.Glyoxylate_and_dicarboxylate_metabolism	0.100518	0.206959	0.26443	-0.537726	0.121403	-0.251245	-2.25832	2.19566	NaN	0.0014084	0.447041	0.319938	-0.0757769
kegg.Histidine_metabolism	0.737508	0.417909	0.967239	0.105288	0.729418	0.0396483	0.290795	0.50533	-0.171023	0.000741526	-0.433873	-0.576399	0.0444387
kegg.Inositol_phosphate_metabolism	-0.523751	0.2444	-0.028977	0.440527	0.541986	-0.732069	-0.164521	0.208746	-0.293177	-0.905325	-0.556621	2.30594	-0.0357128
kegg.Lysine_biosynthesis	-0.01034	0.0129936	0.211379	0.138779	-0.98801	-0.869741	-0.094368	0.0211562	0.167485	1.64493	0.201969	-0.360013	-0.537363
kegg.Lysine_degradation	-0.504243	-0.260788	-0.0650429	0.300912	-0.0263274	0.333072	-0.0706829	0.0218593	0.239713	0.00769469	-0.113878	-0.0468433	-0.875371
kegg.MAPK_signaling_pathway	0.658747	-0.360202	0.166706	0.109658	0.450146	0.226593	0.488657	0.402149	1.57558	0.0374611	-0.096501	3.84646	-0.0180787
kegg.N-Glycans_biosynthesis	0.0628349	-0.335929	-0.109995	-0.00865022	-0.163039	-0.169431	0.463042	0.0668966	0.159714	-0.0280133	-0.00185096	1.20105	-0.911461
kegg.Nicotinate_and_nicotinamide_metabolism	-0.505315	0.335852	-0.04223	0.270537	0.504499	-0.224604	0.21835	0.258698	0.411613	-0.512107	-0.228219	2.95666	-0.0253566
kegg.One_carbon_pool_by_folate	1.12764	1.51016	2.56387	NaN	0.123787	1.02438	0.0923578	0.456712	0.259034	1.02933	-0.0362748	0.35997	0.584157
kegg.Oxidative_phosphorylation	-0.0817514	0.0463415	-0.271935	0.156604	0.827601	-1.15332	-3.00263	1.21518	0.439174	2.01568	0.66419	0.906152	0.414373
kegg.Pentose_phosphate_pathway	1.07879	1.07459	0.00346797	0.629626	0.396265	0.398162	0.578112	0.367808	1.97724	0.0184314	-0.174362	0.449288	0.702404
kegg.Phenylalanine,_tyrosine_and_tryptophan_biosynthesis	1.22495	1.72375	1.12418	1.11278	0.0631315	0.49672	-0.268939	-0.918295	1.16922	-0.0692344	0.930939	1.27481	-1.29668
kegg.Phenylalanine_metabolism	-1.12715	-0.752769	-0.0185483	-0.0826075	0.0972258	-0.118451	0.5144	-0.137688	-0.194322	-0.955978	-0.97752	-0.264993	-1.37339
kegg.Porphyrin_and_chlorophyll_metabolism	0.135289	0.237365	0.718674	0.0616607	NaN	0.203811	-1.04792	1.61705	-0.0068343	1.31424	-0.089694	0.703744	-0.0568495
kegg.Proteasome	-2.39011	-3.12431	-2.6234	-2.01856	-0.820547	-4.38199	-0.146568	-2.84288	-1.12895	-0.845773	-1.22415	0.701026	-2.32934
kegg.Purine_metabolism	1.91435	1.15496	1.13599	1.57072	0.827495	2.51392	0.610636	-0.0148723	1.09497	0.719315	0.827352	0.548885	1.88522
kegg.Pyrimidine_metabolism	0.886328	1.50177	1.31572	1.91328	0.419705	0.0486232	1.60869	0.131887	1.32073	0.0811744	1.06247	-0.431553	3.04523
kegg.Pyruvate_metabolism	-0.0923982	-0.591493	0.757162	-1.18308	0.710474	-0.377377	-0.798377	0.0598486	1.87832	0.0576772	-0.0460808	0.00995404	0.191433
kegg.RNA_polymerase	1.26433	1.45227	1.75173	2.23871	2.75208	3.76701	2.61467	1.45403	0.708448	2.6324	4.59094	3.2926	4.98605
kegg.Ribosome	8.8741	8.20746	1.28249	1.0414	3.03915	5.43985	7.26735	1.5201	4.45172	4.37792	9.51385	7.91211	11.9584
kegg.Second_messenger_signaling_pathway	1.06241	0.0141605	1.16986	0.0187989	0.0164002	1.03058	0.876006	0.415128	0.637929	-0.338094	1.46333e-06	0.445562	0.152223
kegg.Selenoamino_acid_metabolism	0.436964	0.367194	0.0338334	-0.452051	-0.0135001	0.0305822	-0.638181	0.393754	-0.02103	1.48387	0.364568	0.491513	0.143509
kegg.Sphingoglycolipid_metabolism	-0.60792	-0.255222	-0.147972	0.463649	0.749394	-0.474963	0.338483	-0.334073	-0.219029	0.474806	-0.285152	2.88077	0.240018
kegg.Starch_and_sucrose_metabolism	-0.73378	-0.0943253	-0.221987	0.222163	0.774256	0.178202	0.385	1.36629	1.032	-0.493421	-0.134758	3.46825	0.115199
kegg.Transcription_factors	-0.985903	-1.51857	-0.875016	-0.329897	-0.86583	0.437994	-1.2145	-0.254281	-0.27016	-0.872397	-0.209265	-0.865919	-0.989185
kegg.Tryptophan_metabolism	-0.166195	-0.112433	-0.10061	0.236885	0.474085	1.10728	-0.181136	-0.102309	-0.395941	-0.439644	-0.595048	-0.509524	-1.97754
kegg.Tyrosine_metabolism	0.0305154	0.114465	-0.00360453	-0.115029	-0.175221	-0.0406403	0.43663	0.249317	0.0580709	0.577352	-0.269205	-0.209102	-0.536948
kegg.Ubiquinone_biosynthesis	0.455876	0.576149	0.298873	0.432872	-0.277704	-0.0257367	-0.233925	0.168303	-0.115918	-0.0027994	-0.0860113	0.0744677	-0.175044
kegg.Ubiquitin_mediated_proteolysis	-0.323524	-0.0909087	-0.255602	-0.383691	-0.0163193	-0.770021	-0.326465	-0.0684915	-0.0283097	0.129451	0.592914	-0.209632	-1.04681
kegg.Urea_cycle_and_metabolism_of_amino_groups	0.183713	-0.254308	0.0339831	0.222986	-0.147926	0.500222	0.472342	1.76918	0.702668	-0.0952695	0.555186	-0.467221	-0.0868147
kegg.Valine,_leucine_and_isoleucine_biosynthesis	0.1999	0.366495	1.40265	0.0761883	0.477527	1.64169	-0.744937	2.20368	3.13082	0.886296	0.37292	0.379438	0.077052
mips.20S_proteasome	-1.03877	-1.35237	-1.83597	-0.925566	-1.37846	-1.37359	-0.0382814	-1.35615	-0.648027	-1.25124	-0.749105	0.562943	-1.64937
mips.Actin-associated_proteins	-0.190051	-0.0853848	-0.10398	-0.252668	-0.525622	-1.49039	-0.472286	-1.40178	-0.169499	-0.15376	-0.704607	-0.101632	-2.15512
mips.CCR4_complex	-0.000981392	-0.00222913	-0.400174	-0.135135	NaN	-0.0791917	0.230315	-0.119126	0.100757	1.32806	-0.170166	1.17814	-0.598728
mips.COPII	0.0202168	0.0308655	0.188511	0.167035	0.0368996	0.25703	0.00517052	1.16244	1.00657	0.083895	-1.36032	4.19786	-1.30408
mips.Gavin_AC,_et_al.	0.958232	0.281237	0.699278	1.50099	0.0684213	-0.165974	0.153575	2.63119	0.450329	0.0364618	0.000923486	0.492485	-0.532107
mips.Kornberg's_mediator_(SRB)_complex	-0.616513	-0.415736	-0.0816728	-0.253235	0.0290619	-1.08455	-0.852718	-1.52281	-0.922567	-0.553355	0.0509099	0.305214	-0.160482
mips.Mitochondrial_splicing_complexes	-0.00162825	-0.00527987	0.78395	NaN	0.365987	-0.217365	-0.120749	-0.777244	0.934762	0.965196	NaN	0.200085	NaN
mips.Pre-replication_complex_(pre-RC)	0.613729	0.227989	1.06996	0.11006	1.63921	0.154531	0.0523325	-0.0508387	-0.0653791	0.234667	-0.196816	1.11125	0.541204
mips.RNA_polymerase_I	2.8283	2.90977	2.49888	3.95217	2.90271	2.24053	2.22652	1.3419	1.73705	4.56181	5.00139	2.66489	2.31701
mips.RNA_polymerase_II	0.684357	0.843998	0.606241	NaN	0.507539	1.4365	0.688073	0.399717	0.090931	1.51678	2.00375	1.3563	1.2553
mips.RNA_polymerase_III	0.682682	0.875703	1.08188	NaN	2.2841	2.09464	1.41833	1.16833	0.153921	0.629505	3.7857	1.4168	5.55906
mips.Replication_complex	0.185594	0.395565	0.862156	0.00622265	0.539188	0.566731	-0.389914	0.171395	-0.588564	0.152526	0.120744	0.538773	0.78542
mips.SAGA_complex	-0.177958	-0.421921	-1.02353	-0.277585	-1.58973	-0.0336361	-1.42227	-1.10904	-0.0365634	-0.501314	-0.763939	0.0696686	-1.5593
mips.SPB_associated_proteins	-1.24764	-0.283383	-0.52384	-0.629038	0.217094	0.890522	0.0318883	-0.112876	-1.04111	-0.0619247	0.82673	0.251149	-0.24156
mips.TAFIIs	-0.458233	-0.313251	-0.577942	-0.0688767	-1.54504	-0.0861037	-0.117485	-0.202497	NaN	-0.0854105	-0.925385	-0.240016	-1.49229
mips.Tubulin-associated_proteins	-0.611493	-0.486676	NaN	-0.234215	-0.0518849	1.40191	0.889674	-0.430422	-0.246459	0.58916	0.448467	2.34678	-0.261484
mips.cytoplasmic_ribosomal_large_subunit	6.26951	6.11717	0.978148	2.7565	3.18008	3.33472	7.30335	0.88561	3.44354	4.14009	3.79559	3.68168	5.47485
mips.cytoplasmic_ribosomal_small_subunit	3.17021	1.89521	0.131659	-0.25138	0.487516	4.11976	2.31192	0.701497	3.04939	0.708603	8.75978	5.80429	5.83676
mips.mRNA_splicing	-0.518395	-1.06281	-0.0730498	-0.831784	-0.0992132	-0.88629	-0.444675	-1.44867	-0.680673	-0.746984	-0.172919	0.775421	1.28748
mips.mitochondrial_ribosomal_large_subunit	-0.640824	-1.02762	-0.711229	-1.32114	-1.55186	-3.12673	-0.032314	-1.7808	-0.128999	0.250504	1.54114	1.49423	1.69022
mips.mitochondrial_ribosomal_small_subunit	-0.749823	-0.590042	-0.559023	-0.603063	-0.348889	-3.69127	-1.61615	-1.35137	-2.04091	0.014087	-0.137968	2.14673	1.11243
mips.other_respiration_chain_complexes	-0.125544	-0.072644	-0.0622862	-1.09913	-0.525983	-1.91355	-0.294815	0.181696	0.231586	-0.293585	-0.000850512	0.626891	0.318633
mips.rRNA_splicing_	0.626596	0.477028	0.534061	0.0506507	2.68859	1.52045	0.705677	0.591704	0.085851	-0.123809	3.173	1.03802	2.79811
new_go.35exoribonuclease.activity	1.56465	1.51866	0.539932	1.58286	1.16766	0.503413	0.0622578	-0.422682	-0.249067	0.518818	0.68205	0.592413	0.59231
new_go.4.iron.4.sulfur.cluster.binding	-1.3031	-1.04867	-0.350246	-0.882863	-0.120882	0.179073	-0.174286	0.7607	0.991839	-0.00996969	1.25524	0.820599	-0.105935
new_go.90S.preribosome	1.26526	1.44586	1.26956	0.582658	1.85748	5.85231	2.45797	3.55389	1.39904	5.45165	12.8345	6.79053	18.5737
new_go.ATP.binding	-0.248338	0.729944	0.188792	0.64788	1.61164	0.803372	0.651484	0.189014	1.40216	0.405388	0.304338	6.53717	0.436117
new_go.ATP.biosynthetic.process	0.13572	0.131945	0.482679	0.588106	0.491589	-2.46789	-2.36181	0.294693	-0.17157	0.67467	0.491515	0.429409	-0.40626
new_go.ATP.synthesis.coupled.proton.transport	-0.301637	-0.225888	-0.410475	NaN	0.0508193	-1.92377	-2.65876	0.777614	-0.0416674	0.329346	1.01179	0.497852	1.66433
new_go.ATPase.activator.activity	0.137116	0.107725	0.387683	0.231967	0.320777	-0.411186	-0.269632	0.0104445	0.204503	0.212191	0.0259122	-0.274718	-0.228235
new_go.ATPase.activity	-0.344618	0.195616	-1.61043	-0.277234	-0.497127	0.203418	1.29294	0.258147	-0.0359559	-0.259848	-0.691155	0.271331	0.190211
new_go.ATPase.activity.coupled.to.transmembrane.movement.of.ions.phosphorylative.mechanism	-0.052929	-0.722768	-0.247637	-0.0377044	0.108321	0.554537	0.0183374	0.0268626	NaN	0.0172267	0.364923	1.03732	0.241787
new_go.ATPase.activity.coupled.to.transmembrane.movement.of.substances	0.306787	0.538454	0.227747	0.954832	0.271512	-0.190292	-0.104735	0.193657	-0.0137504	0.648565	-0.159749	0.165565	-0.519307
new_go.ATPdependent.35.DNA.helicase.activity	-0.0348981	-0.0852417	0.114356	0.280272	0.565889	0.346208	NaN	-0.417473	0.250103	-0.0803566	-1.58969	NaN	0.0514138
new_go.ATPdependent.DNA.helicase.activity	-0.174114	-0.120662	-0.104086	-0.0449336	0.0939326	-0.724018	0.110699	-0.223728	0.253546	-0.546388	0.136555	NaN	0.732934
new_go.ATPdependent.RNA.helicase.activity	0.0204515	0.050296	0.820898	0.299407	1.12347	0.298889	0.0356708	-0.451977	0.140262	0.50303	0.777111	0.290637	3.22932
new_go.ATPdependent.chromatin.remodeling	-0.0174059	-0.0229463	0.330207	0.213096	-0.421046	0.0593639	1.75756	-0.279238	-0.390207	0.224977	-0.434402	2.28898	-0.671905
new_go.ATPdependent.helicase.activity	0.0215711	0.019037	-0.0120517	-0.454589	0.388496	0.280787	0.374885	1.19498	-0.364573	0.302707	3.34771	1.00247	1.57619
new_go.COPIcoated.vesicle	0.210408	0.282426	0.496092	0.0139974	0.341575	2.62012e-05	0.638014	0.0178533	0.338267	0.449877	0.98505	-0.0375259	NaN
new_go.CVT.pathway	-0.724965	-0.47673	-0.170014	-1.32776	0.156879	-0.193841	0.0547552	-0.397331	-1.36563	-0.61734	-1.43208	-0.965513	-1.50592
new_go.DNA.binding	1.03718	0.270677	0.231274	0.741815	0.891966	4.0609	1.07902	2.36619	0.637355	0.905591	3.63599	2.912	5.67464
new_go.DNA.damage.checkpoint	-0.00228347	0.189701	-0.0373006	NaN	-0.473909	-1.57444	0.191024	-0.339805	0.0862056	0.0753301	0.491321	0.406037	NaN
new_go.DNA.metabolic.process	-0.525959	-0.419612	0.00995696	NaN	0.554067	-0.615664	-0.44575	-0.0727247	-0.203183	-0.348441	0.598136	-0.244012	NaN
new_go.DNA.packaging	0.0813584	0.296504	NaN	NaN	NaN	1.68685	0.355692	1.23169	0.044547	NaN	-0.0852728	-0.0488739	0.394287
new_go.DNA.recombination	-0.99741	-0.186495	0.29238	-0.220322	0.438736	0.174389	-1.12944	-0.168336	0.183555	-0.0808303	0.255083	0.733593	0.0561145
new_go.DNA.repair	-1.88607	-1.41857	-1.6395	-0.191788	-0.826948	1.07708	0.984484	-1.38954	0.311972	-1.58379	-0.259099	0.559957	0.305918
new_go.DNA.replication	0.470622	1.13229	2.21943	0.345101	0.927775	-0.412811	0.921713	-0.132768	-0.749876	0.485499	0.927136	3.03394	2.25684
new_go.DNA.replication.initiation	0.285266	0.290899	0.820503	0.29193	1.14902	-0.0350748	0.155817	-0.225633	-0.250291	-0.0877285	-0.0199404	1.8898	1.73011
new_go.DNA.replication.origin.binding	0.476577	0.575862	0.781925	0.376262	0.420895	0.133352	0.551268	0.567846	0.0999475	0.0530546	0.038598	1.78866	0.458948
new_go.DNA.replication.preinitiation.complex	0.641752	0.365652	1.31966	0.320706	1.19316	0.307491	-0.541856	0.0134781	-0.614198	0.361424	-0.0616455	0.966621	0.0957104
new_go.DNA.unwinding.during.replication	-0.0664815	0.282266	0.37341	NaN	1.06997	-0.311465	0.0075592	0.114518	0.620625	-0.00539648	0.610764	1.68524	NaN
new_go.DNAdependent.ATPase.activity	0.15892	0.237489	-0.322884	0.469461	0.763134	0.0541018	2.55377	-0.302141	-0.022694	0.274737	-0.172436	0.752474	-0.334377
new_go.DNAdependent.DNA.replication	-0.448091	-0.303019	0.107213	-0.431745	-0.587528	0.422582	-0.49441	0.0340075	-0.874454	-0.491816	-0.144814	0.332299	0.337213
new_go.DNAdirected.DNA.polymerase.activity	0.0755266	0.209981	0.218295	-0.0232431	-0.0440792	1.00052	0.00188293	-0.0666886	-1.44266	-0.361512	0.463795	0.813636	2.19101
new_go.DNAdirected.RNA.polymerase.I.complex	2.8283	2.90977	2.49888	3.95217	2.90271	2.24053	2.22652	1.3419	1.73705	4.56181	5.00139	2.66489	2.31701
new_go.DNAdirected.RNA.polymerase.II.core.complex	0.830023	0.843998	0.433282	NaN	0.492482	1.04613	0.688073	0.798376	0.0448948	1.27285	1.83452	1.07805	1.55207
new_go.DNAdirected.RNA.polymerase.III.complex	1.29038	1.57089	1.66763	1.54406	1.53639	2.14855	2.20275	0.949574	-0.0607387	1.23985	2.97884	1.80085	6.70743
new_go.DNAdirected.RNA.polymerase.activity	1.15944	1.42856	1.52662	1.47895	1.97935	3.44057	2.84956	1.02642	0.427098	2.56461	3.73182	3.2591	6.7372
new_go.ER.to.Golgi.transport.vesicle	-0.228544	-0.785691	-0.194013	0.118073	-0.111151	0.532179	0.446903	1.34027	2.39178	0.545269	-0.357223	1.73563	-0.077362
new_go.ER.to.Golgi.vesiclemediated.transport	0.646381	0.529561	0.318308	0.132853	0.487324	-0.171572	0.230171	1.34056	-0.22976	-0.304971	-0.816577	4.85163	-0.215152
new_go.ERassociated.protein.catabolic.process	-0.262061	-0.575783	-0.17365	0.0262079	-0.780982	-0.66381	-0.354388	0.799149	0.149252	-1.24043	-0.500728	1.66705	-0.765084
new_go.FAD.binding	-0.172619	0.0817367	-0.0522234	0.124091	-0.559882	-0.397043	-0.456329	2.1154	0.306224	-0.068208	0.303402	0.141047	0.182029
new_go.G1S.transition.of.mitotic.cell.cycle	0.103185	0.15513	0.307747	0.583611	0.124258	0.339097	0.549054	1.91397	1.32097	0.693731	0.12253	3.77738	0.0698016
new_go.G1specific.transcription.in.mitotic.cell.cycle	-0.637303	-0.456113	-0.708883	-0.0249898	-1.61152	0.063387	-0.110429	-0.0141102	-0.17936	-0.160479	-1.48164	-0.521303	-1.30284
new_go.G2M.transition.of.mitotic.cell.cycle	-0.268493	-0.296019	0.82348	0.732423	0.229831	0.0703903	1.55601	0.571211	-0.659533	0.21885	-0.360754	2.53707	0.192631
new_go.GPI.anchor.biosynthetic.process	-0.191899	-0.139954	-0.584551	-0.354852	-0.273522	-0.336955	-0.705432	-1.25956	-0.06557	-1.32454	-0.0195717	-0.405281	-0.468739
new_go.GTP.binding	-0.0150748	0.0337988	0.108456	-0.487892	0.715347	0.170416	1.86966	0.0773842	-0.324469	-0.874061	1.50043	3.59359	0.0752798
new_go.GTPase.activator.activity	0.0133301	-0.010515	0.103854	0.429817	0.0621935	-0.359018	0.233272	0.171465	-1.75369	0.419948	0.304188	0.460459	-1.21945
new_go.GTPase.activity	-0.292439	-0.0767848	-0.0468052	-0.214572	0.0372365	0.338863	1.53802	-0.165979	-0.183777	-0.489594	0.796676	1.59853	0.609981
new_go.Golgi.apparatus	0.531552	0.0345974	0.181271	0.666963	0.00540616	-0.136175	0.601274	0.795021	0.081043	-0.00390828	-1.159	3.42945	-2.34702
new_go.Golgi.membrane	0.250652	-0.504854	0.147226	0.365635	-0.094325	-0.208941	0.129249	0.108876	1.16443	0.0404199	-1.04379	2.07366	-1.65194
new_go.Golgi.to.endosome.transport	-0.310066	-1.37648	NaN	NaN	NaN	-0.929095	-1.08707	-1.16268	-0.390673	-1.45038	-0.0560357	0.0307576	NaN
new_go.Golgi.to.plasma.membrane.transport	-0.244466	-0.301933	-0.712216	0.478753	-0.20875	0.136292	-0.707609	-0.66467	-0.318941	-1.03065	0.101485	1.11853	-0.318012
new_go.Golgi.to.vacuole.transport	-0.196613	-0.157233	0.134573	-0.790231	-0.627734	-0.137998	-0.793385	-0.112307	0.0423652	-0.187625	-1.03033	-0.223393	-1.4851
new_go.INO80.complex	0.203622	0.343414	-0.250348	0.484159	-0.267009	0.0894798	1.12081	0.136549	-0.139543	-0.869018	-0.937334	0.199257	0.10381
new_go.NAD.binding	0.377687	0.0243898	0.32939	1.11585	0.0303188	0.457669	-0.192853	0.61984	1.22044	NaN	-0.00850393	0.0173803	-0.531549
new_go.NLSbearing.substrate.import.into.nucleus	0.601006	0.566825	0.371715	0.344597	0.0320227	0.0388389	0.530462	-0.500588	-0.339542	-0.401459	3.54754	0.930198	4.82494
new_go.Nacetyltransferase.activity	0.0964001	0.249195	0.690043	1.76075	0.33021	0.296421	0.232831	-0.245141	0.261353	-1.09962	0.12791	-0.146898	0.260249
new_go.NuA4.histone.acetyltransferase.complex	-0.505797	-0.494081	-0.112304	NaN	NaN	0.861161	0.595441	-0.128002	0.261115	-0.26432	-0.306501	-0.292835	0.96871
new_go.PPbondhydrolysisdriven.protein.transmembrane.transporter.activity	0.465351	0.519409	-0.176532	0.377438	NaN	0.19906	-0.212701	0.0259809	0.632631	NaN	-0.50535	1.10601	1.4705
new_go.RNA.binding	2.6568	4.4611	2.32618	1.08494	2.96148	1.08003	1.96661	1.03356	0.54026	2.37607	5.69063	3.5083	12.4936
new_go.RNA.catabolic.process	0.743501	0.284939	0.0735107	1.562	0.180324	-0.245422	0.0558748	-0.430993	-0.121492	0.669297	0.401849	-1.08182	-1.41898
new_go.RNA.elongation	0.392477	0.437117	-0.732017	0.546797	-0.332418	0.374147	0.701267	0.00753104	-0.760974	-0.0210203	0.272154	0.483336	0.509107
new_go.RNA.elongation.from.RNA.polymerase.II.promoter	0.0533259	0.245969	0.207482	-0.0224597	0.314058	-0.131715	0.434272	-0.0238731	-1.02807	0.435561	0.321422	1.6436	-0.286354
new_go.RNA.helicase.activity	-0.0929273	-0.146498	-0.970501	-0.667975	-0.741681	0.294689	0.0966779	0.958325	-0.403449	0.399416	3.12628	NaN	0.575007
new_go.RNA.metabolic.process	0.5239	0.526741	0.852423	NaN	0.0159074	0.667739	-0.633163	1.53073	0.661338	-0.236954	-1.28509	0.0841281	1.438
new_go.RNA.modification	2.21387	2.32864	3.50395	2.40049	2.70015	0.263888	1.12276	0.565346	0.682438	0.174855	2.0214	0.237877	4.81041
new_go.RNA.polymerase.II.transcription.elongation.factor.activity	0.118802	0.547785	0.0869772	0.256154	1.16963	0.314871	-1.15363	-0.118634	-0.324471	0.863544	0.0195743	1.20283	-0.56451
new_go.RNA.polymerase.II.transcription.factor.activity	0.207701	-0.404659	0.0650433	-0.274758	-0.442966	0.407469	-0.621062	0.332416	0.284297	0.168451	0.173053	0.576944	-0.475169
new_go.RNA.polymerase.II.transcription.mediator.activity	-0.616513	-0.415736	0.00756427	-0.233442	0.273321	-1.09492	-0.683695	-1.14838	-1.43188	-0.67914	0.0197084	0.253335	0.156322
new_go.RNA.processing	0.118672	0.0440574	0.566304	0.960536	0.324288	0.0696581	0.181423	-0.0111316	0.168147	-0.102098	0.827302	1.05498	2.33272
new_go.RNA.splicing	-1.47621	-1.25818	0.356703	-0.336073	-0.629121	-0.299404	-1.00198	-1.86696	-1.60594	-0.372126	-1.00132	0.565965	2.69633
new_go.RNA.splicing.factor.activity.transesterification.mechanism	-2.68973	-2.02733	-0.0492407	-0.284193	-0.612192	-0.273615	-0.133104	-2.02464	-0.513856	-0.207312	-0.69615	0.377875	1.68636
new_go.RSC.complex	-0.0649318	-0.00522936	-0.126701	-0.0490803	-0.314399	-0.462773	1.67089	-0.457746	-0.0763796	0.0385957	-0.342043	1.23113	NaN
new_go.Ras.protein.signal.transduction	0.889366	1.37969	0.438773	NaN	0.737556	0.0501998	0.290863	NaN	NaN	NaN	0.455475	0.0315995	0.305303
new_go.Rho.protein.signal.transduction	0.0200127	0.0915544	1.32081	0.0135307	1.41128	0.455949	-0.254838	0.029257	2.61985	0.107694	1.75885	0.904094	NaN
new_go.Rpd3L.complex	0.204037	0.227521	-0.211922	-0.284303	0.723916	2.01168	0.302633	0.675275	0.505204	0.783147	-0.107781	-0.328947	0.454313
new_go.S.phase.of.mitotic.cell.cycle	0.126415	0.237508	0.580949	0.280272	1.6009	0.178774	-0.018483	0.340812	-0.307549	0.0578829	0.175071	2.02987	-0.00505011
new_go.SAGA.complex	-0.278703	-0.318658	-1.16508	-0.0565957	-0.954003	-0.0393725	-1.87336	-1.1916	0.0718316	-0.577246	-0.493845	0.130832	-1.0943
new_go.SCF.ubiquitin.ligase.complex	-0.113136	-0.3068	0.293436	-0.0761327	-0.217324	0.045173	0.387278	-0.563305	-0.0341588	0.0614265	-0.452889	1.15224	-0.23989
new_go.SLIK.SAGAlike.complex	-0.427781	-0.659175	-1.26555	-0.358085	-1.20808	0.0252233	-2.54768	-0.963859	0.216194	-0.132666	-0.316355	0.630811	-1.00554
new_go.SNAP.receptor.activity	0.280751	-0.118953	-0.0982948	0.122025	-2.47006	-0.810729	-0.170902	-0.079086	-0.245582	-1.76479	-0.0496843	0.581763	-0.043878
new_go.SWISNF.complex	-0.00338427	-0.0102679	-0.0412939	NaN	0.129062	0.781862	1.00398	-0.763957	NaN	-0.319909	NaN	2.03333	-0.823748
new_go.SWR1.complex	-0.122162	-0.100389	0.198746	0.0818418	0.350475	0.231418	0.641209	-0.175897	-0.867877	-0.69843	0.0283814	0.223606	0.774757
new_go.Sadenosylmethioninedependent.methyltransferase.activity	0.462715	0.320681	-0.117079	0.664716	0.620614	-0.384294	0.808229	-0.0190935	0.153838	-0.709175	0.020778	1.95143	0.832062
new_go.TOR.signaling.pathway	-0.173553	-0.00908902	-0.794194	-0.316674	-1.34915	-0.175651	0.356856	0.29334	-0.0247231	-0.0343651	-0.114248	0.0923631	NaN
new_go.U4U6.x.U5.trisnRNP.complex	-0.967767	-0.490454	-0.0444339	0.00114794	-0.213785	0.166037	0.882333	-1.41632	-0.509525	0.171451	-1.18753	0.916782	1.1375
new_go.actin.binding	-0.210102	-0.0115492	-0.158745	-0.0435132	-0.252513	-0.859142	0.333538	-2.36243	-0.769778	-0.0226744	-0.203676	-0.806247	-2.78606
new_go.actin.cap	-0.0999052	-0.0784099	-0.716423	NaN	0.196563	1.30901	-0.0135554	0.00440522	0.690998	0.0173528	NaN	NaN	NaN
new_go.actin.cortical.patch	-0.119553	-0.814937	-0.626497	-0.605299	-0.209376	-0.666078	-0.0689175	-1.09741	-0.65786	-0.0913929	-1.53325	-0.730741	-1.88315
new_go.actin.cortical.patch.assembly	-0.110845	0.0500973	-0.264046	-0.337676	-0.106935	-1.26612	0.285842	-0.500906	-0.99846	-1.06723	-0.654996	0.029642	-1.6552
new_go.actin.cytoskeleton.organization.and.biogenesis	0.492979	-0.114842	0.853854	1.22706	-0.83495	-0.537305	-0.309072	0.0960728	-0.0818432	-0.279765	0.0991324	0.287707	-0.981925
new_go.actin.filament.organization	-1.24152	-0.908659	-1.19487	-0.293734	-0.519018	0.269384	0.557939	0.0914448	0.135596	-1.8228	0.271303	0.38018	-3.08657
new_go.acyltransferase.activity	-0.400001	-0.388763	0.275033	0.246636	0.186902	-0.176167	-0.526417	-0.170733	-0.11913	-0.135595	0.0753948	-0.253669	0.00215614
new_go.adaptation.to.pheromone.during.conjugation.with.cellular.fusion	0.268359	-0.336251	-0.691387	NaN	-0.396583	1.52732	0.712477	0.0375031	-0.36803	-0.00849356	NaN	NaN	NaN
new_go.aerobic.respiration	-0.697249	-0.725949	-0.94552	-1.08197	-0.0640166	-1.38216	-0.874193	0.406798	0.115292	-0.121881	0.199607	0.0760944	-0.135144
new_go.alcohol.metabolic.process	0.549989	1.32404	1.78183	0.767834	0.607511	2.10567	-0.389401	0.830109	1.18212	-0.133142	0.234728	0.938185	0.122705
new_go.aldehyde.metabolic.process	-1.36024	-0.85102	-0.411872	-1.14929	-0.393626	1.42904	-0.0939496	0.11046	0.271689	0.145235	0.097493	-0.694793	-1.47606
new_go.alkyl.sulfatase.activity	NaN	NaN	0	0	NaN	0	0	0	0	0	0	0	0
new_go.amino.acid.biosynthetic.process	0.821068	1.08209	0.593448	1.44268	0.330674	2.00803	-0.593747	0.551986	2.01178	1.52468	0.814941	0.40164	-0.406541
new_go.amino.acid.metabolic.process	1.05012	0.0899213	0.0527822	0.0405801	-0.287109	1.29525	0.188211	0.0841704	1.23214	0.298841	-0.0816176	-0.0234255	-1.26741
new_go.amino.acid.transmembrane.transporter.activity	1.68906	0.92126	0.424602	0.0941769	1.40548	0.833263	0.722255	0.445064	2.18512	1.17269	1.10151	NaN	0.0643358
new_go.amino.acid.transport	0.934681	0.417373	0.528179	-0.0368063	0.971284	0.508091	1.06314	0.250677	0.618327	0.817527	0.171257	0.0918039	0.190201
new_go.aminoacyltRNA.ligase.activity	0.932927	1.74666	1.91327	0.429487	1.78389	1.79584	-0.202495	-0.589372	1.04219	0.342308	0.922828	3.26702	0.546083
new_go.aminopeptidase.activity	-0.401927	0.0653707	-0.285625	0.0393814	0.669574	0.592363	-0.00177243	0.140238	0.0480553	0.31099	-0.455538	0.169177	-1.10151
new_go.anaphasepromoting.complex	-0.506361	0.0633331	-0.0282975	-0.384087	-0.289648	0.0420772	0.354849	-0.246394	-0.344245	0.0150653	0.878243	NaN	NaN
new_go.anaphasepromoting.complexdependent.proteasomal.ubiquitindependent.protein.catabolic.process	-0.195442	0.200844	0.0896538	NaN	-0.176657	0.00364307	0.236584	-0.165544	-0.214586	0.00171216	NaN	NaN	NaN
new_go.anchored.to.membrane	0.171838	0.486642	0.138974	0.765634	1.63097	0.520449	1.59032	0.0895523	1.9666	1.15563	0.817663	-0.503951	1.3382
new_go.apoptosis	0.0854627	0.653585	0.174661	NaN	-0.281661	0.0411588	-1.19694	0.20752	-0.0757206	-0.790418	-0.0011826	NaN	NaN
new_go.aromatic.amino.acid.family.biosynthetic.process	1.45476	1.19855	1.4889	2.67284	0.555465	0.787878	0.113941	-0.418176	0.434077	-0.40979	0.665504	NaN	-1.69089
new_go.aromatic.compound.metabolic.process	0.0847402	-0.169206	0.0308488	0.0393119	0.271102	1.72184	-0.249736	0.70173	3.23655	0.726683	-0.214828	0.147241	0.101287
new_go.arylsulfatase.activity	NaN	NaN	0	0	NaN	0	0	0	0	0	0	0	0
new_go.ascospore.formation	-0.101992	-0.0434984	0.130186	0.0443133	0.0787525	0.0450659	0.308774	1.07124	1.0945	0.220265	1.65372	0.529387	-0.0204271
new_go.ascospore.wall.assembly	0.0467277	0.545645	1.68642	0.916661	0.238156	0.138188	1.18992	0.263834	0.201141	-1.03473	0.235411	-0.826641	-0.0569241
new_go.autophagy	-1.34651	-2.32374	-0.57365	-0.165124	-0.325218	-0.199422	0.0428126	-0.692423	-0.570503	-1.85276	-0.160634	-0.756924	-4.89831
new_go.axial.cellular.bud.site.selection	-0.284748	0.601888	1.62958	1.27353	1.08504	0.0740102	1.47495	-0.0855168	0.275049	-0.046294	2.17032	1.82869	-0.555008
new_go.baseexcision.repair	-1.14904	-0.87637	NaN	NaN	-2.32316	0.910341	1.32034	-0.456947	-0.441923	NaN	0.293714	0.440274	0.191358
new_go.binding	-0.318682	0.257262	0.0854338	0.247379	-0.00189496	1.46846	-0.0901108	1.1838	0.34502	-0.080838	-1.03447	0.624003	-0.69531
new_go.biological_process	-0.514198	-1.91522	-0.861603	-0.311829	-0.356929	-1.94314	-3.28313	0.0402615	-0.397315	-0.387868	-1.84852	-1.62299	-1.03812
new_go.biopolymer.biosynthetic.process	3.22488	4.52882	1.95618	2.21607	1.86111	5.03621	1.41395	6.62545	5.75665	2.77388	1.60114	4.52926	0.19494
new_go.biosynthetic.process	0.747851	0.616861	0.352105	-0.786626	0.758408	-0.593405	-0.557661	0.0464515	0.025935	-0.461362	0.623	-0.178635	-0.391308
new_go.bipolar.cellular.bud.site.selection	-0.77551	-0.566469	-0.635005	0.306598	0.485201	0.186113	-0.107487	-0.317687	0.552006	-0.0913929	0.086321	0.109266	-1.98005
new_go.branched.chain.family.amino.acid.biosynthetic.process	0.599615	0.694504	1.57707	0.523534	0.459458	2.40608	-0.335818	2.38754	1.26045	1.12661	0.0814663	0.267026	-0.354095
new_go.budding.cell.apical.bud.growth	0.293067	0.378785	0.0055616	0.106613	-0.195906	-0.257759	0.162675	0.313705	0.0572145	NaN	NaN	-0.156487	0.0129406
new_go.budding.cell.bud.growth	-0.399686	-0.37076	0.171916	0.0575168	-0.184604	3.73437	0.929279	0.498121	0.46063	-0.0419602	0.509849	0.967149	0.224195
new_go.calcium.ion.binding	0.469475	0.206484	1.01326	1.47068	0.112154	-0.329445	-0.37195	0.214639	0.643306	-0.0289262	-0.116009	0.324016	-0.229972
new_go.carbohydrate.metabolic.process	0.29663	0.0151086	-0.453075	0.0959714	-0.0382948	1.20182	0.482571	1.44939	2.60857	0.695456	-0.524927	0.496772	-0.316811
new_go.carbohydrate.transport	0.0415278	0.297386	0.0203133	0.624697	0.0915132	0.0925455	0.0573226	0.119703	1.10239	0.232813	NaN	NaN	NaN
new_go.carboxylesterase.activity	-0.0856394	-0.318998	-0.930477	NaN	-1.20465	NaN	-0.641666	0.0831432	NaN	0.102572	-0.0850162	-0.266164	0.55014
new_go.carboxylyase.activity	0.50013	0.0997974	-0.0174498	0.0924921	-0.139117	0.124247	-0.0254318	0.268127	0.974718	-0.125936	0.0810741	-0.437768	-0.136601
new_go.catalytic.activity	0.582554	0.601491	-0.416238	1.78063	0.465921	1.18482	-1.32654	4.42478	1.97363	-0.34696	-0.138691	1.42041	-1.12579
new_go.cation.binding	-0.310772	-0.305224	-0.537374	0.793866	0.11472	NaN	1.72914	-0.405233	0.535965	0.843843	0.0198034	0.608774	0.267869
new_go.cation.transport	1.13367	0.629707	0.304675	0.181474	0.117525	1.65999	1.77666	0.726852	0.788394	0.433629	0.46202	0.0958299	0.334831
new_go.cell.communication	-0.388062	-0.163942	-0.0853497	-0.110705	-0.165102	-2.44329	-1.45341	-0.275878	-0.081798	-0.539102	-0.225969	0.692279	-1.33393
new_go.cell.cortex	-0.132721	-0.340811	-0.596317	NaN	-0.210574	1.34027	0.222471	0.100371	0.0432471	1.61863	0.583791	0.336989	-1.32503
new_go.cell.cycle	0.882973	1.90636	1.73037	0.777687	0.257884	1.11137	2.38896	-0.252204	1.4256	0.720245	1.25799	3.15238	1.28164
new_go.cell.death	-0.427939	-0.066573	-0.636258	-0.536822	-0.0219309	-0.0252595	-1.09067	0.35987	0.15556	-0.374505	-0.293333	0.215937	-0.0021291
new_go.cell.division	1.36015	2.32473	1.71912	0.600341	0.88748	2.32178	3.9046	0.185691	1.90662	0.73322	3.23558	1.48202	0.689343
new_go.cell.morphogenesis	-0.282232	0.0223528	0.465989	-0.439026	0.886441	-0.278924	2.46769	-0.187962	0.515699	0.248223	0.134111	0.0766472	-0.135213
new_go.cell.redox.homeostasis	-0.332191	-1.19504	-0.25233	-0.54538	-0.568504	-0.467858	-0.371955	0.212428	-0.123087	0.103376	-0.321695	-0.0778282	-1.51084
new_go.cell.wall	0.493044	0.769787	-0.0204505	0.652038	1.27916	1.39279	1.61479	0.0927805	0.942793	0.449552	0.56365	-0.240061	1.2754
new_go.cell.wall.organization.and.biogenesis	0.354193	0.375521	0.0964131	0.255326	1.58321	3.4979	1.61233	0.847973	0.229492	0.491995	0.0267378	-0.00302448	0.550077
new_go.cellular.bud	0.152297	0.197328	0.847014	2.09998	0.449985	1.16004	1.06844	0.686575	-0.397219	-0.173144	0.51542	-0.048124	0.434483
new_go.cellular.bud.neck	0.0802735	0.291845	0.462877	-0.220999	2.90655	0.369771	1.28392	0.188878	1.87119	-0.219409	1.35997	0.671726	0.496962
new_go.cellular.bud.neck.contractile.ring	-0.269454	-0.0638026	0.0852972	-0.200438	-0.70294	0.391978	-0.475108	0.180489	0.71265	-0.410061	1.3971	0.442535	-0.0132224
new_go.cellular.bud.site.selection	0.970086	0.724766	0.225135	0.783614	0.779693	0.127444	0.689015	0.844065	2.37192	-0.236222	1.94304	0.507069	0.76867
new_go.cellular.bud.tip	-0.554058	-0.182814	-0.406251	0.316383	0.90518	0.126084	1.24156	0.290789	2.15727	-1.15584	0.276633	0.480061	-0.271494
new_go.cellular.ion.homeostasis	0.684252	0.897619	1.43241	1.04724	0.00969511	1.85112	0.88551	3.25069	0.573898	0.0105936	0.0931529	0.961444	0.761166
new_go.cellular.iron.ion.homeostasis	-1.08426	-0.577017	-0.475484	-1.42266	-0.305686	-0.332531	-0.690702	0.541478	1.11118	-0.148792	-0.11555	0.314425	0.0766764
new_go.cellular.metabolic.process	0.00911491	0.313196	-0.368781	0.580065	-0.269372	-0.0228256	-0.520233	NaN	0.0267542	0.269202	-0.143142	NaN	NaN
new_go.cellular.morphogenesis.during.conjugation.with.cellular.fusion	-0.42137	-0.246891	-0.0196043	-0.274793	NaN	0.322126	-0.146449	-0.107869	-0.0835175	-0.083397	-0.0241324	0.304332	0.155098
new_go.cellular.respiration	-0.894644	-0.374957	-1.26396	-0.987272	-1.17968	-1.2512	-0.487937	-0.420545	0.426353	0.184953	1.13004	1.51815	2.32198
new_go.cellular_component	-1.26819	-2.78564	-1.5612	-1.46907	-0.860181	-0.821355	-1.48592	-0.012499	0.291213	-1.57731	-1.44749	-0.969275	-1.6757
new_go.chaperone.binding	-0.0197613	0.0147563	0.382918	-0.215488	0.591643	-1.84882	-0.388508	-0.00778362	-0.1378	-0.529121	-0.379071	-0.00825124	0.118539
new_go.chaperonincontaining.Tcomplex	0.507896	0.604207	0.828019	NaN	1.68029	1.40121	0.973778	2.93773	1.00196	0.435385	NaN	NaN	-0.454492
new_go.chromatin	-0.595953	-0.545842	-1.35696	NaN	-0.327772	-0.805808	0.0507387	0.324839	0.213595	0.0898009	NaN	NaN	NaN
new_go.chromatin.assembly.or.disassembly	0.0861474	-0.00403842	0.517511	0.0929216	0.138196	-0.128161	-0.470796	0.0131053	1.35384	0.153007	0.436543	0.774721	-0.0862047
new_go.chromatin.binding	-0.233621	-0.2246	-0.307711	-0.128428	-0.00579357	-0.284546	0.355151	0.334773	-0.733853	0.0807993	-0.320489	3.42376	-0.00135241
new_go.chromatin.modification	-0.429066	-0.228342	-0.668542	0.077809	0.247809	0.156268	1.62075	0.100754	-0.238559	0.415599	-0.0579638	1.17739	-0.713447
new_go.chromatin.remodeling	0.668078	1.24348	0.0623709	0.174353	0.414246	-1.15114	2.75613	-0.490827	-1.23609	-0.278908	-0.0165234	0.661201	0.210083
new_go.chromatin.silencing	0.222965	0.245064	0.202956	0.240401	-0.144994	0.380573	1.01949	0.230083	0.0890001	-0.244989	-0.650788	0.0601889	1.49035
new_go.chromatin.silencing.at.rDNA	0.36474	0.290459	0.319502	0.165591	-0.0815454	0.455086	0.446175	0.96927	2.09668	0.104699	0.0262861	0.301503	0.509069
new_go.chromatin.silencing.at.silent.matingtype.cassette	2.52881	2.22019	1.15761	2.01636	0.554198	0.1381	0.408681	1.53201	0.901377	1.42221	0.314489	1.54321	0.9604
new_go.chromatin.silencing.at.telomere	0.820447	0.614461	1.2001	0.228798	0.277311	0.226585	1.01043	0.60565	0.297546	0.725508	-0.0604031	1.24466	0.47728
new_go.chromosome	0.878301	1.53196	1.75694	0.400703	0.185154	-2.13693	0.76957	-0.0064221	1.38498	0.0134981	1.29143	0.944418	0.538629
new_go.chromosome.centromeric.region	-0.518097	1.06489	0.676912	-0.09726	0.838532	0.0918707	0.818149	-0.295126	-0.233618	-0.247949	1.33007	0.30426	1.1777
new_go.chromosome.organization.and.biogenesis	-1.46488	-0.247323	-1.29876	NaN	-0.396879	0.352855	0.299609	0.293797	-0.357737	-0.0140824	0.15516	0.0906763	0.390088
new_go.chromosome.segregation	0.300417	0.843382	0.138913	0.157377	0.401687	0.845304	1.08223	-0.070246	0.4083	0.208694	3.0703	0.065064	0.120923
new_go.chromosome.telomeric.region	0.17055	0.400706	-0.132862	0.379395	0.108575	-1.58645	-0.145393	-0.49239	-0.0382537	-0.203799	0.396608	0.0983568	1.11155
new_go.clathrincoated.vesicle	0.570293	0.969071	0.154885	0.195709	0.711367	-1.03058	-0.472643	0.900588	-1.38648	-0.0894387	-0.135209	0.537461	-0.479797
new_go.cofactor.metabolic.process	-0.0789288	-0.0057057	-0.064567	-0.00986341	0.984873	0.0491787	0.0303596	0.417893	0.944798	1.05302	0.0282046	3.03749	0.722765
new_go.commitment.complex	0.0275117	-0.0818796	NaN	NaN	0.221515	-1.23915	-0.873795	-0.157529	0.0496645	NaN	-0.111241	1.03689	NaN
new_go.condensed.chromosome.kinetochore	-0.339435	0.299498	-0.319912	-0.694005	0.140248	-0.668629	0.345041	-0.710823	-0.434431	-0.539801	1.66337	-0.623597	0.54678
new_go.condensed.nuclear.chromosome	-2.60943	-1.81206	-0.319893	-0.542567	-0.138248	-0.772984	-0.169925	0.155968	0.407857	-0.572825	0.0251035	0.148491	NaN
new_go.condensed.nuclear.chromosome.centromeric.region	0.262315	0.365274	0.215988	0.55886	0.286426	0.0845836	-0.148629	-0.0709576	-0.0595832	-0.0361921	0.506879	NaN	0.400216
new_go.condensed.nuclear.chromosome.kinetochore	-0.48014	-0.675274	-0.356856	-1.14649	0.0284898	-0.0808216	0.420248	-0.831533	0.100045	0.00741548	0.378314	0.128134	0.238389
new_go.conjugation	0.173717	-0.616312	-0.404562	0.424187	0.0903706	-0.906497	-0.507666	-0.225034	1.38083	0.2231	-0.457516	-0.386393	0.187047
new_go.conjugation.with.cellular.fusion	-0.319651	-0.786875	-0.354801	-0.000575898	0.47021	-0.00918702	-0.324304	-0.429602	0.199874	0.377906	0.121191	-0.0977503	0.762705
new_go.copper.ion.binding	-0.0953151	-0.555309	-0.527231	0.102861	0.269681	0.140664	-0.319315	2.30597	1.40956	-0.213928	-0.0857934	-0.211306	1.11468
new_go.cyclin.catabolic.process	0.240532	0.255927	0.190128	NaN	-0.184033	-0.343396	0.19877	-0.146618	NaN	0.00171216	0.677232	NaN	NaN
new_go.cyclindependent.protein.kinase.holoenzyme.complex	-0.26717	-0.0415645	-0.0203961	0.509214	-0.368862	NaN	-0.000204638	0.0128265	0.0488647	NaN	-0.149597	0.575409	NaN
new_go.cyclindependent.protein.kinase.regulator.activity	-0.332286	-0.140132	0.399804	0.297841	-0.386585	1.0034	0.465592	0.258343	-0.0691999	0.456101	-0.305128	0.986209	0.124398
new_go.cysteine.biosynthetic.process	-0.352827	-0.353195	-0.3591	-0.0360705	NaN	0.245831	-0.682827	-0.38674	-0.0231188	NaN	0.535944	0.506899	0.0499821
new_go.cysteinetype.peptidase.activity	-0.61494	-0.714447	-0.561748	-0.187922	-0.367205	-0.463813	-2.28391	0.11714	-0.448449	-1.03741	-0.412215	0.00611827	-0.211856
new_go.cytokinesis	-0.874677	-0.603912	-0.626497	-0.326412	0.0403747	0.214039	-0.62075	-0.299101	0.672203	-0.206357	0.584996	0.259143	-0.731983
new_go.cytokinesis.completion.of.separation	1.3145	0.933315	NaN	NaN	NaN	NaN	1.24751	-0.660121	NaN	0.422911	-0.0715438	-0.859059	0.310022
new_go.cytoplasm	3.1134	4.46601	2.11834	1.36728	4.4575	1.92989	0.350684	3.54041	0.913104	-0.0732926	2.34997	7.07692	0.051839
new_go.cytoplasmic.mRNA.processing.body	-0.0254711	-0.0223277	-0.000192893	0.167185	0.269034	0.185252	0.334075	0.607041	0.879272	0.580806	-0.0222977	0.0695856	-0.119932
new_go.cytoplasmic.microtubule	0.192544	0.336562	0.451551	1.68408	0.794109	NaN	0.613387	0.669106	0.582802	-0.20138	0.114769	1.31375	NaN
new_go.cytoplasmic.vesicle	0.0768782	0.140996	0.170469	-0.0681668	-0.778257	-0.0857915	-0.293753	-0.27193	0.425068	-0.156713	0.195218	0.992644	-2.97371
new_go.cytoskeleton	-0.616167	-0.150501	-0.759951	-0.254553	-0.377756	0.136369	-0.0795827	-0.252913	0.355185	-0.527557	-0.783287	-0.444497	-2.99508
new_go.cytoskeleton.organization.and.biogenesis	0.871244	0.771228	0.560781	1.20241	1.18729	0.150418	1.40049	0.205368	0.0498339	0.405894	0.49565	1.89922	-0.46822
new_go.cytosol	-0.286907	-0.339181	-1.2003	-0.963452	-0.518917	0.609343	-1.40339	-0.640415	0.842503	-1.1646	-0.657504	0.947368	-0.876143
new_go.cytosolic.large.ribosomal.subunit	6.43378	6.46788	1.46746	3.51295	3.93519	3.05726	6.5538	1.28897	3.08219	4.36507	3.68299	4.52327	7.17089
new_go.cytosolic.ribosome	0.131898	0.628606	0.678147	0.505003	0.644466	1.43666	0.340999	0.290352	0.25127	0.856632	0.0300355	0.754604	2.16621
new_go.cytosolic.small.ribosomal.subunit	3.41354	2.46184	0.0990684	-0.277924	0.634406	4.62518	2.36363	0.418468	2.02395	0.398099	8.46176	4.86224	4.72554
new_go.damaged.DNA.binding	-0.0285178	0.14024	-0.183667	0.0554338	-0.190634	0.131608	0.299609	0.00430713	-0.0479971	-1.28405	-0.0527509	0.290354	-0.302751
new_go.dephosphorylation	0.145514	0.12201	0.15151	NaN	0.335475	-0.0360601	0.48487	0.00117744	-0.457843	-0.0480941	0.411734	-0.292376	NaN
new_go.dodecyl.sulfate.metabolic.process	NaN	NaN	0	0	NaN	0	0	0	0	0	0	0	0
new_go.doublestrand.break.repair	-0.296221	-0.582615	-0.518377	-0.58207	-0.61806	0.389639	0.118693	0.182641	-0.360004	-0.542998	-0.091126	1.9927	-1.21582
new_go.doublestrand.break.repair.via.nonhomologous.end.joining	-0.225698	-0.422669	-0.00575062	0.438161	-0.0677589	-0.00858876	0.145543	-0.254264	-0.499235	-0.568729	-0.475776	0.28471	-0.252663
new_go.doublestranded.DNA.binding	-0.704574	-0.136497	-0.308865	-0.154486	-0.61205	-0.76899	-0.165577	0.438547	0.448833	-0.762865	0.153632	1.26074	NaN
new_go.electron.carrier.activity	-0.484058	-0.381051	-0.315409	0.178519	-0.752583	0.144773	-2.00077	1.08223	0.711947	0.700434	0.12043	0.35662	0.0569026
new_go.endocytosis	-0.00120599	-0.27615	-0.0202556	-0.584808	-0.282986	0.269435	0.450254	-0.287963	-0.178609	0.00553918	-0.123156	0.108387	-0.981788
new_go.endomembrane.system	-0.214522	-0.124118	-0.433968	NaN	NaN	NaN	-0.489794	NaN	-0.0762652	-0.576786	-0.805324	0.344606	-1.06462
new_go.endonuclease.activity	0.11359	-0.0342633	-0.353001	0.102812	-0.377095	-0.139863	1.05536	-1.027	0.422621	0.0552191	0.406716	-0.648323	-1.47573
new_go.endonucleolytic.cleavage.in.5ETS.of.tricistronic.rRNA.transcript.SSUrRNA.58S.rRNA.LSUrRNA	0.0129876	0.0141605	-0.13606	1.07508	0.0049338	0.361028	0.24957	1.83009	0.0505174	3.25659	3.86046	1.49317	4.26375
new_go.endonucleolytic.cleavage.in.ITS1.to.separate.SSUrRNA.from.58S.rRNA.and.LSUrRNA.from.tricistronic.rRNA.transcript.SSUrRNA.58S.rRNA.LSUrRNA	0.272534	0.301247	0.390422	1.24237	0.144888	0.698509	0.447776	2.46308	0.702949	3.43862	5.29018	1.59068	5.5544
new_go.endonucleolytic.cleavage.to.generate.mature.5end.of.SSUrRNA.from.SSUrRNA.58S.rRNA.LSUrRNA	0.0963346	0.107644	0.141742	0.920829	0.01179	0.623916	0.205374	2.165	0.313567	3.73692	4.66039	1.27915	4.90725
new_go.endopeptidase.activity	-1.81776	-2.15567	-3.19548	-2.50823	-0.706266	-2.426	-0.0493761	-2.00695	-0.640836	-0.725248	-2.05267	0.358018	-3.27885
new_go.endoplasmic.reticulum	-0.148446	-0.0785858	-0.157476	-0.0707384	-0.127057	-0.242693	1.25622	0.301933	0.119952	-0.102097	0.0328531	1.44074	-0.596285
new_go.endoplasmic.reticulum.lumen	-0.42965	-0.180553	NaN	NaN	-0.187402	-0.0791062	-0.0775847	0.0629236	0.42474	0.291889	-0.0323021	-0.00836711	-0.446103
new_go.endoplasmic.reticulum.membrane	0.0669518	0.05117	-0.0457056	0.625293	-0.236986	-0.0413274	1.06173	0.386415	-0.551179	-0.0267991	-0.17029	1.84358	-0.482554
new_go.endoplasmic.reticulum.unfolded.protein.response	0.354665	0.249939	0.50326	NaN	NaN	NaN	-0.521339	-0.793993	-0.114422	0.238314	-0.096267	0.101859	-0.569137
new_go.endosome	-0.729756	-0.665573	-1.07522	-1.78642	-0.438596	-1.45078	-0.624541	-1.52505	-1.61132	-0.372876	-2.06886	-0.050869	-3.12783
new_go.endosome.membrane	-1.06129	-0.167928	-0.939327	-0.869659	-0.597551	-1.08999	-0.0665651	-0.857564	-0.698192	-1.45195	-1.23839	-0.269929	-4.12607
new_go.energy.reserve.metabolic.process	0.6453	1.22877	0.276256	1.26194	1.13242	0.312526	0.700553	1.25682	2.44425	0.356977	0.0160636	-0.131857	-0.410542
new_go.enzyme.activator.activity	-1.003	-0.876855	0.0257892	NaN	0.174384	0.122835	0.0606418	0.342461	-0.40259	-1.41212	-0.0424011	-0.314595	-1.56724
new_go.enzyme.regulator.activity	-0.0158719	-0.000737874	0.032317	0.240333	-0.0849636	-0.0573701	-0.221467	1.33077	0.00979991	0.13168	-0.602692	-0.0745836	-0.138991
new_go.ergosterol.biosynthetic.process	-0.0182298	-0.178978	0.0636232	0.0139951	-2.82959	0.0874367	-0.562016	2.22655	1.89158	0.599412	3.02381	1.99254	0.419512
new_go.establishment.andor.maintenance.of.chromatin.architecture	0.0638849	0.196161	0.00597648	0.0687948	-0.154443	0.417786	-0.320799	-0.700098	0.480403	0.52827	0.23929	0.105542	-0.0467028
new_go.establishment.of.cell.polarity	0.437735	0.732222	0.758781	-0.00145375	0.545057	1.70894	1.87013	-0.201085	0.553638	-0.227164	0.226879	1.98457	0.10643
new_go.establishment.of.protein.localization	0.971339	0.991214	0.693429	1.24777	0.406568	0.116188	0.429353	0.713463	0.389193	0.0750699	2.33097	3.28686	3.59742
new_go.exocytosis	-0.316402	-0.448795	-0.774486	-0.852329	-1.64485	-0.156534	-0.123538	-1.20838	0.570748	-1.23168	-0.0990249	0.177155	-0.499847
new_go.exonuclease.activity	0.326503	0.49374	0.0335116	0.25484	-0.473859	0.348322	0.467342	-0.0746868	-0.159479	0.0357973	0.384363	0.320408	-0.211453
new_go.exosome.RNase.complex	0.873116	1.04697	0.880133	1.26684	0.763538	0.765101	0.262516	0.285246	-0.411098	0.22849	0.623075	1.56151	0.870216
new_go.extracellular.region	0.630178	0.113183	-0.24683	0.65756	0.492233	2.22887	1.11001	0.296519	1.6204	0.378073	0.313284	-1.24101	1.47646
new_go.extrinsic.to.membrane	-0.529895	-0.483068	-0.204879	-0.963766	-0.173801	-0.465364	-0.062849	0.200423	-0.219642	-0.965321	-0.00141513	0.0658722	-2.28601
new_go.fatty.acid.biosynthetic.process	0.320204	0.155285	0.104086	0.570911	-0.849197	0.0348232	0.0236616	0.934057	-0.531807	0.928583	0.437164	0.201383	0.204729
new_go.fatty.acid.metabolic.process	-0.36435	-0.644055	0.104235	0.574116	-0.204154	0.780649	-0.140453	0.959942	-0.0903737	-0.240928	-0.792735	-0.00761341	-1.2092
new_go.filamentous.growth	0.541369	0.0421391	-0.109746	0.403027	0.901618	-0.382668	-0.0268601	0.00824527	1.50622	1.14285	1.98609	0.816456	-0.00386476
new_go.fungaltype.cell.wall	0.346128	0.178323	-0.0183205	0.495743	1.97601	1.46738	2.00946	1.97945	2.87329	1.00304	0.0877897	-1.3622	1.72101
new_go.fungaltype.cell.wall.organization.and.biogenesis	0.373609	0.237325	-0.0398043	NaN	-0.677243	-0.449429	0.124172	-0.0125996	1.22123	-0.328228	-0.0022545	0.501184	0.479886
new_go.fungaltype.vacuole	0.5974	-0.191769	-0.817715	0.2233	-0.209401	0.179266	-0.216514	0.631773	0.439366	-0.0496965	-1.95769	-1.70227	-0.495683
new_go.fungaltype.vacuole.membrane	0.157861	0.290348	0.343534	0.32107	0.55739	0.0591374	-0.244162	0.11303	-0.590556	-0.18743	-2.96106	0.0484374	-1.80691
new_go.general.RNA.polymerase.II.transcription.factor.activity	-0.362614	-0.561512	-0.468091	0.155602	-0.75033	0.0402065	-0.665159	-0.713735	-0.919932	-1.21123	-0.311087	-0.286508	-1.6236
new_go.gluconeogenesis	1.07973	0.165978	-0.00567787	0.234023	0.162065	0.886094	-0.694029	0.0650742	0.636894	0.0500578	-0.584537	0.0330955	-0.492892
new_go.glucose.metabolic.process	0.00939484	0.0726359	0.0111269	0.126397	0.581906	-0.0243958	0.0885233	-0.539827	0.267602	-0.138544	-0.418291	0.0880251	0.0670171
new_go.glutamate.biosynthetic.process	-0.172732	0.462571	-0.0198791	NaN	-0.185564	0.111716	-1.19373	0.983008	-0.126552	0.0449953	1.1518	1.68618	0.345425
new_go.glutamine.metabolic.process	0.463877	0.353163	0.211935	NaN	0.617204	1.93219	0.0520937	0.753613	0.88447	1.49509	1.06862	0.0346979	0.936182
new_go.glycogen.metabolic.process	-0.408875	-0.0708751	-0.522165	0.141199	-0.282114	8.26689e-05	-0.309622	0.944614	-0.0413761	0.31099	0.427987	-0.219172	-0.487049
new_go.glycolysis	0.489873	0.390637	1.05855	0.17035	0.604984	-0.245833	-0.326402	2.15231	2.57962	0.204257	-0.668046	0.589496	0.0318994
new_go.guanylnucleotide.exchange.factor.activity	0.207323	0.190169	0.302233	0.981827	0.327227	1.41706	0.0761488	0.0711899	-0.308959	-0.0101089	0.0467342	0.00107717	-0.273294
new_go.heat.shock.protein.binding	0.00323671	0.130292	0.0410306	0.790951	-0.402157	-1.01884	0.794223	1.80934	-0.698379	-0.0615784	0.710374	0.109602	0.425674
new_go.helicase.activity	0.0124565	0.0415376	-0.0382567	-0.23321	0.278467	1.36886	0.484298	0.484753	-1.13652	0.728325	1.34998	2.01444	2.57458
new_go.heme.binding	0.301576	0.98221	1.30537	0.614074	0.764321	0.420168	-0.296273	0.445216	0.61533	0.229387	1.20963	0.205408	0.973468
new_go.histidine.biosynthetic.process	1.04524	0.57962	NaN	NaN	0.445236	0.0235588	-0.208253	1.00702	NaN	0.0700404	0.2062	-0.266485	0.931757
new_go.histone.acetylation	-0.8591	-0.832115	-0.217347	0.0627209	-1.20827	0.14891	-0.250104	-0.227909	0.346879	-0.144074	-0.679145	0.213691	-0.0714317
new_go.histone.acetyltransferase.activity	-2.22939	-1.30867	-1.58247	-0.170926	-0.928599	0.17229	0.940356	-0.20062	-0.638601	-0.336731	0.0259946	0.712121	-0.00202731
new_go.histone.binding	0.0733255	0.1719	-0.133946	0.22161	0.006742	0.609501	0.181544	-0.334732	0.0539691	0.32021	-0.0651928	0.440149	-0.185001
new_go.histone.deacetylase.activity	-0.241506	-0.106772	-0.50889	-0.568502	-0.0384363	2.23155	0.00856755	1.10346	1.04603	0.524878	-0.0856791	0.0763669	-0.152613
new_go.histone.deacetylase.complex	-0.200241	-0.356828	0.264957	-0.00036212	-0.115046	0.905944	0.280725	1.12769	-0.475162	0.329007	-0.00909484	0.372209	-0.502368
new_go.histone.deacetylation	-1.01599	-0.535692	-0.254523	-0.93161	-0.0893182	2.05282	0.429705	0.463206	0.197852	0.290078	-0.0359313	0.0705932	-0.420204
new_go.histone.methylation	1.4385	1.95293	0.245038	0.0944762	-0.0592413	0.41445	-0.0885148	-0.715452	0.643116	0.0855553	0.0507146	3.40593	-0.199405
new_go.homing.of.group.II.introns	NaN	NaN	0	0	0	0	0	0	0	0	0	0	0
new_go.hydrogen.ion.transmembrane.transporter.activity	0.825123	1.08494	1.54783	1.31458	2.23617	-2.56809	-1.12073	0.0225958	-0.0540051	1.60452	-0.57505	0.2435	-0.549097
new_go.hydrogen.ion.transporting.ATP.synthase.activity.rotational.mechanism	0.185947	0.258985	0.85114	0.310472	0.449752	-1.69761	-2.69518	0.408627	-0.0648546	0.76302	0.377181	0.516954	-0.139002
new_go.hydrogen.ion.transporting.ATPase.activity.rotational.mechanism	0.3702	0.722442	1.67488	0.839214	1.52838	-2.18746	-1.35896	0.0355896	-0.109139	1.70502	-1.15077	0.239742	-0.818015
new_go.hydrolase.activity	0.317978	0.128902	-0.0598369	0.0889926	0.0305266	-1.00156	-0.0788552	-0.0690091	-1.76758	-0.379535	-2.34664	0.0283315	-2.84478
new_go.hydrolase.activity.acting.on.acid.anhydrides.catalyzing.transmembrane.movement.of.substances	-0.18357	-0.531605	NaN	NaN	0.965732	0.252105	0.0573139	0.13168	NaN	0.819968	0.818105	0.541507	0.0991353
new_go.hydrolase.activity.acting.on.glycosyl.bonds	0.425002	-0.377593	-0.75042	0.0788255	-0.117963	0.0763243	2.37412	-0.0290354	0.135854	0.235875	-0.171789	0.27113	0.0219644
new_go.hydrolase.activity.hydrolyzing.Oglycosyl.compounds	0.219961	0.0789009	-0.162746	NaN	-0.0413066	NaN	3.18008	-0.81628	1.08662	0.621245	-0.0810868	0.382889	0.476303
new_go.incipient.cellular.bud.site	-1.88872e-05	-0.0157211	0.772809	0.44963	1.00201	0.377757	1.57085	-0.0318781	0.722332	0.241404	0.673033	0.809464	-0.209184
new_go.integral.to.Golgi.membrane	-1.72666	-2.89473	-1.1807	-0.796381	-0.620491	-0.99262	0.269831	0.653779	0.405764	-0.0573888	-0.895672	-0.283914	-2.17342
new_go.integral.to.endoplasmic.reticulum.membrane	-0.0651731	0.032951	0.127285	0.830797	0.57902	0.0948956	-0.0290161	-0.525383	-0.103112	0.140941	-0.44927	1.06462	-0.0234773
new_go.integral.to.membrane	0.367346	0.0136581	0.0347602	1.23297	-0.139367	-1.17935	0.540131	1.56157	0.644671	0.0721328	-0.331167	0.627129	-0.474646
new_go.integral.to.mitochondrial.outer.membrane	-0.802061	-0.845958	-0.284545	-0.297053	-0.343767	0.140852	-0.119666	1.41451	-0.0829607	0.219014	0.0444115	1.03064	1.38536
new_go.integral.to.plasma.membrane	1.25808	0.581688	0.343431	0.215667	-0.221426	0.562164	0.978101	-0.221546	1.23914	0.786712	0.47757	-0.0713661	0.177521
new_go.intraGolgi.vesiclemediated.transport	0.255729	-0.0642694	-0.00245164	0.918011	-0.56912	-0.147191	-0.185739	0.741774	1.75322	-0.232131	-0.359601	1.05919	-0.347537
new_go.intracellular	4.42152	3.10642	0.897188	0.473333	0.693081	0.820638	2.65713	-0.00738605	0.111392	1.87374	4.2477	7.07816	6.60501
new_go.intracellular.protein.transport	0.0108595	0.50991	0.145051	-0.0180909	-0.190356	0.511857	-0.0604623	0.152403	-0.256051	-1.42873	-0.96274	0.957705	-0.531381
new_go.intracellular.protein.transport.across.a.membrane	0.656491	1.36664	0.455208	1.08456	0.0899342	0.342054	0.147005	0.231066	0.632602	-0.294595	1.18146	1.67582	4.49971
new_go.intracellular.signaling.cascade	-0.409431	-0.535569	-0.647637	-0.723488	-0.44354	0.00511591	-0.274055	0.1037	-0.544467	-0.4885	0.55339	1.33869	0.697348
new_go.invasive.growth.in.response.to.glucose.limitation	0.137762	-0.465075	0.0434856	-0.538812	-0.0318224	0.00799235	0.752401	0.370886	1.17676	0.200057	-1.42346	0.467594	0.13275
new_go.ion.transport	-0.0408495	0.330706	-0.250689	0.0803956	0.436414	0.144611	-0.0704793	0.482326	1.96834	1.36247	0.52599	0.0852974	-0.165477
new_go.iron.ion.binding	-0.350946	0.0770595	-0.319609	0.215503	-0.933726	1.69167	-0.7512	4.60753	1.21715	0.581841	1.1798	1.75463	0.838046
new_go.iron.ion.transport	-0.809232	-0.860541	-1.54616	-0.40407	-0.697273	-0.0534745	-0.22701	-0.604295	0.941887	-0.441109	-0.129479	-0.0243288	-0.182729
new_go.ironsulfur.cluster.assembly	-1.21713	-1.67736	-0.951954	-1.5921	-3.24708	-0.766996	-2.25906	-0.0596838	0.088825	0.945516	0.454465	0.291982	-0.742167
new_go.ironsulfur.cluster.binding	0.110513	0.356963	0.158015	-0.696699	-0.453726	-0.075446	-0.827573	1.28719	1.11836	0.00947298	1.03314	2.22312	-0.234719
new_go.isomerase.activity	0.511839	0.688662	1.01836	0.458011	0.400917	-0.587766	1.16941	-0.223088	-0.442247	-0.140304	0.0346239	0.248898	0.047805
new_go.isoprenoid.biosynthetic.process	-0.407834	-0.525978	-0.272141	-0.641474	-2.84307	0.619959	NaN	2.67253	NaN	0.514489	1.96636	0.611735	0.247226
new_go.karyogamy.during.conjugation.with.cellular.fusion	-1.13917	-1.26546	-0.298658	NaN	-0.376069	0.0144756	-0.0457509	0.675007	0.00774268	-0.290387	NaN	NaN	NaN
new_go.kinase.activity	-0.639745	0.356086	-0.162564	0.704844	-0.287476	0.107539	0.745149	-0.0895548	2.28347	-1.00832	-0.202797	1.4321	-0.390736
new_go.kinetochore	-0.000994501	-0.00300805	0.877007	-0.111907	0.331171	-0.803861	0.145432	-1.59636	-0.357522	0.139979	1.17316	-0.389745	0.377756
new_go.lagging.strand.elongation	-1.09703	-0.568651	-0.0122789	-0.222745	-0.330964	0.525515	0.00274264	-0.0199907	-1.42938	-0.0876968	0.166192	0.703078	2.83436
new_go.large.ribosomal.subunit	-0.511149	-0.582956	-0.465897	-0.454057	-0.488815	-1.09789	0.833298	-0.718271	0.23944	0.459351	1.7096	NaN	0.170845
new_go.late.endosome	-0.0458417	-0.131426	-0.991185	NaN	-0.176017	-0.363827	0.720973	0.124298	-2.08433	-0.943586	-0.43666	0.514981	-1.1551
new_go.late.endosome.membrane	0.0389961	-0.0865276	-0.335066	-0.123918	0.00760699	-0.439295	-0.460179	0.819908	-1.51301	-0.810422	-0.0472752	0.0312822	-0.732173
new_go.late.endosome.to.vacuole.transport	-1.15211	-0.836848	0.451225	-0.763064	-0.361422	-0.222247	-1.26485	-1.66619	-0.254216	-0.542763	-1.71401	-0.82537	-4.17044
new_go.leading.strand.elongation	-0.405523	0.831949	0.446105	-0.00191925	0.474855	0.22723	-0.0800779	-0.0536189	-0.18473	0.041037	-0.0249554	1.1984	1.6634
new_go.ligase.activity	0.273362	0.164532	0.218653	0.196281	1.2549	0.837734	-0.126609	-0.347192	1.48579	-1.44911	0.476589	3.26559	0.190972
new_go.lipid.biosynthetic.process	0.415465	0.0533963	0.300829	0.25864	-1.01536	0.462076	-0.100641	1.64939	0.688333	2.14442	3.24898	1.51771	0.800088
new_go.lipid.catabolic.process	1.09425	0.788563	0.0176594	0.0944762	0.515864	0.0440554	-0.174163	-0.21976	-0.880142	-0.24121	-0.627769	-1.49288	-0.993759
new_go.lipid.metabolic.process	1.04655	0.763611	0.364959	0.842712	1.1806	0.607244	-0.560549	-0.0677784	-0.312308	-0.405636	-1.35492	-0.636617	-0.766742
new_go.lipid.particle	1.149	0.868755	0.470011	0.415382	0.144268	0.219688	-0.261941	0.132271	-0.729346	0.0916965	-0.0404273	-0.412109	0.731482
new_go.lipid.transport	0.224579	0.0821905	-0.333117	-0.156428	0.374748	-0.187313	-0.196739	-0.412255	0.429406	-0.138697	-1.52826	-0.19897	0.254606
new_go.lyase.activity	1.55016	2.10548	-0.251429	0.627872	0.0604948	0.543415	-0.436907	1.12177	1.47386	0.301224	0.0837915	0.624318	-0.150348
new_go.mRNA.binding	0.00851497	0.304413	0.435696	0.106406	0.328378	-0.657023	-0.153402	-0.0214582	0.255043	0.247006	0.0859902	0.610196	1.52069
new_go.mRNA.catabolic.process	0.660944	1.32714	1.87369	1.32141	0.806402	0.301815	0.538205	0.22181	-0.0429252	0.876516	0.131537	2.55766	-0.0696112
new_go.mRNA.cleavage	-1.96691	-1.61391	-1.51983	-1.15087	-0.59165	-0.23035	0.696561	-0.226397	-0.465273	-0.426592	0.328151	0.224413	0.595646
new_go.mRNA.cleavage.and.polyadenylation.specificity.factor.complex	-0.317727	-0.217563	-0.0885696	NaN	0.457597	-0.0424612	-0.176685	-0.113685	0.101471	-0.392606	-0.129531	-0.348795	0.839697
new_go.mRNA.export.from.nucleus	0.352436	0.986684	0.66277	0.861616	0.662149	0.105568	0.165586	0.0463254	-0.26078	-1.31709	1.47794	0.931634	4.13587
new_go.mRNA.metabolic.process	-0.419619	-0.144096	-0.0637074	0.00516981	-0.883858	-0.103011	-0.336293	-0.269599	0.373912	-0.0971987	-0.198585	0.670675	0.114784
new_go.mRNA.polyadenylation	-1.12216	-0.892036	-1.07835	-0.701864	-0.191904	-0.566731	0.458697	0.129266	-0.00363618	-1.45478	-0.190058	0.0470285	0.532277
new_go.mRNA.processing	-2.45449	-1.63156	0.313091	-0.667353	-0.28594	-0.347119	-1.63765	-2.72431	-0.527761	-1.03229	-0.562167	0.247446	2.38651
new_go.mRNA.transport	1.0583	1.14	0.192022	0.726417	0.368792	0.303599	1.12418	0.6058	0.37217	0.510568	1.51666	2.57802	5.93679
new_go.mRNAbinding.hnRNP.protein.import.into.nucleus	0.680089	0.672105	0.438059	0.417832	0.0738878	0.145726	0.613746	-0.251607	-0.23165	-0.24241	3.35004	0.864528	3.69515
new_go.macroautophagy	-0.081698	-0.325562	0.029719	0.209619	0.760542	-0.572607	-0.802461	-1.22099	-1.07464	-0.588599	-0.600979	-0.152412	-1.9562
new_go.magnesium.ion.binding	0.801978	1.39698	1.60837	0.384624	0.771915	0.352217	-0.414838	-0.158775	1.09779	0.511996	0.620371	0.750825	-0.750053
new_go.manganese.ion.binding	0.336592	0.307789	0.189812	1.01721	0.0891287	0.238914	-1.71906	2.5123	0.382564	1.33812	0.505211	1.5436	-0.324834
new_go.mannitol.dehydrogenase.activity	NaN	NaN	NaN	NaN	0	0	0	0	0	0	0	0	0
new_go.mannosyltransferase.activity	0.544097	0.70014	0.571502	3.24981	0.870433	0.179855	0.207612	0.391202	0.862222	0.335565	0.451074	0.241098	0.196641
new_go.mating.projection.tip	0.459617	0.0211163	0.450936	-0.0660739	0.66544	0.275692	-0.422734	-0.0525015	0.28328	-0.854171	-0.49471	0.312245	0.530004
new_go.maturation.of.58S.rRNA.from.tricistronic.rRNA.transcript.SSUrRNA.58S.rRNA.LSUrRNA	0.587682	0.517143	0.74183	1.41292	1.32923	-0.0661966	0.0640213	1.14045	NaN	0.766967	1.7314	0.750883	2.80251
new_go.maturation.of.LSUrRNA.from.tricistronic.rRNA.transcript.SSUrRNA.58S.rRNA.LSUrRNA	0.702031	0.915209	0.860786	1.41292	2.07849	0.0146947	0.107228	1.45117	1.63434	1.63063	2.36402	0.882416	2.80251
new_go.maturation.of.SSUrRNA.from.tricistronic.rRNA.transcript.SSUrRNA.58S.rRNA.LSUrRNA	0.850533	0.754856	0.322721	-0.0239726	0.483855	1.71385	1.53216	1.73358	1.50807	0.365301	8.80608	3.35838	8.49494
new_go.mediator.complex	-0.616513	-0.415736	0.0880656	-0.032231	0.273321	-0.847461	-0.45617	-1.1088	-1.43188	-0.277927	0.0197084	0.253335	0.234382
new_go.meiosis	-0.0930512	0.215772	0.00828721	0.515849	-0.293832	-0.425097	0.796691	-0.544178	-0.239042	-0.351213	1.35293	0.691201	-1.00834
new_go.meiotic.recombination	-1.02338	-0.404862	-0.34967	-0.618572	-0.0576289	-0.675079	-0.182204	-0.35216	0.408257	-1.81937	0.312697	0.0046739	0.362661
new_go.membrane	-0.224216	-0.448459	-0.524161	-0.332046	-0.644933	-2.84097	0.165972	0.945243	0.0784093	-0.00580369	-0.586431	1.00835	-1.22049
new_go.membrane.coat	-0.188779	-0.142862	-0.373376	-0.292169	-0.225525	-0.283995	-0.183379	-0.0946895	0.116643	0.361002	-1.32872	0.102801	-0.188735
new_go.membrane.fraction	0.320758	0.537767	0.204746	-0.0701907	0.343308	1.65471	2.07468	-0.495609	0.968676	1.574	0.376389	0.194497	0.0393414
new_go.metabolic.compound.salvage	1.36295	1.5602	1.42165	1.24395	0.813839	0.583273	0.402584	0.520417	0.874713	-0.134718	1.04785	1.62478	-0.304889
new_go.metabolic.process	0.97593	0.863147	-0.208956	3.35153	0.277495	1.38714	-0.541937	1.83367	3.19464	0.0143469	0.203345	1.14496	-1.04572
new_go.metal.ion.binding	0.0689654	0.28004	0.0615978	0.420063	0.253427	2.44801	-0.432092	4.79194	0.426289	1.62264	0.519779	2.92425	1.4674
new_go.metal.ion.transmembrane.transporter.activity	-0.149251	-0.189576	-0.0822373	-0.565276	-0.74973	-1.01698	-0.136644	-0.370863	1.10563	0.0970923	0.546252	-0.6238	-0.650879
new_go.metal.ion.transport	0.0995239	0.110079	0.083554	-0.174648	-0.00841603	-1.35748	0.57068	0.0205086	1.03255	0.0726698	1.01425	-0.598918	-0.947989
new_go.metalloendopeptidase.activity	-1.51857	-1.43878	-1.24768	-1.79584	-0.369558	-0.176583	-1.09038	-0.185988	-2.86043	0.288804	-0.588441	0.678709	-4.40036e-06
new_go.metallopeptidase.activity	-0.227159	-0.0270231	-0.38329	-1.502	-0.658129	0.0522487	-0.665745	-0.200843	-1.25304	0.0598888	-0.529459	0.0408576	-0.420482
new_go.methionine.biosynthetic.process	-0.605428	0.192188	0.0379871	-0.420461	-0.263605	0.10672	-0.737976	-0.70019	1.01516	0.261305	0.426889	0.195149	-0.626597
new_go.methionine.metabolic.process	0.000947573	0.0124296	0.0240511	-0.749419	NaN	0.014916	-0.21719	-0.147712	-0.117857	0.385865	0.0297538	0.567242	-0.198721
new_go.methyltransferase.activity	1.2924	1.24954	1.21549	0.155665	0.611966	0.579415	0.458938	0.195624	1.08144	1.31659	1.16607	1.98129	1.61762
new_go.microsome	0.318852	0.3006	0.0674132	-0.0251172	-0.471669	0.291387	0.132832	-0.217224	-1.40426	0.485991	0.0546525	0.986563	-0.0492496
new_go.microtubule	0.420368	0.766868	-0.0684395	0.688625	0.879178	1.47519	1.7414	-0.652562	0.286088	-0.624521	0.966553	1.65572	0.148169
new_go.microtubule.nucleation	-0.921847	-0.863487	0.689911	0.978042	0.873451	1.25246	1.65657	-0.621926	-1.0612	-0.50817	0.899418	1.01825	0.557948
new_go.microtubulebased.process	-0.409878	-0.351116	NaN	-0.157634	0.578269	-0.0357233	0.510517	0.460521	-0.436788	0.565798	-0.582384	2.41317	NaN
new_go.mismatch.repair	-0.543954	-0.676138	-0.282136	-0.0664954	-0.0307591	0.374018	-0.0538237	-0.462933	-0.20472	0.254278	0.0580031	0.538013	1.66733
new_go.mitochondrial.envelope	-1.61859	-1.51688	-0.000147632	0.0185714	0.0972421	-0.21976	-0.400667	0.912145	0.455221	0.499953	0.769418	0.0311405	0.428393
new_go.mitochondrial.genome.maintenance	0.135499	0.546194	0.5364	0.104719	-0.369763	0.420191	0.363077	-0.101319	0.511203	-0.115659	0.389704	-0.146853	0.925761
new_go.mitochondrial.inner.membrane	-2.90264	-3.63452	-0.969089	-0.624808	-1.06277	-1.34253	-3.53347	2.00274	0.0901247	0.347752	1.0711	2.07492	1.44069
new_go.mitochondrial.intermembrane.space	1.15112	0.971674	-0.0623277	0.074401	-0.569574	-1.94054	-1.90045	0.0975628	-0.169499	-0.487922	0.0797787	0.184754	-0.00406591
new_go.mitochondrial.large.ribosomal.subunit	-0.922378	-1.02762	-0.711229	-0.91823	-1.7327	-3.69477	-0.152729	-1.44549	-0.335021	0.137149	1.1711	1.49423	1.25998
new_go.mitochondrial.matrix	-1.17738	-1.36355	-0.259752	-1.76279	-2.47658	-0.938451	-2.71068	-0.27262	1.02995	-0.643096	1.04351	0.334525	0.00882651
new_go.mitochondrial.membrane	-0.320256	-0.427907	-0.125759	-0.223244	-0.0730595	-0.412669	0.464935	0.051613	0.199722	0.198256	-0.00376747	0.643616	0.274746
new_go.mitochondrial.nucleoid	0.156934	0.294803	0.101634	-0.512557	0.34387	0.952271	0.130848	2.33176	0.950195	0.451499	0.459566	0.414277	0.453838
new_go.mitochondrial.outer.membrane	0.202894	-0.274744	-0.0135142	-0.297603	-0.88398	-0.297154	-0.589555	0.383817	-0.644161	-0.775733	0.116327	0.308611	0.351934
new_go.mitochondrial.respiratory.chain	-0.626131	-0.925985	-0.0341087	NaN	NaN	NaN	-2.94884	0.575855	0.212816	0.521992	-0.226051	0.641996	0.802596
new_go.mitochondrial.small.ribosomal.subunit	-0.959265	-0.815782	-0.661362	-0.674801	-0.460003	-5.14303	-2.58912	-1.1365	-1.753	0.0213883	0.0802255	2.34313	0.923748
new_go.mitochondrion	-2.69202	-3.51269	-0.930701	-1.3159	-5.11181	-1.68903	-5.17508	1.61479	0.612777	1.16068	0.329427	3.69464	2.52532
new_go.mitochondrion.inheritance	-0.846828	-0.398742	-0.333904	-0.499703	-0.56609	-2.64804	0.255516	-0.647296	0.0120533	0.0222646	-0.0354712	-0.546724	-0.59209
new_go.mitochondrion.organization.and.biogenesis	-0.433121	-0.0993908	0.0963783	0.109954	-0.304287	0.56869	0.216004	0.713763	0.255236	-0.290618	0.0744342	0.953842	0.844484
new_go.mitosis	1.37064	1.60388	0.86502	0.075558	0.319498	0.805137	2.26495	0.294168	0.525711	0.16676	3.1715	1.10558	0.738628
new_go.mitotic.cell.cycle.spindle.assembly.checkpoint	0.0518275	-0.238829	-0.274125	-0.452818	-0.0259316	0.0683096	0.746653	0.894767	0.772003	0.0619365	0.147597	0.331653	0.175971
new_go.mitotic.metaphaseanaphase.transition	-0.3429	-0.0992105	0.104594	NaN	-0.184033	-0.431228	0.236584	-0.354172	-0.214586	0.00704136	0.959538	NaN	NaN
new_go.mitotic.recombination	-0.14272	0.142856	-0.153101	0.36355	-0.271809	-0.658579	0.0375559	0.352133	1.14527	0.0197433	-0.0408024	-0.190332	0.372199
new_go.mitotic.sister.chromatid.cohesion	0.0748713	0.206545	0.206915	0.0538686	0.465647	1.05255	0.00577919	0.214481	0.520665	-0.0101449	-0.082338	2.31138	0.305334
new_go.mitotic.sister.chromatid.segregation	-0.137027	0.0975218	-0.102597	0.109165	-0.85281	-0.0386281	1.75334	-0.143277	-0.524362	-0.232648	1.02739	0.615754	0.528817
new_go.mitotic.spindle.elongation	-1.42024	-0.968682	-0.374968	-0.380126	-0.521035	-0.227254	0.476823	-0.00317467	-0.332262	-0.00438551	1.11186	0.0950835	-0.789192
new_go.mitotic.spindle.organization.and.biogenesis.in.nucleus	-0.76514	-0.833852	-0.700966	-0.435213	0.331016	0.290691	0.484052	-0.621926	-0.277826	-0.298231	1.32962	0.458681	-0.525027
new_go.molecular_function	-1.99491	-3.90858	-0.065993	-0.0560833	-0.758549	-2.26592	-3.50827	-0.0827748	-0.591328	-0.363869	-0.20787	1.34922	0.904199
new_go.monolayersurrounded.lipid.storage.body	0.793755	0.567202	-0.091167	-0.115451	0.148499	0.734589	-0.351826	0.35678	-0.170228	0.196304	0.273054	-0.449672	-0.168019
new_go.motor.activity	0.125775	0.104849	0.266916	1.0781	0.386486	0.776503	0.0850677	0.305155	-0.187296	-0.27678	0.149075	0.231184	0.286976
new_go.movement.of.group.I.intron	NaN	NaN	0	0	0	0	0	0	0	0	0	0	0
new_go.multidrug.transport	-0.283339	0.0356745	0.455292	-0.0312056	0.076692	NaN	0.0268269	0.226937	0.359519	2.21568	NaN	NaN	NaN
new_go.negative.regulation.of.protein.metabolic.process	-0.117995	-0.207134	-0.0984271	-0.414475	-0.27094	-1.04749	-0.0895006	-0.572428	-0.292266	-0.236694	0.247893	0.988171	-0.141428
new_go.negative.regulation.of.transcription	0.602005	0.7317	0.865601	NaN	0.139046	1.01026	0.927965	2.89149	0.100057	0.434581	NaN	NaN	NaN
new_go.negative.regulation.of.transcription.from.RNA.polymerase.II.promoter	0.226161	0.675937	0.693459	0.88273	0.198181	0.0229473	-0.22392	0.543552	-0.0756682	-1.14964	0.247369	-0.378005	0.481369
new_go.negative.regulation.of.transposition.RNAmediated	-0.0392319	-0.0249175	-0.219326	0.0152867	0.276565	0.443179	0.553847	0.209772	1.68004	1.25133	0.241911	1.47246	-1.91874
new_go.nitrogen.compound.metabolic.process	0.0446142	-0.190324	-0.234577	0.08048	-0.117445	1.56205	-0.349167	1.04204	1.23156	0.991827	-0.0656174	0.678041	-0.0833085
new_go.nuclear.chromatin	0.484295	-0.569111	-0.0720567	0.406302	0.290405	-0.546785	1.36257	-0.106028	-1.23429	-0.284691	0.1873	0.4288	0.44049
new_go.nuclear.chromosome	-0.0882679	-0.473481	-0.840369	0.224326	-0.62962	-0.377339	0.303853	0.00904364	0.0782615	0.515589	1.24609	2.27392	0.266885
new_go.nuclear.envelope	0.0582579	0.373389	0.605469	0.976181	1.27826	0.478359	-0.40734	-0.381595	-0.93663	0.264523	-0.902454	1.02679	1.40673
new_go.nuclear.envelopeendoplasmic.reticulum.network	0.178765	0.255103	0.165579	0.514236	NaN	0.0544026	0.273236	-0.00136722	-0.274624	0.464587	0.520886	0.841373	0.00410029
new_go.nuclear.exosome.RNase.complex	1.53	1.74571	1.53882	1.60811	1.10581	1.39437	0.224955	0.435757	0.197529	0.685304	0.623075	1.56151	0.870216
new_go.nuclear.mRNA.splicing.via.spliceosome	-1.54947	-0.790149	-0.142851	-0.0577886	-0.898558	-0.0472134	-0.35144	-1.28586	-1.47924	-0.517438	-1.46752	0.379068	2.78087
new_go.nuclear.membrane	0.150306	0.277555	0.197662	0.60678	0.442108	0.900615	0.733692	0.6058	-0.105805	0.460202	1.49676	1.2756	5.16626
new_go.nuclear.migration.microtubulemediated	0.259973	0.246073	0.341209	1.88245	0.485948	NaN	1.19585	0.37834	-0.681682	-0.410783	1.34196	1.19314	-0.0652734
new_go.nuclear.organization.and.biogenesis	0.364545	0.442745	0.596813	-0.376849	0.373776	0.0476387	1.81117	0.772959	0.390403	-0.0728627	0.533593	0.975446	0.822055
new_go.nuclear.pore	1.7605	2.04382	0.890824	0.634989	1.26878	0.0546266	0.73299	0.251586	0.0565332	0.356459	0.822639	3.22276	3.98009
new_go.nuclear.pore.organization.and.biogenesis	0.719686	0.778011	0.504987	-0.495595	0.121149	0.0567794	0.952766	-0.838462	0.186925	0.254935	3.18962	1.63173	4.98423
new_go.nuclear.transport	0.0891238	0.302836	0.310928	-1.1195	0.249407	0.0765804	0.526116	0.369224	0.0669499	-0.125211	0.540462	0.52395	0.854304
new_go.nucleartranscribed.mRNA.catabolic.process.deadenylationdependent.decay	0.368263	1.1083	1.10491	1.18162	0.699284	-0.232546	0.235817	0.715528	-0.0280949	-0.217073	NaN	-0.432987	NaN
new_go.nucleartranscribed.mRNA.catabolic.process.nonsensemediated.decay	0.447384	-0.0981369	-0.0668356	NaN	-0.16417	-0.361645	0.182681	0.824299	0.114148	1.46672	0.137404	2.01056	0.0134262
new_go.nuclease.activity	0.254644	0.273716	0.390679	0.289847	-0.0877614	0.391031	0.629733	-0.580246	-0.013815	0.109602	0.727795	-0.166099	-0.32728
new_go.nucleic.acid.binding	0.454545	0.750079	1.16459	0.185708	1.2962	1.136	0.537881	0.250676	0.206381	0.839111	2.25666	1.21567	4.48471
new_go.nucleobase.nucleoside.nucleotide.and.nucleic.acid.metabolic.process	0.703639	0.301543	-0.86372	-0.0166865	-1.86288	0.395076	0.659321	0.268142	0.756729	0.521105	2.17508	-0.00812036	0.394084
new_go.nucleobase.nucleoside.nucleotide.and.nucleic.acid.transport	0.8679	0.888973	0.563891	0.436539	0.619412	1.67989	1.14702	0.865163	1.56812	-0.144592	NaN	NaN	NaN
new_go.nucleocytoplasmic.transport	0.467479	0.53643	0.641349	-0.328626	0.226157	0.580556	0.468039	0.923789	0.797808	-0.0289588	0.452277	1.48409	3.01266
new_go.nucleolus	3.1402	3.82403	4.03336	5.16681	4.0931	3.93071	2.6984	10.7538	1.70081	13.6767	17.3027	7.99	21.8915
new_go.nucleoplasm	0.142133	0.380031	0.465446	0.20747	0.355979	2.34806	1.67918	0.0544175	-0.407479	0.430909	2.32523	-0.550817	3.79274
new_go.nucleoside.metabolic.process	0.043966	0.0469088	0.899067	0.318095	0.0101089	0.44834	0.16069	-0.355477	2.03377	-0.0131897	0.137784	-0.190474	0.917074
new_go.nucleosidetriphosphatase.activity	-0.504877	-0.0786596	-0.283821	-0.409798	0.0611708	-0.194019	0.381227	-0.233304	-0.15978	0.225105	-0.706733	0.543991	0.249912
new_go.nucleosome.assembly	-0.416889	-0.524221	-0.246597	-0.0112829	0.230073	-0.00499108	0.496776	0.402611	2.83485	-0.170341	1.70006	0.778042	0.560842
new_go.nucleotide.binding	-0.0350924	0.467727	0.380463	0.548225	2.44717	1.5849	2.77418	0.78941	1.92244	1.12763	1.82461	8.42588	1.22268
new_go.nucleotide.metabolic.process	0.457917	0.377652	-0.310498	0.911693	-0.0119595	-0.725571	-0.111136	-0.0580252	0.32663	-0.0946095	0.0861373	0.616883	-0.00535518
new_go.nucleotideexcision.repair	-0.286433	-0.353225	-0.083666	-0.303271	-1.15565	0.536376	-0.27288	-0.696764	0.343238	-0.79657	0.418835	0.0203736	0.121735
new_go.nucleotidyltransferase.activity	0.303605	0.691517	0.331765	-0.079985	0.653139	0.821525	0.800472	-0.0511315	-0.0568484	-0.00928319	2.79995	1.98427	2.31878
new_go.nucleus	0.746159	2.75881	2.34413	1.65375	2.89904	2.70993	5.71611	1.27188	-0.345616	1.6249	6.83271	14.5055	12.0576
new_go.onecarbon.compound.metabolic.process	0.041613	-0.0093446	0.690043	-0.373268	-0.0129703	0.139991	0.355011	0.941938	0.113465	1.04311	0.0626945	0.228177	0.535888
new_go.organelle.inheritance	0.123085	0.505964	0.1618	1.31437	0.358496	0.280389	-0.0583117	-0.454625	0.814609	0.598661	1.87677	0.327188	NaN
new_go.organic.acid.metabolic.process	-0.410379	-0.39183	-0.0849399	0.304099	-0.282042	0.214547	-0.880655	0.562619	1.06157	-0.0706709	-0.137059	0.416517	0.0201975
new_go.outer.membrane	-0.991539	-1.1527	-0.553629	-1.00372	-1.47818	-1.16809	-0.310264	0.139222	-0.734865	-1.62881	-0.177705	0.0235493	1.45394
new_go.oxidation.reduction	-0.405915	-0.222356	-0.56609	0.268584	-0.396614	0.151651	-2.91862	5.59554	2.34542	0.597198	0.865329	0.25819	-0.300178
new_go.oxidoreductase.activity	-0.423752	-0.221701	-0.744473	0.386416	-0.51162	0.756071	-3.71106	4.61468	2.08299	0.0481487	0.371873	0.0441425	-0.852969
new_go.oxidoreductase.activity.acting.on.the.CHOH.group.of.donors.NAD.or.NADP.as.acceptor	0.159506	-0.190008	-0.0491465	-0.0317531	0.0439232	-0.00344013	-1.17723	1.07198	0.63288	-0.760768	1.66507	-0.00326643	-1.4987
new_go.peptidase.activity	-0.356188	-0.183423	-0.905878	-0.89481	-0.436471	-1.27229	-2.04474	-0.18433	-0.77971	-1.03274	-2.23883	-0.0883446	-2.70811
new_go.peptidylamino.acid.modification	0.620319	1.09818	2.61423	0.383531	2.21555	0.58892	-0.414188	0.137343	0.145396	1.64373	-0.18754	0.352383	-0.852492
new_go.peptidylprolyl.cistrans.isomerase.activity	-0.272527	-0.320266	-0.0862302	-0.114599	0.567679	-1.79555	0.0911397	-0.834447	-0.75722	0.120131	0.425669	-0.123947	-0.771054
new_go.peripheral.to.membrane.of.membrane.fraction	-0.539111	-0.353469	-0.272201	-0.341877	-0.120901	-0.136821	-0.117562	0.100297	-0.534678	-0.119013	-0.579984	-1.77845	-1.60387
new_go.peroxisomal.matrix	-0.119599	-0.0989578	0.0685814	NaN	-7.193e-05	0.589572	-2.68374	-0.207959	0.0545402	-0.0679325	-1.30053	-0.561656	-0.425163
new_go.peroxisomal.membrane	-0.513405	-0.247871	-0.923574	0.379486	-0.0463553	-0.959203	1.2524	-0.0993714	-0.0122604	-0.766223	-0.976774	-0.0734689	-1.08928
new_go.peroxisome	-1.61937	-0.694539	-0.969913	-0.111957	-0.492132	-0.816856	-0.0686978	-0.304762	-0.0281741	-0.496745	-3.53895	0.0608311	-2.42764
new_go.peroxisome.organization.and.biogenesis	-1.0035	-0.690769	-1.36425	-0.547319	-0.527336	-0.668157	-0.15603	-0.122167	-0.0341891	-2.61011	-1.32933	0.130125	-2.04746
new_go.pheromonedependent.signal.transduction.during.conjugation.with.cellular.fusion	0.156745	-1.33523	0.0195625	-0.0794389	0.0100748	0.275499	-0.218544	-0.0834926	1.45505	-0.336934	-0.866634	0.270367	0.138894
new_go.phosphatase.activity	0.28305	0.460367	0.630417	0.966633	0.921248	-0.664878	0.0871857	-0.00631745	0.608063	-0.16114	1.393	-0.0888504	-0.426334
new_go.phosphatidylinositol.3phosphate.binding	-0.52507	-0.25067	-0.172681	-0.380755	-0.364805	-3.36742	-0.226247	-0.298804	-0.663023	-0.994268	-0.672316	0.384774	-0.611675
new_go.phosphoinositide.binding	-0.817757	-0.0440615	-0.0229169	-0.130242	-0.270619	-0.720574	-1.87073	-0.189799	-0.140361	-0.858045	-0.240495	1.02657	-1.0448
new_go.phospholipid.biosynthetic.process	-0.211411	-0.596706	-0.165895	0.333101	-0.335668	0.420064	0.0365023	0.683317	0.0942073	-0.01724	0.541118	0.948551	0.0218209
new_go.phosphoprotein.phosphatase.activity	0.68724	1.14206	1.03878	0.774022	1.00032	-0.499626	0.381314	1.25368	-0.079109	-0.403022	0.234059	0.28158	-0.412115
new_go.phosphorus.metabolic.process	0.17836	-0.0986288	-0.0853778	0.13632	0.517324	0.0104509	0.620083	0.970429	1.46319	1.61023	2.30457	2.70923	0.548279
new_go.phosphotransferase.activity.alcohol.group.as.acceptor	-0.40174	-0.393989	-0.366086	0.012382	NaN	-0.339773	0.243254	-0.861526	0.0248584	-0.534314	-0.0709781	-0.0868743	-0.722055
new_go.plasma.membrane	0.710767	1.41672	0.178529	-0.0593031	1.54717	2.38551	4.94962	1.04097	7.79197	2.10196	0.991546	-1.10254	0.711167
new_go.polysome	1.04868	1.7337	0.803333	-0.000496904	0.480232	-0.163304	-0.0964714	1.91463	-0.462357	1.42847	0.0100437	0.828334	NaN
new_go.positive.regulation.of.transcription	-7.4124e-05	-0.00184996	0.506154	-0.1012	0.0801644	1.80132	-0.477155	2.20215	NaN	NaN	0.388058	0.254027	NaN
new_go.positive.regulation.of.transcription.from.RNA.polymerase.II.promoter	-0.155231	-0.638995	-0.930157	-0.967084	-0.437736	0.45182	-0.0926769	0.266661	0.298082	-0.0685677	0.123512	0.178108	1.24698
new_go.postreplication.repair	-0.602739	-0.5295	-1.11069	-0.20055	-0.791711	0.293096	-0.136271	-0.0507884	0.0033873	-0.0777811	1.01635	0.985343	0.374631
new_go.posttranslational.protein.modification	0.0231514	-0.0775381	-0.108535	0.0284592	-0.188787	-0.0610187	-0.111704	-0.347149	-0.120893	-0.373911	0.577537	0.729912	-0.0819429
new_go.preautophagosomal.structure	-0.454688	-0.208993	-0.488959	-0.147203	-0.73958	-0.558401	-0.155685	-0.101344	-0.839949	-1.46099	-0.372658	-1.09848	-1.5043
new_go.prenyltransferase.activity	-1.27948	NaN	-0.348928	-0.24703	NaN	-0.337023	-1.94261	-0.167727	-0.0301063	0.136326	-0.467676	-0.0158615	-0.524167
new_go.prereplicative.complex	0.200559	0.193877	0.463486	0.280272	0.792621	0.368744	-0.127173	0.138442	-0.0427365	0.204257	-0.00759992	0.955384	0.21993
new_go.prereplicative.complex.assembly	0.200559	0.193877	0.463486	0.280272	0.792621	0.368744	-0.127173	0.138442	-0.0427365	0.204257	-0.00759992	0.955384	0.21993
new_go.prospore.membrane	0.150687	0.230064	0.557089	0.0230716	0.164783	-0.566933	1.75391	0.374604	-0.692038	-0.59836	1.53398	0.299517	-0.344083
new_go.proteasomal.ubiquitindependent.protein.catabolic.process	-0.480302	-0.535391	-1.89402	-0.266188	-1.7052	-2.13434	-1.24392	-0.17061	-0.807878	-2.57638	-0.931063	-0.245661	-2.09484
new_go.proteasome.complex	0.0197075	0.069939	-0.148185	-0.0510773	0.202984	-0.0307235	0.240135	-1.07359	-0.480222	-0.51791	-0.0689228	0.099571	-1.28621
new_go.proteasome.core.complex	-1.03877	-1.35237	-1.68984	-0.968923	-1.37846	-1.05743	-0.0382814	-1.65243	-0.352177	-1.00951	-0.749105	0.624956	-1.64937
new_go.proteasome.storage.granule	-1.58331	-1.2865	-2.2202	-2.62416	-2.32276	-6.74656	-0.409074	-1.96128	-1.18693	-0.980288	-0.162468	0.617356	-2.5435
new_go.protein.amino.acid.Nlinked.glycosylation	0.0782366	-0.0197322	0.741287	0.554414	0.392591	-0.15591	-0.0950374	-0.0550286	-1.36957	0.270442	-0.256688	2.00218	-1.43086
new_go.protein.amino.acid.Olinked.glycosylation	1.13881	-0.0465092	-0.00734478	0.210388	0.500661	-0.201773	0.704286	-0.426471	0.452898	1.31788	NaN	NaN	NaN
new_go.protein.amino.acid.acetylation	-0.147916	-0.133012	-0.262873	NaN	-0.242581	0.281792	-0.787261	-0.337268	0.52863	0.123109	-0.0907852	-0.549322	-0.441673
new_go.protein.amino.acid.dephosphorylation	0.562423	0.663682	0.407358	0.393606	0.775808	-0.129331	0.077468	0.729941	0.024974	-0.0179897	0.555947	-0.284908	-0.904551
new_go.protein.amino.acid.glycosylation	0.338281	0.184353	0.409848	0.272937	-0.184623	0.718019	0.183621	0.0931323	-0.0879592	1.224	0.184423	0.585126	-0.0695686
new_go.protein.amino.acid.phosphorylation	-0.59779	-0.202702	-0.414545	0.46151	0.179939	0.0931131	0.454563	0.35682	0.267604	1.20714	-0.622829	3.61541	-0.19218
new_go.protein.binding	-0.353037	0.086062	0.374949	-0.0761511	-0.454866	-2.22031	1.4885	0.881961	-0.702101	-0.00294592	-0.402533	0.684379	-0.781437
new_go.protein.binding.bridging	-1.10594	-0.818777	-0.905091	-0.338753	-0.256722	-0.0618667	-0.133651	-0.75389	-0.0676329	-0.00219434	-0.726679	-0.668697	-0.496423
new_go.protein.catabolic.process	-1.73759	-1.06006	-1.16133	-0.470966	-0.775896	-1.10949	0.859274	-0.422102	-1.06669	0.193943	-1.14661	-0.845495	-0.606055
new_go.protein.complex	-1.89994	-1.60143	-2.84435	-0.881732	-0.872685	-3.77824	0.013263	-2.44142	-1.42406	-1.24459	-0.571157	1.21878	-2.99574
new_go.protein.complex.assembly	-0.447063	-0.543293	0.162658	-0.24279	-0.0403125	-0.123762	-0.503737	-0.260082	-0.092593	-0.0386358	-0.0449	0.920813	0.875709
new_go.protein.deubiquitination	0.128418	-0.57314	-0.286979	-0.104062	0.154664	-1.4232	-1.73248	-0.676503	-0.891595	-0.353258	0.0155581	-0.643988	-0.156919
new_go.protein.dimerization.activity	0.839882	0.0260037	0.579585	-0.25454	-0.411792	0.858782	0.0450038	0.560461	0.556183	0.520777	0.199377	-0.0212684	-0.308068
new_go.protein.export.from.nucleus	0.563136	0.510244	0.497749	0.724734	0.454046	-0.0792232	0.438072	-0.474083	-0.718013	-0.532173	1.28306	2.24986	4.19221
new_go.protein.folding	0.366178	0.376921	0.504092	0.419473	0.130518	0.17259	0.829495	0.283396	-0.147361	0.547321	0.0822599	0.115252	-0.216395
new_go.protein.import.into.mitochondrial.matrix	-0.329086	-0.179037	-0.94191	-0.149443	-2.01292	0.199425	-1.05686	0.879607	0.275974	-0.597695	-0.136264	0.768038	0.285462
new_go.protein.import.into.nucleus	0.603277	0.988456	0.859165	0.425155	0.59798	0.265746	0.74958	0.223475	0.178537	0.961332	1.47867	1.32636	1.30001
new_go.protein.import.into.nucleus.docking	2.67321	2.09024	2.28888	NaN	1.03768	1.36443	-0.0500764	0.956142	-0.122578	-0.433254	0.862758	1.28514	0.683012
new_go.protein.kinase.activity	-0.349782	0.121902	-0.284736	0.184034	-0.0342005	-0.0632284	0.462176	0.607976	0.503368	0.666138	-0.551932	2.73288	-0.00933212
new_go.protein.localization	-0.115902	-0.0378532	-0.183601	-1.60666	0.122616	-0.825146	-0.861888	-0.0167743	-0.145572	0.0125784	1.619	0.406903	0.0302327
new_go.protein.modification.process	-0.0116913	-0.0346724	-0.611652	-0.142732	-0.409068	0.384306	-0.277774	-0.121135	1.13568	-0.728647	-0.109932	0.610077	-0.738965
new_go.protein.monoubiquitination	0.148099	-0.0922463	-0.681577	-0.0887528	0.641676	-0.190151	0.072228	-0.00049353	-0.245638	0.15444	1.13845	1.47513	-0.173706
new_go.protein.polyubiquitination	0.0361711	-0.299637	-0.196892	0.0379862	0.00506252	-0.480011	0.240135	-0.0201889	0.443329	0.0349842	0.696229	0.540363	-0.0966902
new_go.protein.processing	0.422914	0.147566	0.0106346	NaN	0.103559	1.43543	-0.223922	-0.0782124	-0.753391	-0.0130415	-0.941628	-1.12366	-0.508947
new_go.protein.retention.in.Golgi.apparatus	-0.467541	-0.629327	0.146694	NaN	0.0925444	-1.70075	-0.381071	-1.00689	-0.670828	-0.208963	-2.8781	0.235417	-1.3718
new_go.protein.serinethreonine.kinase.activity	-0.617259	0.15472	-0.224163	0.112018	-0.0178465	0.0233947	0.771534	0.451447	0.397803	0.751116	-0.446984	3.13348	-0.00731871
new_go.protein.serinethreonine.phosphatase.activity	0.578979	0.798706	0.673728	1.01703	0.0565643	0.287555	0.765411	1.55367	0.0663264	0.146013	0.233059	0.745836	-0.496571
new_go.protein.targeting.to.ER	0.105574	0.131528	0.719379	0.00412518	-0.117784	-0.195712	0.263013	0.437524	-1.40847	-2.08738	-0.170268	1.46712	-0.315753
new_go.protein.targeting.to.vacuole	-1.56576	-0.153354	-0.025861	-1.81746	-0.71227	-1.21882	-0.227261	-0.25273	-0.825556	-0.410678	-1.17741	0.0556492	-2.36225
new_go.protein.transport	-0.398948	0.386467	0.595154	-0.453884	-0.286984	-1.99598	-0.0436004	-0.58607	-1.70145	-0.956149	-0.355461	1.05641	-0.641696
new_go.protein.transporter.activity	-0.325381	-0.139284	-0.105723	-0.534288	-0.375901	0.379345	-0.902439	0.114787	-0.694847	-0.480194	0.0288922	1.35958	0.501827
new_go.protein.tyrosine.kinase.activity	-0.467937	-0.347058	-1.06584	-0.545009	NaN	NaN	0.590954	-0.0695127	0.254268	0.271433	-0.44485	0.0917353	0.151449
new_go.protein.tyrosine.phosphatase.activity	0.322591	-0.277325	0.633058	0.397958	1.48907	-0.921492	-0.19903	-0.275621	-0.47203	-0.288728	0.108763	-0.0997429	-0.623076
new_go.protein.ubiquitination	0.0718251	-0.172393	-0.472452	-0.339464	-0.0423086	-0.124544	0.360176	-0.0625493	-0.110666	0.335273	0.534016	0.950159	-0.555053
new_go.protein.ubiquitination.during.ubiquitindependent.protein.catabolic.process	0.186707	0.288976	0.479229	-0.0514779	0.286562	-0.440313	0.175933	-0.0557241	-0.303214	-0.144914	-0.512373	0.0230923	-0.285091
new_go.proteolysis	-0.308371	0.15258	-0.37365	-0.718846	-0.335672	-0.883435	-1.71265	-0.331442	-0.945996	-0.279657	-0.827604	1.65694	-2.28869
new_go.proton.transport	0.825123	0.913719	1.43319	1.12618	2.0618	-2.20536	-0.620086	0.31499	0.119194	2.04743	0.188912	0.089999	-0.778471
new_go.protontransporting.twosector.ATPase.complex	0.126895	0.0564235	0.631271	0.182644	0.554169	-2.52114	-1.32895	0.067323	0.110461	1.0298	-0.62002	0.606181	-0.274419
new_go.pseudohyphal.growth	0.884426	0.529969	1.25132	0.598573	1.26538	0.942618	0.446517	1.32361	2.71669	0.34566	0.689395	0.56233	0.700791
new_go.pseudouridine.synthase.activity	1.3321	1.34709	0.462354	NaN	0.18476	0.906707	0.435749	0.385614	0.0558223	NaN	0.199665	NaN	NaN
new_go.purine.nucleotide.biosynthetic.process	1.24516	0.635178	1.87191	0.503003	0.494576	0.458271	0.370766	0.931493	0.617527	1.76666	1.7126	-0.351465	1.80843
new_go.pyridoxal.phosphate.binding	0.340504	0.0170246	-0.0244913	-0.624781	-0.257286	0.329562	-0.649732	0.970112	0.199848	-0.101688	-0.0516919	0.288624	-0.539677
new_go.rRNA.binding	1.85016	1.44832	0.82813	1.99506	0.916758	0.795578	1.1946	0.0931259	0.399076	2.50276	4.05365	2.21409	2.61487
new_go.rRNA.export.from.nucleus	0.680089	0.724996	0.471466	0.325868	-0.067477	0.112344	1.56111	-0.517962	-0.23165	0.152996	4.49252	0.864528	5.08745
new_go.rRNA.metabolic.process	4.70974	5.58148	7.02925	3.4149	3.84461	2.56503	3.51978	1.34934	1.06284	0.967136	1.2288	3.37554	6.10304
new_go.rRNA.modification	1.04364	0.696644	NaN	NaN	NaN	1.20082	NaN	0.899571	1.26203	0.737466	0.711501	0.453842	2.19985
new_go.rRNA.processing	3.14813	4.22118	4.30699	3.67403	2.92454	7.31467	2.45869	5.78975	0.641675	10.4461	11.8891	8.48567	21.4291
new_go.receptor.activity	0.187705	-0.298253	0.16304	NaN	0.162941	-0.185565	2.12141	0.0334011	-0.168843	-0.160993	-0.264647	-0.146812	0.355685
new_go.regulation.of.Rab.GTPase.activity	0.399299	0.461866	0.36642	0.524867	-0.87122	-0.905002	-0.105372	1.36917	-0.905194	-0.554688	0.649443	0.128492	-0.538238
new_go.regulation.of.cell.cycle	-0.0456857	0.379591	0.000766277	0.227597	-0.0198075	-0.00472102	0.567418	0.742195	1.04422	1.18773	0.31551	1.07739	-0.171923
new_go.regulation.of.cell.growth	-0.0166355	0.0179072	-0.794194	-0.316674	-0.263819	0.0075171	0.0875241	0.0216621	-0.344122	-0.180101	-1.17623	0.110877	NaN
new_go.regulation.of.cell.shape	-0.374526	-0.0956904	-0.372988	0.331884	NaN	1.55543	-0.0447447	-0.773481	-0.634252	NaN	NaN	1.09326	NaN
new_go.regulation.of.cell.size	1.26652	2.84161	1.56893	0.777341	0.821523	0.931249	0.860964	1.64758	1.51935	0.273732	0.231745	1.09231	3.27962
new_go.regulation.of.cyclindependent.protein.kinase.activity	-0.348673	-0.106091	1.01318	0.338804	0.318197	0.246706	0.937156	0.948659	0.268632	1.07617	0.457544	1.87985	NaN
new_go.regulation.of.exit.from.mitosis	1.03984	0.773836	0.429402	0.218926	0.806091	2.58976	-0.328017	0.128741	1.39677	0.181116	0.42916	0.486867	-0.0617613
new_go.regulation.of.protein.metabolic.process	0.0231514	-0.0775381	-0.108535	0.0284592	-0.188787	-0.0610187	-0.111704	-0.347149	-0.120893	-0.373911	0.577537	0.729912	-0.0819429
new_go.regulation.of.transcription	0.214382	-0.0279527	-0.00145537	0.210329	0.720746	0.888439	0.579345	0.374856	0.121346	1.2401	1.03575	0.334404	0.187012
new_go.regulation.of.transcription.DNAdependent	0.180421	0.100074	0.106223	0.909073	0.0147319	1.03297	0.670316	0.401339	-0.75046	0.220856	0.121884	2.14573	0.77777
new_go.regulation.of.transcription.from.RNA.polymerase.II.promoter	0.624302	0.0672846	-0.14868	1.62324	0.0358721	0.856239	1.12465	0.901686	0.842589	2.13968	0.356004	0.533382	1.27857
new_go.regulation.of.translation	5.86807	4.37312	4.14751	2.33092	2.68471	2.68421	1.29066	5.10517	1.02013	1.74995	0.317896	5.23897	0.784062
new_go.replication.fork	-0.061073	0.0999503	0.560208	0.169091	0.0454698	-0.164576	0.109757	0.000683014	-0.398943	0.0576174	1.18555	0.435996	1.53897
new_go.replicative.cell.aging	-0.220603	-0.184158	0.259579	0.261307	-0.0345989	-0.206452	0.117595	1.49151	-0.146406	0.461204	0.599076	0.753314	0.675565
new_go.reproduction	0.858238	0.0193406	0.378221	0.847608	0.18689	1.14055	0.121412	-0.256848	0.256767	-0.0854505	0.299245	-0.210448	-0.0173201
new_go.response.to.DNA.damage.stimulus	-0.585953	-0.657279	-1.30638	-0.105226	-0.337926	0.715469	1.18218	-0.817636	0.523452	-0.288517	0.226187	0.620659	0.612136
new_go.response.to.drug	-0.613429	-0.0811057	1.11262	0.6483	-0.849642	0.0371222	-1.72653	1.62549	0.282152	-0.320072	0.420882	1.06873	0.11412
new_go.response.to.heat	0.520352	0.87017	1.03924	0.456913	-0.129292	0.224335	0.388434	0.407035	1.40129	0.0371963	0.343349	0.69518	0.321275
new_go.response.to.osmotic.stress	-0.442536	-0.402988	-0.227932	-0.107026	-1.24488	1.51209	-0.153896	0.434561	1.07936	0.569073	0.283323	0.158104	-1.00617
new_go.response.to.oxidative.stress	-0.78009	-1.02728	-1.98415	-0.590848	-0.506291	-0.0834199	-1.22967	-0.23155	-0.82142	0.0399333	-0.11113	-0.0525236	-0.159528
new_go.response.to.pheromone	-0.137031	-1.40652	-1.15027	-0.156407	-0.737317	-0.137178	-0.0858496	-1.23149	-0.131486	-0.367652	-1.81922	0.226137	-0.531062
new_go.response.to.salt.stress	-0.83707	-1.99061	-0.574499	-0.302541	-0.664982	-0.0603323	0.0922918	0.281941	0.451897	0.747774	0.065273	-0.0157351	-0.110489
new_go.response.to.starvation	-1.94457	-0.0139223	-0.650827	-0.71479	-0.498574	0.0545213	-0.482534	-0.674772	0.737635	-0.162688	-0.0864782	0.73043	0.38082
new_go.response.to.stress	-0.151053	-0.0270824	0.0257764	0.9067	0.308095	0.511316	0.45373	1.15618	2.11053	-0.431104	-0.0986779	-0.142078	-0.183379
new_go.response.to.temperature.stimulus	0.701151	1.06005	0.342372	0.726789	0.979383	1.72348	0.536154	0.539176	2.77241	0.507554	0.239213	-0.113827	1.13674
new_go.response.to.toxin	-2.20568	-1.82529	-0.794846	-2.44298	-0.956206	0.925486	0.00509533	0.987434	1.75749	-0.0130458	-0.451961	-1.38597	-0.228603
[truncated: 5,030 more rows]
